# Supplementary material for: Transcriptome sequencing combined with experimental verification to explore potential key genes related to uric acid in diabetic retinopathy
Source: PLoS One. 2026 Jun 2;21(6):e0350132. doi: 10.1371/journal.pone.0350132 (PMC13229317; doi:10.1371/journal.pone.0350132)
Supplement: S1 Table — (XLSX) [file pone.0350132.s001.xlsx]

## Sheet: GSE185011
	title	geo_accession	status	submission_date	last_update_date	type	channel_count	source_name_ch1	organism_ch1	characteristics_ch1	characteristics_ch1.1	molecule_ch1	extract_protocol_ch1	extract_protocol_ch1.1	taxid_ch1	data_processing	data_processing.1	data_processing.2	data_processing.3	data_processing.4	platform_id	contact_name	contact_email	contact_institute	contact_address	contact_city	contact_zip/postal_code	contact_country	data_row_count	instrument_model	library_selection	library_source	library_strategy	relation	relation.1	supplementary_file_1	age:ch1	tissue:ch1
GSM5603427	Peripheral blood_HC_rep1	GSM5603427	Public on Aug 31 2022	Sep 29 2021	Aug 31 2022	SRA	1	Peripheral blood mononuclear cells	Homo sapiens	tissue: Peripheral blood mononuclear cells	age: 61y	total RNA	HP total RNA extraction kit was used to extract total RNA from 1mL PBMCs according to the manufacturer's instructions.	RNA-sequencing libraries were generated using NEBNext Ultra RNA Library Prep Kit for Illumina (New England Biolabs).	9606	Basecalls performed using CASAVA version 1.7	Sequenced reads were trimmed for adaptor sequence, and masked for low-complexity or low-quality sequence, then mapped to genome (GRCh38/hg19) using Hisat2 v2.0.5.	Reads counts aligned to each gene were expressed as FPKM using RSEM v.1.2.8. FPKM refers to the number of fragments per kilobase of transcript sequence per millions base pairs sequenced, considering the effect of sequencing depth and gene length for the reads count at the same time.	Genome_build: GRCh38/hg19	Supplementary_files_format_and_content: peak text files	GPL24676	Jin,,Xu	nbusykes@163.com	Ningbo University	818 Fenghua Road	Ningbo	315211	China	0	Illumina NovaSeq 6000	cDNA	transcriptomic	RNA-Seq	BioSample: https://www.ncbi.nlm.nih.gov/biosample/SAMN21899712	SRA: https://www.ncbi.nlm.nih.gov/sra?term=SRX12403627	ftp://ftp.ncbi.nlm.nih.gov/geo/samples/GSM5603nnn/GSM5603427/suppl/GSM5603427_HC1_FPKM.txt.gz	61y	Peripheral blood mononuclear cells
GSM5603428	Peripheral blood_HC_rep2	GSM5603428	Public on Aug 31 2022	Sep 29 2021	Aug 31 2022	SRA	1	Peripheral blood mononuclear cells	Homo sapiens	tissue: Peripheral blood mononuclear cells	age: 49y	total RNA	HP total RNA extraction kit was used to extract total RNA from 1mL PBMCs according to the manufacturer's instructions.	RNA-sequencing libraries were generated using NEBNext Ultra RNA Library Prep Kit for Illumina (New England Biolabs).	9606	Basecalls performed using CASAVA version 1.7	Sequenced reads were trimmed for adaptor sequence, and masked for low-complexity or low-quality sequence, then mapped to genome (GRCh38/hg19) using Hisat2 v2.0.5.	Reads counts aligned to each gene were expressed as FPKM using RSEM v.1.2.8. FPKM refers to the number of fragments per kilobase of transcript sequence per millions base pairs sequenced, considering the effect of sequencing depth and gene length for the reads count at the same time.	Genome_build: GRCh38/hg19	Supplementary_files_format_and_content: peak text files	GPL24676	Jin,,Xu	nbusykes@163.com	Ningbo University	818 Fenghua Road	Ningbo	315211	China	0	Illumina NovaSeq 6000	cDNA	transcriptomic	RNA-Seq	BioSample: https://www.ncbi.nlm.nih.gov/biosample/SAMN21899713	SRA: https://www.ncbi.nlm.nih.gov/sra?term=SRX12403628	ftp://ftp.ncbi.nlm.nih.gov/geo/samples/GSM5603nnn/GSM5603428/suppl/GSM5603428_HC2_FPKM.txt.gz	49y	Peripheral blood mononuclear cells
GSM5603429	Peripheral blood_HC_rep3	GSM5603429	Public on Aug 31 2022	Sep 29 2021	Aug 31 2022	SRA	1	Peripheral blood mononuclear cells	Homo sapiens	tissue: Peripheral blood mononuclear cells	age: 55y	total RNA	HP total RNA extraction kit was used to extract total RNA from 1mL PBMCs according to the manufacturer's instructions.	RNA-sequencing libraries were generated using NEBNext Ultra RNA Library Prep Kit for Illumina (New England Biolabs).	9606	Basecalls performed using CASAVA version 1.7	Sequenced reads were trimmed for adaptor sequence, and masked for low-complexity or low-quality sequence, then mapped to genome (GRCh38/hg19) using Hisat2 v2.0.5.	Reads counts aligned to each gene were expressed as FPKM using RSEM v.1.2.8. FPKM refers to the number of fragments per kilobase of transcript sequence per millions base pairs sequenced, considering the effect of sequencing depth and gene length for the reads count at the same time.	Genome_build: GRCh38/hg19	Supplementary_files_format_and_content: peak text files	GPL24676	Jin,,Xu	nbusykes@163.com	Ningbo University	818 Fenghua Road	Ningbo	315211	China	0	Illumina NovaSeq 6000	cDNA	transcriptomic	RNA-Seq	BioSample: https://www.ncbi.nlm.nih.gov/biosample/SAMN21899714	SRA: https://www.ncbi.nlm.nih.gov/sra?term=SRX12403629	ftp://ftp.ncbi.nlm.nih.gov/geo/samples/GSM5603nnn/GSM5603429/suppl/GSM5603429_HC3_FPKM.txt.gz	55y	Peripheral blood mononuclear cells
GSM5603430	Peripheral blood_HC_rep4	GSM5603430	Public on Aug 31 2022	Sep 29 2021	Aug 31 2022	SRA	1	Peripheral blood mononuclear cells	Homo sapiens	tissue: Peripheral blood mononuclear cells	age: 69y	total RNA	HP total RNA extraction kit was used to extract total RNA from 1mL PBMCs according to the manufacturer's instructions.	RNA-sequencing libraries were generated using NEBNext Ultra RNA Library Prep Kit for Illumina (New England Biolabs).	9606	Basecalls performed using CASAVA version 1.7	Sequenced reads were trimmed for adaptor sequence, and masked for low-complexity or low-quality sequence, then mapped to genome (GRCh38/hg19) using Hisat2 v2.0.5.	Reads counts aligned to each gene were expressed as FPKM using RSEM v.1.2.8. FPKM refers to the number of fragments per kilobase of transcript sequence per millions base pairs sequenced, considering the effect of sequencing depth and gene length for the reads count at the same time.	Genome_build: GRCh38/hg19	Supplementary_files_format_and_content: peak text files	GPL24676	Jin,,Xu	nbusykes@163.com	Ningbo University	818 Fenghua Road	Ningbo	315211	China	0	Illumina NovaSeq 6000	cDNA	transcriptomic	RNA-Seq	BioSample: https://www.ncbi.nlm.nih.gov/biosample/SAMN21899715	SRA: https://www.ncbi.nlm.nih.gov/sra?term=SRX12403630	ftp://ftp.ncbi.nlm.nih.gov/geo/samples/GSM5603nnn/GSM5603430/suppl/GSM5603430_HC4_FPKM.txt.gz	69y	Peripheral blood mononuclear cells
GSM5603431	Peripheral blood_HC_rep5	GSM5603431	Public on Aug 31 2022	Sep 29 2021	Aug 31 2022	SRA	1	Peripheral blood mononuclear cells	Homo sapiens	tissue: Peripheral blood mononuclear cells	age: 47y	total RNA	HP total RNA extraction kit was used to extract total RNA from 1mL PBMCs according to the manufacturer's instructions.	RNA-sequencing libraries were generated using NEBNext Ultra RNA Library Prep Kit for Illumina (New England Biolabs).	9606	Basecalls performed using CASAVA version 1.7	Sequenced reads were trimmed for adaptor sequence, and masked for low-complexity or low-quality sequence, then mapped to genome (GRCh38/hg19) using Hisat2 v2.0.5.	Reads counts aligned to each gene were expressed as FPKM using RSEM v.1.2.8. FPKM refers to the number of fragments per kilobase of transcript sequence per millions base pairs sequenced, considering the effect of sequencing depth and gene length for the reads count at the same time.	Genome_build: GRCh38/hg19	Supplementary_files_format_and_content: peak text files	GPL24676	Jin,,Xu	nbusykes@163.com	Ningbo University	818 Fenghua Road	Ningbo	315211	China	0	Illumina NovaSeq 6000	cDNA	transcriptomic	RNA-Seq	BioSample: https://www.ncbi.nlm.nih.gov/biosample/SAMN21899716	SRA: https://www.ncbi.nlm.nih.gov/sra?term=SRX12403631	ftp://ftp.ncbi.nlm.nih.gov/geo/samples/GSM5603nnn/GSM5603431/suppl/GSM5603431_HC5_FPKM.txt.gz	47y	Peripheral blood mononuclear cells
GSM5603432	Peripheral blood_T2DM_rep1	GSM5603432	Public on Aug 31 2022	Sep 29 2021	Aug 31 2022	SRA	1	Peripheral blood mononuclear cells	Homo sapiens	tissue: Peripheral blood mononuclear cells	age: 61y	total RNA	HP total RNA extraction kit was used to extract total RNA from 1mL PBMCs according to the manufacturer's instructions.	RNA-sequencing libraries were generated using NEBNext Ultra RNA Library Prep Kit for Illumina (New England Biolabs).	9606	Basecalls performed using CASAVA version 1.7	Sequenced reads were trimmed for adaptor sequence, and masked for low-complexity or low-quality sequence, then mapped to genome (GRCh38/hg19) using Hisat2 v2.0.5.	Reads counts aligned to each gene were expressed as FPKM using RSEM v.1.2.8. FPKM refers to the number of fragments per kilobase of transcript sequence per millions base pairs sequenced, considering the effect of sequencing depth and gene length for the reads count at the same time.	Genome_build: GRCh38/hg19	Supplementary_files_format_and_content: peak text files	GPL24676	Jin,,Xu	nbusykes@163.com	Ningbo University	818 Fenghua Road	Ningbo	315211	China	0	Illumina NovaSeq 6000	cDNA	transcriptomic	RNA-Seq	BioSample: https://www.ncbi.nlm.nih.gov/biosample/SAMN21899717	SRA: https://www.ncbi.nlm.nih.gov/sra?term=SRX12403632	ftp://ftp.ncbi.nlm.nih.gov/geo/samples/GSM5603nnn/GSM5603432/suppl/GSM5603432_T2DM1_FPKM.txt.gz	61y	Peripheral blood mononuclear cells
GSM5603433	Peripheral blood_T2DM_rep2	GSM5603433	Public on Aug 31 2022	Sep 29 2021	Aug 31 2022	SRA	1	Peripheral blood mononuclear cells	Homo sapiens	tissue: Peripheral blood mononuclear cells	age: 54y	total RNA	HP total RNA extraction kit was used to extract total RNA from 1mL PBMCs according to the manufacturer's instructions.	RNA-sequencing libraries were generated using NEBNext Ultra RNA Library Prep Kit for Illumina (New England Biolabs).	9606	Basecalls performed using CASAVA version 1.7	Sequenced reads were trimmed for adaptor sequence, and masked for low-complexity or low-quality sequence, then mapped to genome (GRCh38/hg19) using Hisat2 v2.0.5.	Reads counts aligned to each gene were expressed as FPKM using RSEM v.1.2.8. FPKM refers to the number of fragments per kilobase of transcript sequence per millions base pairs sequenced, considering the effect of sequencing depth and gene length for the reads count at the same time.	Genome_build: GRCh38/hg19	Supplementary_files_format_and_content: peak text files	GPL24676	Jin,,Xu	nbusykes@163.com	Ningbo University	818 Fenghua Road	Ningbo	315211	China	0	Illumina NovaSeq 6000	cDNA	transcriptomic	RNA-Seq	BioSample: https://www.ncbi.nlm.nih.gov/biosample/SAMN21899718	SRA: https://www.ncbi.nlm.nih.gov/sra?term=SRX12403633	ftp://ftp.ncbi.nlm.nih.gov/geo/samples/GSM5603nnn/GSM5603433/suppl/GSM5603433_T2DM2_FPKM.txt.gz	54y	Peripheral blood mononuclear cells
GSM5603434	Peripheral blood_T2DM_rep3	GSM5603434	Public on Aug 31 2022	Sep 29 2021	Aug 31 2022	SRA	1	Peripheral blood mononuclear cells	Homo sapiens	tissue: Peripheral blood mononuclear cells	age: 56y	total RNA	HP total RNA extraction kit was used to extract total RNA from 1mL PBMCs according to the manufacturer's instructions.	RNA-sequencing libraries were generated using NEBNext Ultra RNA Library Prep Kit for Illumina (New England Biolabs).	9606	Basecalls performed using CASAVA version 1.7	Sequenced reads were trimmed for adaptor sequence, and masked for low-complexity or low-quality sequence, then mapped to genome (GRCh38/hg19) using Hisat2 v2.0.5.	Reads counts aligned to each gene were expressed as FPKM using RSEM v.1.2.8. FPKM refers to the number of fragments per kilobase of transcript sequence per millions base pairs sequenced, considering the effect of sequencing depth and gene length for the reads count at the same time.	Genome_build: GRCh38/hg19	Supplementary_files_format_and_content: peak text files	GPL24676	Jin,,Xu	nbusykes@163.com	Ningbo University	818 Fenghua Road	Ningbo	315211	China	0	Illumina NovaSeq 6000	cDNA	transcriptomic	RNA-Seq	BioSample: https://www.ncbi.nlm.nih.gov/biosample/SAMN21899719	SRA: https://www.ncbi.nlm.nih.gov/sra?term=SRX12403634	ftp://ftp.ncbi.nlm.nih.gov/geo/samples/GSM5603nnn/GSM5603434/suppl/GSM5603434_T2DM3_FPKM.txt.gz	56y	Peripheral blood mononuclear cells
GSM5603435	Peripheral blood_T2DM_rep4	GSM5603435	Public on Aug 31 2022	Sep 29 2021	Aug 31 2022	SRA	1	Peripheral blood mononuclear cells	Homo sapiens	tissue: Peripheral blood mononuclear cells	age: 59y	total RNA	HP total RNA extraction kit was used to extract total RNA from 1mL PBMCs according to the manufacturer's instructions.	RNA-sequencing libraries were generated using NEBNext Ultra RNA Library Prep Kit for Illumina (New England Biolabs).	9606	Basecalls performed using CASAVA version 1.7	Sequenced reads were trimmed for adaptor sequence, and masked for low-complexity or low-quality sequence, then mapped to genome (GRCh38/hg19) using Hisat2 v2.0.5.	Reads counts aligned to each gene were expressed as FPKM using RSEM v.1.2.8. FPKM refers to the number of fragments per kilobase of transcript sequence per millions base pairs sequenced, considering the effect of sequencing depth and gene length for the reads count at the same time.	Genome_build: GRCh38/hg19	Supplementary_files_format_and_content: peak text files	GPL24676	Jin,,Xu	nbusykes@163.com	Ningbo University	818 Fenghua Road	Ningbo	315211	China	0	Illumina NovaSeq 6000	cDNA	transcriptomic	RNA-Seq	BioSample: https://www.ncbi.nlm.nih.gov/biosample/SAMN21899720	SRA: https://www.ncbi.nlm.nih.gov/sra?term=SRX12403635	ftp://ftp.ncbi.nlm.nih.gov/geo/samples/GSM5603nnn/GSM5603435/suppl/GSM5603435_T2DM4_FPKM.txt.gz	59y	Peripheral blood mononuclear cells
GSM5603436	Peripheral blood_T2DM_rep5	GSM5603436	Public on Aug 31 2022	Sep 29 2021	Aug 31 2022	SRA	1	Peripheral blood mononuclear cells	Homo sapiens	tissue: Peripheral blood mononuclear cells	age: 64y	total RNA	HP total RNA extraction kit was used to extract total RNA from 1mL PBMCs according to the manufacturer's instructions.	RNA-sequencing libraries were generated using NEBNext Ultra RNA Library Prep Kit for Illumina (New England Biolabs).	9606	Basecalls performed using CASAVA version 1.7	Sequenced reads were trimmed for adaptor sequence, and masked for low-complexity or low-quality sequence, then mapped to genome (GRCh38/hg19) using Hisat2 v2.0.5.	Reads counts aligned to each gene were expressed as FPKM using RSEM v.1.2.8. FPKM refers to the number of fragments per kilobase of transcript sequence per millions base pairs sequenced, considering the effect of sequencing depth and gene length for the reads count at the same time.	Genome_build: GRCh38/hg19	Supplementary_files_format_and_content: peak text files	GPL24676	Jin,,Xu	nbusykes@163.com	Ningbo University	818 Fenghua Road	Ningbo	315211	China	0	Illumina NovaSeq 6000	cDNA	transcriptomic	RNA-Seq	BioSample: https://www.ncbi.nlm.nih.gov/biosample/SAMN21899721	SRA: https://www.ncbi.nlm.nih.gov/sra?term=SRX12403636	ftp://ftp.ncbi.nlm.nih.gov/geo/samples/GSM5603nnn/GSM5603436/suppl/GSM5603436_T2DM5_FPKM.txt.gz	64y	Peripheral blood mononuclear cells
GSM5603437	Peripheral blood_DR_rep1	GSM5603437	Public on Aug 31 2022	Sep 29 2021	Aug 31 2022	SRA	1	Peripheral blood mononuclear cells	Homo sapiens	tissue: Peripheral blood mononuclear cells	age: 54y	total RNA	HP total RNA extraction kit was used to extract total RNA from 1mL PBMCs according to the manufacturer's instructions.	RNA-sequencing libraries were generated using NEBNext Ultra RNA Library Prep Kit for Illumina (New England Biolabs).	9606	Basecalls performed using CASAVA version 1.7	Sequenced reads were trimmed for adaptor sequence, and masked for low-complexity or low-quality sequence, then mapped to genome (GRCh38/hg19) using Hisat2 v2.0.5.	Reads counts aligned to each gene were expressed as FPKM using RSEM v.1.2.8. FPKM refers to the number of fragments per kilobase of transcript sequence per millions base pairs sequenced, considering the effect of sequencing depth and gene length for the reads count at the same time.	Genome_build: GRCh38/hg19	Supplementary_files_format_and_content: peak text files	GPL24676	Jin,,Xu	nbusykes@163.com	Ningbo University	818 Fenghua Road	Ningbo	315211	China	0	Illumina NovaSeq 6000	cDNA	transcriptomic	RNA-Seq	BioSample: https://www.ncbi.nlm.nih.gov/biosample/SAMN21899722	SRA: https://www.ncbi.nlm.nih.gov/sra?term=SRX12403637	ftp://ftp.ncbi.nlm.nih.gov/geo/samples/GSM5603nnn/GSM5603437/suppl/GSM5603437_DR1_FPKM.txt.gz	54y	Peripheral blood mononuclear cells
GSM5603438	Peripheral blood_DR_rep2	GSM5603438	Public on Aug 31 2022	Sep 29 2021	Aug 31 2022	SRA	1	Peripheral blood mononuclear cells	Homo sapiens	tissue: Peripheral blood mononuclear cells	age: 46y	total RNA	HP total RNA extraction kit was used to extract total RNA from 1mL PBMCs according to the manufacturer's instructions.	RNA-sequencing libraries were generated using NEBNext Ultra RNA Library Prep Kit for Illumina (New England Biolabs).	9606	Basecalls performed using CASAVA version 1.7	Sequenced reads were trimmed for adaptor sequence, and masked for low-complexity or low-quality sequence, then mapped to genome (GRCh38/hg19) using Hisat2 v2.0.5.	Reads counts aligned to each gene were expressed as FPKM using RSEM v.1.2.8. FPKM refers to the number of fragments per kilobase of transcript sequence per millions base pairs sequenced, considering the effect of sequencing depth and gene length for the reads count at the same time.	Genome_build: GRCh38/hg19	Supplementary_files_format_and_content: peak text files	GPL24676	Jin,,Xu	nbusykes@163.com	Ningbo University	818 Fenghua Road	Ningbo	315211	China	0	Illumina NovaSeq 6000	cDNA	transcriptomic	RNA-Seq	BioSample: https://www.ncbi.nlm.nih.gov/biosample/SAMN21899723	SRA: https://www.ncbi.nlm.nih.gov/sra?term=SRX12403638	ftp://ftp.ncbi.nlm.nih.gov/geo/samples/GSM5603nnn/GSM5603438/suppl/GSM5603438_DR2_FPKM.txt.gz	46y	Peripheral blood mononuclear cells
GSM5603439	Peripheral blood_DR_rep3	GSM5603439	Public on Aug 31 2022	Sep 29 2021	Aug 31 2022	SRA	1	Peripheral blood mononuclear cells	Homo sapiens	tissue: Peripheral blood mononuclear cells	age: 38y	total RNA	HP total RNA extraction kit was used to extract total RNA from 1mL PBMCs according to the manufacturer's instructions.	RNA-sequencing libraries were generated using NEBNext Ultra RNA Library Prep Kit for Illumina (New England Biolabs).	9606	Basecalls performed using CASAVA version 1.7	Sequenced reads were trimmed for adaptor sequence, and masked for low-complexity or low-quality sequence, then mapped to genome (GRCh38/hg19) using Hisat2 v2.0.5.	Reads counts aligned to each gene were expressed as FPKM using RSEM v.1.2.8. FPKM refers to the number of fragments per kilobase of transcript sequence per millions base pairs sequenced, considering the effect of sequencing depth and gene length for the reads count at the same time.	Genome_build: GRCh38/hg19	Supplementary_files_format_and_content: peak text files	GPL24676	Jin,,Xu	nbusykes@163.com	Ningbo University	818 Fenghua Road	Ningbo	315211	China	0	Illumina NovaSeq 6000	cDNA	transcriptomic	RNA-Seq	BioSample: https://www.ncbi.nlm.nih.gov/biosample/SAMN21899661	SRA: https://www.ncbi.nlm.nih.gov/sra?term=SRX12403639	ftp://ftp.ncbi.nlm.nih.gov/geo/samples/GSM5603nnn/GSM5603439/suppl/GSM5603439_DR3_FPKM.txt.gz	38y	Peripheral blood mononuclear cells
GSM5603440	Peripheral blood_DR_rep4	GSM5603440	Public on Aug 31 2022	Sep 29 2021	Aug 31 2022	SRA	1	Peripheral blood mononuclear cells	Homo sapiens	tissue: Peripheral blood mononuclear cells	age: 59y	total RNA	HP total RNA extraction kit was used to extract total RNA from 1mL PBMCs according to the manufacturer's instructions.	RNA-sequencing libraries were generated using NEBNext Ultra RNA Library Prep Kit for Illumina (New England Biolabs).	9606	Basecalls performed using CASAVA version 1.7	Sequenced reads were trimmed for adaptor sequence, and masked for low-complexity or low-quality sequence, then mapped to genome (GRCh38/hg19) using Hisat2 v2.0.5.	Reads counts aligned to each gene were expressed as FPKM using RSEM v.1.2.8. FPKM refers to the number of fragments per kilobase of transcript sequence per millions base pairs sequenced, considering the effect of sequencing depth and gene length for the reads count at the same time.	Genome_build: GRCh38/hg19	Supplementary_files_format_and_content: peak text files	GPL24676	Jin,,Xu	nbusykes@163.com	Ningbo University	818 Fenghua Road	Ningbo	315211	China	0	Illumina NovaSeq 6000	cDNA	transcriptomic	RNA-Seq	BioSample: https://www.ncbi.nlm.nih.gov/biosample/SAMN21899724	SRA: https://www.ncbi.nlm.nih.gov/sra?term=SRX12403640	ftp://ftp.ncbi.nlm.nih.gov/geo/samples/GSM5603nnn/GSM5603440/suppl/GSM5603440_DR4_FPKM.txt.gz	59y	Peripheral blood mononuclear cells
GSM5603441	Peripheral blood_DR_rep5	GSM5603441	Public on Aug 31 2022	Sep 29 2021	Aug 31 2022	SRA	1	Peripheral blood mononuclear cells	Homo sapiens	tissue: Peripheral blood mononuclear cells	age: 60y	total RNA	HP total RNA extraction kit was used to extract total RNA from 1mL PBMCs according to the manufacturer's instructions.	RNA-sequencing libraries were generated using NEBNext Ultra RNA Library Prep Kit for Illumina (New England Biolabs).	9606	Basecalls performed using CASAVA version 1.7	Sequenced reads were trimmed for adaptor sequence, and masked for low-complexity or low-quality sequence, then mapped to genome (GRCh38/hg19) using Hisat2 v2.0.5.	Reads counts aligned to each gene were expressed as FPKM using RSEM v.1.2.8. FPKM refers to the number of fragments per kilobase of transcript sequence per millions base pairs sequenced, considering the effect of sequencing depth and gene length for the reads count at the same time.	Genome_build: GRCh38/hg19	Supplementary_files_format_and_content: peak text files	GPL24676	Jin,,Xu	nbusykes@163.com	Ningbo University	818 Fenghua Road	Ningbo	315211	China	0	Illumina NovaSeq 6000	cDNA	transcriptomic	RNA-Seq	BioSample: https://www.ncbi.nlm.nih.gov/biosample/SAMN21899725	SRA: https://www.ncbi.nlm.nih.gov/sra?term=SRX12403641	ftp://ftp.ncbi.nlm.nih.gov/geo/samples/GSM5603nnn/GSM5603441/suppl/GSM5603441_DR5_FPKM.txt.gz	60y	Peripheral blood mononuclear cells
GSM5603442	Peripheral blood_DPN_rep1	GSM5603442	Public on Aug 31 2022	Sep 29 2021	Aug 31 2022	SRA	1	Peripheral blood mononuclear cells	Homo sapiens	tissue: Peripheral blood mononuclear cells	age: 71y	total RNA	HP total RNA extraction kit was used to extract total RNA from 1mL PBMCs according to the manufacturer's instructions.	RNA-sequencing libraries were generated using NEBNext Ultra RNA Library Prep Kit for Illumina (New England Biolabs).	9606	Basecalls performed using CASAVA version 1.7	Sequenced reads were trimmed for adaptor sequence, and masked for low-complexity or low-quality sequence, then mapped to genome (GRCh38/hg19) using Hisat2 v2.0.5.	Reads counts aligned to each gene were expressed as FPKM using RSEM v.1.2.8. FPKM refers to the number of fragments per kilobase of transcript sequence per millions base pairs sequenced, considering the effect of sequencing depth and gene length for the reads count at the same time.	Genome_build: GRCh38/hg19	Supplementary_files_format_and_content: peak text files	GPL24676	Jin,,Xu	nbusykes@163.com	Ningbo University	818 Fenghua Road	Ningbo	315211	China	0	Illumina NovaSeq 6000	cDNA	transcriptomic	RNA-Seq	BioSample: https://www.ncbi.nlm.nih.gov/biosample/SAMN21899726	SRA: https://www.ncbi.nlm.nih.gov/sra?term=SRX12403642	ftp://ftp.ncbi.nlm.nih.gov/geo/samples/GSM5603nnn/GSM5603442/suppl/GSM5603442_DPN1_FPKM.txt.gz	71y	Peripheral blood mononuclear cells
GSM5603443	Peripheral blood_DPN_rep2	GSM5603443	Public on Aug 31 2022	Sep 29 2021	Aug 31 2022	SRA	1	Peripheral blood mononuclear cells	Homo sapiens	tissue: Peripheral blood mononuclear cells	age: 67y	total RNA	HP total RNA extraction kit was used to extract total RNA from 1mL PBMCs according to the manufacturer's instructions.	RNA-sequencing libraries were generated using NEBNext Ultra RNA Library Prep Kit for Illumina (New England Biolabs).	9606	Basecalls performed using CASAVA version 1.7	Sequenced reads were trimmed for adaptor sequence, and masked for low-complexity or low-quality sequence, then mapped to genome (GRCh38/hg19) using Hisat2 v2.0.5.	Reads counts aligned to each gene were expressed as FPKM using RSEM v.1.2.8. FPKM refers to the number of fragments per kilobase of transcript sequence per millions base pairs sequenced, considering the effect of sequencing depth and gene length for the reads count at the same time.	Genome_build: GRCh38/hg19	Supplementary_files_format_and_content: peak text files	GPL24676	Jin,,Xu	nbusykes@163.com	Ningbo University	818 Fenghua Road	Ningbo	315211	China	0	Illumina NovaSeq 6000	cDNA	transcriptomic	RNA-Seq	BioSample: https://www.ncbi.nlm.nih.gov/biosample/SAMN21899727	SRA: https://www.ncbi.nlm.nih.gov/sra?term=SRX12403643	ftp://ftp.ncbi.nlm.nih.gov/geo/samples/GSM5603nnn/GSM5603443/suppl/GSM5603443_DPN2_FPKM.txt.gz	67y	Peripheral blood mononuclear cells
GSM5603444	Peripheral blood_DPN_rep3	GSM5603444	Public on Aug 31 2022	Sep 29 2021	Aug 31 2022	SRA	1	Peripheral blood mononuclear cells	Homo sapiens	tissue: Peripheral blood mononuclear cells	age: 61y	total RNA	HP total RNA extraction kit was used to extract total RNA from 1mL PBMCs according to the manufacturer's instructions.	RNA-sequencing libraries were generated using NEBNext Ultra RNA Library Prep Kit for Illumina (New England Biolabs).	9606	Basecalls performed using CASAVA version 1.7	Sequenced reads were trimmed for adaptor sequence, and masked for low-complexity or low-quality sequence, then mapped to genome (GRCh38/hg19) using Hisat2 v2.0.5.	Reads counts aligned to each gene were expressed as FPKM using RSEM v.1.2.8. FPKM refers to the number of fragments per kilobase of transcript sequence per millions base pairs sequenced, considering the effect of sequencing depth and gene length for the reads count at the same time.	Genome_build: GRCh38/hg19	Supplementary_files_format_and_content: peak text files	GPL24676	Jin,,Xu	nbusykes@163.com	Ningbo University	818 Fenghua Road	Ningbo	315211	China	0	Illumina NovaSeq 6000	cDNA	transcriptomic	RNA-Seq	BioSample: https://www.ncbi.nlm.nih.gov/biosample/SAMN21899728	SRA: https://www.ncbi.nlm.nih.gov/sra?term=SRX12403644	ftp://ftp.ncbi.nlm.nih.gov/geo/samples/GSM5603nnn/GSM5603444/suppl/GSM5603444_DPN3_FPKM.txt.gz	61y	Peripheral blood mononuclear cells
GSM5603445	Peripheral blood_DPN_rep4	GSM5603445	Public on Aug 31 2022	Sep 29 2021	Aug 31 2022	SRA	1	Peripheral blood mononuclear cells	Homo sapiens	tissue: Peripheral blood mononuclear cells	age: 52y	total RNA	HP total RNA extraction kit was used to extract total RNA from 1mL PBMCs according to the manufacturer's instructions.	RNA-sequencing libraries were generated using NEBNext Ultra RNA Library Prep Kit for Illumina (New England Biolabs).	9606	Basecalls performed using CASAVA version 1.7	Sequenced reads were trimmed for adaptor sequence, and masked for low-complexity or low-quality sequence, then mapped to genome (GRCh38/hg19) using Hisat2 v2.0.5.	Reads counts aligned to each gene were expressed as FPKM using RSEM v.1.2.8. FPKM refers to the number of fragments per kilobase of transcript sequence per millions base pairs sequenced, considering the effect of sequencing depth and gene length for the reads count at the same time.	Genome_build: GRCh38/hg19	Supplementary_files_format_and_content: peak text files	GPL24676	Jin,,Xu	nbusykes@163.com	Ningbo University	818 Fenghua Road	Ningbo	315211	China	0	Illumina NovaSeq 6000	cDNA	transcriptomic	RNA-Seq	BioSample: https://www.ncbi.nlm.nih.gov/biosample/SAMN21899729	SRA: https://www.ncbi.nlm.nih.gov/sra?term=SRX12403645	ftp://ftp.ncbi.nlm.nih.gov/geo/samples/GSM5603nnn/GSM5603445/suppl/GSM5603445_DPN4_FPKM.txt.gz	52y	Peripheral blood mononuclear cells
GSM5603446	Peripheral blood_DPN_rep5	GSM5603446	Public on Aug 31 2022	Sep 29 2021	Aug 31 2022	SRA	1	Peripheral blood mononuclear cells	Homo sapiens	tissue: Peripheral blood mononuclear cells	age: 59y	total RNA	HP total RNA extraction kit was used to extract total RNA from 1mL PBMCs according to the manufacturer's instructions.	RNA-sequencing libraries were generated using NEBNext Ultra RNA Library Prep Kit for Illumina (New England Biolabs).	9606	Basecalls performed using CASAVA version 1.7	Sequenced reads were trimmed for adaptor sequence, and masked for low-complexity or low-quality sequence, then mapped to genome (GRCh38/hg19) using Hisat2 v2.0.5.	Reads counts aligned to each gene were expressed as FPKM using RSEM v.1.2.8. FPKM refers to the number of fragments per kilobase of transcript sequence per millions base pairs sequenced, considering the effect of sequencing depth and gene length for the reads count at the same time.	Genome_build: GRCh38/hg19	Supplementary_files_format_and_content: peak text files	GPL24676	Jin,,Xu	nbusykes@163.com	Ningbo University	818 Fenghua Road	Ningbo	315211	China	0	Illumina NovaSeq 6000	cDNA	transcriptomic	RNA-Seq	BioSample: https://www.ncbi.nlm.nih.gov/biosample/SAMN21899659	SRA: https://www.ncbi.nlm.nih.gov/sra?term=SRX12403646	ftp://ftp.ncbi.nlm.nih.gov/geo/samples/GSM5603nnn/GSM5603446/suppl/GSM5603446_DPN5_FPKM.txt.gz	59y	Peripheral blood mononuclear cells
GSM5603447	Peripheral blood_DN_rep1	GSM5603447	Public on Aug 31 2022	Sep 29 2021	Aug 31 2022	SRA	1	Peripheral blood mononuclear cells	Homo sapiens	tissue: Peripheral blood mononuclear cells	age: 49y	total RNA	HP total RNA extraction kit was used to extract total RNA from 1mL PBMCs according to the manufacturer's instructions.	RNA-sequencing libraries were generated using NEBNext Ultra RNA Library Prep Kit for Illumina (New England Biolabs).	9606	Basecalls performed using CASAVA version 1.7	Sequenced reads were trimmed for adaptor sequence, and masked for low-complexity or low-quality sequence, then mapped to genome (GRCh38/hg19) using Hisat2 v2.0.5.	Reads counts aligned to each gene were expressed as FPKM using RSEM v.1.2.8. FPKM refers to the number of fragments per kilobase of transcript sequence per millions base pairs sequenced, considering the effect of sequencing depth and gene length for the reads count at the same time.	Genome_build: GRCh38/hg19	Supplementary_files_format_and_content: peak text files	GPL24676	Jin,,Xu	nbusykes@163.com	Ningbo University	818 Fenghua Road	Ningbo	315211	China	0	Illumina NovaSeq 6000	cDNA	transcriptomic	RNA-Seq	BioSample: https://www.ncbi.nlm.nih.gov/biosample/SAMN21899660	SRA: https://www.ncbi.nlm.nih.gov/sra?term=SRX12403647	ftp://ftp.ncbi.nlm.nih.gov/geo/samples/GSM5603nnn/GSM5603447/suppl/GSM5603447_DN1_FPKM.txt.gz	49y	Peripheral blood mononuclear cells
GSM5603448	Peripheral blood_DN_rep2	GSM5603448	Public on Aug 31 2022	Sep 29 2021	Aug 31 2022	SRA	1	Peripheral blood mononuclear cells	Homo sapiens	tissue: Peripheral blood mononuclear cells	age: 42y	total RNA	HP total RNA extraction kit was used to extract total RNA from 1mL PBMCs according to the manufacturer's instructions.	RNA-sequencing libraries were generated using NEBNext Ultra RNA Library Prep Kit for Illumina (New England Biolabs).	9606	Basecalls performed using CASAVA version 1.7	Sequenced reads were trimmed for adaptor sequence, and masked for low-complexity or low-quality sequence, then mapped to genome (GRCh38/hg19) using Hisat2 v2.0.5.	Reads counts aligned to each gene were expressed as FPKM using RSEM v.1.2.8. FPKM refers to the number of fragments per kilobase of transcript sequence per millions base pairs sequenced, considering the effect of sequencing depth and gene length for the reads count at the same time.	Genome_build: GRCh38/hg19	Supplementary_files_format_and_content: peak text files	GPL24676	Jin,,Xu	nbusykes@163.com	Ningbo University	818 Fenghua Road	Ningbo	315211	China	0	Illumina NovaSeq 6000	cDNA	transcriptomic	RNA-Seq	BioSample: https://www.ncbi.nlm.nih.gov/biosample/SAMN21899662	SRA: https://www.ncbi.nlm.nih.gov/sra?term=SRX12403648	ftp://ftp.ncbi.nlm.nih.gov/geo/samples/GSM5603nnn/GSM5603448/suppl/GSM5603448_DN2_FPKM.txt.gz	42y	Peripheral blood mononuclear cells
GSM5603449	Peripheral blood_DN_rep3	GSM5603449	Public on Aug 31 2022	Sep 29 2021	Aug 31 2022	SRA	1	Peripheral blood mononuclear cells	Homo sapiens	tissue: Peripheral blood mononuclear cells	age: 67y	total RNA	HP total RNA extraction kit was used to extract total RNA from 1mL PBMCs according to the manufacturer's instructions.	RNA-sequencing libraries were generated using NEBNext Ultra RNA Library Prep Kit for Illumina (New England Biolabs).	9606	Basecalls performed using CASAVA version 1.7	Sequenced reads were trimmed for adaptor sequence, and masked for low-complexity or low-quality sequence, then mapped to genome (GRCh38/hg19) using Hisat2 v2.0.5.	Reads counts aligned to each gene were expressed as FPKM using RSEM v.1.2.8. FPKM refers to the number of fragments per kilobase of transcript sequence per millions base pairs sequenced, considering the effect of sequencing depth and gene length for the reads count at the same time.	Genome_build: GRCh38/hg19	Supplementary_files_format_and_content: peak text files	GPL24676	Jin,,Xu	nbusykes@163.com	Ningbo University	818 Fenghua Road	Ningbo	315211	China	0	Illumina NovaSeq 6000	cDNA	transcriptomic	RNA-Seq	BioSample: https://www.ncbi.nlm.nih.gov/biosample/SAMN21899663	SRA: https://www.ncbi.nlm.nih.gov/sra?term=SRX12403649	ftp://ftp.ncbi.nlm.nih.gov/geo/samples/GSM5603nnn/GSM5603449/suppl/GSM5603449_DN3_FPKM.txt.gz	67y	Peripheral blood mononuclear cells
GSM5603450	Peripheral blood_DN_rep4	GSM5603450	Public on Aug 31 2022	Sep 29 2021	Aug 31 2022	SRA	1	Peripheral blood mononuclear cells	Homo sapiens	tissue: Peripheral blood mononuclear cells	age: 63y	total RNA	HP total RNA extraction kit was used to extract total RNA from 1mL PBMCs according to the manufacturer's instructions.	RNA-sequencing libraries were generated using NEBNext Ultra RNA Library Prep Kit for Illumina (New England Biolabs).	9606	Basecalls performed using CASAVA version 1.7	Sequenced reads were trimmed for adaptor sequence, and masked for low-complexity or low-quality sequence, then mapped to genome (GRCh38/hg19) using Hisat2 v2.0.5.	Reads counts aligned to each gene were expressed as FPKM using RSEM v.1.2.8. FPKM refers to the number of fragments per kilobase of transcript sequence per millions base pairs sequenced, considering the effect of sequencing depth and gene length for the reads count at the same time.	Genome_build: GRCh38/hg19	Supplementary_files_format_and_content: peak text files	GPL24676	Jin,,Xu	nbusykes@163.com	Ningbo University	818 Fenghua Road	Ningbo	315211	China	0	Illumina NovaSeq 6000	cDNA	transcriptomic	RNA-Seq	BioSample: https://www.ncbi.nlm.nih.gov/biosample/SAMN21899657	SRA: https://www.ncbi.nlm.nih.gov/sra?term=SRX12403650	ftp://ftp.ncbi.nlm.nih.gov/geo/samples/GSM5603nnn/GSM5603450/suppl/GSM5603450_DN4_FPKM.txt.gz	63y	Peripheral blood mononuclear cells
GSM5603451	Peripheral blood_DN_rep5	GSM5603451	Public on Aug 31 2022	Sep 29 2021	Aug 31 2022	SRA	1	Peripheral blood mononuclear cells	Homo sapiens	tissue: Peripheral blood mononuclear cells	age: 53y	total RNA	HP total RNA extraction kit was used to extract total RNA from 1mL PBMCs according to the manufacturer's instructions.	RNA-sequencing libraries were generated using NEBNext Ultra RNA Library Prep Kit for Illumina (New England Biolabs).	9606	Basecalls performed using CASAVA version 1.7	Sequenced reads were trimmed for adaptor sequence, and masked for low-complexity or low-quality sequence, then mapped to genome (GRCh38/hg19) using Hisat2 v2.0.5.	Reads counts aligned to each gene were expressed as FPKM using RSEM v.1.2.8. FPKM refers to the number of fragments per kilobase of transcript sequence per millions base pairs sequenced, considering the effect of sequencing depth and gene length for the reads count at the same time.	Genome_build: GRCh38/hg19	Supplementary_files_format_and_content: peak text files	GPL24676	Jin,,Xu	nbusykes@163.com	Ningbo University	818 Fenghua Road	Ningbo	315211	China	0	Illumina NovaSeq 6000	cDNA	transcriptomic	RNA-Seq	BioSample: https://www.ncbi.nlm.nih.gov/biosample/SAMN21899658	SRA: https://www.ncbi.nlm.nih.gov/sra?term=SRX12403651	ftp://ftp.ncbi.nlm.nih.gov/geo/samples/GSM5603nnn/GSM5603451/suppl/GSM5603451_DN5_FPKM.txt.gz	53y	Peripheral blood mononuclear cells

## Sheet: GSE221521
	title	geo_accession	status	submission_date	last_update_date	type	channel_count	source_name_ch1	organism_ch1	characteristics_ch1	characteristics_ch1.1	growth_protocol_ch1	molecule_ch1	extract_protocol_ch1	extract_protocol_ch1.1	taxid_ch1	description	data_processing	data_processing.1	data_processing.2	data_processing.3	data_processing.4	data_processing.5	data_processing.6	platform_id	contact_name	contact_email	contact_phone	contact_institute	contact_address	contact_city	contact_state	contact_zip/postal_code	contact_country	data_row_count	instrument_model	library_selection	library_source	library_strategy	relation	relation.1	supplementary_file_1	cell type:ch1	tissue:ch1
GSM6881210	leukocytes, DM group RNA1	GSM6881210	Public on May 26 2023	Dec 21 2022	May 26 2023	SRA	1	Blood	Homo sapiens	tissue: Blood	cell type: Leukocytes	Blood samples were added with EDTA for anticoagulation, separated at 3000 RPM for 15min, and supernatant was obtained, preserved at -20°, and transported on dry ice.	total RNA	RNA was harvested using Rneasy mini plus kit (Qiagen). 1ul of total RNA was used for the construction of sequencing libraries.	Paired-end libraries were synthesized by using the TruSeq™ RNA Sample Preparation Kit (Illumina, USA) following TruSeq™ RNA Sample Preparation Guide. Briefly, The poly-A containing mRNA molecules were purified using poly-T oligo-attached magnetic beads.	9606	leukocytes, DM group	The library construction and sequencing were performed by Sinotech Genomics Co., Ltd (Shanghai, China).	Paired-end sequence files (fastq) were mapped to the reference genome (GRCh38.100) using Hisat2 (Hierarchical Indexing for Spliced Alignment of Transcripts, version 2.0.5).	The output SAM (sequencing alignment/map) files were converted to BAM (binary alignment/map) files and sorted using SAMtools (version 1.3.1).	Gene abundance was expressed as fragments per kilobase of exon per million reads mapped (FPKM).	Stringtie software was used to count the fragment within each gene, and TMM algorithm was used for normalization.	Assembly: GRCh38.100	Supplementary files format and content: Excel file contains the FPKM value and original read count for each Sample	GPL24676	zhaoyu,,xiang	xiaozhaoyu@sjtu.edu.cn	18217013269	Shanghai general hospital	No.85 Wujin Road	Shanghai	Shanghai	200080	China	0	Illumina NovaSeq 6000	cDNA	transcriptomic	RNA-Seq	BioSample: https://www.ncbi.nlm.nih.gov/biosample/SAMN32406074	SRA: https://www.ncbi.nlm.nih.gov/sra?term=SRX18848816	NONE	Leukocytes	Blood
GSM6881211	leukocytes, DR group RNA102	GSM6881211	Public on May 26 2023	Dec 21 2022	May 26 2023	SRA	1	Blood	Homo sapiens	tissue: Blood	cell type: Leukocytes	Blood samples were added with EDTA for anticoagulation, separated at 3000 RPM for 15min, and supernatant was obtained, preserved at -20°, and transported on dry ice.	total RNA	RNA was harvested using Rneasy mini plus kit (Qiagen). 1ul of total RNA was used for the construction of sequencing libraries.	Paired-end libraries were synthesized by using the TruSeq™ RNA Sample Preparation Kit (Illumina, USA) following TruSeq™ RNA Sample Preparation Guide. Briefly, The poly-A containing mRNA molecules were purified using poly-T oligo-attached magnetic beads.	9606	leukocytes, DR group	The library construction and sequencing were performed by Sinotech Genomics Co., Ltd (Shanghai, China).	Paired-end sequence files (fastq) were mapped to the reference genome (GRCh38.100) using Hisat2 (Hierarchical Indexing for Spliced Alignment of Transcripts, version 2.0.5).	The output SAM (sequencing alignment/map) files were converted to BAM (binary alignment/map) files and sorted using SAMtools (version 1.3.1).	Gene abundance was expressed as fragments per kilobase of exon per million reads mapped (FPKM).	Stringtie software was used to count the fragment within each gene, and TMM algorithm was used for normalization.	Assembly: GRCh38.100	Supplementary files format and content: Excel file contains the FPKM value and original read count for each Sample	GPL24676	zhaoyu,,xiang	xiaozhaoyu@sjtu.edu.cn	18217013269	Shanghai general hospital	No.85 Wujin Road	Shanghai	Shanghai	200080	China	0	Illumina NovaSeq 6000	cDNA	transcriptomic	RNA-Seq	BioSample: https://www.ncbi.nlm.nih.gov/biosample/SAMN32406073	SRA: https://www.ncbi.nlm.nih.gov/sra?term=SRX18848817	NONE	Leukocytes	Blood
GSM6881212	leukocytes, DM group RNA104	GSM6881212	Public on May 26 2023	Dec 21 2022	May 26 2023	SRA	1	Blood	Homo sapiens	tissue: Blood	cell type: Leukocytes	Blood samples were added with EDTA for anticoagulation, separated at 3000 RPM for 15min, and supernatant was obtained, preserved at -20°, and transported on dry ice.	total RNA	RNA was harvested using Rneasy mini plus kit (Qiagen). 1ul of total RNA was used for the construction of sequencing libraries.	Paired-end libraries were synthesized by using the TruSeq™ RNA Sample Preparation Kit (Illumina, USA) following TruSeq™ RNA Sample Preparation Guide. Briefly, The poly-A containing mRNA molecules were purified using poly-T oligo-attached magnetic beads.	9606	leukocytes, DM group	The library construction and sequencing were performed by Sinotech Genomics Co., Ltd (Shanghai, China).	Paired-end sequence files (fastq) were mapped to the reference genome (GRCh38.100) using Hisat2 (Hierarchical Indexing for Spliced Alignment of Transcripts, version 2.0.5).	The output SAM (sequencing alignment/map) files were converted to BAM (binary alignment/map) files and sorted using SAMtools (version 1.3.1).	Gene abundance was expressed as fragments per kilobase of exon per million reads mapped (FPKM).	Stringtie software was used to count the fragment within each gene, and TMM algorithm was used for normalization.	Assembly: GRCh38.100	Supplementary files format and content: Excel file contains the FPKM value and original read count for each Sample	GPL24676	zhaoyu,,xiang	xiaozhaoyu@sjtu.edu.cn	18217013269	Shanghai general hospital	No.85 Wujin Road	Shanghai	Shanghai	200080	China	0	Illumina NovaSeq 6000	cDNA	transcriptomic	RNA-Seq	BioSample: https://www.ncbi.nlm.nih.gov/biosample/SAMN32406072	SRA: https://www.ncbi.nlm.nih.gov/sra?term=SRX18848818	NONE	Leukocytes	Blood
GSM6881213	leukocytes, DM group RNA108	GSM6881213	Public on May 26 2023	Dec 21 2022	May 26 2023	SRA	1	Blood	Homo sapiens	tissue: Blood	cell type: Leukocytes	Blood samples were added with EDTA for anticoagulation, separated at 3000 RPM for 15min, and supernatant was obtained, preserved at -20°, and transported on dry ice.	total RNA	RNA was harvested using Rneasy mini plus kit (Qiagen). 1ul of total RNA was used for the construction of sequencing libraries.	Paired-end libraries were synthesized by using the TruSeq™ RNA Sample Preparation Kit (Illumina, USA) following TruSeq™ RNA Sample Preparation Guide. Briefly, The poly-A containing mRNA molecules were purified using poly-T oligo-attached magnetic beads.	9606	leukocytes, DM group	The library construction and sequencing were performed by Sinotech Genomics Co., Ltd (Shanghai, China).	Paired-end sequence files (fastq) were mapped to the reference genome (GRCh38.100) using Hisat2 (Hierarchical Indexing for Spliced Alignment of Transcripts, version 2.0.5).	The output SAM (sequencing alignment/map) files were converted to BAM (binary alignment/map) files and sorted using SAMtools (version 1.3.1).	Gene abundance was expressed as fragments per kilobase of exon per million reads mapped (FPKM).	Stringtie software was used to count the fragment within each gene, and TMM algorithm was used for normalization.	Assembly: GRCh38.100	Supplementary files format and content: Excel file contains the FPKM value and original read count for each Sample	GPL24676	zhaoyu,,xiang	xiaozhaoyu@sjtu.edu.cn	18217013269	Shanghai general hospital	No.85 Wujin Road	Shanghai	Shanghai	200080	China	0	Illumina NovaSeq 6000	cDNA	transcriptomic	RNA-Seq	BioSample: https://www.ncbi.nlm.nih.gov/biosample/SAMN32406071	SRA: https://www.ncbi.nlm.nih.gov/sra?term=SRX18848819	NONE	Leukocytes	Blood
GSM6881214	leukocytes, Control group RNA109	GSM6881214	Public on May 26 2023	Dec 21 2022	May 26 2023	SRA	1	Blood	Homo sapiens	tissue: Blood	cell type: Leukocytes	Blood samples were added with EDTA for anticoagulation, separated at 3000 RPM for 15min, and supernatant was obtained, preserved at -20°, and transported on dry ice.	total RNA	RNA was harvested using Rneasy mini plus kit (Qiagen). 1ul of total RNA was used for the construction of sequencing libraries.	Paired-end libraries were synthesized by using the TruSeq™ RNA Sample Preparation Kit (Illumina, USA) following TruSeq™ RNA Sample Preparation Guide. Briefly, The poly-A containing mRNA molecules were purified using poly-T oligo-attached magnetic beads.	9606	leukocytes, Control group	The library construction and sequencing were performed by Sinotech Genomics Co., Ltd (Shanghai, China).	Paired-end sequence files (fastq) were mapped to the reference genome (GRCh38.100) using Hisat2 (Hierarchical Indexing for Spliced Alignment of Transcripts, version 2.0.5).	The output SAM (sequencing alignment/map) files were converted to BAM (binary alignment/map) files and sorted using SAMtools (version 1.3.1).	Gene abundance was expressed as fragments per kilobase of exon per million reads mapped (FPKM).	Stringtie software was used to count the fragment within each gene, and TMM algorithm was used for normalization.	Assembly: GRCh38.100	Supplementary files format and content: Excel file contains the FPKM value and original read count for each Sample	GPL24676	zhaoyu,,xiang	xiaozhaoyu@sjtu.edu.cn	18217013269	Shanghai general hospital	No.85 Wujin Road	Shanghai	Shanghai	200080	China	0	Illumina NovaSeq 6000	cDNA	transcriptomic	RNA-Seq	BioSample: https://www.ncbi.nlm.nih.gov/biosample/SAMN32406070	SRA: https://www.ncbi.nlm.nih.gov/sra?term=SRX18848820	NONE	Leukocytes	Blood
GSM6881216	leukocytes, DM group RNA110	GSM6881216	Public on May 26 2023	Dec 21 2022	May 26 2023	SRA	1	Blood	Homo sapiens	tissue: Blood	cell type: Leukocytes	Blood samples were added with EDTA for anticoagulation, separated at 3000 RPM for 15min, and supernatant was obtained, preserved at -20°, and transported on dry ice.	total RNA	RNA was harvested using Rneasy mini plus kit (Qiagen). 1ul of total RNA was used for the construction of sequencing libraries.	Paired-end libraries were synthesized by using the TruSeq™ RNA Sample Preparation Kit (Illumina, USA) following TruSeq™ RNA Sample Preparation Guide. Briefly, The poly-A containing mRNA molecules were purified using poly-T oligo-attached magnetic beads.	9606	leukocytes, DM group	The library construction and sequencing were performed by Sinotech Genomics Co., Ltd (Shanghai, China).	Paired-end sequence files (fastq) were mapped to the reference genome (GRCh38.100) using Hisat2 (Hierarchical Indexing for Spliced Alignment of Transcripts, version 2.0.5).	The output SAM (sequencing alignment/map) files were converted to BAM (binary alignment/map) files and sorted using SAMtools (version 1.3.1).	Gene abundance was expressed as fragments per kilobase of exon per million reads mapped (FPKM).	Stringtie software was used to count the fragment within each gene, and TMM algorithm was used for normalization.	Assembly: GRCh38.100	Supplementary files format and content: Excel file contains the FPKM value and original read count for each Sample	GPL24676	zhaoyu,,xiang	xiaozhaoyu@sjtu.edu.cn	18217013269	Shanghai general hospital	No.85 Wujin Road	Shanghai	Shanghai	200080	China	0	Illumina NovaSeq 6000	cDNA	transcriptomic	RNA-Seq	BioSample: https://www.ncbi.nlm.nih.gov/biosample/SAMN32406069	SRA: https://www.ncbi.nlm.nih.gov/sra?term=SRX18848821	NONE	Leukocytes	Blood
GSM6881217	leukocytes, DM group RNA114	GSM6881217	Public on May 26 2023	Dec 21 2022	May 26 2023	SRA	1	Blood	Homo sapiens	tissue: Blood	cell type: Leukocytes	Blood samples were added with EDTA for anticoagulation, separated at 3000 RPM for 15min, and supernatant was obtained, preserved at -20°, and transported on dry ice.	total RNA	RNA was harvested using Rneasy mini plus kit (Qiagen). 1ul of total RNA was used for the construction of sequencing libraries.	Paired-end libraries were synthesized by using the TruSeq™ RNA Sample Preparation Kit (Illumina, USA) following TruSeq™ RNA Sample Preparation Guide. Briefly, The poly-A containing mRNA molecules were purified using poly-T oligo-attached magnetic beads.	9606	leukocytes, DM group	The library construction and sequencing were performed by Sinotech Genomics Co., Ltd (Shanghai, China).	Paired-end sequence files (fastq) were mapped to the reference genome (GRCh38.100) using Hisat2 (Hierarchical Indexing for Spliced Alignment of Transcripts, version 2.0.5).	The output SAM (sequencing alignment/map) files were converted to BAM (binary alignment/map) files and sorted using SAMtools (version 1.3.1).	Gene abundance was expressed as fragments per kilobase of exon per million reads mapped (FPKM).	Stringtie software was used to count the fragment within each gene, and TMM algorithm was used for normalization.	Assembly: GRCh38.100	Supplementary files format and content: Excel file contains the FPKM value and original read count for each Sample	GPL24676	zhaoyu,,xiang	xiaozhaoyu@sjtu.edu.cn	18217013269	Shanghai general hospital	No.85 Wujin Road	Shanghai	Shanghai	200080	China	0	Illumina NovaSeq 6000	cDNA	transcriptomic	RNA-Seq	BioSample: https://www.ncbi.nlm.nih.gov/biosample/SAMN32406068	SRA: https://www.ncbi.nlm.nih.gov/sra?term=SRX18848822	NONE	Leukocytes	Blood
GSM6881218	leukocytes, DM group RNA115	GSM6881218	Public on May 26 2023	Dec 21 2022	May 26 2023	SRA	1	Blood	Homo sapiens	tissue: Blood	cell type: Leukocytes	Blood samples were added with EDTA for anticoagulation, separated at 3000 RPM for 15min, and supernatant was obtained, preserved at -20°, and transported on dry ice.	total RNA	RNA was harvested using Rneasy mini plus kit (Qiagen). 1ul of total RNA was used for the construction of sequencing libraries.	Paired-end libraries were synthesized by using the TruSeq™ RNA Sample Preparation Kit (Illumina, USA) following TruSeq™ RNA Sample Preparation Guide. Briefly, The poly-A containing mRNA molecules were purified using poly-T oligo-attached magnetic beads.	9606	leukocytes, DM group	The library construction and sequencing were performed by Sinotech Genomics Co., Ltd (Shanghai, China).	Paired-end sequence files (fastq) were mapped to the reference genome (GRCh38.100) using Hisat2 (Hierarchical Indexing for Spliced Alignment of Transcripts, version 2.0.5).	The output SAM (sequencing alignment/map) files were converted to BAM (binary alignment/map) files and sorted using SAMtools (version 1.3.1).	Gene abundance was expressed as fragments per kilobase of exon per million reads mapped (FPKM).	Stringtie software was used to count the fragment within each gene, and TMM algorithm was used for normalization.	Assembly: GRCh38.100	Supplementary files format and content: Excel file contains the FPKM value and original read count for each Sample	GPL24676	zhaoyu,,xiang	xiaozhaoyu@sjtu.edu.cn	18217013269	Shanghai general hospital	No.85 Wujin Road	Shanghai	Shanghai	200080	China	0	Illumina NovaSeq 6000	cDNA	transcriptomic	RNA-Seq	BioSample: https://www.ncbi.nlm.nih.gov/biosample/SAMN32406067	SRA: https://www.ncbi.nlm.nih.gov/sra?term=SRX18848823	NONE	Leukocytes	Blood
GSM6881219	leukocytes, DR group RNA116	GSM6881219	Public on May 26 2023	Dec 21 2022	May 26 2023	SRA	1	Blood	Homo sapiens	tissue: Blood	cell type: Leukocytes	Blood samples were added with EDTA for anticoagulation, separated at 3000 RPM for 15min, and supernatant was obtained, preserved at -20°, and transported on dry ice.	total RNA	RNA was harvested using Rneasy mini plus kit (Qiagen). 1ul of total RNA was used for the construction of sequencing libraries.	Paired-end libraries were synthesized by using the TruSeq™ RNA Sample Preparation Kit (Illumina, USA) following TruSeq™ RNA Sample Preparation Guide. Briefly, The poly-A containing mRNA molecules were purified using poly-T oligo-attached magnetic beads.	9606	leukocytes, DR group	The library construction and sequencing were performed by Sinotech Genomics Co., Ltd (Shanghai, China).	Paired-end sequence files (fastq) were mapped to the reference genome (GRCh38.100) using Hisat2 (Hierarchical Indexing for Spliced Alignment of Transcripts, version 2.0.5).	The output SAM (sequencing alignment/map) files were converted to BAM (binary alignment/map) files and sorted using SAMtools (version 1.3.1).	Gene abundance was expressed as fragments per kilobase of exon per million reads mapped (FPKM).	Stringtie software was used to count the fragment within each gene, and TMM algorithm was used for normalization.	Assembly: GRCh38.100	Supplementary files format and content: Excel file contains the FPKM value and original read count for each Sample	GPL24676	zhaoyu,,xiang	xiaozhaoyu@sjtu.edu.cn	18217013269	Shanghai general hospital	No.85 Wujin Road	Shanghai	Shanghai	200080	China	0	Illumina NovaSeq 6000	cDNA	transcriptomic	RNA-Seq	BioSample: https://www.ncbi.nlm.nih.gov/biosample/SAMN32406066	SRA: https://www.ncbi.nlm.nih.gov/sra?term=SRX18848824	NONE	Leukocytes	Blood
GSM6881221	leukocytes, Control group RNA117	GSM6881221	Public on May 26 2023	Dec 21 2022	May 26 2023	SRA	1	Blood	Homo sapiens	tissue: Blood	cell type: Leukocytes	Blood samples were added with EDTA for anticoagulation, separated at 3000 RPM for 15min, and supernatant was obtained, preserved at -20°, and transported on dry ice.	total RNA	RNA was harvested using Rneasy mini plus kit (Qiagen). 1ul of total RNA was used for the construction of sequencing libraries.	Paired-end libraries were synthesized by using the TruSeq™ RNA Sample Preparation Kit (Illumina, USA) following TruSeq™ RNA Sample Preparation Guide. Briefly, The poly-A containing mRNA molecules were purified using poly-T oligo-attached magnetic beads.	9606	leukocytes, Control group	The library construction and sequencing were performed by Sinotech Genomics Co., Ltd (Shanghai, China).	Paired-end sequence files (fastq) were mapped to the reference genome (GRCh38.100) using Hisat2 (Hierarchical Indexing for Spliced Alignment of Transcripts, version 2.0.5).	The output SAM (sequencing alignment/map) files were converted to BAM (binary alignment/map) files and sorted using SAMtools (version 1.3.1).	Gene abundance was expressed as fragments per kilobase of exon per million reads mapped (FPKM).	Stringtie software was used to count the fragment within each gene, and TMM algorithm was used for normalization.	Assembly: GRCh38.100	Supplementary files format and content: Excel file contains the FPKM value and original read count for each Sample	GPL24676	zhaoyu,,xiang	xiaozhaoyu@sjtu.edu.cn	18217013269	Shanghai general hospital	No.85 Wujin Road	Shanghai	Shanghai	200080	China	0	Illumina NovaSeq 6000	cDNA	transcriptomic	RNA-Seq	BioSample: https://www.ncbi.nlm.nih.gov/biosample/SAMN32406065	SRA: https://www.ncbi.nlm.nih.gov/sra?term=SRX18848825	NONE	Leukocytes	Blood
GSM6881222	leukocytes, Control group RNA124	GSM6881222	Public on May 26 2023	Dec 21 2022	May 26 2023	SRA	1	Blood	Homo sapiens	tissue: Blood	cell type: Leukocytes	Blood samples were added with EDTA for anticoagulation, separated at 3000 RPM for 15min, and supernatant was obtained, preserved at -20°, and transported on dry ice.	total RNA	RNA was harvested using Rneasy mini plus kit (Qiagen). 1ul of total RNA was used for the construction of sequencing libraries.	Paired-end libraries were synthesized by using the TruSeq™ RNA Sample Preparation Kit (Illumina, USA) following TruSeq™ RNA Sample Preparation Guide. Briefly, The poly-A containing mRNA molecules were purified using poly-T oligo-attached magnetic beads.	9606	leukocytes, Control group	The library construction and sequencing were performed by Sinotech Genomics Co., Ltd (Shanghai, China).	Paired-end sequence files (fastq) were mapped to the reference genome (GRCh38.100) using Hisat2 (Hierarchical Indexing for Spliced Alignment of Transcripts, version 2.0.5).	The output SAM (sequencing alignment/map) files were converted to BAM (binary alignment/map) files and sorted using SAMtools (version 1.3.1).	Gene abundance was expressed as fragments per kilobase of exon per million reads mapped (FPKM).	Stringtie software was used to count the fragment within each gene, and TMM algorithm was used for normalization.	Assembly: GRCh38.100	Supplementary files format and content: Excel file contains the FPKM value and original read count for each Sample	GPL24676	zhaoyu,,xiang	xiaozhaoyu@sjtu.edu.cn	18217013269	Shanghai general hospital	No.85 Wujin Road	Shanghai	Shanghai	200080	China	0	Illumina NovaSeq 6000	cDNA	transcriptomic	RNA-Seq	BioSample: https://www.ncbi.nlm.nih.gov/biosample/SAMN32406064	SRA: https://www.ncbi.nlm.nih.gov/sra?term=SRX18848826	NONE	Leukocytes	Blood
GSM6881223	leukocytes, DM group RNA126	GSM6881223	Public on May 26 2023	Dec 21 2022	May 26 2023	SRA	1	Blood	Homo sapiens	tissue: Blood	cell type: Leukocytes	Blood samples were added with EDTA for anticoagulation, separated at 3000 RPM for 15min, and supernatant was obtained, preserved at -20°, and transported on dry ice.	total RNA	RNA was harvested using Rneasy mini plus kit (Qiagen). 1ul of total RNA was used for the construction of sequencing libraries.	Paired-end libraries were synthesized by using the TruSeq™ RNA Sample Preparation Kit (Illumina, USA) following TruSeq™ RNA Sample Preparation Guide. Briefly, The poly-A containing mRNA molecules were purified using poly-T oligo-attached magnetic beads.	9606	leukocytes, DM group	The library construction and sequencing were performed by Sinotech Genomics Co., Ltd (Shanghai, China).	Paired-end sequence files (fastq) were mapped to the reference genome (GRCh38.100) using Hisat2 (Hierarchical Indexing for Spliced Alignment of Transcripts, version 2.0.5).	The output SAM (sequencing alignment/map) files were converted to BAM (binary alignment/map) files and sorted using SAMtools (version 1.3.1).	Gene abundance was expressed as fragments per kilobase of exon per million reads mapped (FPKM).	Stringtie software was used to count the fragment within each gene, and TMM algorithm was used for normalization.	Assembly: GRCh38.100	Supplementary files format and content: Excel file contains the FPKM value and original read count for each Sample	GPL24676	zhaoyu,,xiang	xiaozhaoyu@sjtu.edu.cn	18217013269	Shanghai general hospital	No.85 Wujin Road	Shanghai	Shanghai	200080	China	0	Illumina NovaSeq 6000	cDNA	transcriptomic	RNA-Seq	BioSample: https://www.ncbi.nlm.nih.gov/biosample/SAMN32406063	SRA: https://www.ncbi.nlm.nih.gov/sra?term=SRX18848827	NONE	Leukocytes	Blood
GSM6881224	leukocytes, DM group RNA132	GSM6881224	Public on May 26 2023	Dec 21 2022	May 26 2023	SRA	1	Blood	Homo sapiens	tissue: Blood	cell type: Leukocytes	Blood samples were added with EDTA for anticoagulation, separated at 3000 RPM for 15min, and supernatant was obtained, preserved at -20°, and transported on dry ice.	total RNA	RNA was harvested using Rneasy mini plus kit (Qiagen). 1ul of total RNA was used for the construction of sequencing libraries.	Paired-end libraries were synthesized by using the TruSeq™ RNA Sample Preparation Kit (Illumina, USA) following TruSeq™ RNA Sample Preparation Guide. Briefly, The poly-A containing mRNA molecules were purified using poly-T oligo-attached magnetic beads.	9606	leukocytes, DM group	The library construction and sequencing were performed by Sinotech Genomics Co., Ltd (Shanghai, China).	Paired-end sequence files (fastq) were mapped to the reference genome (GRCh38.100) using Hisat2 (Hierarchical Indexing for Spliced Alignment of Transcripts, version 2.0.5).	The output SAM (sequencing alignment/map) files were converted to BAM (binary alignment/map) files and sorted using SAMtools (version 1.3.1).	Gene abundance was expressed as fragments per kilobase of exon per million reads mapped (FPKM).	Stringtie software was used to count the fragment within each gene, and TMM algorithm was used for normalization.	Assembly: GRCh38.100	Supplementary files format and content: Excel file contains the FPKM value and original read count for each Sample	GPL24676	zhaoyu,,xiang	xiaozhaoyu@sjtu.edu.cn	18217013269	Shanghai general hospital	No.85 Wujin Road	Shanghai	Shanghai	200080	China	0	Illumina NovaSeq 6000	cDNA	transcriptomic	RNA-Seq	BioSample: https://www.ncbi.nlm.nih.gov/biosample/SAMN32406062	SRA: https://www.ncbi.nlm.nih.gov/sra?term=SRX18848828	NONE	Leukocytes	Blood
GSM6881225	leukocytes, Control group RNA133	GSM6881225	Public on May 26 2023	Dec 21 2022	May 26 2023	SRA	1	Blood	Homo sapiens	tissue: Blood	cell type: Leukocytes	Blood samples were added with EDTA for anticoagulation, separated at 3000 RPM for 15min, and supernatant was obtained, preserved at -20°, and transported on dry ice.	total RNA	RNA was harvested using Rneasy mini plus kit (Qiagen). 1ul of total RNA was used for the construction of sequencing libraries.	Paired-end libraries were synthesized by using the TruSeq™ RNA Sample Preparation Kit (Illumina, USA) following TruSeq™ RNA Sample Preparation Guide. Briefly, The poly-A containing mRNA molecules were purified using poly-T oligo-attached magnetic beads.	9606	leukocytes, Control group	The library construction and sequencing were performed by Sinotech Genomics Co., Ltd (Shanghai, China).	Paired-end sequence files (fastq) were mapped to the reference genome (GRCh38.100) using Hisat2 (Hierarchical Indexing for Spliced Alignment of Transcripts, version 2.0.5).	The output SAM (sequencing alignment/map) files were converted to BAM (binary alignment/map) files and sorted using SAMtools (version 1.3.1).	Gene abundance was expressed as fragments per kilobase of exon per million reads mapped (FPKM).	Stringtie software was used to count the fragment within each gene, and TMM algorithm was used for normalization.	Assembly: GRCh38.100	Supplementary files format and content: Excel file contains the FPKM value and original read count for each Sample	GPL24676	zhaoyu,,xiang	xiaozhaoyu@sjtu.edu.cn	18217013269	Shanghai general hospital	No.85 Wujin Road	Shanghai	Shanghai	200080	China	0	Illumina NovaSeq 6000	cDNA	transcriptomic	RNA-Seq	BioSample: https://www.ncbi.nlm.nih.gov/biosample/SAMN32406061	SRA: https://www.ncbi.nlm.nih.gov/sra?term=SRX18848829	NONE	Leukocytes	Blood
GSM6881227	leukocytes, DR group RNA140	GSM6881227	Public on May 26 2023	Dec 21 2022	May 26 2023	SRA	1	Blood	Homo sapiens	tissue: Blood	cell type: Leukocytes	Blood samples were added with EDTA for anticoagulation, separated at 3000 RPM for 15min, and supernatant was obtained, preserved at -20°, and transported on dry ice.	total RNA	RNA was harvested using Rneasy mini plus kit (Qiagen). 1ul of total RNA was used for the construction of sequencing libraries.	Paired-end libraries were synthesized by using the TruSeq™ RNA Sample Preparation Kit (Illumina, USA) following TruSeq™ RNA Sample Preparation Guide. Briefly, The poly-A containing mRNA molecules were purified using poly-T oligo-attached magnetic beads.	9606	leukocytes, DR group	The library construction and sequencing were performed by Sinotech Genomics Co., Ltd (Shanghai, China).	Paired-end sequence files (fastq) were mapped to the reference genome (GRCh38.100) using Hisat2 (Hierarchical Indexing for Spliced Alignment of Transcripts, version 2.0.5).	The output SAM (sequencing alignment/map) files were converted to BAM (binary alignment/map) files and sorted using SAMtools (version 1.3.1).	Gene abundance was expressed as fragments per kilobase of exon per million reads mapped (FPKM).	Stringtie software was used to count the fragment within each gene, and TMM algorithm was used for normalization.	Assembly: GRCh38.100	Supplementary files format and content: Excel file contains the FPKM value and original read count for each Sample	GPL24676	zhaoyu,,xiang	xiaozhaoyu@sjtu.edu.cn	18217013269	Shanghai general hospital	No.85 Wujin Road	Shanghai	Shanghai	200080	China	0	Illumina NovaSeq 6000	cDNA	transcriptomic	RNA-Seq	BioSample: https://www.ncbi.nlm.nih.gov/biosample/SAMN32406060	SRA: https://www.ncbi.nlm.nih.gov/sra?term=SRX18848830	NONE	Leukocytes	Blood
GSM6881228	leukocytes, DM group RNA145	GSM6881228	Public on May 26 2023	Dec 21 2022	May 26 2023	SRA	1	Blood	Homo sapiens	tissue: Blood	cell type: Leukocytes	Blood samples were added with EDTA for anticoagulation, separated at 3000 RPM for 15min, and supernatant was obtained, preserved at -20°, and transported on dry ice.	total RNA	RNA was harvested using Rneasy mini plus kit (Qiagen). 1ul of total RNA was used for the construction of sequencing libraries.	Paired-end libraries were synthesized by using the TruSeq™ RNA Sample Preparation Kit (Illumina, USA) following TruSeq™ RNA Sample Preparation Guide. Briefly, The poly-A containing mRNA molecules were purified using poly-T oligo-attached magnetic beads.	9606	leukocytes, DM group	The library construction and sequencing were performed by Sinotech Genomics Co., Ltd (Shanghai, China).	Paired-end sequence files (fastq) were mapped to the reference genome (GRCh38.100) using Hisat2 (Hierarchical Indexing for Spliced Alignment of Transcripts, version 2.0.5).	The output SAM (sequencing alignment/map) files were converted to BAM (binary alignment/map) files and sorted using SAMtools (version 1.3.1).	Gene abundance was expressed as fragments per kilobase of exon per million reads mapped (FPKM).	Stringtie software was used to count the fragment within each gene, and TMM algorithm was used for normalization.	Assembly: GRCh38.100	Supplementary files format and content: Excel file contains the FPKM value and original read count for each Sample	GPL24676	zhaoyu,,xiang	xiaozhaoyu@sjtu.edu.cn	18217013269	Shanghai general hospital	No.85 Wujin Road	Shanghai	Shanghai	200080	China	0	Illumina NovaSeq 6000	cDNA	transcriptomic	RNA-Seq	BioSample: https://www.ncbi.nlm.nih.gov/biosample/SAMN32406059	SRA: https://www.ncbi.nlm.nih.gov/sra?term=SRX18848831	NONE	Leukocytes	Blood
GSM6881229	leukocytes, DR group RNA150	GSM6881229	Public on May 26 2023	Dec 21 2022	May 26 2023	SRA	1	Blood	Homo sapiens	tissue: Blood	cell type: Leukocytes	Blood samples were added with EDTA for anticoagulation, separated at 3000 RPM for 15min, and supernatant was obtained, preserved at -20°, and transported on dry ice.	total RNA	RNA was harvested using Rneasy mini plus kit (Qiagen). 1ul of total RNA was used for the construction of sequencing libraries.	Paired-end libraries were synthesized by using the TruSeq™ RNA Sample Preparation Kit (Illumina, USA) following TruSeq™ RNA Sample Preparation Guide. Briefly, The poly-A containing mRNA molecules were purified using poly-T oligo-attached magnetic beads.	9606	leukocytes, DR group	The library construction and sequencing were performed by Sinotech Genomics Co., Ltd (Shanghai, China).	Paired-end sequence files (fastq) were mapped to the reference genome (GRCh38.100) using Hisat2 (Hierarchical Indexing for Spliced Alignment of Transcripts, version 2.0.5).	The output SAM (sequencing alignment/map) files were converted to BAM (binary alignment/map) files and sorted using SAMtools (version 1.3.1).	Gene abundance was expressed as fragments per kilobase of exon per million reads mapped (FPKM).	Stringtie software was used to count the fragment within each gene, and TMM algorithm was used for normalization.	Assembly: GRCh38.100	Supplementary files format and content: Excel file contains the FPKM value and original read count for each Sample	GPL24676	zhaoyu,,xiang	xiaozhaoyu@sjtu.edu.cn	18217013269	Shanghai general hospital	No.85 Wujin Road	Shanghai	Shanghai	200080	China	0	Illumina NovaSeq 6000	cDNA	transcriptomic	RNA-Seq	BioSample: https://www.ncbi.nlm.nih.gov/biosample/SAMN32406058	SRA: https://www.ncbi.nlm.nih.gov/sra?term=SRX18848832	NONE	Leukocytes	Blood
GSM6881230	leukocytes, DM group RNA151	GSM6881230	Public on May 26 2023	Dec 21 2022	May 26 2023	SRA	1	Blood	Homo sapiens	tissue: Blood	cell type: Leukocytes	Blood samples were added with EDTA for anticoagulation, separated at 3000 RPM for 15min, and supernatant was obtained, preserved at -20°, and transported on dry ice.	total RNA	RNA was harvested using Rneasy mini plus kit (Qiagen). 1ul of total RNA was used for the construction of sequencing libraries.	Paired-end libraries were synthesized by using the TruSeq™ RNA Sample Preparation Kit (Illumina, USA) following TruSeq™ RNA Sample Preparation Guide. Briefly, The poly-A containing mRNA molecules were purified using poly-T oligo-attached magnetic beads.	9606	leukocytes, DM group	The library construction and sequencing were performed by Sinotech Genomics Co., Ltd (Shanghai, China).	Paired-end sequence files (fastq) were mapped to the reference genome (GRCh38.100) using Hisat2 (Hierarchical Indexing for Spliced Alignment of Transcripts, version 2.0.5).	The output SAM (sequencing alignment/map) files were converted to BAM (binary alignment/map) files and sorted using SAMtools (version 1.3.1).	Gene abundance was expressed as fragments per kilobase of exon per million reads mapped (FPKM).	Stringtie software was used to count the fragment within each gene, and TMM algorithm was used for normalization.	Assembly: GRCh38.100	Supplementary files format and content: Excel file contains the FPKM value and original read count for each Sample	GPL24676	zhaoyu,,xiang	xiaozhaoyu@sjtu.edu.cn	18217013269	Shanghai general hospital	No.85 Wujin Road	Shanghai	Shanghai	200080	China	0	Illumina NovaSeq 6000	cDNA	transcriptomic	RNA-Seq	BioSample: https://www.ncbi.nlm.nih.gov/biosample/SAMN32406057	SRA: https://www.ncbi.nlm.nih.gov/sra?term=SRX18848833	NONE	Leukocytes	Blood
GSM6881231	leukocytes, DM group RNA152	GSM6881231	Public on May 26 2023	Dec 21 2022	May 26 2023	SRA	1	Blood	Homo sapiens	tissue: Blood	cell type: Leukocytes	Blood samples were added with EDTA for anticoagulation, separated at 3000 RPM for 15min, and supernatant was obtained, preserved at -20°, and transported on dry ice.	total RNA	RNA was harvested using Rneasy mini plus kit (Qiagen). 1ul of total RNA was used for the construction of sequencing libraries.	Paired-end libraries were synthesized by using the TruSeq™ RNA Sample Preparation Kit (Illumina, USA) following TruSeq™ RNA Sample Preparation Guide. Briefly, The poly-A containing mRNA molecules were purified using poly-T oligo-attached magnetic beads.	9606	leukocytes, DM group	The library construction and sequencing were performed by Sinotech Genomics Co., Ltd (Shanghai, China).	Paired-end sequence files (fastq) were mapped to the reference genome (GRCh38.100) using Hisat2 (Hierarchical Indexing for Spliced Alignment of Transcripts, version 2.0.5).	The output SAM (sequencing alignment/map) files were converted to BAM (binary alignment/map) files and sorted using SAMtools (version 1.3.1).	Gene abundance was expressed as fragments per kilobase of exon per million reads mapped (FPKM).	Stringtie software was used to count the fragment within each gene, and TMM algorithm was used for normalization.	Assembly: GRCh38.100	Supplementary files format and content: Excel file contains the FPKM value and original read count for each Sample	GPL24676	zhaoyu,,xiang	xiaozhaoyu@sjtu.edu.cn	18217013269	Shanghai general hospital	No.85 Wujin Road	Shanghai	Shanghai	200080	China	0	Illumina NovaSeq 6000	cDNA	transcriptomic	RNA-Seq	BioSample: https://www.ncbi.nlm.nih.gov/biosample/SAMN32406056	SRA: https://www.ncbi.nlm.nih.gov/sra?term=SRX18848834	NONE	Leukocytes	Blood
GSM6881233	leukocytes, DR group RNA155	GSM6881233	Public on May 26 2023	Dec 21 2022	May 26 2023	SRA	1	Blood	Homo sapiens	tissue: Blood	cell type: Leukocytes	Blood samples were added with EDTA for anticoagulation, separated at 3000 RPM for 15min, and supernatant was obtained, preserved at -20°, and transported on dry ice.	total RNA	RNA was harvested using Rneasy mini plus kit (Qiagen). 1ul of total RNA was used for the construction of sequencing libraries.	Paired-end libraries were synthesized by using the TruSeq™ RNA Sample Preparation Kit (Illumina, USA) following TruSeq™ RNA Sample Preparation Guide. Briefly, The poly-A containing mRNA molecules were purified using poly-T oligo-attached magnetic beads.	9606	leukocytes, DR group	The library construction and sequencing were performed by Sinotech Genomics Co., Ltd (Shanghai, China).	Paired-end sequence files (fastq) were mapped to the reference genome (GRCh38.100) using Hisat2 (Hierarchical Indexing for Spliced Alignment of Transcripts, version 2.0.5).	The output SAM (sequencing alignment/map) files were converted to BAM (binary alignment/map) files and sorted using SAMtools (version 1.3.1).	Gene abundance was expressed as fragments per kilobase of exon per million reads mapped (FPKM).	Stringtie software was used to count the fragment within each gene, and TMM algorithm was used for normalization.	Assembly: GRCh38.100	Supplementary files format and content: Excel file contains the FPKM value and original read count for each Sample	GPL24676	zhaoyu,,xiang	xiaozhaoyu@sjtu.edu.cn	18217013269	Shanghai general hospital	No.85 Wujin Road	Shanghai	Shanghai	200080	China	0	Illumina NovaSeq 6000	cDNA	transcriptomic	RNA-Seq	BioSample: https://www.ncbi.nlm.nih.gov/biosample/SAMN32406055	SRA: https://www.ncbi.nlm.nih.gov/sra?term=SRX18848835	NONE	Leukocytes	Blood
GSM6881234	leukocytes, Control group RNA160	GSM6881234	Public on May 26 2023	Dec 21 2022	May 26 2023	SRA	1	Blood	Homo sapiens	tissue: Blood	cell type: Leukocytes	Blood samples were added with EDTA for anticoagulation, separated at 3000 RPM for 15min, and supernatant was obtained, preserved at -20°, and transported on dry ice.	total RNA	RNA was harvested using Rneasy mini plus kit (Qiagen). 1ul of total RNA was used for the construction of sequencing libraries.	Paired-end libraries were synthesized by using the TruSeq™ RNA Sample Preparation Kit (Illumina, USA) following TruSeq™ RNA Sample Preparation Guide. Briefly, The poly-A containing mRNA molecules were purified using poly-T oligo-attached magnetic beads.	9606	leukocytes, Control group	The library construction and sequencing were performed by Sinotech Genomics Co., Ltd (Shanghai, China).	Paired-end sequence files (fastq) were mapped to the reference genome (GRCh38.100) using Hisat2 (Hierarchical Indexing for Spliced Alignment of Transcripts, version 2.0.5).	The output SAM (sequencing alignment/map) files were converted to BAM (binary alignment/map) files and sorted using SAMtools (version 1.3.1).	Gene abundance was expressed as fragments per kilobase of exon per million reads mapped (FPKM).	Stringtie software was used to count the fragment within each gene, and TMM algorithm was used for normalization.	Assembly: GRCh38.100	Supplementary files format and content: Excel file contains the FPKM value and original read count for each Sample	GPL24676	zhaoyu,,xiang	xiaozhaoyu@sjtu.edu.cn	18217013269	Shanghai general hospital	No.85 Wujin Road	Shanghai	Shanghai	200080	China	0	Illumina NovaSeq 6000	cDNA	transcriptomic	RNA-Seq	BioSample: https://www.ncbi.nlm.nih.gov/biosample/SAMN32406054	SRA: https://www.ncbi.nlm.nih.gov/sra?term=SRX18848869	NONE	Leukocytes	Blood
GSM6881235	leukocytes, DM group RNA165	GSM6881235	Public on May 26 2023	Dec 21 2022	May 26 2023	SRA	1	Blood	Homo sapiens	tissue: Blood	cell type: Leukocytes	Blood samples were added with EDTA for anticoagulation, separated at 3000 RPM for 15min, and supernatant was obtained, preserved at -20°, and transported on dry ice.	total RNA	RNA was harvested using Rneasy mini plus kit (Qiagen). 1ul of total RNA was used for the construction of sequencing libraries.	Paired-end libraries were synthesized by using the TruSeq™ RNA Sample Preparation Kit (Illumina, USA) following TruSeq™ RNA Sample Preparation Guide. Briefly, The poly-A containing mRNA molecules were purified using poly-T oligo-attached magnetic beads.	9606	leukocytes, DM group	The library construction and sequencing were performed by Sinotech Genomics Co., Ltd (Shanghai, China).	Paired-end sequence files (fastq) were mapped to the reference genome (GRCh38.100) using Hisat2 (Hierarchical Indexing for Spliced Alignment of Transcripts, version 2.0.5).	The output SAM (sequencing alignment/map) files were converted to BAM (binary alignment/map) files and sorted using SAMtools (version 1.3.1).	Gene abundance was expressed as fragments per kilobase of exon per million reads mapped (FPKM).	Stringtie software was used to count the fragment within each gene, and TMM algorithm was used for normalization.	Assembly: GRCh38.100	Supplementary files format and content: Excel file contains the FPKM value and original read count for each Sample	GPL24676	zhaoyu,,xiang	xiaozhaoyu@sjtu.edu.cn	18217013269	Shanghai general hospital	No.85 Wujin Road	Shanghai	Shanghai	200080	China	0	Illumina NovaSeq 6000	cDNA	transcriptomic	RNA-Seq	BioSample: https://www.ncbi.nlm.nih.gov/biosample/SAMN32406053	SRA: https://www.ncbi.nlm.nih.gov/sra?term=SRX18848870	NONE	Leukocytes	Blood
GSM6881236	leukocytes, Control group RNA167	GSM6881236	Public on May 26 2023	Dec 21 2022	May 26 2023	SRA	1	Blood	Homo sapiens	tissue: Blood	cell type: Leukocytes	Blood samples were added with EDTA for anticoagulation, separated at 3000 RPM for 15min, and supernatant was obtained, preserved at -20°, and transported on dry ice.	total RNA	RNA was harvested using Rneasy mini plus kit (Qiagen). 1ul of total RNA was used for the construction of sequencing libraries.	Paired-end libraries were synthesized by using the TruSeq™ RNA Sample Preparation Kit (Illumina, USA) following TruSeq™ RNA Sample Preparation Guide. Briefly, The poly-A containing mRNA molecules were purified using poly-T oligo-attached magnetic beads.	9606	leukocytes, Control group	The library construction and sequencing were performed by Sinotech Genomics Co., Ltd (Shanghai, China).	Paired-end sequence files (fastq) were mapped to the reference genome (GRCh38.100) using Hisat2 (Hierarchical Indexing for Spliced Alignment of Transcripts, version 2.0.5).	The output SAM (sequencing alignment/map) files were converted to BAM (binary alignment/map) files and sorted using SAMtools (version 1.3.1).	Gene abundance was expressed as fragments per kilobase of exon per million reads mapped (FPKM).	Stringtie software was used to count the fragment within each gene, and TMM algorithm was used for normalization.	Assembly: GRCh38.100	Supplementary files format and content: Excel file contains the FPKM value and original read count for each Sample	GPL24676	zhaoyu,,xiang	xiaozhaoyu@sjtu.edu.cn	18217013269	Shanghai general hospital	No.85 Wujin Road	Shanghai	Shanghai	200080	China	0	Illumina NovaSeq 6000	cDNA	transcriptomic	RNA-Seq	BioSample: https://www.ncbi.nlm.nih.gov/biosample/SAMN32406052	SRA: https://www.ncbi.nlm.nih.gov/sra?term=SRX18848871	NONE	Leukocytes	Blood
GSM6881237	leukocytes, DR group RNA174	GSM6881237	Public on May 26 2023	Dec 21 2022	May 26 2023	SRA	1	Blood	Homo sapiens	tissue: Blood	cell type: Leukocytes	Blood samples were added with EDTA for anticoagulation, separated at 3000 RPM for 15min, and supernatant was obtained, preserved at -20°, and transported on dry ice.	total RNA	RNA was harvested using Rneasy mini plus kit (Qiagen). 1ul of total RNA was used for the construction of sequencing libraries.	Paired-end libraries were synthesized by using the TruSeq™ RNA Sample Preparation Kit (Illumina, USA) following TruSeq™ RNA Sample Preparation Guide. Briefly, The poly-A containing mRNA molecules were purified using poly-T oligo-attached magnetic beads.	9606	leukocytes, DR group	The library construction and sequencing were performed by Sinotech Genomics Co., Ltd (Shanghai, China).	Paired-end sequence files (fastq) were mapped to the reference genome (GRCh38.100) using Hisat2 (Hierarchical Indexing for Spliced Alignment of Transcripts, version 2.0.5).	The output SAM (sequencing alignment/map) files were converted to BAM (binary alignment/map) files and sorted using SAMtools (version 1.3.1).	Gene abundance was expressed as fragments per kilobase of exon per million reads mapped (FPKM).	Stringtie software was used to count the fragment within each gene, and TMM algorithm was used for normalization.	Assembly: GRCh38.100	Supplementary files format and content: Excel file contains the FPKM value and original read count for each Sample	GPL24676	zhaoyu,,xiang	xiaozhaoyu@sjtu.edu.cn	18217013269	Shanghai general hospital	No.85 Wujin Road	Shanghai	Shanghai	200080	China	0	Illumina NovaSeq 6000	cDNA	transcriptomic	RNA-Seq	BioSample: https://www.ncbi.nlm.nih.gov/biosample/SAMN32406051	SRA: https://www.ncbi.nlm.nih.gov/sra?term=SRX18848872	NONE	Leukocytes	Blood
GSM6881238	leukocytes, DM group RNA179	GSM6881238	Public on May 26 2023	Dec 21 2022	May 26 2023	SRA	1	Blood	Homo sapiens	tissue: Blood	cell type: Leukocytes	Blood samples were added with EDTA for anticoagulation, separated at 3000 RPM for 15min, and supernatant was obtained, preserved at -20°, and transported on dry ice.	total RNA	RNA was harvested using Rneasy mini plus kit (Qiagen). 1ul of total RNA was used for the construction of sequencing libraries.	Paired-end libraries were synthesized by using the TruSeq™ RNA Sample Preparation Kit (Illumina, USA) following TruSeq™ RNA Sample Preparation Guide. Briefly, The poly-A containing mRNA molecules were purified using poly-T oligo-attached magnetic beads.	9606	leukocytes, DM group	The library construction and sequencing were performed by Sinotech Genomics Co., Ltd (Shanghai, China).	Paired-end sequence files (fastq) were mapped to the reference genome (GRCh38.100) using Hisat2 (Hierarchical Indexing for Spliced Alignment of Transcripts, version 2.0.5).	The output SAM (sequencing alignment/map) files were converted to BAM (binary alignment/map) files and sorted using SAMtools (version 1.3.1).	Gene abundance was expressed as fragments per kilobase of exon per million reads mapped (FPKM).	Stringtie software was used to count the fragment within each gene, and TMM algorithm was used for normalization.	Assembly: GRCh38.100	Supplementary files format and content: Excel file contains the FPKM value and original read count for each Sample	GPL24676	zhaoyu,,xiang	xiaozhaoyu@sjtu.edu.cn	18217013269	Shanghai general hospital	No.85 Wujin Road	Shanghai	Shanghai	200080	China	0	Illumina NovaSeq 6000	cDNA	transcriptomic	RNA-Seq	BioSample: https://www.ncbi.nlm.nih.gov/biosample/SAMN32406050	SRA: https://www.ncbi.nlm.nih.gov/sra?term=SRX18848873	NONE	Leukocytes	Blood
GSM6881240	leukocytes, DR group RNA18	GSM6881240	Public on May 26 2023	Dec 21 2022	May 26 2023	SRA	1	Blood	Homo sapiens	tissue: Blood	cell type: Leukocytes	Blood samples were added with EDTA for anticoagulation, separated at 3000 RPM for 15min, and supernatant was obtained, preserved at -20°, and transported on dry ice.	total RNA	RNA was harvested using Rneasy mini plus kit (Qiagen). 1ul of total RNA was used for the construction of sequencing libraries.	Paired-end libraries were synthesized by using the TruSeq™ RNA Sample Preparation Kit (Illumina, USA) following TruSeq™ RNA Sample Preparation Guide. Briefly, The poly-A containing mRNA molecules were purified using poly-T oligo-attached magnetic beads.	9606	leukocytes, DR group	The library construction and sequencing were performed by Sinotech Genomics Co., Ltd (Shanghai, China).	Paired-end sequence files (fastq) were mapped to the reference genome (GRCh38.100) using Hisat2 (Hierarchical Indexing for Spliced Alignment of Transcripts, version 2.0.5).	The output SAM (sequencing alignment/map) files were converted to BAM (binary alignment/map) files and sorted using SAMtools (version 1.3.1).	Gene abundance was expressed as fragments per kilobase of exon per million reads mapped (FPKM).	Stringtie software was used to count the fragment within each gene, and TMM algorithm was used for normalization.	Assembly: GRCh38.100	Supplementary files format and content: Excel file contains the FPKM value and original read count for each Sample	GPL24676	zhaoyu,,xiang	xiaozhaoyu@sjtu.edu.cn	18217013269	Shanghai general hospital	No.85 Wujin Road	Shanghai	Shanghai	200080	China	0	Illumina NovaSeq 6000	cDNA	transcriptomic	RNA-Seq	BioSample: https://www.ncbi.nlm.nih.gov/biosample/SAMN32406049	SRA: https://www.ncbi.nlm.nih.gov/sra?term=SRX18848874	NONE	Leukocytes	Blood
GSM6881241	leukocytes, DR group RNA185	GSM6881241	Public on May 26 2023	Dec 21 2022	May 26 2023	SRA	1	Blood	Homo sapiens	tissue: Blood	cell type: Leukocytes	Blood samples were added with EDTA for anticoagulation, separated at 3000 RPM for 15min, and supernatant was obtained, preserved at -20°, and transported on dry ice.	total RNA	RNA was harvested using Rneasy mini plus kit (Qiagen). 1ul of total RNA was used for the construction of sequencing libraries.	Paired-end libraries were synthesized by using the TruSeq™ RNA Sample Preparation Kit (Illumina, USA) following TruSeq™ RNA Sample Preparation Guide. Briefly, The poly-A containing mRNA molecules were purified using poly-T oligo-attached magnetic beads.	9606	leukocytes, DR group	The library construction and sequencing were performed by Sinotech Genomics Co., Ltd (Shanghai, China).	Paired-end sequence files (fastq) were mapped to the reference genome (GRCh38.100) using Hisat2 (Hierarchical Indexing for Spliced Alignment of Transcripts, version 2.0.5).	The output SAM (sequencing alignment/map) files were converted to BAM (binary alignment/map) files and sorted using SAMtools (version 1.3.1).	Gene abundance was expressed as fragments per kilobase of exon per million reads mapped (FPKM).	Stringtie software was used to count the fragment within each gene, and TMM algorithm was used for normalization.	Assembly: GRCh38.100	Supplementary files format and content: Excel file contains the FPKM value and original read count for each Sample	GPL24676	zhaoyu,,xiang	xiaozhaoyu@sjtu.edu.cn	18217013269	Shanghai general hospital	No.85 Wujin Road	Shanghai	Shanghai	200080	China	0	Illumina NovaSeq 6000	cDNA	transcriptomic	RNA-Seq	BioSample: https://www.ncbi.nlm.nih.gov/biosample/SAMN32406048	SRA: https://www.ncbi.nlm.nih.gov/sra?term=SRX18848875	NONE	Leukocytes	Blood
GSM6881242	leukocytes, DM group RNA2	GSM6881242	Public on May 26 2023	Dec 21 2022	May 26 2023	SRA	1	Blood	Homo sapiens	tissue: Blood	cell type: Leukocytes	Blood samples were added with EDTA for anticoagulation, separated at 3000 RPM for 15min, and supernatant was obtained, preserved at -20°, and transported on dry ice.	total RNA	RNA was harvested using Rneasy mini plus kit (Qiagen). 1ul of total RNA was used for the construction of sequencing libraries.	Paired-end libraries were synthesized by using the TruSeq™ RNA Sample Preparation Kit (Illumina, USA) following TruSeq™ RNA Sample Preparation Guide. Briefly, The poly-A containing mRNA molecules were purified using poly-T oligo-attached magnetic beads.	9606	leukocytes, DM group	The library construction and sequencing were performed by Sinotech Genomics Co., Ltd (Shanghai, China).	Paired-end sequence files (fastq) were mapped to the reference genome (GRCh38.100) using Hisat2 (Hierarchical Indexing for Spliced Alignment of Transcripts, version 2.0.5).	The output SAM (sequencing alignment/map) files were converted to BAM (binary alignment/map) files and sorted using SAMtools (version 1.3.1).	Gene abundance was expressed as fragments per kilobase of exon per million reads mapped (FPKM).	Stringtie software was used to count the fragment within each gene, and TMM algorithm was used for normalization.	Assembly: GRCh38.100	Supplementary files format and content: Excel file contains the FPKM value and original read count for each Sample	GPL24676	zhaoyu,,xiang	xiaozhaoyu@sjtu.edu.cn	18217013269	Shanghai general hospital	No.85 Wujin Road	Shanghai	Shanghai	200080	China	0	Illumina NovaSeq 6000	cDNA	transcriptomic	RNA-Seq	BioSample: https://www.ncbi.nlm.nih.gov/biosample/SAMN32406047	SRA: https://www.ncbi.nlm.nih.gov/sra?term=SRX18848876	NONE	Leukocytes	Blood
GSM6881243	leukocytes, DR group RNA201	GSM6881243	Public on May 26 2023	Dec 21 2022	May 26 2023	SRA	1	Blood	Homo sapiens	tissue: Blood	cell type: Leukocytes	Blood samples were added with EDTA for anticoagulation, separated at 3000 RPM for 15min, and supernatant was obtained, preserved at -20°, and transported on dry ice.	total RNA	RNA was harvested using Rneasy mini plus kit (Qiagen). 1ul of total RNA was used for the construction of sequencing libraries.	Paired-end libraries were synthesized by using the TruSeq™ RNA Sample Preparation Kit (Illumina, USA) following TruSeq™ RNA Sample Preparation Guide. Briefly, The poly-A containing mRNA molecules were purified using poly-T oligo-attached magnetic beads.	9606	leukocytes, DR group	The library construction and sequencing were performed by Sinotech Genomics Co., Ltd (Shanghai, China).	Paired-end sequence files (fastq) were mapped to the reference genome (GRCh38.100) using Hisat2 (Hierarchical Indexing for Spliced Alignment of Transcripts, version 2.0.5).	The output SAM (sequencing alignment/map) files were converted to BAM (binary alignment/map) files and sorted using SAMtools (version 1.3.1).	Gene abundance was expressed as fragments per kilobase of exon per million reads mapped (FPKM).	Stringtie software was used to count the fragment within each gene, and TMM algorithm was used for normalization.	Assembly: GRCh38.100	Supplementary files format and content: Excel file contains the FPKM value and original read count for each Sample	GPL24676	zhaoyu,,xiang	xiaozhaoyu@sjtu.edu.cn	18217013269	Shanghai general hospital	No.85 Wujin Road	Shanghai	Shanghai	200080	China	0	Illumina NovaSeq 6000	cDNA	transcriptomic	RNA-Seq	BioSample: https://www.ncbi.nlm.nih.gov/biosample/SAMN32406046	SRA: https://www.ncbi.nlm.nih.gov/sra?term=SRX18848877	NONE	Leukocytes	Blood
GSM6881245	leukocytes, DM group RNA205	GSM6881245	Public on May 26 2023	Dec 21 2022	May 26 2023	SRA	1	Blood	Homo sapiens	tissue: Blood	cell type: Leukocytes	Blood samples were added with EDTA for anticoagulation, separated at 3000 RPM for 15min, and supernatant was obtained, preserved at -20°, and transported on dry ice.	total RNA	RNA was harvested using Rneasy mini plus kit (Qiagen). 1ul of total RNA was used for the construction of sequencing libraries.	Paired-end libraries were synthesized by using the TruSeq™ RNA Sample Preparation Kit (Illumina, USA) following TruSeq™ RNA Sample Preparation Guide. Briefly, The poly-A containing mRNA molecules were purified using poly-T oligo-attached magnetic beads.	9606	leukocytes, DM group	The library construction and sequencing were performed by Sinotech Genomics Co., Ltd (Shanghai, China).	Paired-end sequence files (fastq) were mapped to the reference genome (GRCh38.100) using Hisat2 (Hierarchical Indexing for Spliced Alignment of Transcripts, version 2.0.5).	The output SAM (sequencing alignment/map) files were converted to BAM (binary alignment/map) files and sorted using SAMtools (version 1.3.1).	Gene abundance was expressed as fragments per kilobase of exon per million reads mapped (FPKM).	Stringtie software was used to count the fragment within each gene, and TMM algorithm was used for normalization.	Assembly: GRCh38.100	Supplementary files format and content: Excel file contains the FPKM value and original read count for each Sample	GPL24676	zhaoyu,,xiang	xiaozhaoyu@sjtu.edu.cn	18217013269	Shanghai general hospital	No.85 Wujin Road	Shanghai	Shanghai	200080	China	0	Illumina NovaSeq 6000	cDNA	transcriptomic	RNA-Seq	BioSample: https://www.ncbi.nlm.nih.gov/biosample/SAMN32406045	SRA: https://www.ncbi.nlm.nih.gov/sra?term=SRX18848878	NONE	Leukocytes	Blood
GSM6881246	leukocytes, DM group RNA209	GSM6881246	Public on May 26 2023	Dec 21 2022	May 26 2023	SRA	1	Blood	Homo sapiens	tissue: Blood	cell type: Leukocytes	Blood samples were added with EDTA for anticoagulation, separated at 3000 RPM for 15min, and supernatant was obtained, preserved at -20°, and transported on dry ice.	total RNA	RNA was harvested using Rneasy mini plus kit (Qiagen). 1ul of total RNA was used for the construction of sequencing libraries.	Paired-end libraries were synthesized by using the TruSeq™ RNA Sample Preparation Kit (Illumina, USA) following TruSeq™ RNA Sample Preparation Guide. Briefly, The poly-A containing mRNA molecules were purified using poly-T oligo-attached magnetic beads.	9606	leukocytes, DM group	The library construction and sequencing were performed by Sinotech Genomics Co., Ltd (Shanghai, China).	Paired-end sequence files (fastq) were mapped to the reference genome (GRCh38.100) using Hisat2 (Hierarchical Indexing for Spliced Alignment of Transcripts, version 2.0.5).	The output SAM (sequencing alignment/map) files were converted to BAM (binary alignment/map) files and sorted using SAMtools (version 1.3.1).	Gene abundance was expressed as fragments per kilobase of exon per million reads mapped (FPKM).	Stringtie software was used to count the fragment within each gene, and TMM algorithm was used for normalization.	Assembly: GRCh38.100	Supplementary files format and content: Excel file contains the FPKM value and original read count for each Sample	GPL24676	zhaoyu,,xiang	xiaozhaoyu@sjtu.edu.cn	18217013269	Shanghai general hospital	No.85 Wujin Road	Shanghai	Shanghai	200080	China	0	Illumina NovaSeq 6000	cDNA	transcriptomic	RNA-Seq	BioSample: https://www.ncbi.nlm.nih.gov/biosample/SAMN32406044	SRA: https://www.ncbi.nlm.nih.gov/sra?term=SRX18848879	NONE	Leukocytes	Blood
GSM6881247	leukocytes, DM group RNA213	GSM6881247	Public on May 26 2023	Dec 21 2022	May 26 2023	SRA	1	Blood	Homo sapiens	tissue: Blood	cell type: Leukocytes	Blood samples were added with EDTA for anticoagulation, separated at 3000 RPM for 15min, and supernatant was obtained, preserved at -20°, and transported on dry ice.	total RNA	RNA was harvested using Rneasy mini plus kit (Qiagen). 1ul of total RNA was used for the construction of sequencing libraries.	Paired-end libraries were synthesized by using the TruSeq™ RNA Sample Preparation Kit (Illumina, USA) following TruSeq™ RNA Sample Preparation Guide. Briefly, The poly-A containing mRNA molecules were purified using poly-T oligo-attached magnetic beads.	9606	leukocytes, DM group	The library construction and sequencing were performed by Sinotech Genomics Co., Ltd (Shanghai, China).	Paired-end sequence files (fastq) were mapped to the reference genome (GRCh38.100) using Hisat2 (Hierarchical Indexing for Spliced Alignment of Transcripts, version 2.0.5).	The output SAM (sequencing alignment/map) files were converted to BAM (binary alignment/map) files and sorted using SAMtools (version 1.3.1).	Gene abundance was expressed as fragments per kilobase of exon per million reads mapped (FPKM).	Stringtie software was used to count the fragment within each gene, and TMM algorithm was used for normalization.	Assembly: GRCh38.100	Supplementary files format and content: Excel file contains the FPKM value and original read count for each Sample	GPL24676	zhaoyu,,xiang	xiaozhaoyu@sjtu.edu.cn	18217013269	Shanghai general hospital	No.85 Wujin Road	Shanghai	Shanghai	200080	China	0	Illumina NovaSeq 6000	cDNA	transcriptomic	RNA-Seq	BioSample: https://www.ncbi.nlm.nih.gov/biosample/SAMN32406043	SRA: https://www.ncbi.nlm.nih.gov/sra?term=SRX18848880	NONE	Leukocytes	Blood
GSM6881248	leukocytes, Control group RNA218	GSM6881248	Public on May 26 2023	Dec 21 2022	May 26 2023	SRA	1	Blood	Homo sapiens	tissue: Blood	cell type: Leukocytes	Blood samples were added with EDTA for anticoagulation, separated at 3000 RPM for 15min, and supernatant was obtained, preserved at -20°, and transported on dry ice.	total RNA	RNA was harvested using Rneasy mini plus kit (Qiagen). 1ul of total RNA was used for the construction of sequencing libraries.	Paired-end libraries were synthesized by using the TruSeq™ RNA Sample Preparation Kit (Illumina, USA) following TruSeq™ RNA Sample Preparation Guide. Briefly, The poly-A containing mRNA molecules were purified using poly-T oligo-attached magnetic beads.	9606	leukocytes, Control group	The library construction and sequencing were performed by Sinotech Genomics Co., Ltd (Shanghai, China).	Paired-end sequence files (fastq) were mapped to the reference genome (GRCh38.100) using Hisat2 (Hierarchical Indexing for Spliced Alignment of Transcripts, version 2.0.5).	The output SAM (sequencing alignment/map) files were converted to BAM (binary alignment/map) files and sorted using SAMtools (version 1.3.1).	Gene abundance was expressed as fragments per kilobase of exon per million reads mapped (FPKM).	Stringtie software was used to count the fragment within each gene, and TMM algorithm was used for normalization.	Assembly: GRCh38.100	Supplementary files format and content: Excel file contains the FPKM value and original read count for each Sample	GPL24676	zhaoyu,,xiang	xiaozhaoyu@sjtu.edu.cn	18217013269	Shanghai general hospital	No.85 Wujin Road	Shanghai	Shanghai	200080	China	0	Illumina NovaSeq 6000	cDNA	transcriptomic	RNA-Seq	BioSample: https://www.ncbi.nlm.nih.gov/biosample/SAMN32406042	SRA: https://www.ncbi.nlm.nih.gov/sra?term=SRX18848881	NONE	Leukocytes	Blood
GSM6881249	leukocytes, DM group RNA219	GSM6881249	Public on May 26 2023	Dec 21 2022	May 26 2023	SRA	1	Blood	Homo sapiens	tissue: Blood	cell type: Leukocytes	Blood samples were added with EDTA for anticoagulation, separated at 3000 RPM for 15min, and supernatant was obtained, preserved at -20°, and transported on dry ice.	total RNA	RNA was harvested using Rneasy mini plus kit (Qiagen). 1ul of total RNA was used for the construction of sequencing libraries.	Paired-end libraries were synthesized by using the TruSeq™ RNA Sample Preparation Kit (Illumina, USA) following TruSeq™ RNA Sample Preparation Guide. Briefly, The poly-A containing mRNA molecules were purified using poly-T oligo-attached magnetic beads.	9606	leukocytes, DM group	The library construction and sequencing were performed by Sinotech Genomics Co., Ltd (Shanghai, China).	Paired-end sequence files (fastq) were mapped to the reference genome (GRCh38.100) using Hisat2 (Hierarchical Indexing for Spliced Alignment of Transcripts, version 2.0.5).	The output SAM (sequencing alignment/map) files were converted to BAM (binary alignment/map) files and sorted using SAMtools (version 1.3.1).	Gene abundance was expressed as fragments per kilobase of exon per million reads mapped (FPKM).	Stringtie software was used to count the fragment within each gene, and TMM algorithm was used for normalization.	Assembly: GRCh38.100	Supplementary files format and content: Excel file contains the FPKM value and original read count for each Sample	GPL24676	zhaoyu,,xiang	xiaozhaoyu@sjtu.edu.cn	18217013269	Shanghai general hospital	No.85 Wujin Road	Shanghai	Shanghai	200080	China	0	Illumina NovaSeq 6000	cDNA	transcriptomic	RNA-Seq	BioSample: https://www.ncbi.nlm.nih.gov/biosample/SAMN32406041	SRA: https://www.ncbi.nlm.nih.gov/sra?term=SRX18848882	NONE	Leukocytes	Blood
GSM6881250	leukocytes, Control group RNA220	GSM6881250	Public on May 26 2023	Dec 21 2022	May 26 2023	SRA	1	Blood	Homo sapiens	tissue: Blood	cell type: Leukocytes	Blood samples were added with EDTA for anticoagulation, separated at 3000 RPM for 15min, and supernatant was obtained, preserved at -20°, and transported on dry ice.	total RNA	RNA was harvested using Rneasy mini plus kit (Qiagen). 1ul of total RNA was used for the construction of sequencing libraries.	Paired-end libraries were synthesized by using the TruSeq™ RNA Sample Preparation Kit (Illumina, USA) following TruSeq™ RNA Sample Preparation Guide. Briefly, The poly-A containing mRNA molecules were purified using poly-T oligo-attached magnetic beads.	9606	leukocytes, Control group	The library construction and sequencing were performed by Sinotech Genomics Co., Ltd (Shanghai, China).	Paired-end sequence files (fastq) were mapped to the reference genome (GRCh38.100) using Hisat2 (Hierarchical Indexing for Spliced Alignment of Transcripts, version 2.0.5).	The output SAM (sequencing alignment/map) files were converted to BAM (binary alignment/map) files and sorted using SAMtools (version 1.3.1).	Gene abundance was expressed as fragments per kilobase of exon per million reads mapped (FPKM).	Stringtie software was used to count the fragment within each gene, and TMM algorithm was used for normalization.	Assembly: GRCh38.100	Supplementary files format and content: Excel file contains the FPKM value and original read count for each Sample	GPL24676	zhaoyu,,xiang	xiaozhaoyu@sjtu.edu.cn	18217013269	Shanghai general hospital	No.85 Wujin Road	Shanghai	Shanghai	200080	China	0	Illumina NovaSeq 6000	cDNA	transcriptomic	RNA-Seq	BioSample: https://www.ncbi.nlm.nih.gov/biosample/SAMN32406040	SRA: https://www.ncbi.nlm.nih.gov/sra?term=SRX18848883	NONE	Leukocytes	Blood
GSM6881252	leukocytes, Control group RNA224	GSM6881252	Public on May 26 2023	Dec 21 2022	May 26 2023	SRA	1	Blood	Homo sapiens	tissue: Blood	cell type: Leukocytes	Blood samples were added with EDTA for anticoagulation, separated at 3000 RPM for 15min, and supernatant was obtained, preserved at -20°, and transported on dry ice.	total RNA	RNA was harvested using Rneasy mini plus kit (Qiagen). 1ul of total RNA was used for the construction of sequencing libraries.	Paired-end libraries were synthesized by using the TruSeq™ RNA Sample Preparation Kit (Illumina, USA) following TruSeq™ RNA Sample Preparation Guide. Briefly, The poly-A containing mRNA molecules were purified using poly-T oligo-attached magnetic beads.	9606	leukocytes, Control group	The library construction and sequencing were performed by Sinotech Genomics Co., Ltd (Shanghai, China).	Paired-end sequence files (fastq) were mapped to the reference genome (GRCh38.100) using Hisat2 (Hierarchical Indexing for Spliced Alignment of Transcripts, version 2.0.5).	The output SAM (sequencing alignment/map) files were converted to BAM (binary alignment/map) files and sorted using SAMtools (version 1.3.1).	Gene abundance was expressed as fragments per kilobase of exon per million reads mapped (FPKM).	Stringtie software was used to count the fragment within each gene, and TMM algorithm was used for normalization.	Assembly: GRCh38.100	Supplementary files format and content: Excel file contains the FPKM value and original read count for each Sample	GPL24676	zhaoyu,,xiang	xiaozhaoyu@sjtu.edu.cn	18217013269	Shanghai general hospital	No.85 Wujin Road	Shanghai	Shanghai	200080	China	0	Illumina NovaSeq 6000	cDNA	transcriptomic	RNA-Seq	BioSample: https://www.ncbi.nlm.nih.gov/biosample/SAMN32406039	SRA: https://www.ncbi.nlm.nih.gov/sra?term=SRX18848884	NONE	Leukocytes	Blood
GSM6881253	leukocytes, DR group RNA23	GSM6881253	Public on May 26 2023	Dec 21 2022	May 26 2023	SRA	1	Blood	Homo sapiens	tissue: Blood	cell type: Leukocytes	Blood samples were added with EDTA for anticoagulation, separated at 3000 RPM for 15min, and supernatant was obtained, preserved at -20°, and transported on dry ice.	total RNA	RNA was harvested using Rneasy mini plus kit (Qiagen). 1ul of total RNA was used for the construction of sequencing libraries.	Paired-end libraries were synthesized by using the TruSeq™ RNA Sample Preparation Kit (Illumina, USA) following TruSeq™ RNA Sample Preparation Guide. Briefly, The poly-A containing mRNA molecules were purified using poly-T oligo-attached magnetic beads.	9606	leukocytes, DR group	The library construction and sequencing were performed by Sinotech Genomics Co., Ltd (Shanghai, China).	Paired-end sequence files (fastq) were mapped to the reference genome (GRCh38.100) using Hisat2 (Hierarchical Indexing for Spliced Alignment of Transcripts, version 2.0.5).	The output SAM (sequencing alignment/map) files were converted to BAM (binary alignment/map) files and sorted using SAMtools (version 1.3.1).	Gene abundance was expressed as fragments per kilobase of exon per million reads mapped (FPKM).	Stringtie software was used to count the fragment within each gene, and TMM algorithm was used for normalization.	Assembly: GRCh38.100	Supplementary files format and content: Excel file contains the FPKM value and original read count for each Sample	GPL24676	zhaoyu,,xiang	xiaozhaoyu@sjtu.edu.cn	18217013269	Shanghai general hospital	No.85 Wujin Road	Shanghai	Shanghai	200080	China	0	Illumina NovaSeq 6000	cDNA	transcriptomic	RNA-Seq	BioSample: https://www.ncbi.nlm.nih.gov/biosample/SAMN32406038	SRA: https://www.ncbi.nlm.nih.gov/sra?term=SRX18848885	NONE	Leukocytes	Blood
GSM6881254	leukocytes, Control group RNA242	GSM6881254	Public on May 26 2023	Dec 21 2022	May 26 2023	SRA	1	Blood	Homo sapiens	tissue: Blood	cell type: Leukocytes	Blood samples were added with EDTA for anticoagulation, separated at 3000 RPM for 15min, and supernatant was obtained, preserved at -20°, and transported on dry ice.	total RNA	RNA was harvested using Rneasy mini plus kit (Qiagen). 1ul of total RNA was used for the construction of sequencing libraries.	Paired-end libraries were synthesized by using the TruSeq™ RNA Sample Preparation Kit (Illumina, USA) following TruSeq™ RNA Sample Preparation Guide. Briefly, The poly-A containing mRNA molecules were purified using poly-T oligo-attached magnetic beads.	9606	leukocytes, Control group	The library construction and sequencing were performed by Sinotech Genomics Co., Ltd (Shanghai, China).	Paired-end sequence files (fastq) were mapped to the reference genome (GRCh38.100) using Hisat2 (Hierarchical Indexing for Spliced Alignment of Transcripts, version 2.0.5).	The output SAM (sequencing alignment/map) files were converted to BAM (binary alignment/map) files and sorted using SAMtools (version 1.3.1).	Gene abundance was expressed as fragments per kilobase of exon per million reads mapped (FPKM).	Stringtie software was used to count the fragment within each gene, and TMM algorithm was used for normalization.	Assembly: GRCh38.100	Supplementary files format and content: Excel file contains the FPKM value and original read count for each Sample	GPL24676	zhaoyu,,xiang	xiaozhaoyu@sjtu.edu.cn	18217013269	Shanghai general hospital	No.85 Wujin Road	Shanghai	Shanghai	200080	China	0	Illumina NovaSeq 6000	cDNA	transcriptomic	RNA-Seq	BioSample: https://www.ncbi.nlm.nih.gov/biosample/SAMN32406037	SRA: https://www.ncbi.nlm.nih.gov/sra?term=SRX18848886	NONE	Leukocytes	Blood
GSM6881255	leukocytes, DR group RNA246	GSM6881255	Public on May 26 2023	Dec 21 2022	May 26 2023	SRA	1	Blood	Homo sapiens	tissue: Blood	cell type: Leukocytes	Blood samples were added with EDTA for anticoagulation, separated at 3000 RPM for 15min, and supernatant was obtained, preserved at -20°, and transported on dry ice.	total RNA	RNA was harvested using Rneasy mini plus kit (Qiagen). 1ul of total RNA was used for the construction of sequencing libraries.	Paired-end libraries were synthesized by using the TruSeq™ RNA Sample Preparation Kit (Illumina, USA) following TruSeq™ RNA Sample Preparation Guide. Briefly, The poly-A containing mRNA molecules were purified using poly-T oligo-attached magnetic beads.	9606	leukocytes, DR group	The library construction and sequencing were performed by Sinotech Genomics Co., Ltd (Shanghai, China).	Paired-end sequence files (fastq) were mapped to the reference genome (GRCh38.100) using Hisat2 (Hierarchical Indexing for Spliced Alignment of Transcripts, version 2.0.5).	The output SAM (sequencing alignment/map) files were converted to BAM (binary alignment/map) files and sorted using SAMtools (version 1.3.1).	Gene abundance was expressed as fragments per kilobase of exon per million reads mapped (FPKM).	Stringtie software was used to count the fragment within each gene, and TMM algorithm was used for normalization.	Assembly: GRCh38.100	Supplementary files format and content: Excel file contains the FPKM value and original read count for each Sample	GPL24676	zhaoyu,,xiang	xiaozhaoyu@sjtu.edu.cn	18217013269	Shanghai general hospital	No.85 Wujin Road	Shanghai	Shanghai	200080	China	0	Illumina NovaSeq 6000	cDNA	transcriptomic	RNA-Seq	BioSample: https://www.ncbi.nlm.nih.gov/biosample/SAMN32406036	SRA: https://www.ncbi.nlm.nih.gov/sra?term=SRX18848887	NONE	Leukocytes	Blood
GSM6881256	leukocytes, Control group RNA252	GSM6881256	Public on May 26 2023	Dec 21 2022	May 26 2023	SRA	1	Blood	Homo sapiens	tissue: Blood	cell type: Leukocytes	Blood samples were added with EDTA for anticoagulation, separated at 3000 RPM for 15min, and supernatant was obtained, preserved at -20°, and transported on dry ice.	total RNA	RNA was harvested using Rneasy mini plus kit (Qiagen). 1ul of total RNA was used for the construction of sequencing libraries.	Paired-end libraries were synthesized by using the TruSeq™ RNA Sample Preparation Kit (Illumina, USA) following TruSeq™ RNA Sample Preparation Guide. Briefly, The poly-A containing mRNA molecules were purified using poly-T oligo-attached magnetic beads.	9606	leukocytes, Control group	The library construction and sequencing were performed by Sinotech Genomics Co., Ltd (Shanghai, China).	Paired-end sequence files (fastq) were mapped to the reference genome (GRCh38.100) using Hisat2 (Hierarchical Indexing for Spliced Alignment of Transcripts, version 2.0.5).	The output SAM (sequencing alignment/map) files were converted to BAM (binary alignment/map) files and sorted using SAMtools (version 1.3.1).	Gene abundance was expressed as fragments per kilobase of exon per million reads mapped (FPKM).	Stringtie software was used to count the fragment within each gene, and TMM algorithm was used for normalization.	Assembly: GRCh38.100	Supplementary files format and content: Excel file contains the FPKM value and original read count for each Sample	GPL24676	zhaoyu,,xiang	xiaozhaoyu@sjtu.edu.cn	18217013269	Shanghai general hospital	No.85 Wujin Road	Shanghai	Shanghai	200080	China	0	Illumina NovaSeq 6000	cDNA	transcriptomic	RNA-Seq	BioSample: https://www.ncbi.nlm.nih.gov/biosample/SAMN32406035	SRA: https://www.ncbi.nlm.nih.gov/sra?term=SRX18848888	NONE	Leukocytes	Blood
GSM6881258	leukocytes, DR group RNA253	GSM6881258	Public on May 26 2023	Dec 21 2022	May 26 2023	SRA	1	Blood	Homo sapiens	tissue: Blood	cell type: Leukocytes	Blood samples were added with EDTA for anticoagulation, separated at 3000 RPM for 15min, and supernatant was obtained, preserved at -20°, and transported on dry ice.	total RNA	RNA was harvested using Rneasy mini plus kit (Qiagen). 1ul of total RNA was used for the construction of sequencing libraries.	Paired-end libraries were synthesized by using the TruSeq™ RNA Sample Preparation Kit (Illumina, USA) following TruSeq™ RNA Sample Preparation Guide. Briefly, The poly-A containing mRNA molecules were purified using poly-T oligo-attached magnetic beads.	9606	leukocytes, DR group	The library construction and sequencing were performed by Sinotech Genomics Co., Ltd (Shanghai, China).	Paired-end sequence files (fastq) were mapped to the reference genome (GRCh38.100) using Hisat2 (Hierarchical Indexing for Spliced Alignment of Transcripts, version 2.0.5).	The output SAM (sequencing alignment/map) files were converted to BAM (binary alignment/map) files and sorted using SAMtools (version 1.3.1).	Gene abundance was expressed as fragments per kilobase of exon per million reads mapped (FPKM).	Stringtie software was used to count the fragment within each gene, and TMM algorithm was used for normalization.	Assembly: GRCh38.100	Supplementary files format and content: Excel file contains the FPKM value and original read count for each Sample	GPL24676	zhaoyu,,xiang	xiaozhaoyu@sjtu.edu.cn	18217013269	Shanghai general hospital	No.85 Wujin Road	Shanghai	Shanghai	200080	China	0	Illumina NovaSeq 6000	cDNA	transcriptomic	RNA-Seq	BioSample: https://www.ncbi.nlm.nih.gov/biosample/SAMN32406034	SRA: https://www.ncbi.nlm.nih.gov/sra?term=SRX18848909	NONE	Leukocytes	Blood
GSM6881259	leukocytes, Control group RNA257	GSM6881259	Public on May 26 2023	Dec 21 2022	May 26 2023	SRA	1	Blood	Homo sapiens	tissue: Blood	cell type: Leukocytes	Blood samples were added with EDTA for anticoagulation, separated at 3000 RPM for 15min, and supernatant was obtained, preserved at -20°, and transported on dry ice.	total RNA	RNA was harvested using Rneasy mini plus kit (Qiagen). 1ul of total RNA was used for the construction of sequencing libraries.	Paired-end libraries were synthesized by using the TruSeq™ RNA Sample Preparation Kit (Illumina, USA) following TruSeq™ RNA Sample Preparation Guide. Briefly, The poly-A containing mRNA molecules were purified using poly-T oligo-attached magnetic beads.	9606	leukocytes, Control group	The library construction and sequencing were performed by Sinotech Genomics Co., Ltd (Shanghai, China).	Paired-end sequence files (fastq) were mapped to the reference genome (GRCh38.100) using Hisat2 (Hierarchical Indexing for Spliced Alignment of Transcripts, version 2.0.5).	The output SAM (sequencing alignment/map) files were converted to BAM (binary alignment/map) files and sorted using SAMtools (version 1.3.1).	Gene abundance was expressed as fragments per kilobase of exon per million reads mapped (FPKM).	Stringtie software was used to count the fragment within each gene, and TMM algorithm was used for normalization.	Assembly: GRCh38.100	Supplementary files format and content: Excel file contains the FPKM value and original read count for each Sample	GPL24676	zhaoyu,,xiang	xiaozhaoyu@sjtu.edu.cn	18217013269	Shanghai general hospital	No.85 Wujin Road	Shanghai	Shanghai	200080	China	0	Illumina NovaSeq 6000	cDNA	transcriptomic	RNA-Seq	BioSample: https://www.ncbi.nlm.nih.gov/biosample/SAMN32406033	SRA: https://www.ncbi.nlm.nih.gov/sra?term=SRX18848910	NONE	Leukocytes	Blood
GSM6881260	leukocytes, Control group RNA259	GSM6881260	Public on May 26 2023	Dec 21 2022	May 26 2023	SRA	1	Blood	Homo sapiens	tissue: Blood	cell type: Leukocytes	Blood samples were added with EDTA for anticoagulation, separated at 3000 RPM for 15min, and supernatant was obtained, preserved at -20°, and transported on dry ice.	total RNA	RNA was harvested using Rneasy mini plus kit (Qiagen). 1ul of total RNA was used for the construction of sequencing libraries.	Paired-end libraries were synthesized by using the TruSeq™ RNA Sample Preparation Kit (Illumina, USA) following TruSeq™ RNA Sample Preparation Guide. Briefly, The poly-A containing mRNA molecules were purified using poly-T oligo-attached magnetic beads.	9606	leukocytes, Control group	The library construction and sequencing were performed by Sinotech Genomics Co., Ltd (Shanghai, China).	Paired-end sequence files (fastq) were mapped to the reference genome (GRCh38.100) using Hisat2 (Hierarchical Indexing for Spliced Alignment of Transcripts, version 2.0.5).	The output SAM (sequencing alignment/map) files were converted to BAM (binary alignment/map) files and sorted using SAMtools (version 1.3.1).	Gene abundance was expressed as fragments per kilobase of exon per million reads mapped (FPKM).	Stringtie software was used to count the fragment within each gene, and TMM algorithm was used for normalization.	Assembly: GRCh38.100	Supplementary files format and content: Excel file contains the FPKM value and original read count for each Sample	GPL24676	zhaoyu,,xiang	xiaozhaoyu@sjtu.edu.cn	18217013269	Shanghai general hospital	No.85 Wujin Road	Shanghai	Shanghai	200080	China	0	Illumina NovaSeq 6000	cDNA	transcriptomic	RNA-Seq	BioSample: https://www.ncbi.nlm.nih.gov/biosample/SAMN32406032	SRA: https://www.ncbi.nlm.nih.gov/sra?term=SRX18848911	NONE	Leukocytes	Blood
GSM6881261	leukocytes, DM group RNA26	GSM6881261	Public on May 26 2023	Dec 21 2022	May 26 2023	SRA	1	Blood	Homo sapiens	tissue: Blood	cell type: Leukocytes	Blood samples were added with EDTA for anticoagulation, separated at 3000 RPM for 15min, and supernatant was obtained, preserved at -20°, and transported on dry ice.	total RNA	RNA was harvested using Rneasy mini plus kit (Qiagen). 1ul of total RNA was used for the construction of sequencing libraries.	Paired-end libraries were synthesized by using the TruSeq™ RNA Sample Preparation Kit (Illumina, USA) following TruSeq™ RNA Sample Preparation Guide. Briefly, The poly-A containing mRNA molecules were purified using poly-T oligo-attached magnetic beads.	9606	leukocytes, DM group	The library construction and sequencing were performed by Sinotech Genomics Co., Ltd (Shanghai, China).	Paired-end sequence files (fastq) were mapped to the reference genome (GRCh38.100) using Hisat2 (Hierarchical Indexing for Spliced Alignment of Transcripts, version 2.0.5).	The output SAM (sequencing alignment/map) files were converted to BAM (binary alignment/map) files and sorted using SAMtools (version 1.3.1).	Gene abundance was expressed as fragments per kilobase of exon per million reads mapped (FPKM).	Stringtie software was used to count the fragment within each gene, and TMM algorithm was used for normalization.	Assembly: GRCh38.100	Supplementary files format and content: Excel file contains the FPKM value and original read count for each Sample	GPL24676	zhaoyu,,xiang	xiaozhaoyu@sjtu.edu.cn	18217013269	Shanghai general hospital	No.85 Wujin Road	Shanghai	Shanghai	200080	China	0	Illumina NovaSeq 6000	cDNA	transcriptomic	RNA-Seq	BioSample: https://www.ncbi.nlm.nih.gov/biosample/SAMN32406031	SRA: https://www.ncbi.nlm.nih.gov/sra?term=SRX18848912	NONE	Leukocytes	Blood
GSM6881262	leukocytes, Control group RNA267	GSM6881262	Public on May 26 2023	Dec 21 2022	May 26 2023	SRA	1	Blood	Homo sapiens	tissue: Blood	cell type: Leukocytes	Blood samples were added with EDTA for anticoagulation, separated at 3000 RPM for 15min, and supernatant was obtained, preserved at -20°, and transported on dry ice.	total RNA	RNA was harvested using Rneasy mini plus kit (Qiagen). 1ul of total RNA was used for the construction of sequencing libraries.	Paired-end libraries were synthesized by using the TruSeq™ RNA Sample Preparation Kit (Illumina, USA) following TruSeq™ RNA Sample Preparation Guide. Briefly, The poly-A containing mRNA molecules were purified using poly-T oligo-attached magnetic beads.	9606	leukocytes, Control group	The library construction and sequencing were performed by Sinotech Genomics Co., Ltd (Shanghai, China).	Paired-end sequence files (fastq) were mapped to the reference genome (GRCh38.100) using Hisat2 (Hierarchical Indexing for Spliced Alignment of Transcripts, version 2.0.5).	The output SAM (sequencing alignment/map) files were converted to BAM (binary alignment/map) files and sorted using SAMtools (version 1.3.1).	Gene abundance was expressed as fragments per kilobase of exon per million reads mapped (FPKM).	Stringtie software was used to count the fragment within each gene, and TMM algorithm was used for normalization.	Assembly: GRCh38.100	Supplementary files format and content: Excel file contains the FPKM value and original read count for each Sample	GPL24676	zhaoyu,,xiang	xiaozhaoyu@sjtu.edu.cn	18217013269	Shanghai general hospital	No.85 Wujin Road	Shanghai	Shanghai	200080	China	0	Illumina NovaSeq 6000	cDNA	transcriptomic	RNA-Seq	BioSample: https://www.ncbi.nlm.nih.gov/biosample/SAMN32406030	SRA: https://www.ncbi.nlm.nih.gov/sra?term=SRX18848913	NONE	Leukocytes	Blood
GSM6881264	leukocytes, Control group RNA275	GSM6881264	Public on May 26 2023	Dec 21 2022	May 26 2023	SRA	1	Blood	Homo sapiens	tissue: Blood	cell type: Leukocytes	Blood samples were added with EDTA for anticoagulation, separated at 3000 RPM for 15min, and supernatant was obtained, preserved at -20°, and transported on dry ice.	total RNA	RNA was harvested using Rneasy mini plus kit (Qiagen). 1ul of total RNA was used for the construction of sequencing libraries.	Paired-end libraries were synthesized by using the TruSeq™ RNA Sample Preparation Kit (Illumina, USA) following TruSeq™ RNA Sample Preparation Guide. Briefly, The poly-A containing mRNA molecules were purified using poly-T oligo-attached magnetic beads.	9606	leukocytes, Control group	The library construction and sequencing were performed by Sinotech Genomics Co., Ltd (Shanghai, China).	Paired-end sequence files (fastq) were mapped to the reference genome (GRCh38.100) using Hisat2 (Hierarchical Indexing for Spliced Alignment of Transcripts, version 2.0.5).	The output SAM (sequencing alignment/map) files were converted to BAM (binary alignment/map) files and sorted using SAMtools (version 1.3.1).	Gene abundance was expressed as fragments per kilobase of exon per million reads mapped (FPKM).	Stringtie software was used to count the fragment within each gene, and TMM algorithm was used for normalization.	Assembly: GRCh38.100	Supplementary files format and content: Excel file contains the FPKM value and original read count for each Sample	GPL24676	zhaoyu,,xiang	xiaozhaoyu@sjtu.edu.cn	18217013269	Shanghai general hospital	No.85 Wujin Road	Shanghai	Shanghai	200080	China	0	Illumina NovaSeq 6000	cDNA	transcriptomic	RNA-Seq	BioSample: https://www.ncbi.nlm.nih.gov/biosample/SAMN32406029	SRA: https://www.ncbi.nlm.nih.gov/sra?term=SRX18848914	NONE	Leukocytes	Blood
GSM6881265	leukocytes, DM group RNA277	GSM6881265	Public on May 26 2023	Dec 21 2022	May 26 2023	SRA	1	Blood	Homo sapiens	tissue: Blood	cell type: Leukocytes	Blood samples were added with EDTA for anticoagulation, separated at 3000 RPM for 15min, and supernatant was obtained, preserved at -20°, and transported on dry ice.	total RNA	RNA was harvested using Rneasy mini plus kit (Qiagen). 1ul of total RNA was used for the construction of sequencing libraries.	Paired-end libraries were synthesized by using the TruSeq™ RNA Sample Preparation Kit (Illumina, USA) following TruSeq™ RNA Sample Preparation Guide. Briefly, The poly-A containing mRNA molecules were purified using poly-T oligo-attached magnetic beads.	9606	leukocytes, DM group	The library construction and sequencing were performed by Sinotech Genomics Co., Ltd (Shanghai, China).	Paired-end sequence files (fastq) were mapped to the reference genome (GRCh38.100) using Hisat2 (Hierarchical Indexing for Spliced Alignment of Transcripts, version 2.0.5).	The output SAM (sequencing alignment/map) files were converted to BAM (binary alignment/map) files and sorted using SAMtools (version 1.3.1).	Gene abundance was expressed as fragments per kilobase of exon per million reads mapped (FPKM).	Stringtie software was used to count the fragment within each gene, and TMM algorithm was used for normalization.	Assembly: GRCh38.100	Supplementary files format and content: Excel file contains the FPKM value and original read count for each Sample	GPL24676	zhaoyu,,xiang	xiaozhaoyu@sjtu.edu.cn	18217013269	Shanghai general hospital	No.85 Wujin Road	Shanghai	Shanghai	200080	China	0	Illumina NovaSeq 6000	cDNA	transcriptomic	RNA-Seq	BioSample: https://www.ncbi.nlm.nih.gov/biosample/SAMN32406028	SRA: https://www.ncbi.nlm.nih.gov/sra?term=SRX18848915	NONE	Leukocytes	Blood
GSM6881266	leukocytes, Control group RNA278	GSM6881266	Public on May 26 2023	Dec 21 2022	May 26 2023	SRA	1	Blood	Homo sapiens	tissue: Blood	cell type: Leukocytes	Blood samples were added with EDTA for anticoagulation, separated at 3000 RPM for 15min, and supernatant was obtained, preserved at -20°, and transported on dry ice.	total RNA	RNA was harvested using Rneasy mini plus kit (Qiagen). 1ul of total RNA was used for the construction of sequencing libraries.	Paired-end libraries were synthesized by using the TruSeq™ RNA Sample Preparation Kit (Illumina, USA) following TruSeq™ RNA Sample Preparation Guide. Briefly, The poly-A containing mRNA molecules were purified using poly-T oligo-attached magnetic beads.	9606	leukocytes, Control group	The library construction and sequencing were performed by Sinotech Genomics Co., Ltd (Shanghai, China).	Paired-end sequence files (fastq) were mapped to the reference genome (GRCh38.100) using Hisat2 (Hierarchical Indexing for Spliced Alignment of Transcripts, version 2.0.5).	The output SAM (sequencing alignment/map) files were converted to BAM (binary alignment/map) files and sorted using SAMtools (version 1.3.1).	Gene abundance was expressed as fragments per kilobase of exon per million reads mapped (FPKM).	Stringtie software was used to count the fragment within each gene, and TMM algorithm was used for normalization.	Assembly: GRCh38.100	Supplementary files format and content: Excel file contains the FPKM value and original read count for each Sample	GPL24676	zhaoyu,,xiang	xiaozhaoyu@sjtu.edu.cn	18217013269	Shanghai general hospital	No.85 Wujin Road	Shanghai	Shanghai	200080	China	0	Illumina NovaSeq 6000	cDNA	transcriptomic	RNA-Seq	BioSample: https://www.ncbi.nlm.nih.gov/biosample/SAMN32406027	SRA: https://www.ncbi.nlm.nih.gov/sra?term=SRX18848916	NONE	Leukocytes	Blood
GSM6881267	leukocytes, DM group RNA288	GSM6881267	Public on May 26 2023	Dec 21 2022	May 26 2023	SRA	1	Blood	Homo sapiens	tissue: Blood	cell type: Leukocytes	Blood samples were added with EDTA for anticoagulation, separated at 3000 RPM for 15min, and supernatant was obtained, preserved at -20°, and transported on dry ice.	total RNA	RNA was harvested using Rneasy mini plus kit (Qiagen). 1ul of total RNA was used for the construction of sequencing libraries.	Paired-end libraries were synthesized by using the TruSeq™ RNA Sample Preparation Kit (Illumina, USA) following TruSeq™ RNA Sample Preparation Guide. Briefly, The poly-A containing mRNA molecules were purified using poly-T oligo-attached magnetic beads.	9606	leukocytes, DM group	The library construction and sequencing were performed by Sinotech Genomics Co., Ltd (Shanghai, China).	Paired-end sequence files (fastq) were mapped to the reference genome (GRCh38.100) using Hisat2 (Hierarchical Indexing for Spliced Alignment of Transcripts, version 2.0.5).	The output SAM (sequencing alignment/map) files were converted to BAM (binary alignment/map) files and sorted using SAMtools (version 1.3.1).	Gene abundance was expressed as fragments per kilobase of exon per million reads mapped (FPKM).	Stringtie software was used to count the fragment within each gene, and TMM algorithm was used for normalization.	Assembly: GRCh38.100	Supplementary files format and content: Excel file contains the FPKM value and original read count for each Sample	GPL24676	zhaoyu,,xiang	xiaozhaoyu@sjtu.edu.cn	18217013269	Shanghai general hospital	No.85 Wujin Road	Shanghai	Shanghai	200080	China	0	Illumina NovaSeq 6000	cDNA	transcriptomic	RNA-Seq	BioSample: https://www.ncbi.nlm.nih.gov/biosample/SAMN32406026	SRA: https://www.ncbi.nlm.nih.gov/sra?term=SRX18848917	NONE	Leukocytes	Blood
GSM6881268	leukocytes, DM group RNA29	GSM6881268	Public on May 26 2023	Dec 21 2022	May 26 2023	SRA	1	Blood	Homo sapiens	tissue: Blood	cell type: Leukocytes	Blood samples were added with EDTA for anticoagulation, separated at 3000 RPM for 15min, and supernatant was obtained, preserved at -20°, and transported on dry ice.	total RNA	RNA was harvested using Rneasy mini plus kit (Qiagen). 1ul of total RNA was used for the construction of sequencing libraries.	Paired-end libraries were synthesized by using the TruSeq™ RNA Sample Preparation Kit (Illumina, USA) following TruSeq™ RNA Sample Preparation Guide. Briefly, The poly-A containing mRNA molecules were purified using poly-T oligo-attached magnetic beads.	9606	leukocytes, DM group	The library construction and sequencing were performed by Sinotech Genomics Co., Ltd (Shanghai, China).	Paired-end sequence files (fastq) were mapped to the reference genome (GRCh38.100) using Hisat2 (Hierarchical Indexing for Spliced Alignment of Transcripts, version 2.0.5).	The output SAM (sequencing alignment/map) files were converted to BAM (binary alignment/map) files and sorted using SAMtools (version 1.3.1).	Gene abundance was expressed as fragments per kilobase of exon per million reads mapped (FPKM).	Stringtie software was used to count the fragment within each gene, and TMM algorithm was used for normalization.	Assembly: GRCh38.100	Supplementary files format and content: Excel file contains the FPKM value and original read count for each Sample	GPL24676	zhaoyu,,xiang	xiaozhaoyu@sjtu.edu.cn	18217013269	Shanghai general hospital	No.85 Wujin Road	Shanghai	Shanghai	200080	China	0	Illumina NovaSeq 6000	cDNA	transcriptomic	RNA-Seq	BioSample: https://www.ncbi.nlm.nih.gov/biosample/SAMN32406025	SRA: https://www.ncbi.nlm.nih.gov/sra?term=SRX18848918	NONE	Leukocytes	Blood
GSM6881269	leukocytes, Control group RNA292	GSM6881269	Public on May 26 2023	Dec 21 2022	May 26 2023	SRA	1	Blood	Homo sapiens	tissue: Blood	cell type: Leukocytes	Blood samples were added with EDTA for anticoagulation, separated at 3000 RPM for 15min, and supernatant was obtained, preserved at -20°, and transported on dry ice.	total RNA	RNA was harvested using Rneasy mini plus kit (Qiagen). 1ul of total RNA was used for the construction of sequencing libraries.	Paired-end libraries were synthesized by using the TruSeq™ RNA Sample Preparation Kit (Illumina, USA) following TruSeq™ RNA Sample Preparation Guide. Briefly, The poly-A containing mRNA molecules were purified using poly-T oligo-attached magnetic beads.	9606	leukocytes, Control group	The library construction and sequencing were performed by Sinotech Genomics Co., Ltd (Shanghai, China).	Paired-end sequence files (fastq) were mapped to the reference genome (GRCh38.100) using Hisat2 (Hierarchical Indexing for Spliced Alignment of Transcripts, version 2.0.5).	The output SAM (sequencing alignment/map) files were converted to BAM (binary alignment/map) files and sorted using SAMtools (version 1.3.1).	Gene abundance was expressed as fragments per kilobase of exon per million reads mapped (FPKM).	Stringtie software was used to count the fragment within each gene, and TMM algorithm was used for normalization.	Assembly: GRCh38.100	Supplementary files format and content: Excel file contains the FPKM value and original read count for each Sample	GPL24676	zhaoyu,,xiang	xiaozhaoyu@sjtu.edu.cn	18217013269	Shanghai general hospital	No.85 Wujin Road	Shanghai	Shanghai	200080	China	0	Illumina NovaSeq 6000	cDNA	transcriptomic	RNA-Seq	BioSample: https://www.ncbi.nlm.nih.gov/biosample/SAMN32406024	SRA: https://www.ncbi.nlm.nih.gov/sra?term=SRX18848919	NONE	Leukocytes	Blood
GSM6881271	leukocytes, DM group RNA295	GSM6881271	Public on May 26 2023	Dec 21 2022	May 26 2023	SRA	1	Blood	Homo sapiens	tissue: Blood	cell type: Leukocytes	Blood samples were added with EDTA for anticoagulation, separated at 3000 RPM for 15min, and supernatant was obtained, preserved at -20°, and transported on dry ice.	total RNA	RNA was harvested using Rneasy mini plus kit (Qiagen). 1ul of total RNA was used for the construction of sequencing libraries.	Paired-end libraries were synthesized by using the TruSeq™ RNA Sample Preparation Kit (Illumina, USA) following TruSeq™ RNA Sample Preparation Guide. Briefly, The poly-A containing mRNA molecules were purified using poly-T oligo-attached magnetic beads.	9606	leukocytes, DM group	The library construction and sequencing were performed by Sinotech Genomics Co., Ltd (Shanghai, China).	Paired-end sequence files (fastq) were mapped to the reference genome (GRCh38.100) using Hisat2 (Hierarchical Indexing for Spliced Alignment of Transcripts, version 2.0.5).	The output SAM (sequencing alignment/map) files were converted to BAM (binary alignment/map) files and sorted using SAMtools (version 1.3.1).	Gene abundance was expressed as fragments per kilobase of exon per million reads mapped (FPKM).	Stringtie software was used to count the fragment within each gene, and TMM algorithm was used for normalization.	Assembly: GRCh38.100	Supplementary files format and content: Excel file contains the FPKM value and original read count for each Sample	GPL24676	zhaoyu,,xiang	xiaozhaoyu@sjtu.edu.cn	18217013269	Shanghai general hospital	No.85 Wujin Road	Shanghai	Shanghai	200080	China	0	Illumina NovaSeq 6000	cDNA	transcriptomic	RNA-Seq	BioSample: https://www.ncbi.nlm.nih.gov/biosample/SAMN32406023	SRA: https://www.ncbi.nlm.nih.gov/sra?term=SRX18848920	NONE	Leukocytes	Blood
GSM6881272	leukocytes, Control group RNA298	GSM6881272	Public on May 26 2023	Dec 21 2022	May 26 2023	SRA	1	Blood	Homo sapiens	tissue: Blood	cell type: Leukocytes	Blood samples were added with EDTA for anticoagulation, separated at 3000 RPM for 15min, and supernatant was obtained, preserved at -20°, and transported on dry ice.	total RNA	RNA was harvested using Rneasy mini plus kit (Qiagen). 1ul of total RNA was used for the construction of sequencing libraries.	Paired-end libraries were synthesized by using the TruSeq™ RNA Sample Preparation Kit (Illumina, USA) following TruSeq™ RNA Sample Preparation Guide. Briefly, The poly-A containing mRNA molecules were purified using poly-T oligo-attached magnetic beads.	9606	leukocytes, Control group	The library construction and sequencing were performed by Sinotech Genomics Co., Ltd (Shanghai, China).	Paired-end sequence files (fastq) were mapped to the reference genome (GRCh38.100) using Hisat2 (Hierarchical Indexing for Spliced Alignment of Transcripts, version 2.0.5).	The output SAM (sequencing alignment/map) files were converted to BAM (binary alignment/map) files and sorted using SAMtools (version 1.3.1).	Gene abundance was expressed as fragments per kilobase of exon per million reads mapped (FPKM).	Stringtie software was used to count the fragment within each gene, and TMM algorithm was used for normalization.	Assembly: GRCh38.100	Supplementary files format and content: Excel file contains the FPKM value and original read count for each Sample	GPL24676	zhaoyu,,xiang	xiaozhaoyu@sjtu.edu.cn	18217013269	Shanghai general hospital	No.85 Wujin Road	Shanghai	Shanghai	200080	China	0	Illumina NovaSeq 6000	cDNA	transcriptomic	RNA-Seq	BioSample: https://www.ncbi.nlm.nih.gov/biosample/SAMN32406022	SRA: https://www.ncbi.nlm.nih.gov/sra?term=SRX18848921	NONE	Leukocytes	Blood
GSM6881273	leukocytes, DM group RNA3	GSM6881273	Public on May 26 2023	Dec 21 2022	May 26 2023	SRA	1	Blood	Homo sapiens	tissue: Blood	cell type: Leukocytes	Blood samples were added with EDTA for anticoagulation, separated at 3000 RPM for 15min, and supernatant was obtained, preserved at -20°, and transported on dry ice.	total RNA	RNA was harvested using Rneasy mini plus kit (Qiagen). 1ul of total RNA was used for the construction of sequencing libraries.	Paired-end libraries were synthesized by using the TruSeq™ RNA Sample Preparation Kit (Illumina, USA) following TruSeq™ RNA Sample Preparation Guide. Briefly, The poly-A containing mRNA molecules were purified using poly-T oligo-attached magnetic beads.	9606	leukocytes, DM group	The library construction and sequencing were performed by Sinotech Genomics Co., Ltd (Shanghai, China).	Paired-end sequence files (fastq) were mapped to the reference genome (GRCh38.100) using Hisat2 (Hierarchical Indexing for Spliced Alignment of Transcripts, version 2.0.5).	The output SAM (sequencing alignment/map) files were converted to BAM (binary alignment/map) files and sorted using SAMtools (version 1.3.1).	Gene abundance was expressed as fragments per kilobase of exon per million reads mapped (FPKM).	Stringtie software was used to count the fragment within each gene, and TMM algorithm was used for normalization.	Assembly: GRCh38.100	Supplementary files format and content: Excel file contains the FPKM value and original read count for each Sample	GPL24676	zhaoyu,,xiang	xiaozhaoyu@sjtu.edu.cn	18217013269	Shanghai general hospital	No.85 Wujin Road	Shanghai	Shanghai	200080	China	0	Illumina NovaSeq 6000	cDNA	transcriptomic	RNA-Seq	BioSample: https://www.ncbi.nlm.nih.gov/biosample/SAMN32406021	SRA: https://www.ncbi.nlm.nih.gov/sra?term=SRX18848922	NONE	Leukocytes	Blood
GSM6881274	leukocytes, DM group RNA302	GSM6881274	Public on May 26 2023	Dec 21 2022	May 26 2023	SRA	1	Blood	Homo sapiens	tissue: Blood	cell type: Leukocytes	Blood samples were added with EDTA for anticoagulation, separated at 3000 RPM for 15min, and supernatant was obtained, preserved at -20°, and transported on dry ice.	total RNA	RNA was harvested using Rneasy mini plus kit (Qiagen). 1ul of total RNA was used for the construction of sequencing libraries.	Paired-end libraries were synthesized by using the TruSeq™ RNA Sample Preparation Kit (Illumina, USA) following TruSeq™ RNA Sample Preparation Guide. Briefly, The poly-A containing mRNA molecules were purified using poly-T oligo-attached magnetic beads.	9606	leukocytes, DM group	The library construction and sequencing were performed by Sinotech Genomics Co., Ltd (Shanghai, China).	Paired-end sequence files (fastq) were mapped to the reference genome (GRCh38.100) using Hisat2 (Hierarchical Indexing for Spliced Alignment of Transcripts, version 2.0.5).	The output SAM (sequencing alignment/map) files were converted to BAM (binary alignment/map) files and sorted using SAMtools (version 1.3.1).	Gene abundance was expressed as fragments per kilobase of exon per million reads mapped (FPKM).	Stringtie software was used to count the fragment within each gene, and TMM algorithm was used for normalization.	Assembly: GRCh38.100	Supplementary files format and content: Excel file contains the FPKM value and original read count for each Sample	GPL24676	zhaoyu,,xiang	xiaozhaoyu@sjtu.edu.cn	18217013269	Shanghai general hospital	No.85 Wujin Road	Shanghai	Shanghai	200080	China	0	Illumina NovaSeq 6000	cDNA	transcriptomic	RNA-Seq	BioSample: https://www.ncbi.nlm.nih.gov/biosample/SAMN32406020	SRA: https://www.ncbi.nlm.nih.gov/sra?term=SRX18848923	NONE	Leukocytes	Blood
GSM6881276	leukocytes, DR group RNA303	GSM6881276	Public on May 26 2023	Dec 21 2022	May 26 2023	SRA	1	Blood	Homo sapiens	tissue: Blood	cell type: Leukocytes	Blood samples were added with EDTA for anticoagulation, separated at 3000 RPM for 15min, and supernatant was obtained, preserved at -20°, and transported on dry ice.	total RNA	RNA was harvested using Rneasy mini plus kit (Qiagen). 1ul of total RNA was used for the construction of sequencing libraries.	Paired-end libraries were synthesized by using the TruSeq™ RNA Sample Preparation Kit (Illumina, USA) following TruSeq™ RNA Sample Preparation Guide. Briefly, The poly-A containing mRNA molecules were purified using poly-T oligo-attached magnetic beads.	9606	leukocytes, DR group	The library construction and sequencing were performed by Sinotech Genomics Co., Ltd (Shanghai, China).	Paired-end sequence files (fastq) were mapped to the reference genome (GRCh38.100) using Hisat2 (Hierarchical Indexing for Spliced Alignment of Transcripts, version 2.0.5).	The output SAM (sequencing alignment/map) files were converted to BAM (binary alignment/map) files and sorted using SAMtools (version 1.3.1).	Gene abundance was expressed as fragments per kilobase of exon per million reads mapped (FPKM).	Stringtie software was used to count the fragment within each gene, and TMM algorithm was used for normalization.	Assembly: GRCh38.100	Supplementary files format and content: Excel file contains the FPKM value and original read count for each Sample	GPL24676	zhaoyu,,xiang	xiaozhaoyu@sjtu.edu.cn	18217013269	Shanghai general hospital	No.85 Wujin Road	Shanghai	Shanghai	200080	China	0	Illumina NovaSeq 6000	cDNA	transcriptomic	RNA-Seq	BioSample: https://www.ncbi.nlm.nih.gov/biosample/SAMN32406019	SRA: https://www.ncbi.nlm.nih.gov/sra?term=SRX18848924	NONE	Leukocytes	Blood
GSM6881277	leukocytes, DR group RNA31	GSM6881277	Public on May 26 2023	Dec 21 2022	May 26 2023	SRA	1	Blood	Homo sapiens	tissue: Blood	cell type: Leukocytes	Blood samples were added with EDTA for anticoagulation, separated at 3000 RPM for 15min, and supernatant was obtained, preserved at -20°, and transported on dry ice.	total RNA	RNA was harvested using Rneasy mini plus kit (Qiagen). 1ul of total RNA was used for the construction of sequencing libraries.	Paired-end libraries were synthesized by using the TruSeq™ RNA Sample Preparation Kit (Illumina, USA) following TruSeq™ RNA Sample Preparation Guide. Briefly, The poly-A containing mRNA molecules were purified using poly-T oligo-attached magnetic beads.	9606	leukocytes, DR group	The library construction and sequencing were performed by Sinotech Genomics Co., Ltd (Shanghai, China).	Paired-end sequence files (fastq) were mapped to the reference genome (GRCh38.100) using Hisat2 (Hierarchical Indexing for Spliced Alignment of Transcripts, version 2.0.5).	The output SAM (sequencing alignment/map) files were converted to BAM (binary alignment/map) files and sorted using SAMtools (version 1.3.1).	Gene abundance was expressed as fragments per kilobase of exon per million reads mapped (FPKM).	Stringtie software was used to count the fragment within each gene, and TMM algorithm was used for normalization.	Assembly: GRCh38.100	Supplementary files format and content: Excel file contains the FPKM value and original read count for each Sample	GPL24676	zhaoyu,,xiang	xiaozhaoyu@sjtu.edu.cn	18217013269	Shanghai general hospital	No.85 Wujin Road	Shanghai	Shanghai	200080	China	0	Illumina NovaSeq 6000	cDNA	transcriptomic	RNA-Seq	BioSample: https://www.ncbi.nlm.nih.gov/biosample/SAMN32406018	SRA: https://www.ncbi.nlm.nih.gov/sra?term=SRX18848925	NONE	Leukocytes	Blood
GSM6881278	leukocytes, Control group RNA310	GSM6881278	Public on May 26 2023	Dec 21 2022	May 26 2023	SRA	1	Blood	Homo sapiens	tissue: Blood	cell type: Leukocytes	Blood samples were added with EDTA for anticoagulation, separated at 3000 RPM for 15min, and supernatant was obtained, preserved at -20°, and transported on dry ice.	total RNA	RNA was harvested using Rneasy mini plus kit (Qiagen). 1ul of total RNA was used for the construction of sequencing libraries.	Paired-end libraries were synthesized by using the TruSeq™ RNA Sample Preparation Kit (Illumina, USA) following TruSeq™ RNA Sample Preparation Guide. Briefly, The poly-A containing mRNA molecules were purified using poly-T oligo-attached magnetic beads.	9606	leukocytes, Control group	The library construction and sequencing were performed by Sinotech Genomics Co., Ltd (Shanghai, China).	Paired-end sequence files (fastq) were mapped to the reference genome (GRCh38.100) using Hisat2 (Hierarchical Indexing for Spliced Alignment of Transcripts, version 2.0.5).	The output SAM (sequencing alignment/map) files were converted to BAM (binary alignment/map) files and sorted using SAMtools (version 1.3.1).	Gene abundance was expressed as fragments per kilobase of exon per million reads mapped (FPKM).	Stringtie software was used to count the fragment within each gene, and TMM algorithm was used for normalization.	Assembly: GRCh38.100	Supplementary files format and content: Excel file contains the FPKM value and original read count for each Sample	GPL24676	zhaoyu,,xiang	xiaozhaoyu@sjtu.edu.cn	18217013269	Shanghai general hospital	No.85 Wujin Road	Shanghai	Shanghai	200080	China	0	Illumina NovaSeq 6000	cDNA	transcriptomic	RNA-Seq	BioSample: https://www.ncbi.nlm.nih.gov/biosample/SAMN32406017	SRA: https://www.ncbi.nlm.nih.gov/sra?term=SRX18848926	NONE	Leukocytes	Blood
GSM6881279	leukocytes, DR group RNA314	GSM6881279	Public on May 26 2023	Dec 21 2022	May 26 2023	SRA	1	Blood	Homo sapiens	tissue: Blood	cell type: Leukocytes	Blood samples were added with EDTA for anticoagulation, separated at 3000 RPM for 15min, and supernatant was obtained, preserved at -20°, and transported on dry ice.	total RNA	RNA was harvested using Rneasy mini plus kit (Qiagen). 1ul of total RNA was used for the construction of sequencing libraries.	Paired-end libraries were synthesized by using the TruSeq™ RNA Sample Preparation Kit (Illumina, USA) following TruSeq™ RNA Sample Preparation Guide. Briefly, The poly-A containing mRNA molecules were purified using poly-T oligo-attached magnetic beads.	9606	leukocytes, DR group	The library construction and sequencing were performed by Sinotech Genomics Co., Ltd (Shanghai, China).	Paired-end sequence files (fastq) were mapped to the reference genome (GRCh38.100) using Hisat2 (Hierarchical Indexing for Spliced Alignment of Transcripts, version 2.0.5).	The output SAM (sequencing alignment/map) files were converted to BAM (binary alignment/map) files and sorted using SAMtools (version 1.3.1).	Gene abundance was expressed as fragments per kilobase of exon per million reads mapped (FPKM).	Stringtie software was used to count the fragment within each gene, and TMM algorithm was used for normalization.	Assembly: GRCh38.100	Supplementary files format and content: Excel file contains the FPKM value and original read count for each Sample	GPL24676	zhaoyu,,xiang	xiaozhaoyu@sjtu.edu.cn	18217013269	Shanghai general hospital	No.85 Wujin Road	Shanghai	Shanghai	200080	China	0	Illumina NovaSeq 6000	cDNA	transcriptomic	RNA-Seq	BioSample: https://www.ncbi.nlm.nih.gov/biosample/SAMN32406016	SRA: https://www.ncbi.nlm.nih.gov/sra?term=SRX18848927	NONE	Leukocytes	Blood
GSM6881280	leukocytes, Control group RNA315	GSM6881280	Public on May 26 2023	Dec 21 2022	May 26 2023	SRA	1	Blood	Homo sapiens	tissue: Blood	cell type: Leukocytes	Blood samples were added with EDTA for anticoagulation, separated at 3000 RPM for 15min, and supernatant was obtained, preserved at -20°, and transported on dry ice.	total RNA	RNA was harvested using Rneasy mini plus kit (Qiagen). 1ul of total RNA was used for the construction of sequencing libraries.	Paired-end libraries were synthesized by using the TruSeq™ RNA Sample Preparation Kit (Illumina, USA) following TruSeq™ RNA Sample Preparation Guide. Briefly, The poly-A containing mRNA molecules were purified using poly-T oligo-attached magnetic beads.	9606	leukocytes, Control group	The library construction and sequencing were performed by Sinotech Genomics Co., Ltd (Shanghai, China).	Paired-end sequence files (fastq) were mapped to the reference genome (GRCh38.100) using Hisat2 (Hierarchical Indexing for Spliced Alignment of Transcripts, version 2.0.5).	The output SAM (sequencing alignment/map) files were converted to BAM (binary alignment/map) files and sorted using SAMtools (version 1.3.1).	Gene abundance was expressed as fragments per kilobase of exon per million reads mapped (FPKM).	Stringtie software was used to count the fragment within each gene, and TMM algorithm was used for normalization.	Assembly: GRCh38.100	Supplementary files format and content: Excel file contains the FPKM value and original read count for each Sample	GPL24676	zhaoyu,,xiang	xiaozhaoyu@sjtu.edu.cn	18217013269	Shanghai general hospital	No.85 Wujin Road	Shanghai	Shanghai	200080	China	0	Illumina NovaSeq 6000	cDNA	transcriptomic	RNA-Seq	BioSample: https://www.ncbi.nlm.nih.gov/biosample/SAMN32406015	SRA: https://www.ncbi.nlm.nih.gov/sra?term=SRX18848928	NONE	Leukocytes	Blood
GSM6881282	leukocytes, Control group RNA318	GSM6881282	Public on May 26 2023	Dec 21 2022	May 26 2023	SRA	1	Blood	Homo sapiens	tissue: Blood	cell type: Leukocytes	Blood samples were added with EDTA for anticoagulation, separated at 3000 RPM for 15min, and supernatant was obtained, preserved at -20°, and transported on dry ice.	total RNA	RNA was harvested using Rneasy mini plus kit (Qiagen). 1ul of total RNA was used for the construction of sequencing libraries.	Paired-end libraries were synthesized by using the TruSeq™ RNA Sample Preparation Kit (Illumina, USA) following TruSeq™ RNA Sample Preparation Guide. Briefly, The poly-A containing mRNA molecules were purified using poly-T oligo-attached magnetic beads.	9606	leukocytes, Control group	The library construction and sequencing were performed by Sinotech Genomics Co., Ltd (Shanghai, China).	Paired-end sequence files (fastq) were mapped to the reference genome (GRCh38.100) using Hisat2 (Hierarchical Indexing for Spliced Alignment of Transcripts, version 2.0.5).	The output SAM (sequencing alignment/map) files were converted to BAM (binary alignment/map) files and sorted using SAMtools (version 1.3.1).	Gene abundance was expressed as fragments per kilobase of exon per million reads mapped (FPKM).	Stringtie software was used to count the fragment within each gene, and TMM algorithm was used for normalization.	Assembly: GRCh38.100	Supplementary files format and content: Excel file contains the FPKM value and original read count for each Sample	GPL24676	zhaoyu,,xiang	xiaozhaoyu@sjtu.edu.cn	18217013269	Shanghai general hospital	No.85 Wujin Road	Shanghai	Shanghai	200080	China	0	Illumina NovaSeq 6000	cDNA	transcriptomic	RNA-Seq	BioSample: https://www.ncbi.nlm.nih.gov/biosample/SAMN32406014	SRA: https://www.ncbi.nlm.nih.gov/sra?term=SRX18848969	NONE	Leukocytes	Blood
GSM6881283	leukocytes, DM group RNA319	GSM6881283	Public on May 26 2023	Dec 21 2022	May 26 2023	SRA	1	Blood	Homo sapiens	tissue: Blood	cell type: Leukocytes	Blood samples were added with EDTA for anticoagulation, separated at 3000 RPM for 15min, and supernatant was obtained, preserved at -20°, and transported on dry ice.	total RNA	RNA was harvested using Rneasy mini plus kit (Qiagen). 1ul of total RNA was used for the construction of sequencing libraries.	Paired-end libraries were synthesized by using the TruSeq™ RNA Sample Preparation Kit (Illumina, USA) following TruSeq™ RNA Sample Preparation Guide. Briefly, The poly-A containing mRNA molecules were purified using poly-T oligo-attached magnetic beads.	9606	leukocytes, DM group	The library construction and sequencing were performed by Sinotech Genomics Co., Ltd (Shanghai, China).	Paired-end sequence files (fastq) were mapped to the reference genome (GRCh38.100) using Hisat2 (Hierarchical Indexing for Spliced Alignment of Transcripts, version 2.0.5).	The output SAM (sequencing alignment/map) files were converted to BAM (binary alignment/map) files and sorted using SAMtools (version 1.3.1).	Gene abundance was expressed as fragments per kilobase of exon per million reads mapped (FPKM).	Stringtie software was used to count the fragment within each gene, and TMM algorithm was used for normalization.	Assembly: GRCh38.100	Supplementary files format and content: Excel file contains the FPKM value and original read count for each Sample	GPL24676	zhaoyu,,xiang	xiaozhaoyu@sjtu.edu.cn	18217013269	Shanghai general hospital	No.85 Wujin Road	Shanghai	Shanghai	200080	China	0	Illumina NovaSeq 6000	cDNA	transcriptomic	RNA-Seq	BioSample: https://www.ncbi.nlm.nih.gov/biosample/SAMN32406013	SRA: https://www.ncbi.nlm.nih.gov/sra?term=SRX18848970	NONE	Leukocytes	Blood
GSM6881284	leukocytes, DR group RNA32	GSM6881284	Public on May 26 2023	Dec 21 2022	May 26 2023	SRA	1	Blood	Homo sapiens	tissue: Blood	cell type: Leukocytes	Blood samples were added with EDTA for anticoagulation, separated at 3000 RPM for 15min, and supernatant was obtained, preserved at -20°, and transported on dry ice.	total RNA	RNA was harvested using Rneasy mini plus kit (Qiagen). 1ul of total RNA was used for the construction of sequencing libraries.	Paired-end libraries were synthesized by using the TruSeq™ RNA Sample Preparation Kit (Illumina, USA) following TruSeq™ RNA Sample Preparation Guide. Briefly, The poly-A containing mRNA molecules were purified using poly-T oligo-attached magnetic beads.	9606	leukocytes, DR group	The library construction and sequencing were performed by Sinotech Genomics Co., Ltd (Shanghai, China).	Paired-end sequence files (fastq) were mapped to the reference genome (GRCh38.100) using Hisat2 (Hierarchical Indexing for Spliced Alignment of Transcripts, version 2.0.5).	The output SAM (sequencing alignment/map) files were converted to BAM (binary alignment/map) files and sorted using SAMtools (version 1.3.1).	Gene abundance was expressed as fragments per kilobase of exon per million reads mapped (FPKM).	Stringtie software was used to count the fragment within each gene, and TMM algorithm was used for normalization.	Assembly: GRCh38.100	Supplementary files format and content: Excel file contains the FPKM value and original read count for each Sample	GPL24676	zhaoyu,,xiang	xiaozhaoyu@sjtu.edu.cn	18217013269	Shanghai general hospital	No.85 Wujin Road	Shanghai	Shanghai	200080	China	0	Illumina NovaSeq 6000	cDNA	transcriptomic	RNA-Seq	BioSample: https://www.ncbi.nlm.nih.gov/biosample/SAMN32406012	SRA: https://www.ncbi.nlm.nih.gov/sra?term=SRX18848971	NONE	Leukocytes	Blood
GSM6881285	leukocytes, Control group RNA325	GSM6881285	Public on May 26 2023	Dec 21 2022	May 26 2023	SRA	1	Blood	Homo sapiens	tissue: Blood	cell type: Leukocytes	Blood samples were added with EDTA for anticoagulation, separated at 3000 RPM for 15min, and supernatant was obtained, preserved at -20°, and transported on dry ice.	total RNA	RNA was harvested using Rneasy mini plus kit (Qiagen). 1ul of total RNA was used for the construction of sequencing libraries.	Paired-end libraries were synthesized by using the TruSeq™ RNA Sample Preparation Kit (Illumina, USA) following TruSeq™ RNA Sample Preparation Guide. Briefly, The poly-A containing mRNA molecules were purified using poly-T oligo-attached magnetic beads.	9606	leukocytes, Control group	The library construction and sequencing were performed by Sinotech Genomics Co., Ltd (Shanghai, China).	Paired-end sequence files (fastq) were mapped to the reference genome (GRCh38.100) using Hisat2 (Hierarchical Indexing for Spliced Alignment of Transcripts, version 2.0.5).	The output SAM (sequencing alignment/map) files were converted to BAM (binary alignment/map) files and sorted using SAMtools (version 1.3.1).	Gene abundance was expressed as fragments per kilobase of exon per million reads mapped (FPKM).	Stringtie software was used to count the fragment within each gene, and TMM algorithm was used for normalization.	Assembly: GRCh38.100	Supplementary files format and content: Excel file contains the FPKM value and original read count for each Sample	GPL24676	zhaoyu,,xiang	xiaozhaoyu@sjtu.edu.cn	18217013269	Shanghai general hospital	No.85 Wujin Road	Shanghai	Shanghai	200080	China	0	Illumina NovaSeq 6000	cDNA	transcriptomic	RNA-Seq	BioSample: https://www.ncbi.nlm.nih.gov/biosample/SAMN32406011	SRA: https://www.ncbi.nlm.nih.gov/sra?term=SRX18848972	NONE	Leukocytes	Blood
GSM6881286	leukocytes, DM group RNA328	GSM6881286	Public on May 26 2023	Dec 21 2022	May 26 2023	SRA	1	Blood	Homo sapiens	tissue: Blood	cell type: Leukocytes	Blood samples were added with EDTA for anticoagulation, separated at 3000 RPM for 15min, and supernatant was obtained, preserved at -20°, and transported on dry ice.	total RNA	RNA was harvested using Rneasy mini plus kit (Qiagen). 1ul of total RNA was used for the construction of sequencing libraries.	Paired-end libraries were synthesized by using the TruSeq™ RNA Sample Preparation Kit (Illumina, USA) following TruSeq™ RNA Sample Preparation Guide. Briefly, The poly-A containing mRNA molecules were purified using poly-T oligo-attached magnetic beads.	9606	leukocytes, DM group	The library construction and sequencing were performed by Sinotech Genomics Co., Ltd (Shanghai, China).	Paired-end sequence files (fastq) were mapped to the reference genome (GRCh38.100) using Hisat2 (Hierarchical Indexing for Spliced Alignment of Transcripts, version 2.0.5).	The output SAM (sequencing alignment/map) files were converted to BAM (binary alignment/map) files and sorted using SAMtools (version 1.3.1).	Gene abundance was expressed as fragments per kilobase of exon per million reads mapped (FPKM).	Stringtie software was used to count the fragment within each gene, and TMM algorithm was used for normalization.	Assembly: GRCh38.100	Supplementary files format and content: Excel file contains the FPKM value and original read count for each Sample	GPL24676	zhaoyu,,xiang	xiaozhaoyu@sjtu.edu.cn	18217013269	Shanghai general hospital	No.85 Wujin Road	Shanghai	Shanghai	200080	China	0	Illumina NovaSeq 6000	cDNA	transcriptomic	RNA-Seq	BioSample: https://www.ncbi.nlm.nih.gov/biosample/SAMN32406010	SRA: https://www.ncbi.nlm.nih.gov/sra?term=SRX18848973	NONE	Leukocytes	Blood
GSM6881287	leukocytes, Control group RNA330	GSM6881287	Public on May 26 2023	Dec 21 2022	May 26 2023	SRA	1	Blood	Homo sapiens	tissue: Blood	cell type: Leukocytes	Blood samples were added with EDTA for anticoagulation, separated at 3000 RPM for 15min, and supernatant was obtained, preserved at -20°, and transported on dry ice.	total RNA	RNA was harvested using Rneasy mini plus kit (Qiagen). 1ul of total RNA was used for the construction of sequencing libraries.	Paired-end libraries were synthesized by using the TruSeq™ RNA Sample Preparation Kit (Illumina, USA) following TruSeq™ RNA Sample Preparation Guide. Briefly, The poly-A containing mRNA molecules were purified using poly-T oligo-attached magnetic beads.	9606	leukocytes, Control group	The library construction and sequencing were performed by Sinotech Genomics Co., Ltd (Shanghai, China).	Paired-end sequence files (fastq) were mapped to the reference genome (GRCh38.100) using Hisat2 (Hierarchical Indexing for Spliced Alignment of Transcripts, version 2.0.5).	The output SAM (sequencing alignment/map) files were converted to BAM (binary alignment/map) files and sorted using SAMtools (version 1.3.1).	Gene abundance was expressed as fragments per kilobase of exon per million reads mapped (FPKM).	Stringtie software was used to count the fragment within each gene, and TMM algorithm was used for normalization.	Assembly: GRCh38.100	Supplementary files format and content: Excel file contains the FPKM value and original read count for each Sample	GPL24676	zhaoyu,,xiang	xiaozhaoyu@sjtu.edu.cn	18217013269	Shanghai general hospital	No.85 Wujin Road	Shanghai	Shanghai	200080	China	0	Illumina NovaSeq 6000	cDNA	transcriptomic	RNA-Seq	BioSample: https://www.ncbi.nlm.nih.gov/biosample/SAMN32406009	SRA: https://www.ncbi.nlm.nih.gov/sra?term=SRX18848974	NONE	Leukocytes	Blood
GSM6881289	leukocytes, DM group RNA331	GSM6881289	Public on May 26 2023	Dec 21 2022	May 26 2023	SRA	1	Blood	Homo sapiens	tissue: Blood	cell type: Leukocytes	Blood samples were added with EDTA for anticoagulation, separated at 3000 RPM for 15min, and supernatant was obtained, preserved at -20°, and transported on dry ice.	total RNA	RNA was harvested using Rneasy mini plus kit (Qiagen). 1ul of total RNA was used for the construction of sequencing libraries.	Paired-end libraries were synthesized by using the TruSeq™ RNA Sample Preparation Kit (Illumina, USA) following TruSeq™ RNA Sample Preparation Guide. Briefly, The poly-A containing mRNA molecules were purified using poly-T oligo-attached magnetic beads.	9606	leukocytes, DM group	The library construction and sequencing were performed by Sinotech Genomics Co., Ltd (Shanghai, China).	Paired-end sequence files (fastq) were mapped to the reference genome (GRCh38.100) using Hisat2 (Hierarchical Indexing for Spliced Alignment of Transcripts, version 2.0.5).	The output SAM (sequencing alignment/map) files were converted to BAM (binary alignment/map) files and sorted using SAMtools (version 1.3.1).	Gene abundance was expressed as fragments per kilobase of exon per million reads mapped (FPKM).	Stringtie software was used to count the fragment within each gene, and TMM algorithm was used for normalization.	Assembly: GRCh38.100	Supplementary files format and content: Excel file contains the FPKM value and original read count for each Sample	GPL24676	zhaoyu,,xiang	xiaozhaoyu@sjtu.edu.cn	18217013269	Shanghai general hospital	No.85 Wujin Road	Shanghai	Shanghai	200080	China	0	Illumina NovaSeq 6000	cDNA	transcriptomic	RNA-Seq	BioSample: https://www.ncbi.nlm.nih.gov/biosample/SAMN32406008	SRA: https://www.ncbi.nlm.nih.gov/sra?term=SRX18848975	NONE	Leukocytes	Blood
GSM6881290	leukocytes, DM group RNA334	GSM6881290	Public on May 26 2023	Dec 21 2022	May 26 2023	SRA	1	Blood	Homo sapiens	tissue: Blood	cell type: Leukocytes	Blood samples were added with EDTA for anticoagulation, separated at 3000 RPM for 15min, and supernatant was obtained, preserved at -20°, and transported on dry ice.	total RNA	RNA was harvested using Rneasy mini plus kit (Qiagen). 1ul of total RNA was used for the construction of sequencing libraries.	Paired-end libraries were synthesized by using the TruSeq™ RNA Sample Preparation Kit (Illumina, USA) following TruSeq™ RNA Sample Preparation Guide. Briefly, The poly-A containing mRNA molecules were purified using poly-T oligo-attached magnetic beads.	9606	leukocytes, DM group	The library construction and sequencing were performed by Sinotech Genomics Co., Ltd (Shanghai, China).	Paired-end sequence files (fastq) were mapped to the reference genome (GRCh38.100) using Hisat2 (Hierarchical Indexing for Spliced Alignment of Transcripts, version 2.0.5).	The output SAM (sequencing alignment/map) files were converted to BAM (binary alignment/map) files and sorted using SAMtools (version 1.3.1).	Gene abundance was expressed as fragments per kilobase of exon per million reads mapped (FPKM).	Stringtie software was used to count the fragment within each gene, and TMM algorithm was used for normalization.	Assembly: GRCh38.100	Supplementary files format and content: Excel file contains the FPKM value and original read count for each Sample	GPL24676	zhaoyu,,xiang	xiaozhaoyu@sjtu.edu.cn	18217013269	Shanghai general hospital	No.85 Wujin Road	Shanghai	Shanghai	200080	China	0	Illumina NovaSeq 6000	cDNA	transcriptomic	RNA-Seq	BioSample: https://www.ncbi.nlm.nih.gov/biosample/SAMN32406007	SRA: https://www.ncbi.nlm.nih.gov/sra?term=SRX18848976	NONE	Leukocytes	Blood
GSM6881291	leukocytes, DR group RNA335	GSM6881291	Public on May 26 2023	Dec 21 2022	May 26 2023	SRA	1	Blood	Homo sapiens	tissue: Blood	cell type: Leukocytes	Blood samples were added with EDTA for anticoagulation, separated at 3000 RPM for 15min, and supernatant was obtained, preserved at -20°, and transported on dry ice.	total RNA	RNA was harvested using Rneasy mini plus kit (Qiagen). 1ul of total RNA was used for the construction of sequencing libraries.	Paired-end libraries were synthesized by using the TruSeq™ RNA Sample Preparation Kit (Illumina, USA) following TruSeq™ RNA Sample Preparation Guide. Briefly, The poly-A containing mRNA molecules were purified using poly-T oligo-attached magnetic beads.	9606	leukocytes, DR group	The library construction and sequencing were performed by Sinotech Genomics Co., Ltd (Shanghai, China).	Paired-end sequence files (fastq) were mapped to the reference genome (GRCh38.100) using Hisat2 (Hierarchical Indexing for Spliced Alignment of Transcripts, version 2.0.5).	The output SAM (sequencing alignment/map) files were converted to BAM (binary alignment/map) files and sorted using SAMtools (version 1.3.1).	Gene abundance was expressed as fragments per kilobase of exon per million reads mapped (FPKM).	Stringtie software was used to count the fragment within each gene, and TMM algorithm was used for normalization.	Assembly: GRCh38.100	Supplementary files format and content: Excel file contains the FPKM value and original read count for each Sample	GPL24676	zhaoyu,,xiang	xiaozhaoyu@sjtu.edu.cn	18217013269	Shanghai general hospital	No.85 Wujin Road	Shanghai	Shanghai	200080	China	0	Illumina NovaSeq 6000	cDNA	transcriptomic	RNA-Seq	BioSample: https://www.ncbi.nlm.nih.gov/biosample/SAMN32406006	SRA: https://www.ncbi.nlm.nih.gov/sra?term=SRX18848977	NONE	Leukocytes	Blood
GSM6881292	leukocytes, DM group RNA336	GSM6881292	Public on May 26 2023	Dec 21 2022	May 26 2023	SRA	1	Blood	Homo sapiens	tissue: Blood	cell type: Leukocytes	Blood samples were added with EDTA for anticoagulation, separated at 3000 RPM for 15min, and supernatant was obtained, preserved at -20°, and transported on dry ice.	total RNA	RNA was harvested using Rneasy mini plus kit (Qiagen). 1ul of total RNA was used for the construction of sequencing libraries.	Paired-end libraries were synthesized by using the TruSeq™ RNA Sample Preparation Kit (Illumina, USA) following TruSeq™ RNA Sample Preparation Guide. Briefly, The poly-A containing mRNA molecules were purified using poly-T oligo-attached magnetic beads.	9606	leukocytes, DM group	The library construction and sequencing were performed by Sinotech Genomics Co., Ltd (Shanghai, China).	Paired-end sequence files (fastq) were mapped to the reference genome (GRCh38.100) using Hisat2 (Hierarchical Indexing for Spliced Alignment of Transcripts, version 2.0.5).	The output SAM (sequencing alignment/map) files were converted to BAM (binary alignment/map) files and sorted using SAMtools (version 1.3.1).	Gene abundance was expressed as fragments per kilobase of exon per million reads mapped (FPKM).	Stringtie software was used to count the fragment within each gene, and TMM algorithm was used for normalization.	Assembly: GRCh38.100	Supplementary files format and content: Excel file contains the FPKM value and original read count for each Sample	GPL24676	zhaoyu,,xiang	xiaozhaoyu@sjtu.edu.cn	18217013269	Shanghai general hospital	No.85 Wujin Road	Shanghai	Shanghai	200080	China	0	Illumina NovaSeq 6000	cDNA	transcriptomic	RNA-Seq	BioSample: https://www.ncbi.nlm.nih.gov/biosample/SAMN32406005	SRA: https://www.ncbi.nlm.nih.gov/sra?term=SRX18848978	NONE	Leukocytes	Blood
GSM6881293	leukocytes, Control group RNA338	GSM6881293	Public on May 26 2023	Dec 21 2022	May 26 2023	SRA	1	Blood	Homo sapiens	tissue: Blood	cell type: Leukocytes	Blood samples were added with EDTA for anticoagulation, separated at 3000 RPM for 15min, and supernatant was obtained, preserved at -20°, and transported on dry ice.	total RNA	RNA was harvested using Rneasy mini plus kit (Qiagen). 1ul of total RNA was used for the construction of sequencing libraries.	Paired-end libraries were synthesized by using the TruSeq™ RNA Sample Preparation Kit (Illumina, USA) following TruSeq™ RNA Sample Preparation Guide. Briefly, The poly-A containing mRNA molecules were purified using poly-T oligo-attached magnetic beads.	9606	leukocytes, Control group	The library construction and sequencing were performed by Sinotech Genomics Co., Ltd (Shanghai, China).	Paired-end sequence files (fastq) were mapped to the reference genome (GRCh38.100) using Hisat2 (Hierarchical Indexing for Spliced Alignment of Transcripts, version 2.0.5).	The output SAM (sequencing alignment/map) files were converted to BAM (binary alignment/map) files and sorted using SAMtools (version 1.3.1).	Gene abundance was expressed as fragments per kilobase of exon per million reads mapped (FPKM).	Stringtie software was used to count the fragment within each gene, and TMM algorithm was used for normalization.	Assembly: GRCh38.100	Supplementary files format and content: Excel file contains the FPKM value and original read count for each Sample	GPL24676	zhaoyu,,xiang	xiaozhaoyu@sjtu.edu.cn	18217013269	Shanghai general hospital	No.85 Wujin Road	Shanghai	Shanghai	200080	China	0	Illumina NovaSeq 6000	cDNA	transcriptomic	RNA-Seq	BioSample: https://www.ncbi.nlm.nih.gov/biosample/SAMN32406004	SRA: https://www.ncbi.nlm.nih.gov/sra?term=SRX18848979	NONE	Leukocytes	Blood
GSM6881295	leukocytes, Control group RNA339	GSM6881295	Public on May 26 2023	Dec 21 2022	May 26 2023	SRA	1	Blood	Homo sapiens	tissue: Blood	cell type: Leukocytes	Blood samples were added with EDTA for anticoagulation, separated at 3000 RPM for 15min, and supernatant was obtained, preserved at -20°, and transported on dry ice.	total RNA	RNA was harvested using Rneasy mini plus kit (Qiagen). 1ul of total RNA was used for the construction of sequencing libraries.	Paired-end libraries were synthesized by using the TruSeq™ RNA Sample Preparation Kit (Illumina, USA) following TruSeq™ RNA Sample Preparation Guide. Briefly, The poly-A containing mRNA molecules were purified using poly-T oligo-attached magnetic beads.	9606	leukocytes, Control group	The library construction and sequencing were performed by Sinotech Genomics Co., Ltd (Shanghai, China).	Paired-end sequence files (fastq) were mapped to the reference genome (GRCh38.100) using Hisat2 (Hierarchical Indexing for Spliced Alignment of Transcripts, version 2.0.5).	The output SAM (sequencing alignment/map) files were converted to BAM (binary alignment/map) files and sorted using SAMtools (version 1.3.1).	Gene abundance was expressed as fragments per kilobase of exon per million reads mapped (FPKM).	Stringtie software was used to count the fragment within each gene, and TMM algorithm was used for normalization.	Assembly: GRCh38.100	Supplementary files format and content: Excel file contains the FPKM value and original read count for each Sample	GPL24676	zhaoyu,,xiang	xiaozhaoyu@sjtu.edu.cn	18217013269	Shanghai general hospital	No.85 Wujin Road	Shanghai	Shanghai	200080	China	0	Illumina NovaSeq 6000	cDNA	transcriptomic	RNA-Seq	BioSample: https://www.ncbi.nlm.nih.gov/biosample/SAMN32406003	SRA: https://www.ncbi.nlm.nih.gov/sra?term=SRX18848980	NONE	Leukocytes	Blood
GSM6881296	leukocytes, Control group RNA345	GSM6881296	Public on May 26 2023	Dec 21 2022	May 26 2023	SRA	1	Blood	Homo sapiens	tissue: Blood	cell type: Leukocytes	Blood samples were added with EDTA for anticoagulation, separated at 3000 RPM for 15min, and supernatant was obtained, preserved at -20°, and transported on dry ice.	total RNA	RNA was harvested using Rneasy mini plus kit (Qiagen). 1ul of total RNA was used for the construction of sequencing libraries.	Paired-end libraries were synthesized by using the TruSeq™ RNA Sample Preparation Kit (Illumina, USA) following TruSeq™ RNA Sample Preparation Guide. Briefly, The poly-A containing mRNA molecules were purified using poly-T oligo-attached magnetic beads.	9606	leukocytes, Control group	The library construction and sequencing were performed by Sinotech Genomics Co., Ltd (Shanghai, China).	Paired-end sequence files (fastq) were mapped to the reference genome (GRCh38.100) using Hisat2 (Hierarchical Indexing for Spliced Alignment of Transcripts, version 2.0.5).	The output SAM (sequencing alignment/map) files were converted to BAM (binary alignment/map) files and sorted using SAMtools (version 1.3.1).	Gene abundance was expressed as fragments per kilobase of exon per million reads mapped (FPKM).	Stringtie software was used to count the fragment within each gene, and TMM algorithm was used for normalization.	Assembly: GRCh38.100	Supplementary files format and content: Excel file contains the FPKM value and original read count for each Sample	GPL24676	zhaoyu,,xiang	xiaozhaoyu@sjtu.edu.cn	18217013269	Shanghai general hospital	No.85 Wujin Road	Shanghai	Shanghai	200080	China	0	Illumina NovaSeq 6000	cDNA	transcriptomic	RNA-Seq	BioSample: https://www.ncbi.nlm.nih.gov/biosample/SAMN32406002	SRA: https://www.ncbi.nlm.nih.gov/sra?term=SRX18848981	NONE	Leukocytes	Blood
GSM6881297	leukocytes, DM group RNA35	GSM6881297	Public on May 26 2023	Dec 21 2022	May 26 2023	SRA	1	Blood	Homo sapiens	tissue: Blood	cell type: Leukocytes	Blood samples were added with EDTA for anticoagulation, separated at 3000 RPM for 15min, and supernatant was obtained, preserved at -20°, and transported on dry ice.	total RNA	RNA was harvested using Rneasy mini plus kit (Qiagen). 1ul of total RNA was used for the construction of sequencing libraries.	Paired-end libraries were synthesized by using the TruSeq™ RNA Sample Preparation Kit (Illumina, USA) following TruSeq™ RNA Sample Preparation Guide. Briefly, The poly-A containing mRNA molecules were purified using poly-T oligo-attached magnetic beads.	9606	leukocytes, DM group	The library construction and sequencing were performed by Sinotech Genomics Co., Ltd (Shanghai, China).	Paired-end sequence files (fastq) were mapped to the reference genome (GRCh38.100) using Hisat2 (Hierarchical Indexing for Spliced Alignment of Transcripts, version 2.0.5).	The output SAM (sequencing alignment/map) files were converted to BAM (binary alignment/map) files and sorted using SAMtools (version 1.3.1).	Gene abundance was expressed as fragments per kilobase of exon per million reads mapped (FPKM).	Stringtie software was used to count the fragment within each gene, and TMM algorithm was used for normalization.	Assembly: GRCh38.100	Supplementary files format and content: Excel file contains the FPKM value and original read count for each Sample	GPL24676	zhaoyu,,xiang	xiaozhaoyu@sjtu.edu.cn	18217013269	Shanghai general hospital	No.85 Wujin Road	Shanghai	Shanghai	200080	China	0	Illumina NovaSeq 6000	cDNA	transcriptomic	RNA-Seq	BioSample: https://www.ncbi.nlm.nih.gov/biosample/SAMN32406001	SRA: https://www.ncbi.nlm.nih.gov/sra?term=SRX18848982	NONE	Leukocytes	Blood
GSM6881298	leukocytes, DM group RNA358	GSM6881298	Public on May 26 2023	Dec 21 2022	May 26 2023	SRA	1	Blood	Homo sapiens	tissue: Blood	cell type: Leukocytes	Blood samples were added with EDTA for anticoagulation, separated at 3000 RPM for 15min, and supernatant was obtained, preserved at -20°, and transported on dry ice.	total RNA	RNA was harvested using Rneasy mini plus kit (Qiagen). 1ul of total RNA was used for the construction of sequencing libraries.	Paired-end libraries were synthesized by using the TruSeq™ RNA Sample Preparation Kit (Illumina, USA) following TruSeq™ RNA Sample Preparation Guide. Briefly, The poly-A containing mRNA molecules were purified using poly-T oligo-attached magnetic beads.	9606	leukocytes, DM group	The library construction and sequencing were performed by Sinotech Genomics Co., Ltd (Shanghai, China).	Paired-end sequence files (fastq) were mapped to the reference genome (GRCh38.100) using Hisat2 (Hierarchical Indexing for Spliced Alignment of Transcripts, version 2.0.5).	The output SAM (sequencing alignment/map) files were converted to BAM (binary alignment/map) files and sorted using SAMtools (version 1.3.1).	Gene abundance was expressed as fragments per kilobase of exon per million reads mapped (FPKM).	Stringtie software was used to count the fragment within each gene, and TMM algorithm was used for normalization.	Assembly: GRCh38.100	Supplementary files format and content: Excel file contains the FPKM value and original read count for each Sample	GPL24676	zhaoyu,,xiang	xiaozhaoyu@sjtu.edu.cn	18217013269	Shanghai general hospital	No.85 Wujin Road	Shanghai	Shanghai	200080	China	0	Illumina NovaSeq 6000	cDNA	transcriptomic	RNA-Seq	BioSample: https://www.ncbi.nlm.nih.gov/biosample/SAMN32406000	SRA: https://www.ncbi.nlm.nih.gov/sra?term=SRX18848983	NONE	Leukocytes	Blood
GSM6881299	leukocytes, Control group RNA364	GSM6881299	Public on May 26 2023	Dec 21 2022	May 26 2023	SRA	1	Blood	Homo sapiens	tissue: Blood	cell type: Leukocytes	Blood samples were added with EDTA for anticoagulation, separated at 3000 RPM for 15min, and supernatant was obtained, preserved at -20°, and transported on dry ice.	total RNA	RNA was harvested using Rneasy mini plus kit (Qiagen). 1ul of total RNA was used for the construction of sequencing libraries.	Paired-end libraries were synthesized by using the TruSeq™ RNA Sample Preparation Kit (Illumina, USA) following TruSeq™ RNA Sample Preparation Guide. Briefly, The poly-A containing mRNA molecules were purified using poly-T oligo-attached magnetic beads.	9606	leukocytes, Control group	The library construction and sequencing were performed by Sinotech Genomics Co., Ltd (Shanghai, China).	Paired-end sequence files (fastq) were mapped to the reference genome (GRCh38.100) using Hisat2 (Hierarchical Indexing for Spliced Alignment of Transcripts, version 2.0.5).	The output SAM (sequencing alignment/map) files were converted to BAM (binary alignment/map) files and sorted using SAMtools (version 1.3.1).	Gene abundance was expressed as fragments per kilobase of exon per million reads mapped (FPKM).	Stringtie software was used to count the fragment within each gene, and TMM algorithm was used for normalization.	Assembly: GRCh38.100	Supplementary files format and content: Excel file contains the FPKM value and original read count for each Sample	GPL24676	zhaoyu,,xiang	xiaozhaoyu@sjtu.edu.cn	18217013269	Shanghai general hospital	No.85 Wujin Road	Shanghai	Shanghai	200080	China	0	Illumina NovaSeq 6000	cDNA	transcriptomic	RNA-Seq	BioSample: https://www.ncbi.nlm.nih.gov/biosample/SAMN32405999	SRA: https://www.ncbi.nlm.nih.gov/sra?term=SRX18848984	NONE	Leukocytes	Blood
GSM6881301	leukocytes, DM group RNA365	GSM6881301	Public on May 26 2023	Dec 21 2022	May 26 2023	SRA	1	Blood	Homo sapiens	tissue: Blood	cell type: Leukocytes	Blood samples were added with EDTA for anticoagulation, separated at 3000 RPM for 15min, and supernatant was obtained, preserved at -20°, and transported on dry ice.	total RNA	RNA was harvested using Rneasy mini plus kit (Qiagen). 1ul of total RNA was used for the construction of sequencing libraries.	Paired-end libraries were synthesized by using the TruSeq™ RNA Sample Preparation Kit (Illumina, USA) following TruSeq™ RNA Sample Preparation Guide. Briefly, The poly-A containing mRNA molecules were purified using poly-T oligo-attached magnetic beads.	9606	leukocytes, DM group	The library construction and sequencing were performed by Sinotech Genomics Co., Ltd (Shanghai, China).	Paired-end sequence files (fastq) were mapped to the reference genome (GRCh38.100) using Hisat2 (Hierarchical Indexing for Spliced Alignment of Transcripts, version 2.0.5).	The output SAM (sequencing alignment/map) files were converted to BAM (binary alignment/map) files and sorted using SAMtools (version 1.3.1).	Gene abundance was expressed as fragments per kilobase of exon per million reads mapped (FPKM).	Stringtie software was used to count the fragment within each gene, and TMM algorithm was used for normalization.	Assembly: GRCh38.100	Supplementary files format and content: Excel file contains the FPKM value and original read count for each Sample	GPL24676	zhaoyu,,xiang	xiaozhaoyu@sjtu.edu.cn	18217013269	Shanghai general hospital	No.85 Wujin Road	Shanghai	Shanghai	200080	China	0	Illumina NovaSeq 6000	cDNA	transcriptomic	RNA-Seq	BioSample: https://www.ncbi.nlm.nih.gov/biosample/SAMN32405998	SRA: https://www.ncbi.nlm.nih.gov/sra?term=SRX18848985	NONE	Leukocytes	Blood
GSM6881302	leukocytes, DM group RNA368	GSM6881302	Public on May 26 2023	Dec 21 2022	May 26 2023	SRA	1	Blood	Homo sapiens	tissue: Blood	cell type: Leukocytes	Blood samples were added with EDTA for anticoagulation, separated at 3000 RPM for 15min, and supernatant was obtained, preserved at -20°, and transported on dry ice.	total RNA	RNA was harvested using Rneasy mini plus kit (Qiagen). 1ul of total RNA was used for the construction of sequencing libraries.	Paired-end libraries were synthesized by using the TruSeq™ RNA Sample Preparation Kit (Illumina, USA) following TruSeq™ RNA Sample Preparation Guide. Briefly, The poly-A containing mRNA molecules were purified using poly-T oligo-attached magnetic beads.	9606	leukocytes, DM group	The library construction and sequencing were performed by Sinotech Genomics Co., Ltd (Shanghai, China).	Paired-end sequence files (fastq) were mapped to the reference genome (GRCh38.100) using Hisat2 (Hierarchical Indexing for Spliced Alignment of Transcripts, version 2.0.5).	The output SAM (sequencing alignment/map) files were converted to BAM (binary alignment/map) files and sorted using SAMtools (version 1.3.1).	Gene abundance was expressed as fragments per kilobase of exon per million reads mapped (FPKM).	Stringtie software was used to count the fragment within each gene, and TMM algorithm was used for normalization.	Assembly: GRCh38.100	Supplementary files format and content: Excel file contains the FPKM value and original read count for each Sample	GPL24676	zhaoyu,,xiang	xiaozhaoyu@sjtu.edu.cn	18217013269	Shanghai general hospital	No.85 Wujin Road	Shanghai	Shanghai	200080	China	0	Illumina NovaSeq 6000	cDNA	transcriptomic	RNA-Seq	BioSample: https://www.ncbi.nlm.nih.gov/biosample/SAMN32405997	SRA: https://www.ncbi.nlm.nih.gov/sra?term=SRX18848986	NONE	Leukocytes	Blood
GSM6881303	leukocytes, DM group RNA37	GSM6881303	Public on May 26 2023	Dec 21 2022	May 26 2023	SRA	1	Blood	Homo sapiens	tissue: Blood	cell type: Leukocytes	Blood samples were added with EDTA for anticoagulation, separated at 3000 RPM for 15min, and supernatant was obtained, preserved at -20°, and transported on dry ice.	total RNA	RNA was harvested using Rneasy mini plus kit (Qiagen). 1ul of total RNA was used for the construction of sequencing libraries.	Paired-end libraries were synthesized by using the TruSeq™ RNA Sample Preparation Kit (Illumina, USA) following TruSeq™ RNA Sample Preparation Guide. Briefly, The poly-A containing mRNA molecules were purified using poly-T oligo-attached magnetic beads.	9606	leukocytes, DM group	The library construction and sequencing were performed by Sinotech Genomics Co., Ltd (Shanghai, China).	Paired-end sequence files (fastq) were mapped to the reference genome (GRCh38.100) using Hisat2 (Hierarchical Indexing for Spliced Alignment of Transcripts, version 2.0.5).	The output SAM (sequencing alignment/map) files were converted to BAM (binary alignment/map) files and sorted using SAMtools (version 1.3.1).	Gene abundance was expressed as fragments per kilobase of exon per million reads mapped (FPKM).	Stringtie software was used to count the fragment within each gene, and TMM algorithm was used for normalization.	Assembly: GRCh38.100	Supplementary files format and content: Excel file contains the FPKM value and original read count for each Sample	GPL24676	zhaoyu,,xiang	xiaozhaoyu@sjtu.edu.cn	18217013269	Shanghai general hospital	No.85 Wujin Road	Shanghai	Shanghai	200080	China	0	Illumina NovaSeq 6000	cDNA	transcriptomic	RNA-Seq	BioSample: https://www.ncbi.nlm.nih.gov/biosample/SAMN32405996	SRA: https://www.ncbi.nlm.nih.gov/sra?term=SRX18848987	NONE	Leukocytes	Blood
GSM6881304	leukocytes, DR group RNA379	GSM6881304	Public on May 26 2023	Dec 21 2022	May 26 2023	SRA	1	Blood	Homo sapiens	tissue: Blood	cell type: Leukocytes	Blood samples were added with EDTA for anticoagulation, separated at 3000 RPM for 15min, and supernatant was obtained, preserved at -20°, and transported on dry ice.	total RNA	RNA was harvested using Rneasy mini plus kit (Qiagen). 1ul of total RNA was used for the construction of sequencing libraries.	Paired-end libraries were synthesized by using the TruSeq™ RNA Sample Preparation Kit (Illumina, USA) following TruSeq™ RNA Sample Preparation Guide. Briefly, The poly-A containing mRNA molecules were purified using poly-T oligo-attached magnetic beads.	9606	leukocytes, DR group	The library construction and sequencing were performed by Sinotech Genomics Co., Ltd (Shanghai, China).	Paired-end sequence files (fastq) were mapped to the reference genome (GRCh38.100) using Hisat2 (Hierarchical Indexing for Spliced Alignment of Transcripts, version 2.0.5).	The output SAM (sequencing alignment/map) files were converted to BAM (binary alignment/map) files and sorted using SAMtools (version 1.3.1).	Gene abundance was expressed as fragments per kilobase of exon per million reads mapped (FPKM).	Stringtie software was used to count the fragment within each gene, and TMM algorithm was used for normalization.	Assembly: GRCh38.100	Supplementary files format and content: Excel file contains the FPKM value and original read count for each Sample	GPL24676	zhaoyu,,xiang	xiaozhaoyu@sjtu.edu.cn	18217013269	Shanghai general hospital	No.85 Wujin Road	Shanghai	Shanghai	200080	China	0	Illumina NovaSeq 6000	cDNA	transcriptomic	RNA-Seq	BioSample: https://www.ncbi.nlm.nih.gov/biosample/SAMN32405995	SRA: https://www.ncbi.nlm.nih.gov/sra?term=SRX18848988	NONE	Leukocytes	Blood
GSM6881305	leukocytes, DM group RNA38	GSM6881305	Public on May 26 2023	Dec 21 2022	May 26 2023	SRA	1	Blood	Homo sapiens	tissue: Blood	cell type: Leukocytes	Blood samples were added with EDTA for anticoagulation, separated at 3000 RPM for 15min, and supernatant was obtained, preserved at -20°, and transported on dry ice.	total RNA	RNA was harvested using Rneasy mini plus kit (Qiagen). 1ul of total RNA was used for the construction of sequencing libraries.	Paired-end libraries were synthesized by using the TruSeq™ RNA Sample Preparation Kit (Illumina, USA) following TruSeq™ RNA Sample Preparation Guide. Briefly, The poly-A containing mRNA molecules were purified using poly-T oligo-attached magnetic beads.	9606	leukocytes, DM group	The library construction and sequencing were performed by Sinotech Genomics Co., Ltd (Shanghai, China).	Paired-end sequence files (fastq) were mapped to the reference genome (GRCh38.100) using Hisat2 (Hierarchical Indexing for Spliced Alignment of Transcripts, version 2.0.5).	The output SAM (sequencing alignment/map) files were converted to BAM (binary alignment/map) files and sorted using SAMtools (version 1.3.1).	Gene abundance was expressed as fragments per kilobase of exon per million reads mapped (FPKM).	Stringtie software was used to count the fragment within each gene, and TMM algorithm was used for normalization.	Assembly: GRCh38.100	Supplementary files format and content: Excel file contains the FPKM value and original read count for each Sample	GPL24676	zhaoyu,,xiang	xiaozhaoyu@sjtu.edu.cn	18217013269	Shanghai general hospital	No.85 Wujin Road	Shanghai	Shanghai	200080	China	0	Illumina NovaSeq 6000	cDNA	transcriptomic	RNA-Seq	BioSample: https://www.ncbi.nlm.nih.gov/biosample/SAMN32405994	SRA: https://www.ncbi.nlm.nih.gov/sra?term=SRX18848929	NONE	Leukocytes	Blood
GSM6881307	leukocytes, DM group RNA383	GSM6881307	Public on May 26 2023	Dec 21 2022	May 26 2023	SRA	1	Blood	Homo sapiens	tissue: Blood	cell type: Leukocytes	Blood samples were added with EDTA for anticoagulation, separated at 3000 RPM for 15min, and supernatant was obtained, preserved at -20°, and transported on dry ice.	total RNA	RNA was harvested using Rneasy mini plus kit (Qiagen). 1ul of total RNA was used for the construction of sequencing libraries.	Paired-end libraries were synthesized by using the TruSeq™ RNA Sample Preparation Kit (Illumina, USA) following TruSeq™ RNA Sample Preparation Guide. Briefly, The poly-A containing mRNA molecules were purified using poly-T oligo-attached magnetic beads.	9606	leukocytes, DM group	The library construction and sequencing were performed by Sinotech Genomics Co., Ltd (Shanghai, China).	Paired-end sequence files (fastq) were mapped to the reference genome (GRCh38.100) using Hisat2 (Hierarchical Indexing for Spliced Alignment of Transcripts, version 2.0.5).	The output SAM (sequencing alignment/map) files were converted to BAM (binary alignment/map) files and sorted using SAMtools (version 1.3.1).	Gene abundance was expressed as fragments per kilobase of exon per million reads mapped (FPKM).	Stringtie software was used to count the fragment within each gene, and TMM algorithm was used for normalization.	Assembly: GRCh38.100	Supplementary files format and content: Excel file contains the FPKM value and original read count for each Sample	GPL24676	zhaoyu,,xiang	xiaozhaoyu@sjtu.edu.cn	18217013269	Shanghai general hospital	No.85 Wujin Road	Shanghai	Shanghai	200080	China	0	Illumina NovaSeq 6000	cDNA	transcriptomic	RNA-Seq	BioSample: https://www.ncbi.nlm.nih.gov/biosample/SAMN32405993	SRA: https://www.ncbi.nlm.nih.gov/sra?term=SRX18848930	NONE	Leukocytes	Blood
GSM6881308	leukocytes, DR group RNA385	GSM6881308	Public on May 26 2023	Dec 21 2022	May 26 2023	SRA	1	Blood	Homo sapiens	tissue: Blood	cell type: Leukocytes	Blood samples were added with EDTA for anticoagulation, separated at 3000 RPM for 15min, and supernatant was obtained, preserved at -20°, and transported on dry ice.	total RNA	RNA was harvested using Rneasy mini plus kit (Qiagen). 1ul of total RNA was used for the construction of sequencing libraries.	Paired-end libraries were synthesized by using the TruSeq™ RNA Sample Preparation Kit (Illumina, USA) following TruSeq™ RNA Sample Preparation Guide. Briefly, The poly-A containing mRNA molecules were purified using poly-T oligo-attached magnetic beads.	9606	leukocytes, DR group	The library construction and sequencing were performed by Sinotech Genomics Co., Ltd (Shanghai, China).	Paired-end sequence files (fastq) were mapped to the reference genome (GRCh38.100) using Hisat2 (Hierarchical Indexing for Spliced Alignment of Transcripts, version 2.0.5).	The output SAM (sequencing alignment/map) files were converted to BAM (binary alignment/map) files and sorted using SAMtools (version 1.3.1).	Gene abundance was expressed as fragments per kilobase of exon per million reads mapped (FPKM).	Stringtie software was used to count the fragment within each gene, and TMM algorithm was used for normalization.	Assembly: GRCh38.100	Supplementary files format and content: Excel file contains the FPKM value and original read count for each Sample	GPL24676	zhaoyu,,xiang	xiaozhaoyu@sjtu.edu.cn	18217013269	Shanghai general hospital	No.85 Wujin Road	Shanghai	Shanghai	200080	China	0	Illumina NovaSeq 6000	cDNA	transcriptomic	RNA-Seq	BioSample: https://www.ncbi.nlm.nih.gov/biosample/SAMN32405992	SRA: https://www.ncbi.nlm.nih.gov/sra?term=SRX18848931	NONE	Leukocytes	Blood
GSM6881309	leukocytes, DM group RNA386	GSM6881309	Public on May 26 2023	Dec 21 2022	May 26 2023	SRA	1	Blood	Homo sapiens	tissue: Blood	cell type: Leukocytes	Blood samples were added with EDTA for anticoagulation, separated at 3000 RPM for 15min, and supernatant was obtained, preserved at -20°, and transported on dry ice.	total RNA	RNA was harvested using Rneasy mini plus kit (Qiagen). 1ul of total RNA was used for the construction of sequencing libraries.	Paired-end libraries were synthesized by using the TruSeq™ RNA Sample Preparation Kit (Illumina, USA) following TruSeq™ RNA Sample Preparation Guide. Briefly, The poly-A containing mRNA molecules were purified using poly-T oligo-attached magnetic beads.	9606	leukocytes, DM group	The library construction and sequencing were performed by Sinotech Genomics Co., Ltd (Shanghai, China).	Paired-end sequence files (fastq) were mapped to the reference genome (GRCh38.100) using Hisat2 (Hierarchical Indexing for Spliced Alignment of Transcripts, version 2.0.5).	The output SAM (sequencing alignment/map) files were converted to BAM (binary alignment/map) files and sorted using SAMtools (version 1.3.1).	Gene abundance was expressed as fragments per kilobase of exon per million reads mapped (FPKM).	Stringtie software was used to count the fragment within each gene, and TMM algorithm was used for normalization.	Assembly: GRCh38.100	Supplementary files format and content: Excel file contains the FPKM value and original read count for each Sample	GPL24676	zhaoyu,,xiang	xiaozhaoyu@sjtu.edu.cn	18217013269	Shanghai general hospital	No.85 Wujin Road	Shanghai	Shanghai	200080	China	0	Illumina NovaSeq 6000	cDNA	transcriptomic	RNA-Seq	BioSample: https://www.ncbi.nlm.nih.gov/biosample/SAMN32405991	SRA: https://www.ncbi.nlm.nih.gov/sra?term=SRX18848932	NONE	Leukocytes	Blood
GSM6881310	leukocytes, DR group RNA39	GSM6881310	Public on May 26 2023	Dec 21 2022	May 26 2023	SRA	1	Blood	Homo sapiens	tissue: Blood	cell type: Leukocytes	Blood samples were added with EDTA for anticoagulation, separated at 3000 RPM for 15min, and supernatant was obtained, preserved at -20°, and transported on dry ice.	total RNA	RNA was harvested using Rneasy mini plus kit (Qiagen). 1ul of total RNA was used for the construction of sequencing libraries.	Paired-end libraries were synthesized by using the TruSeq™ RNA Sample Preparation Kit (Illumina, USA) following TruSeq™ RNA Sample Preparation Guide. Briefly, The poly-A containing mRNA molecules were purified using poly-T oligo-attached magnetic beads.	9606	leukocytes, DR group	The library construction and sequencing were performed by Sinotech Genomics Co., Ltd (Shanghai, China).	Paired-end sequence files (fastq) were mapped to the reference genome (GRCh38.100) using Hisat2 (Hierarchical Indexing for Spliced Alignment of Transcripts, version 2.0.5).	The output SAM (sequencing alignment/map) files were converted to BAM (binary alignment/map) files and sorted using SAMtools (version 1.3.1).	Gene abundance was expressed as fragments per kilobase of exon per million reads mapped (FPKM).	Stringtie software was used to count the fragment within each gene, and TMM algorithm was used for normalization.	Assembly: GRCh38.100	Supplementary files format and content: Excel file contains the FPKM value and original read count for each Sample	GPL24676	zhaoyu,,xiang	xiaozhaoyu@sjtu.edu.cn	18217013269	Shanghai general hospital	No.85 Wujin Road	Shanghai	Shanghai	200080	China	0	Illumina NovaSeq 6000	cDNA	transcriptomic	RNA-Seq	BioSample: https://www.ncbi.nlm.nih.gov/biosample/SAMN32405990	SRA: https://www.ncbi.nlm.nih.gov/sra?term=SRX18848933	NONE	Leukocytes	Blood
GSM6881311	leukocytes, DM group RNA392	GSM6881311	Public on May 26 2023	Dec 21 2022	May 26 2023	SRA	1	Blood	Homo sapiens	tissue: Blood	cell type: Leukocytes	Blood samples were added with EDTA for anticoagulation, separated at 3000 RPM for 15min, and supernatant was obtained, preserved at -20°, and transported on dry ice.	total RNA	RNA was harvested using Rneasy mini plus kit (Qiagen). 1ul of total RNA was used for the construction of sequencing libraries.	Paired-end libraries were synthesized by using the TruSeq™ RNA Sample Preparation Kit (Illumina, USA) following TruSeq™ RNA Sample Preparation Guide. Briefly, The poly-A containing mRNA molecules were purified using poly-T oligo-attached magnetic beads.	9606	leukocytes, DM group	The library construction and sequencing were performed by Sinotech Genomics Co., Ltd (Shanghai, China).	Paired-end sequence files (fastq) were mapped to the reference genome (GRCh38.100) using Hisat2 (Hierarchical Indexing for Spliced Alignment of Transcripts, version 2.0.5).	The output SAM (sequencing alignment/map) files were converted to BAM (binary alignment/map) files and sorted using SAMtools (version 1.3.1).	Gene abundance was expressed as fragments per kilobase of exon per million reads mapped (FPKM).	Stringtie software was used to count the fragment within each gene, and TMM algorithm was used for normalization.	Assembly: GRCh38.100	Supplementary files format and content: Excel file contains the FPKM value and original read count for each Sample	GPL24676	zhaoyu,,xiang	xiaozhaoyu@sjtu.edu.cn	18217013269	Shanghai general hospital	No.85 Wujin Road	Shanghai	Shanghai	200080	China	0	Illumina NovaSeq 6000	cDNA	transcriptomic	RNA-Seq	BioSample: https://www.ncbi.nlm.nih.gov/biosample/SAMN32405989	SRA: https://www.ncbi.nlm.nih.gov/sra?term=SRX18848934	NONE	Leukocytes	Blood
GSM6881313	leukocytes, Control group RNA396	GSM6881313	Public on May 26 2023	Dec 21 2022	May 26 2023	SRA	1	Blood	Homo sapiens	tissue: Blood	cell type: Leukocytes	Blood samples were added with EDTA for anticoagulation, separated at 3000 RPM for 15min, and supernatant was obtained, preserved at -20°, and transported on dry ice.	total RNA	RNA was harvested using Rneasy mini plus kit (Qiagen). 1ul of total RNA was used for the construction of sequencing libraries.	Paired-end libraries were synthesized by using the TruSeq™ RNA Sample Preparation Kit (Illumina, USA) following TruSeq™ RNA Sample Preparation Guide. Briefly, The poly-A containing mRNA molecules were purified using poly-T oligo-attached magnetic beads.	9606	leukocytes, Control group	The library construction and sequencing were performed by Sinotech Genomics Co., Ltd (Shanghai, China).	Paired-end sequence files (fastq) were mapped to the reference genome (GRCh38.100) using Hisat2 (Hierarchical Indexing for Spliced Alignment of Transcripts, version 2.0.5).	The output SAM (sequencing alignment/map) files were converted to BAM (binary alignment/map) files and sorted using SAMtools (version 1.3.1).	Gene abundance was expressed as fragments per kilobase of exon per million reads mapped (FPKM).	Stringtie software was used to count the fragment within each gene, and TMM algorithm was used for normalization.	Assembly: GRCh38.100	Supplementary files format and content: Excel file contains the FPKM value and original read count for each Sample	GPL24676	zhaoyu,,xiang	xiaozhaoyu@sjtu.edu.cn	18217013269	Shanghai general hospital	No.85 Wujin Road	Shanghai	Shanghai	200080	China	0	Illumina NovaSeq 6000	cDNA	transcriptomic	RNA-Seq	BioSample: https://www.ncbi.nlm.nih.gov/biosample/SAMN32405988	SRA: https://www.ncbi.nlm.nih.gov/sra?term=SRX18848935	NONE	Leukocytes	Blood
GSM6881314	leukocytes, Control group RNA400	GSM6881314	Public on May 26 2023	Dec 21 2022	May 26 2023	SRA	1	Blood	Homo sapiens	tissue: Blood	cell type: Leukocytes	Blood samples were added with EDTA for anticoagulation, separated at 3000 RPM for 15min, and supernatant was obtained, preserved at -20°, and transported on dry ice.	total RNA	RNA was harvested using Rneasy mini plus kit (Qiagen). 1ul of total RNA was used for the construction of sequencing libraries.	Paired-end libraries were synthesized by using the TruSeq™ RNA Sample Preparation Kit (Illumina, USA) following TruSeq™ RNA Sample Preparation Guide. Briefly, The poly-A containing mRNA molecules were purified using poly-T oligo-attached magnetic beads.	9606	leukocytes, Control group	The library construction and sequencing were performed by Sinotech Genomics Co., Ltd (Shanghai, China).	Paired-end sequence files (fastq) were mapped to the reference genome (GRCh38.100) using Hisat2 (Hierarchical Indexing for Spliced Alignment of Transcripts, version 2.0.5).	The output SAM (sequencing alignment/map) files were converted to BAM (binary alignment/map) files and sorted using SAMtools (version 1.3.1).	Gene abundance was expressed as fragments per kilobase of exon per million reads mapped (FPKM).	Stringtie software was used to count the fragment within each gene, and TMM algorithm was used for normalization.	Assembly: GRCh38.100	Supplementary files format and content: Excel file contains the FPKM value and original read count for each Sample	GPL24676	zhaoyu,,xiang	xiaozhaoyu@sjtu.edu.cn	18217013269	Shanghai general hospital	No.85 Wujin Road	Shanghai	Shanghai	200080	China	0	Illumina NovaSeq 6000	cDNA	transcriptomic	RNA-Seq	BioSample: https://www.ncbi.nlm.nih.gov/biosample/SAMN32405987	SRA: https://www.ncbi.nlm.nih.gov/sra?term=SRX18848936	NONE	Leukocytes	Blood
GSM6881315	leukocytes, DM group RNA409	GSM6881315	Public on May 26 2023	Dec 21 2022	May 26 2023	SRA	1	Blood	Homo sapiens	tissue: Blood	cell type: Leukocytes	Blood samples were added with EDTA for anticoagulation, separated at 3000 RPM for 15min, and supernatant was obtained, preserved at -20°, and transported on dry ice.	total RNA	RNA was harvested using Rneasy mini plus kit (Qiagen). 1ul of total RNA was used for the construction of sequencing libraries.	Paired-end libraries were synthesized by using the TruSeq™ RNA Sample Preparation Kit (Illumina, USA) following TruSeq™ RNA Sample Preparation Guide. Briefly, The poly-A containing mRNA molecules were purified using poly-T oligo-attached magnetic beads.	9606	leukocytes, DM group	The library construction and sequencing were performed by Sinotech Genomics Co., Ltd (Shanghai, China).	Paired-end sequence files (fastq) were mapped to the reference genome (GRCh38.100) using Hisat2 (Hierarchical Indexing for Spliced Alignment of Transcripts, version 2.0.5).	The output SAM (sequencing alignment/map) files were converted to BAM (binary alignment/map) files and sorted using SAMtools (version 1.3.1).	Gene abundance was expressed as fragments per kilobase of exon per million reads mapped (FPKM).	Stringtie software was used to count the fragment within each gene, and TMM algorithm was used for normalization.	Assembly: GRCh38.100	Supplementary files format and content: Excel file contains the FPKM value and original read count for each Sample	GPL24676	zhaoyu,,xiang	xiaozhaoyu@sjtu.edu.cn	18217013269	Shanghai general hospital	No.85 Wujin Road	Shanghai	Shanghai	200080	China	0	Illumina NovaSeq 6000	cDNA	transcriptomic	RNA-Seq	BioSample: https://www.ncbi.nlm.nih.gov/biosample/SAMN32405986	SRA: https://www.ncbi.nlm.nih.gov/sra?term=SRX18848937	NONE	Leukocytes	Blood
GSM6881316	leukocytes, DM group RNA41	GSM6881316	Public on May 26 2023	Dec 21 2022	May 26 2023	SRA	1	Blood	Homo sapiens	tissue: Blood	cell type: Leukocytes	Blood samples were added with EDTA for anticoagulation, separated at 3000 RPM for 15min, and supernatant was obtained, preserved at -20°, and transported on dry ice.	total RNA	RNA was harvested using Rneasy mini plus kit (Qiagen). 1ul of total RNA was used for the construction of sequencing libraries.	Paired-end libraries were synthesized by using the TruSeq™ RNA Sample Preparation Kit (Illumina, USA) following TruSeq™ RNA Sample Preparation Guide. Briefly, The poly-A containing mRNA molecules were purified using poly-T oligo-attached magnetic beads.	9606	leukocytes, DM group	The library construction and sequencing were performed by Sinotech Genomics Co., Ltd (Shanghai, China).	Paired-end sequence files (fastq) were mapped to the reference genome (GRCh38.100) using Hisat2 (Hierarchical Indexing for Spliced Alignment of Transcripts, version 2.0.5).	The output SAM (sequencing alignment/map) files were converted to BAM (binary alignment/map) files and sorted using SAMtools (version 1.3.1).	Gene abundance was expressed as fragments per kilobase of exon per million reads mapped (FPKM).	Stringtie software was used to count the fragment within each gene, and TMM algorithm was used for normalization.	Assembly: GRCh38.100	Supplementary files format and content: Excel file contains the FPKM value and original read count for each Sample	GPL24676	zhaoyu,,xiang	xiaozhaoyu@sjtu.edu.cn	18217013269	Shanghai general hospital	No.85 Wujin Road	Shanghai	Shanghai	200080	China	0	Illumina NovaSeq 6000	cDNA	transcriptomic	RNA-Seq	BioSample: https://www.ncbi.nlm.nih.gov/biosample/SAMN32405985	SRA: https://www.ncbi.nlm.nih.gov/sra?term=SRX18848938	NONE	Leukocytes	Blood
GSM6881317	leukocytes, DM group RNA418	GSM6881317	Public on May 26 2023	Dec 21 2022	May 26 2023	SRA	1	Blood	Homo sapiens	tissue: Blood	cell type: Leukocytes	Blood samples were added with EDTA for anticoagulation, separated at 3000 RPM for 15min, and supernatant was obtained, preserved at -20°, and transported on dry ice.	total RNA	RNA was harvested using Rneasy mini plus kit (Qiagen). 1ul of total RNA was used for the construction of sequencing libraries.	Paired-end libraries were synthesized by using the TruSeq™ RNA Sample Preparation Kit (Illumina, USA) following TruSeq™ RNA Sample Preparation Guide. Briefly, The poly-A containing mRNA molecules were purified using poly-T oligo-attached magnetic beads.	9606	leukocytes, DM group	The library construction and sequencing were performed by Sinotech Genomics Co., Ltd (Shanghai, China).	Paired-end sequence files (fastq) were mapped to the reference genome (GRCh38.100) using Hisat2 (Hierarchical Indexing for Spliced Alignment of Transcripts, version 2.0.5).	The output SAM (sequencing alignment/map) files were converted to BAM (binary alignment/map) files and sorted using SAMtools (version 1.3.1).	Gene abundance was expressed as fragments per kilobase of exon per million reads mapped (FPKM).	Stringtie software was used to count the fragment within each gene, and TMM algorithm was used for normalization.	Assembly: GRCh38.100	Supplementary files format and content: Excel file contains the FPKM value and original read count for each Sample	GPL24676	zhaoyu,,xiang	xiaozhaoyu@sjtu.edu.cn	18217013269	Shanghai general hospital	No.85 Wujin Road	Shanghai	Shanghai	200080	China	0	Illumina NovaSeq 6000	cDNA	transcriptomic	RNA-Seq	BioSample: https://www.ncbi.nlm.nih.gov/biosample/SAMN32405984	SRA: https://www.ncbi.nlm.nih.gov/sra?term=SRX18848939	NONE	Leukocytes	Blood
GSM6881318	leukocytes, Control group RNA419	GSM6881318	Public on May 26 2023	Dec 21 2022	May 26 2023	SRA	1	Blood	Homo sapiens	tissue: Blood	cell type: Leukocytes	Blood samples were added with EDTA for anticoagulation, separated at 3000 RPM for 15min, and supernatant was obtained, preserved at -20°, and transported on dry ice.	total RNA	RNA was harvested using Rneasy mini plus kit (Qiagen). 1ul of total RNA was used for the construction of sequencing libraries.	Paired-end libraries were synthesized by using the TruSeq™ RNA Sample Preparation Kit (Illumina, USA) following TruSeq™ RNA Sample Preparation Guide. Briefly, The poly-A containing mRNA molecules were purified using poly-T oligo-attached magnetic beads.	9606	leukocytes, Control group	The library construction and sequencing were performed by Sinotech Genomics Co., Ltd (Shanghai, China).	Paired-end sequence files (fastq) were mapped to the reference genome (GRCh38.100) using Hisat2 (Hierarchical Indexing for Spliced Alignment of Transcripts, version 2.0.5).	The output SAM (sequencing alignment/map) files were converted to BAM (binary alignment/map) files and sorted using SAMtools (version 1.3.1).	Gene abundance was expressed as fragments per kilobase of exon per million reads mapped (FPKM).	Stringtie software was used to count the fragment within each gene, and TMM algorithm was used for normalization.	Assembly: GRCh38.100	Supplementary files format and content: Excel file contains the FPKM value and original read count for each Sample	GPL24676	zhaoyu,,xiang	xiaozhaoyu@sjtu.edu.cn	18217013269	Shanghai general hospital	No.85 Wujin Road	Shanghai	Shanghai	200080	China	0	Illumina NovaSeq 6000	cDNA	transcriptomic	RNA-Seq	BioSample: https://www.ncbi.nlm.nih.gov/biosample/SAMN32405983	SRA: https://www.ncbi.nlm.nih.gov/sra?term=SRX18848940	NONE	Leukocytes	Blood
GSM6881320	leukocytes, Control group RNA425	GSM6881320	Public on May 26 2023	Dec 21 2022	May 26 2023	SRA	1	Blood	Homo sapiens	tissue: Blood	cell type: Leukocytes	Blood samples were added with EDTA for anticoagulation, separated at 3000 RPM for 15min, and supernatant was obtained, preserved at -20°, and transported on dry ice.	total RNA	RNA was harvested using Rneasy mini plus kit (Qiagen). 1ul of total RNA was used for the construction of sequencing libraries.	Paired-end libraries were synthesized by using the TruSeq™ RNA Sample Preparation Kit (Illumina, USA) following TruSeq™ RNA Sample Preparation Guide. Briefly, The poly-A containing mRNA molecules were purified using poly-T oligo-attached magnetic beads.	9606	leukocytes, Control group	The library construction and sequencing were performed by Sinotech Genomics Co., Ltd (Shanghai, China).	Paired-end sequence files (fastq) were mapped to the reference genome (GRCh38.100) using Hisat2 (Hierarchical Indexing for Spliced Alignment of Transcripts, version 2.0.5).	The output SAM (sequencing alignment/map) files were converted to BAM (binary alignment/map) files and sorted using SAMtools (version 1.3.1).	Gene abundance was expressed as fragments per kilobase of exon per million reads mapped (FPKM).	Stringtie software was used to count the fragment within each gene, and TMM algorithm was used for normalization.	Assembly: GRCh38.100	Supplementary files format and content: Excel file contains the FPKM value and original read count for each Sample	GPL24676	zhaoyu,,xiang	xiaozhaoyu@sjtu.edu.cn	18217013269	Shanghai general hospital	No.85 Wujin Road	Shanghai	Shanghai	200080	China	0	Illumina NovaSeq 6000	cDNA	transcriptomic	RNA-Seq	BioSample: https://www.ncbi.nlm.nih.gov/biosample/SAMN32405982	SRA: https://www.ncbi.nlm.nih.gov/sra?term=SRX18848941	NONE	Leukocytes	Blood
GSM6881321	leukocytes, DR group RNA431	GSM6881321	Public on May 26 2023	Dec 21 2022	May 26 2023	SRA	1	Blood	Homo sapiens	tissue: Blood	cell type: Leukocytes	Blood samples were added with EDTA for anticoagulation, separated at 3000 RPM for 15min, and supernatant was obtained, preserved at -20°, and transported on dry ice.	total RNA	RNA was harvested using Rneasy mini plus kit (Qiagen). 1ul of total RNA was used for the construction of sequencing libraries.	Paired-end libraries were synthesized by using the TruSeq™ RNA Sample Preparation Kit (Illumina, USA) following TruSeq™ RNA Sample Preparation Guide. Briefly, The poly-A containing mRNA molecules were purified using poly-T oligo-attached magnetic beads.	9606	leukocytes, DR group	The library construction and sequencing were performed by Sinotech Genomics Co., Ltd (Shanghai, China).	Paired-end sequence files (fastq) were mapped to the reference genome (GRCh38.100) using Hisat2 (Hierarchical Indexing for Spliced Alignment of Transcripts, version 2.0.5).	The output SAM (sequencing alignment/map) files were converted to BAM (binary alignment/map) files and sorted using SAMtools (version 1.3.1).	Gene abundance was expressed as fragments per kilobase of exon per million reads mapped (FPKM).	Stringtie software was used to count the fragment within each gene, and TMM algorithm was used for normalization.	Assembly: GRCh38.100	Supplementary files format and content: Excel file contains the FPKM value and original read count for each Sample	GPL24676	zhaoyu,,xiang	xiaozhaoyu@sjtu.edu.cn	18217013269	Shanghai general hospital	No.85 Wujin Road	Shanghai	Shanghai	200080	China	0	Illumina NovaSeq 6000	cDNA	transcriptomic	RNA-Seq	BioSample: https://www.ncbi.nlm.nih.gov/biosample/SAMN32405981	SRA: https://www.ncbi.nlm.nih.gov/sra?term=SRX18848942	NONE	Leukocytes	Blood
GSM6881322	leukocytes, Control group RNA437	GSM6881322	Public on May 26 2023	Dec 21 2022	May 26 2023	SRA	1	Blood	Homo sapiens	tissue: Blood	cell type: Leukocytes	Blood samples were added with EDTA for anticoagulation, separated at 3000 RPM for 15min, and supernatant was obtained, preserved at -20°, and transported on dry ice.	total RNA	RNA was harvested using Rneasy mini plus kit (Qiagen). 1ul of total RNA was used for the construction of sequencing libraries.	Paired-end libraries were synthesized by using the TruSeq™ RNA Sample Preparation Kit (Illumina, USA) following TruSeq™ RNA Sample Preparation Guide. Briefly, The poly-A containing mRNA molecules were purified using poly-T oligo-attached magnetic beads.	9606	leukocytes, Control group	The library construction and sequencing were performed by Sinotech Genomics Co., Ltd (Shanghai, China).	Paired-end sequence files (fastq) were mapped to the reference genome (GRCh38.100) using Hisat2 (Hierarchical Indexing for Spliced Alignment of Transcripts, version 2.0.5).	The output SAM (sequencing alignment/map) files were converted to BAM (binary alignment/map) files and sorted using SAMtools (version 1.3.1).	Gene abundance was expressed as fragments per kilobase of exon per million reads mapped (FPKM).	Stringtie software was used to count the fragment within each gene, and TMM algorithm was used for normalization.	Assembly: GRCh38.100	Supplementary files format and content: Excel file contains the FPKM value and original read count for each Sample	GPL24676	zhaoyu,,xiang	xiaozhaoyu@sjtu.edu.cn	18217013269	Shanghai general hospital	No.85 Wujin Road	Shanghai	Shanghai	200080	China	0	Illumina NovaSeq 6000	cDNA	transcriptomic	RNA-Seq	BioSample: https://www.ncbi.nlm.nih.gov/biosample/SAMN32405980	SRA: https://www.ncbi.nlm.nih.gov/sra?term=SRX18848943	NONE	Leukocytes	Blood
GSM6881323	leukocytes, DR group RNA44	GSM6881323	Public on May 26 2023	Dec 21 2022	May 26 2023	SRA	1	Blood	Homo sapiens	tissue: Blood	cell type: Leukocytes	Blood samples were added with EDTA for anticoagulation, separated at 3000 RPM for 15min, and supernatant was obtained, preserved at -20°, and transported on dry ice.	total RNA	RNA was harvested using Rneasy mini plus kit (Qiagen). 1ul of total RNA was used for the construction of sequencing libraries.	Paired-end libraries were synthesized by using the TruSeq™ RNA Sample Preparation Kit (Illumina, USA) following TruSeq™ RNA Sample Preparation Guide. Briefly, The poly-A containing mRNA molecules were purified using poly-T oligo-attached magnetic beads.	9606	leukocytes, DR group	The library construction and sequencing were performed by Sinotech Genomics Co., Ltd (Shanghai, China).	Paired-end sequence files (fastq) were mapped to the reference genome (GRCh38.100) using Hisat2 (Hierarchical Indexing for Spliced Alignment of Transcripts, version 2.0.5).	The output SAM (sequencing alignment/map) files were converted to BAM (binary alignment/map) files and sorted using SAMtools (version 1.3.1).	Gene abundance was expressed as fragments per kilobase of exon per million reads mapped (FPKM).	Stringtie software was used to count the fragment within each gene, and TMM algorithm was used for normalization.	Assembly: GRCh38.100	Supplementary files format and content: Excel file contains the FPKM value and original read count for each Sample	GPL24676	zhaoyu,,xiang	xiaozhaoyu@sjtu.edu.cn	18217013269	Shanghai general hospital	No.85 Wujin Road	Shanghai	Shanghai	200080	China	0	Illumina NovaSeq 6000	cDNA	transcriptomic	RNA-Seq	BioSample: https://www.ncbi.nlm.nih.gov/biosample/SAMN32405979	SRA: https://www.ncbi.nlm.nih.gov/sra?term=SRX18848944	NONE	Leukocytes	Blood
GSM6881324	leukocytes, Control group RNA441	GSM6881324	Public on May 26 2023	Dec 21 2022	May 26 2023	SRA	1	Blood	Homo sapiens	tissue: Blood	cell type: Leukocytes	Blood samples were added with EDTA for anticoagulation, separated at 3000 RPM for 15min, and supernatant was obtained, preserved at -20°, and transported on dry ice.	total RNA	RNA was harvested using Rneasy mini plus kit (Qiagen). 1ul of total RNA was used for the construction of sequencing libraries.	Paired-end libraries were synthesized by using the TruSeq™ RNA Sample Preparation Kit (Illumina, USA) following TruSeq™ RNA Sample Preparation Guide. Briefly, The poly-A containing mRNA molecules were purified using poly-T oligo-attached magnetic beads.	9606	leukocytes, Control group	The library construction and sequencing were performed by Sinotech Genomics Co., Ltd (Shanghai, China).	Paired-end sequence files (fastq) were mapped to the reference genome (GRCh38.100) using Hisat2 (Hierarchical Indexing for Spliced Alignment of Transcripts, version 2.0.5).	The output SAM (sequencing alignment/map) files were converted to BAM (binary alignment/map) files and sorted using SAMtools (version 1.3.1).	Gene abundance was expressed as fragments per kilobase of exon per million reads mapped (FPKM).	Stringtie software was used to count the fragment within each gene, and TMM algorithm was used for normalization.	Assembly: GRCh38.100	Supplementary files format and content: Excel file contains the FPKM value and original read count for each Sample	GPL24676	zhaoyu,,xiang	xiaozhaoyu@sjtu.edu.cn	18217013269	Shanghai general hospital	No.85 Wujin Road	Shanghai	Shanghai	200080	China	0	Illumina NovaSeq 6000	cDNA	transcriptomic	RNA-Seq	BioSample: https://www.ncbi.nlm.nih.gov/biosample/SAMN32405978	SRA: https://www.ncbi.nlm.nih.gov/sra?term=SRX18848945	NONE	Leukocytes	Blood
GSM6881326	leukocytes, DM group RNA442	GSM6881326	Public on May 26 2023	Dec 21 2022	May 26 2023	SRA	1	Blood	Homo sapiens	tissue: Blood	cell type: Leukocytes	Blood samples were added with EDTA for anticoagulation, separated at 3000 RPM for 15min, and supernatant was obtained, preserved at -20°, and transported on dry ice.	total RNA	RNA was harvested using Rneasy mini plus kit (Qiagen). 1ul of total RNA was used for the construction of sequencing libraries.	Paired-end libraries were synthesized by using the TruSeq™ RNA Sample Preparation Kit (Illumina, USA) following TruSeq™ RNA Sample Preparation Guide. Briefly, The poly-A containing mRNA molecules were purified using poly-T oligo-attached magnetic beads.	9606	leukocytes, DM group	The library construction and sequencing were performed by Sinotech Genomics Co., Ltd (Shanghai, China).	Paired-end sequence files (fastq) were mapped to the reference genome (GRCh38.100) using Hisat2 (Hierarchical Indexing for Spliced Alignment of Transcripts, version 2.0.5).	The output SAM (sequencing alignment/map) files were converted to BAM (binary alignment/map) files and sorted using SAMtools (version 1.3.1).	Gene abundance was expressed as fragments per kilobase of exon per million reads mapped (FPKM).	Stringtie software was used to count the fragment within each gene, and TMM algorithm was used for normalization.	Assembly: GRCh38.100	Supplementary files format and content: Excel file contains the FPKM value and original read count for each Sample	GPL24676	zhaoyu,,xiang	xiaozhaoyu@sjtu.edu.cn	18217013269	Shanghai general hospital	No.85 Wujin Road	Shanghai	Shanghai	200080	China	0	Illumina NovaSeq 6000	cDNA	transcriptomic	RNA-Seq	BioSample: https://www.ncbi.nlm.nih.gov/biosample/SAMN32405977	SRA: https://www.ncbi.nlm.nih.gov/sra?term=SRX18848946	NONE	Leukocytes	Blood
GSM6881327	leukocytes, Control group RNA449	GSM6881327	Public on May 26 2023	Dec 21 2022	May 26 2023	SRA	1	Blood	Homo sapiens	tissue: Blood	cell type: Leukocytes	Blood samples were added with EDTA for anticoagulation, separated at 3000 RPM for 15min, and supernatant was obtained, preserved at -20°, and transported on dry ice.	total RNA	RNA was harvested using Rneasy mini plus kit (Qiagen). 1ul of total RNA was used for the construction of sequencing libraries.	Paired-end libraries were synthesized by using the TruSeq™ RNA Sample Preparation Kit (Illumina, USA) following TruSeq™ RNA Sample Preparation Guide. Briefly, The poly-A containing mRNA molecules were purified using poly-T oligo-attached magnetic beads.	9606	leukocytes, Control group	The library construction and sequencing were performed by Sinotech Genomics Co., Ltd (Shanghai, China).	Paired-end sequence files (fastq) were mapped to the reference genome (GRCh38.100) using Hisat2 (Hierarchical Indexing for Spliced Alignment of Transcripts, version 2.0.5).	The output SAM (sequencing alignment/map) files were converted to BAM (binary alignment/map) files and sorted using SAMtools (version 1.3.1).	Gene abundance was expressed as fragments per kilobase of exon per million reads mapped (FPKM).	Stringtie software was used to count the fragment within each gene, and TMM algorithm was used for normalization.	Assembly: GRCh38.100	Supplementary files format and content: Excel file contains the FPKM value and original read count for each Sample	GPL24676	zhaoyu,,xiang	xiaozhaoyu@sjtu.edu.cn	18217013269	Shanghai general hospital	No.85 Wujin Road	Shanghai	Shanghai	200080	China	0	Illumina NovaSeq 6000	cDNA	transcriptomic	RNA-Seq	BioSample: https://www.ncbi.nlm.nih.gov/biosample/SAMN32405976	SRA: https://www.ncbi.nlm.nih.gov/sra?term=SRX18848947	NONE	Leukocytes	Blood
GSM6881328	leukocytes, DM group RNA454	GSM6881328	Public on May 26 2023	Dec 21 2022	May 26 2023	SRA	1	Blood	Homo sapiens	tissue: Blood	cell type: Leukocytes	Blood samples were added with EDTA for anticoagulation, separated at 3000 RPM for 15min, and supernatant was obtained, preserved at -20°, and transported on dry ice.	total RNA	RNA was harvested using Rneasy mini plus kit (Qiagen). 1ul of total RNA was used for the construction of sequencing libraries.	Paired-end libraries were synthesized by using the TruSeq™ RNA Sample Preparation Kit (Illumina, USA) following TruSeq™ RNA Sample Preparation Guide. Briefly, The poly-A containing mRNA molecules were purified using poly-T oligo-attached magnetic beads.	9606	leukocytes, DM group	The library construction and sequencing were performed by Sinotech Genomics Co., Ltd (Shanghai, China).	Paired-end sequence files (fastq) were mapped to the reference genome (GRCh38.100) using Hisat2 (Hierarchical Indexing for Spliced Alignment of Transcripts, version 2.0.5).	The output SAM (sequencing alignment/map) files were converted to BAM (binary alignment/map) files and sorted using SAMtools (version 1.3.1).	Gene abundance was expressed as fragments per kilobase of exon per million reads mapped (FPKM).	Stringtie software was used to count the fragment within each gene, and TMM algorithm was used for normalization.	Assembly: GRCh38.100	Supplementary files format and content: Excel file contains the FPKM value and original read count for each Sample	GPL24676	zhaoyu,,xiang	xiaozhaoyu@sjtu.edu.cn	18217013269	Shanghai general hospital	No.85 Wujin Road	Shanghai	Shanghai	200080	China	0	Illumina NovaSeq 6000	cDNA	transcriptomic	RNA-Seq	BioSample: https://www.ncbi.nlm.nih.gov/biosample/SAMN32405975	SRA: https://www.ncbi.nlm.nih.gov/sra?term=SRX18848948	NONE	Leukocytes	Blood
GSM6881329	leukocytes, Control group RNA455	GSM6881329	Public on May 26 2023	Dec 21 2022	May 26 2023	SRA	1	Blood	Homo sapiens	tissue: Blood	cell type: Leukocytes	Blood samples were added with EDTA for anticoagulation, separated at 3000 RPM for 15min, and supernatant was obtained, preserved at -20°, and transported on dry ice.	total RNA	RNA was harvested using Rneasy mini plus kit (Qiagen). 1ul of total RNA was used for the construction of sequencing libraries.	Paired-end libraries were synthesized by using the TruSeq™ RNA Sample Preparation Kit (Illumina, USA) following TruSeq™ RNA Sample Preparation Guide. Briefly, The poly-A containing mRNA molecules were purified using poly-T oligo-attached magnetic beads.	9606	leukocytes, Control group	The library construction and sequencing were performed by Sinotech Genomics Co., Ltd (Shanghai, China).	Paired-end sequence files (fastq) were mapped to the reference genome (GRCh38.100) using Hisat2 (Hierarchical Indexing for Spliced Alignment of Transcripts, version 2.0.5).	The output SAM (sequencing alignment/map) files were converted to BAM (binary alignment/map) files and sorted using SAMtools (version 1.3.1).	Gene abundance was expressed as fragments per kilobase of exon per million reads mapped (FPKM).	Stringtie software was used to count the fragment within each gene, and TMM algorithm was used for normalization.	Assembly: GRCh38.100	Supplementary files format and content: Excel file contains the FPKM value and original read count for each Sample	GPL24676	zhaoyu,,xiang	xiaozhaoyu@sjtu.edu.cn	18217013269	Shanghai general hospital	No.85 Wujin Road	Shanghai	Shanghai	200080	China	0	Illumina NovaSeq 6000	cDNA	transcriptomic	RNA-Seq	BioSample: https://www.ncbi.nlm.nih.gov/biosample/SAMN32405974	SRA: https://www.ncbi.nlm.nih.gov/sra?term=SRX18848836	NONE	Leukocytes	Blood
GSM6881331	leukocytes, Control group RNA456	GSM6881331	Public on May 26 2023	Dec 21 2022	May 26 2023	SRA	1	Blood	Homo sapiens	tissue: Blood	cell type: Leukocytes	Blood samples were added with EDTA for anticoagulation, separated at 3000 RPM for 15min, and supernatant was obtained, preserved at -20°, and transported on dry ice.	total RNA	RNA was harvested using Rneasy mini plus kit (Qiagen). 1ul of total RNA was used for the construction of sequencing libraries.	Paired-end libraries were synthesized by using the TruSeq™ RNA Sample Preparation Kit (Illumina, USA) following TruSeq™ RNA Sample Preparation Guide. Briefly, The poly-A containing mRNA molecules were purified using poly-T oligo-attached magnetic beads.	9606	leukocytes, Control group	The library construction and sequencing were performed by Sinotech Genomics Co., Ltd (Shanghai, China).	Paired-end sequence files (fastq) were mapped to the reference genome (GRCh38.100) using Hisat2 (Hierarchical Indexing for Spliced Alignment of Transcripts, version 2.0.5).	The output SAM (sequencing alignment/map) files were converted to BAM (binary alignment/map) files and sorted using SAMtools (version 1.3.1).	Gene abundance was expressed as fragments per kilobase of exon per million reads mapped (FPKM).	Stringtie software was used to count the fragment within each gene, and TMM algorithm was used for normalization.	Assembly: GRCh38.100	Supplementary files format and content: Excel file contains the FPKM value and original read count for each Sample	GPL24676	zhaoyu,,xiang	xiaozhaoyu@sjtu.edu.cn	18217013269	Shanghai general hospital	No.85 Wujin Road	Shanghai	Shanghai	200080	China	0	Illumina NovaSeq 6000	cDNA	transcriptomic	RNA-Seq	BioSample: https://www.ncbi.nlm.nih.gov/biosample/SAMN32405973	SRA: https://www.ncbi.nlm.nih.gov/sra?term=SRX18848837	NONE	Leukocytes	Blood
GSM6881332	leukocytes, DM group RNA457	GSM6881332	Public on May 26 2023	Dec 21 2022	May 26 2023	SRA	1	Blood	Homo sapiens	tissue: Blood	cell type: Leukocytes	Blood samples were added with EDTA for anticoagulation, separated at 3000 RPM for 15min, and supernatant was obtained, preserved at -20°, and transported on dry ice.	total RNA	RNA was harvested using Rneasy mini plus kit (Qiagen). 1ul of total RNA was used for the construction of sequencing libraries.	Paired-end libraries were synthesized by using the TruSeq™ RNA Sample Preparation Kit (Illumina, USA) following TruSeq™ RNA Sample Preparation Guide. Briefly, The poly-A containing mRNA molecules were purified using poly-T oligo-attached magnetic beads.	9606	leukocytes, DM group	The library construction and sequencing were performed by Sinotech Genomics Co., Ltd (Shanghai, China).	Paired-end sequence files (fastq) were mapped to the reference genome (GRCh38.100) using Hisat2 (Hierarchical Indexing for Spliced Alignment of Transcripts, version 2.0.5).	The output SAM (sequencing alignment/map) files were converted to BAM (binary alignment/map) files and sorted using SAMtools (version 1.3.1).	Gene abundance was expressed as fragments per kilobase of exon per million reads mapped (FPKM).	Stringtie software was used to count the fragment within each gene, and TMM algorithm was used for normalization.	Assembly: GRCh38.100	Supplementary files format and content: Excel file contains the FPKM value and original read count for each Sample	GPL24676	zhaoyu,,xiang	xiaozhaoyu@sjtu.edu.cn	18217013269	Shanghai general hospital	No.85 Wujin Road	Shanghai	Shanghai	200080	China	0	Illumina NovaSeq 6000	cDNA	transcriptomic	RNA-Seq	BioSample: https://www.ncbi.nlm.nih.gov/biosample/SAMN32405972	SRA: https://www.ncbi.nlm.nih.gov/sra?term=SRX18848838	NONE	Leukocytes	Blood
GSM6881333	leukocytes, DM group RNA466	GSM6881333	Public on May 26 2023	Dec 21 2022	May 26 2023	SRA	1	Blood	Homo sapiens	tissue: Blood	cell type: Leukocytes	Blood samples were added with EDTA for anticoagulation, separated at 3000 RPM for 15min, and supernatant was obtained, preserved at -20°, and transported on dry ice.	total RNA	RNA was harvested using Rneasy mini plus kit (Qiagen). 1ul of total RNA was used for the construction of sequencing libraries.	Paired-end libraries were synthesized by using the TruSeq™ RNA Sample Preparation Kit (Illumina, USA) following TruSeq™ RNA Sample Preparation Guide. Briefly, The poly-A containing mRNA molecules were purified using poly-T oligo-attached magnetic beads.	9606	leukocytes, DM group	The library construction and sequencing were performed by Sinotech Genomics Co., Ltd (Shanghai, China).	Paired-end sequence files (fastq) were mapped to the reference genome (GRCh38.100) using Hisat2 (Hierarchical Indexing for Spliced Alignment of Transcripts, version 2.0.5).	The output SAM (sequencing alignment/map) files were converted to BAM (binary alignment/map) files and sorted using SAMtools (version 1.3.1).	Gene abundance was expressed as fragments per kilobase of exon per million reads mapped (FPKM).	Stringtie software was used to count the fragment within each gene, and TMM algorithm was used for normalization.	Assembly: GRCh38.100	Supplementary files format and content: Excel file contains the FPKM value and original read count for each Sample	GPL24676	zhaoyu,,xiang	xiaozhaoyu@sjtu.edu.cn	18217013269	Shanghai general hospital	No.85 Wujin Road	Shanghai	Shanghai	200080	China	0	Illumina NovaSeq 6000	cDNA	transcriptomic	RNA-Seq	BioSample: https://www.ncbi.nlm.nih.gov/biosample/SAMN32405971	SRA: https://www.ncbi.nlm.nih.gov/sra?term=SRX18848839	NONE	Leukocytes	Blood
GSM6881334	leukocytes, Control group RNA469	GSM6881334	Public on May 26 2023	Dec 21 2022	May 26 2023	SRA	1	Blood	Homo sapiens	tissue: Blood	cell type: Leukocytes	Blood samples were added with EDTA for anticoagulation, separated at 3000 RPM for 15min, and supernatant was obtained, preserved at -20°, and transported on dry ice.	total RNA	RNA was harvested using Rneasy mini plus kit (Qiagen). 1ul of total RNA was used for the construction of sequencing libraries.	Paired-end libraries were synthesized by using the TruSeq™ RNA Sample Preparation Kit (Illumina, USA) following TruSeq™ RNA Sample Preparation Guide. Briefly, The poly-A containing mRNA molecules were purified using poly-T oligo-attached magnetic beads.	9606	leukocytes, Control group	The library construction and sequencing were performed by Sinotech Genomics Co., Ltd (Shanghai, China).	Paired-end sequence files (fastq) were mapped to the reference genome (GRCh38.100) using Hisat2 (Hierarchical Indexing for Spliced Alignment of Transcripts, version 2.0.5).	The output SAM (sequencing alignment/map) files were converted to BAM (binary alignment/map) files and sorted using SAMtools (version 1.3.1).	Gene abundance was expressed as fragments per kilobase of exon per million reads mapped (FPKM).	Stringtie software was used to count the fragment within each gene, and TMM algorithm was used for normalization.	Assembly: GRCh38.100	Supplementary files format and content: Excel file contains the FPKM value and original read count for each Sample	GPL24676	zhaoyu,,xiang	xiaozhaoyu@sjtu.edu.cn	18217013269	Shanghai general hospital	No.85 Wujin Road	Shanghai	Shanghai	200080	China	0	Illumina NovaSeq 6000	cDNA	transcriptomic	RNA-Seq	BioSample: https://www.ncbi.nlm.nih.gov/biosample/SAMN32405970	SRA: https://www.ncbi.nlm.nih.gov/sra?term=SRX18848840	NONE	Leukocytes	Blood
GSM6881335	leukocytes, Control group RNA47	GSM6881335	Public on May 26 2023	Dec 21 2022	May 26 2023	SRA	1	Blood	Homo sapiens	tissue: Blood	cell type: Leukocytes	Blood samples were added with EDTA for anticoagulation, separated at 3000 RPM for 15min, and supernatant was obtained, preserved at -20°, and transported on dry ice.	total RNA	RNA was harvested using Rneasy mini plus kit (Qiagen). 1ul of total RNA was used for the construction of sequencing libraries.	Paired-end libraries were synthesized by using the TruSeq™ RNA Sample Preparation Kit (Illumina, USA) following TruSeq™ RNA Sample Preparation Guide. Briefly, The poly-A containing mRNA molecules were purified using poly-T oligo-attached magnetic beads.	9606	leukocytes, Control group	The library construction and sequencing were performed by Sinotech Genomics Co., Ltd (Shanghai, China).	Paired-end sequence files (fastq) were mapped to the reference genome (GRCh38.100) using Hisat2 (Hierarchical Indexing for Spliced Alignment of Transcripts, version 2.0.5).	The output SAM (sequencing alignment/map) files were converted to BAM (binary alignment/map) files and sorted using SAMtools (version 1.3.1).	Gene abundance was expressed as fragments per kilobase of exon per million reads mapped (FPKM).	Stringtie software was used to count the fragment within each gene, and TMM algorithm was used for normalization.	Assembly: GRCh38.100	Supplementary files format and content: Excel file contains the FPKM value and original read count for each Sample	GPL24676	zhaoyu,,xiang	xiaozhaoyu@sjtu.edu.cn	18217013269	Shanghai general hospital	No.85 Wujin Road	Shanghai	Shanghai	200080	China	0	Illumina NovaSeq 6000	cDNA	transcriptomic	RNA-Seq	BioSample: https://www.ncbi.nlm.nih.gov/biosample/SAMN32405969	SRA: https://www.ncbi.nlm.nih.gov/sra?term=SRX18848841	NONE	Leukocytes	Blood
GSM6881336	leukocytes, DM group RNA471	GSM6881336	Public on May 26 2023	Dec 21 2022	May 26 2023	SRA	1	Blood	Homo sapiens	tissue: Blood	cell type: Leukocytes	Blood samples were added with EDTA for anticoagulation, separated at 3000 RPM for 15min, and supernatant was obtained, preserved at -20°, and transported on dry ice.	total RNA	RNA was harvested using Rneasy mini plus kit (Qiagen). 1ul of total RNA was used for the construction of sequencing libraries.	Paired-end libraries were synthesized by using the TruSeq™ RNA Sample Preparation Kit (Illumina, USA) following TruSeq™ RNA Sample Preparation Guide. Briefly, The poly-A containing mRNA molecules were purified using poly-T oligo-attached magnetic beads.	9606	leukocytes, DM group	The library construction and sequencing were performed by Sinotech Genomics Co., Ltd (Shanghai, China).	Paired-end sequence files (fastq) were mapped to the reference genome (GRCh38.100) using Hisat2 (Hierarchical Indexing for Spliced Alignment of Transcripts, version 2.0.5).	The output SAM (sequencing alignment/map) files were converted to BAM (binary alignment/map) files and sorted using SAMtools (version 1.3.1).	Gene abundance was expressed as fragments per kilobase of exon per million reads mapped (FPKM).	Stringtie software was used to count the fragment within each gene, and TMM algorithm was used for normalization.	Assembly: GRCh38.100	Supplementary files format and content: Excel file contains the FPKM value and original read count for each Sample	GPL24676	zhaoyu,,xiang	xiaozhaoyu@sjtu.edu.cn	18217013269	Shanghai general hospital	No.85 Wujin Road	Shanghai	Shanghai	200080	China	0	Illumina NovaSeq 6000	cDNA	transcriptomic	RNA-Seq	BioSample: https://www.ncbi.nlm.nih.gov/biosample/SAMN32405968	SRA: https://www.ncbi.nlm.nih.gov/sra?term=SRX18848842	NONE	Leukocytes	Blood
GSM6881338	leukocytes, DM group RNA476	GSM6881338	Public on May 26 2023	Dec 21 2022	May 26 2023	SRA	1	Blood	Homo sapiens	tissue: Blood	cell type: Leukocytes	Blood samples were added with EDTA for anticoagulation, separated at 3000 RPM for 15min, and supernatant was obtained, preserved at -20°, and transported on dry ice.	total RNA	RNA was harvested using Rneasy mini plus kit (Qiagen). 1ul of total RNA was used for the construction of sequencing libraries.	Paired-end libraries were synthesized by using the TruSeq™ RNA Sample Preparation Kit (Illumina, USA) following TruSeq™ RNA Sample Preparation Guide. Briefly, The poly-A containing mRNA molecules were purified using poly-T oligo-attached magnetic beads.	9606	leukocytes, DM group	The library construction and sequencing were performed by Sinotech Genomics Co., Ltd (Shanghai, China).	Paired-end sequence files (fastq) were mapped to the reference genome (GRCh38.100) using Hisat2 (Hierarchical Indexing for Spliced Alignment of Transcripts, version 2.0.5).	The output SAM (sequencing alignment/map) files were converted to BAM (binary alignment/map) files and sorted using SAMtools (version 1.3.1).	Gene abundance was expressed as fragments per kilobase of exon per million reads mapped (FPKM).	Stringtie software was used to count the fragment within each gene, and TMM algorithm was used for normalization.	Assembly: GRCh38.100	Supplementary files format and content: Excel file contains the FPKM value and original read count for each Sample	GPL24676	zhaoyu,,xiang	xiaozhaoyu@sjtu.edu.cn	18217013269	Shanghai general hospital	No.85 Wujin Road	Shanghai	Shanghai	200080	China	0	Illumina NovaSeq 6000	cDNA	transcriptomic	RNA-Seq	BioSample: https://www.ncbi.nlm.nih.gov/biosample/SAMN32405967	SRA: https://www.ncbi.nlm.nih.gov/sra?term=SRX18848843	NONE	Leukocytes	Blood
GSM6881339	leukocytes, Control group RNA479	GSM6881339	Public on May 26 2023	Dec 21 2022	May 26 2023	SRA	1	Blood	Homo sapiens	tissue: Blood	cell type: Leukocytes	Blood samples were added with EDTA for anticoagulation, separated at 3000 RPM for 15min, and supernatant was obtained, preserved at -20°, and transported on dry ice.	total RNA	RNA was harvested using Rneasy mini plus kit (Qiagen). 1ul of total RNA was used for the construction of sequencing libraries.	Paired-end libraries were synthesized by using the TruSeq™ RNA Sample Preparation Kit (Illumina, USA) following TruSeq™ RNA Sample Preparation Guide. Briefly, The poly-A containing mRNA molecules were purified using poly-T oligo-attached magnetic beads.	9606	leukocytes, Control group	The library construction and sequencing were performed by Sinotech Genomics Co., Ltd (Shanghai, China).	Paired-end sequence files (fastq) were mapped to the reference genome (GRCh38.100) using Hisat2 (Hierarchical Indexing for Spliced Alignment of Transcripts, version 2.0.5).	The output SAM (sequencing alignment/map) files were converted to BAM (binary alignment/map) files and sorted using SAMtools (version 1.3.1).	Gene abundance was expressed as fragments per kilobase of exon per million reads mapped (FPKM).	Stringtie software was used to count the fragment within each gene, and TMM algorithm was used for normalization.	Assembly: GRCh38.100	Supplementary files format and content: Excel file contains the FPKM value and original read count for each Sample	GPL24676	zhaoyu,,xiang	xiaozhaoyu@sjtu.edu.cn	18217013269	Shanghai general hospital	No.85 Wujin Road	Shanghai	Shanghai	200080	China	0	Illumina NovaSeq 6000	cDNA	transcriptomic	RNA-Seq	BioSample: https://www.ncbi.nlm.nih.gov/biosample/SAMN32405966	SRA: https://www.ncbi.nlm.nih.gov/sra?term=SRX18848844	NONE	Leukocytes	Blood
GSM6881340	leukocytes, Control group RNA48	GSM6881340	Public on May 26 2023	Dec 21 2022	May 26 2023	SRA	1	Blood	Homo sapiens	tissue: Blood	cell type: Leukocytes	Blood samples were added with EDTA for anticoagulation, separated at 3000 RPM for 15min, and supernatant was obtained, preserved at -20°, and transported on dry ice.	total RNA	RNA was harvested using Rneasy mini plus kit (Qiagen). 1ul of total RNA was used for the construction of sequencing libraries.	Paired-end libraries were synthesized by using the TruSeq™ RNA Sample Preparation Kit (Illumina, USA) following TruSeq™ RNA Sample Preparation Guide. Briefly, The poly-A containing mRNA molecules were purified using poly-T oligo-attached magnetic beads.	9606	leukocytes, Control group	The library construction and sequencing were performed by Sinotech Genomics Co., Ltd (Shanghai, China).	Paired-end sequence files (fastq) were mapped to the reference genome (GRCh38.100) using Hisat2 (Hierarchical Indexing for Spliced Alignment of Transcripts, version 2.0.5).	The output SAM (sequencing alignment/map) files were converted to BAM (binary alignment/map) files and sorted using SAMtools (version 1.3.1).	Gene abundance was expressed as fragments per kilobase of exon per million reads mapped (FPKM).	Stringtie software was used to count the fragment within each gene, and TMM algorithm was used for normalization.	Assembly: GRCh38.100	Supplementary files format and content: Excel file contains the FPKM value and original read count for each Sample	GPL24676	zhaoyu,,xiang	xiaozhaoyu@sjtu.edu.cn	18217013269	Shanghai general hospital	No.85 Wujin Road	Shanghai	Shanghai	200080	China	0	Illumina NovaSeq 6000	cDNA	transcriptomic	RNA-Seq	BioSample: https://www.ncbi.nlm.nih.gov/biosample/SAMN32405965	SRA: https://www.ncbi.nlm.nih.gov/sra?term=SRX18848845	NONE	Leukocytes	Blood
GSM6881341	leukocytes, Control group RNA482	GSM6881341	Public on May 26 2023	Dec 21 2022	May 26 2023	SRA	1	Blood	Homo sapiens	tissue: Blood	cell type: Leukocytes	Blood samples were added with EDTA for anticoagulation, separated at 3000 RPM for 15min, and supernatant was obtained, preserved at -20°, and transported on dry ice.	total RNA	RNA was harvested using Rneasy mini plus kit (Qiagen). 1ul of total RNA was used for the construction of sequencing libraries.	Paired-end libraries were synthesized by using the TruSeq™ RNA Sample Preparation Kit (Illumina, USA) following TruSeq™ RNA Sample Preparation Guide. Briefly, The poly-A containing mRNA molecules were purified using poly-T oligo-attached magnetic beads.	9606	leukocytes, Control group	The library construction and sequencing were performed by Sinotech Genomics Co., Ltd (Shanghai, China).	Paired-end sequence files (fastq) were mapped to the reference genome (GRCh38.100) using Hisat2 (Hierarchical Indexing for Spliced Alignment of Transcripts, version 2.0.5).	The output SAM (sequencing alignment/map) files were converted to BAM (binary alignment/map) files and sorted using SAMtools (version 1.3.1).	Gene abundance was expressed as fragments per kilobase of exon per million reads mapped (FPKM).	Stringtie software was used to count the fragment within each gene, and TMM algorithm was used for normalization.	Assembly: GRCh38.100	Supplementary files format and content: Excel file contains the FPKM value and original read count for each Sample	GPL24676	zhaoyu,,xiang	xiaozhaoyu@sjtu.edu.cn	18217013269	Shanghai general hospital	No.85 Wujin Road	Shanghai	Shanghai	200080	China	0	Illumina NovaSeq 6000	cDNA	transcriptomic	RNA-Seq	BioSample: https://www.ncbi.nlm.nih.gov/biosample/SAMN32405964	SRA: https://www.ncbi.nlm.nih.gov/sra?term=SRX18848846	NONE	Leukocytes	Blood
GSM6881342	leukocytes, DM group RNA483	GSM6881342	Public on May 26 2023	Dec 21 2022	May 26 2023	SRA	1	Blood	Homo sapiens	tissue: Blood	cell type: Leukocytes	Blood samples were added with EDTA for anticoagulation, separated at 3000 RPM for 15min, and supernatant was obtained, preserved at -20°, and transported on dry ice.	total RNA	RNA was harvested using Rneasy mini plus kit (Qiagen). 1ul of total RNA was used for the construction of sequencing libraries.	Paired-end libraries were synthesized by using the TruSeq™ RNA Sample Preparation Kit (Illumina, USA) following TruSeq™ RNA Sample Preparation Guide. Briefly, The poly-A containing mRNA molecules were purified using poly-T oligo-attached magnetic beads.	9606	leukocytes, DM group	The library construction and sequencing were performed by Sinotech Genomics Co., Ltd (Shanghai, China).	Paired-end sequence files (fastq) were mapped to the reference genome (GRCh38.100) using Hisat2 (Hierarchical Indexing for Spliced Alignment of Transcripts, version 2.0.5).	The output SAM (sequencing alignment/map) files were converted to BAM (binary alignment/map) files and sorted using SAMtools (version 1.3.1).	Gene abundance was expressed as fragments per kilobase of exon per million reads mapped (FPKM).	Stringtie software was used to count the fragment within each gene, and TMM algorithm was used for normalization.	Assembly: GRCh38.100	Supplementary files format and content: Excel file contains the FPKM value and original read count for each Sample	GPL24676	zhaoyu,,xiang	xiaozhaoyu@sjtu.edu.cn	18217013269	Shanghai general hospital	No.85 Wujin Road	Shanghai	Shanghai	200080	China	0	Illumina NovaSeq 6000	cDNA	transcriptomic	RNA-Seq	BioSample: https://www.ncbi.nlm.nih.gov/biosample/SAMN32405963	SRA: https://www.ncbi.nlm.nih.gov/sra?term=SRX18848847	NONE	Leukocytes	Blood
GSM6881344	leukocytes, Control group RNA484	GSM6881344	Public on May 26 2023	Dec 21 2022	May 26 2023	SRA	1	Blood	Homo sapiens	tissue: Blood	cell type: Leukocytes	Blood samples were added with EDTA for anticoagulation, separated at 3000 RPM for 15min, and supernatant was obtained, preserved at -20°, and transported on dry ice.	total RNA	RNA was harvested using Rneasy mini plus kit (Qiagen). 1ul of total RNA was used for the construction of sequencing libraries.	Paired-end libraries were synthesized by using the TruSeq™ RNA Sample Preparation Kit (Illumina, USA) following TruSeq™ RNA Sample Preparation Guide. Briefly, The poly-A containing mRNA molecules were purified using poly-T oligo-attached magnetic beads.	9606	leukocytes, Control group	The library construction and sequencing were performed by Sinotech Genomics Co., Ltd (Shanghai, China).	Paired-end sequence files (fastq) were mapped to the reference genome (GRCh38.100) using Hisat2 (Hierarchical Indexing for Spliced Alignment of Transcripts, version 2.0.5).	The output SAM (sequencing alignment/map) files were converted to BAM (binary alignment/map) files and sorted using SAMtools (version 1.3.1).	Gene abundance was expressed as fragments per kilobase of exon per million reads mapped (FPKM).	Stringtie software was used to count the fragment within each gene, and TMM algorithm was used for normalization.	Assembly: GRCh38.100	Supplementary files format and content: Excel file contains the FPKM value and original read count for each Sample	GPL24676	zhaoyu,,xiang	xiaozhaoyu@sjtu.edu.cn	18217013269	Shanghai general hospital	No.85 Wujin Road	Shanghai	Shanghai	200080	China	0	Illumina NovaSeq 6000	cDNA	transcriptomic	RNA-Seq	BioSample: https://www.ncbi.nlm.nih.gov/biosample/SAMN32405962	SRA: https://www.ncbi.nlm.nih.gov/sra?term=SRX18848848	NONE	Leukocytes	Blood
GSM6881345	leukocytes, DM group RNA488	GSM6881345	Public on May 26 2023	Dec 21 2022	May 26 2023	SRA	1	Blood	Homo sapiens	tissue: Blood	cell type: Leukocytes	Blood samples were added with EDTA for anticoagulation, separated at 3000 RPM for 15min, and supernatant was obtained, preserved at -20°, and transported on dry ice.	total RNA	RNA was harvested using Rneasy mini plus kit (Qiagen). 1ul of total RNA was used for the construction of sequencing libraries.	Paired-end libraries were synthesized by using the TruSeq™ RNA Sample Preparation Kit (Illumina, USA) following TruSeq™ RNA Sample Preparation Guide. Briefly, The poly-A containing mRNA molecules were purified using poly-T oligo-attached magnetic beads.	9606	leukocytes, DM group	The library construction and sequencing were performed by Sinotech Genomics Co., Ltd (Shanghai, China).	Paired-end sequence files (fastq) were mapped to the reference genome (GRCh38.100) using Hisat2 (Hierarchical Indexing for Spliced Alignment of Transcripts, version 2.0.5).	The output SAM (sequencing alignment/map) files were converted to BAM (binary alignment/map) files and sorted using SAMtools (version 1.3.1).	Gene abundance was expressed as fragments per kilobase of exon per million reads mapped (FPKM).	Stringtie software was used to count the fragment within each gene, and TMM algorithm was used for normalization.	Assembly: GRCh38.100	Supplementary files format and content: Excel file contains the FPKM value and original read count for each Sample	GPL24676	zhaoyu,,xiang	xiaozhaoyu@sjtu.edu.cn	18217013269	Shanghai general hospital	No.85 Wujin Road	Shanghai	Shanghai	200080	China	0	Illumina NovaSeq 6000	cDNA	transcriptomic	RNA-Seq	BioSample: https://www.ncbi.nlm.nih.gov/biosample/SAMN32405961	SRA: https://www.ncbi.nlm.nih.gov/sra?term=SRX18848849	NONE	Leukocytes	Blood
GSM6881346	leukocytes, Control group RNA49	GSM6881346	Public on May 26 2023	Dec 21 2022	May 26 2023	SRA	1	Blood	Homo sapiens	tissue: Blood	cell type: Leukocytes	Blood samples were added with EDTA for anticoagulation, separated at 3000 RPM for 15min, and supernatant was obtained, preserved at -20°, and transported on dry ice.	total RNA	RNA was harvested using Rneasy mini plus kit (Qiagen). 1ul of total RNA was used for the construction of sequencing libraries.	Paired-end libraries were synthesized by using the TruSeq™ RNA Sample Preparation Kit (Illumina, USA) following TruSeq™ RNA Sample Preparation Guide. Briefly, The poly-A containing mRNA molecules were purified using poly-T oligo-attached magnetic beads.	9606	leukocytes, Control group	The library construction and sequencing were performed by Sinotech Genomics Co., Ltd (Shanghai, China).	Paired-end sequence files (fastq) were mapped to the reference genome (GRCh38.100) using Hisat2 (Hierarchical Indexing for Spliced Alignment of Transcripts, version 2.0.5).	The output SAM (sequencing alignment/map) files were converted to BAM (binary alignment/map) files and sorted using SAMtools (version 1.3.1).	Gene abundance was expressed as fragments per kilobase of exon per million reads mapped (FPKM).	Stringtie software was used to count the fragment within each gene, and TMM algorithm was used for normalization.	Assembly: GRCh38.100	Supplementary files format and content: Excel file contains the FPKM value and original read count for each Sample	GPL24676	zhaoyu,,xiang	xiaozhaoyu@sjtu.edu.cn	18217013269	Shanghai general hospital	No.85 Wujin Road	Shanghai	Shanghai	200080	China	0	Illumina NovaSeq 6000	cDNA	transcriptomic	RNA-Seq	BioSample: https://www.ncbi.nlm.nih.gov/biosample/SAMN32405960	SRA: https://www.ncbi.nlm.nih.gov/sra?term=SRX18848850	NONE	Leukocytes	Blood
GSM6881347	leukocytes, DM group RNA499	GSM6881347	Public on May 26 2023	Dec 21 2022	May 26 2023	SRA	1	Blood	Homo sapiens	tissue: Blood	cell type: Leukocytes	Blood samples were added with EDTA for anticoagulation, separated at 3000 RPM for 15min, and supernatant was obtained, preserved at -20°, and transported on dry ice.	total RNA	RNA was harvested using Rneasy mini plus kit (Qiagen). 1ul of total RNA was used for the construction of sequencing libraries.	Paired-end libraries were synthesized by using the TruSeq™ RNA Sample Preparation Kit (Illumina, USA) following TruSeq™ RNA Sample Preparation Guide. Briefly, The poly-A containing mRNA molecules were purified using poly-T oligo-attached magnetic beads.	9606	leukocytes, DM group	The library construction and sequencing were performed by Sinotech Genomics Co., Ltd (Shanghai, China).	Paired-end sequence files (fastq) were mapped to the reference genome (GRCh38.100) using Hisat2 (Hierarchical Indexing for Spliced Alignment of Transcripts, version 2.0.5).	The output SAM (sequencing alignment/map) files were converted to BAM (binary alignment/map) files and sorted using SAMtools (version 1.3.1).	Gene abundance was expressed as fragments per kilobase of exon per million reads mapped (FPKM).	Stringtie software was used to count the fragment within each gene, and TMM algorithm was used for normalization.	Assembly: GRCh38.100	Supplementary files format and content: Excel file contains the FPKM value and original read count for each Sample	GPL24676	zhaoyu,,xiang	xiaozhaoyu@sjtu.edu.cn	18217013269	Shanghai general hospital	No.85 Wujin Road	Shanghai	Shanghai	200080	China	0	Illumina NovaSeq 6000	cDNA	transcriptomic	RNA-Seq	BioSample: https://www.ncbi.nlm.nih.gov/biosample/SAMN32405959	SRA: https://www.ncbi.nlm.nih.gov/sra?term=SRX18848851	NONE	Leukocytes	Blood
GSM6881348	leukocytes, DR group RNA50	GSM6881348	Public on May 26 2023	Dec 21 2022	May 26 2023	SRA	1	Blood	Homo sapiens	tissue: Blood	cell type: Leukocytes	Blood samples were added with EDTA for anticoagulation, separated at 3000 RPM for 15min, and supernatant was obtained, preserved at -20°, and transported on dry ice.	total RNA	RNA was harvested using Rneasy mini plus kit (Qiagen). 1ul of total RNA was used for the construction of sequencing libraries.	Paired-end libraries were synthesized by using the TruSeq™ RNA Sample Preparation Kit (Illumina, USA) following TruSeq™ RNA Sample Preparation Guide. Briefly, The poly-A containing mRNA molecules were purified using poly-T oligo-attached magnetic beads.	9606	leukocytes, DR group	The library construction and sequencing were performed by Sinotech Genomics Co., Ltd (Shanghai, China).	Paired-end sequence files (fastq) were mapped to the reference genome (GRCh38.100) using Hisat2 (Hierarchical Indexing for Spliced Alignment of Transcripts, version 2.0.5).	The output SAM (sequencing alignment/map) files were converted to BAM (binary alignment/map) files and sorted using SAMtools (version 1.3.1).	Gene abundance was expressed as fragments per kilobase of exon per million reads mapped (FPKM).	Stringtie software was used to count the fragment within each gene, and TMM algorithm was used for normalization.	Assembly: GRCh38.100	Supplementary files format and content: Excel file contains the FPKM value and original read count for each Sample	GPL24676	zhaoyu,,xiang	xiaozhaoyu@sjtu.edu.cn	18217013269	Shanghai general hospital	No.85 Wujin Road	Shanghai	Shanghai	200080	China	0	Illumina NovaSeq 6000	cDNA	transcriptomic	RNA-Seq	BioSample: https://www.ncbi.nlm.nih.gov/biosample/SAMN32405958	SRA: https://www.ncbi.nlm.nih.gov/sra?term=SRX18848852	NONE	Leukocytes	Blood
GSM6881350	leukocytes, Control group RNA500	GSM6881350	Public on May 26 2023	Dec 21 2022	May 26 2023	SRA	1	Blood	Homo sapiens	tissue: Blood	cell type: Leukocytes	Blood samples were added with EDTA for anticoagulation, separated at 3000 RPM for 15min, and supernatant was obtained, preserved at -20°, and transported on dry ice.	total RNA	RNA was harvested using Rneasy mini plus kit (Qiagen). 1ul of total RNA was used for the construction of sequencing libraries.	Paired-end libraries were synthesized by using the TruSeq™ RNA Sample Preparation Kit (Illumina, USA) following TruSeq™ RNA Sample Preparation Guide. Briefly, The poly-A containing mRNA molecules were purified using poly-T oligo-attached magnetic beads.	9606	leukocytes, Control group	The library construction and sequencing were performed by Sinotech Genomics Co., Ltd (Shanghai, China).	Paired-end sequence files (fastq) were mapped to the reference genome (GRCh38.100) using Hisat2 (Hierarchical Indexing for Spliced Alignment of Transcripts, version 2.0.5).	The output SAM (sequencing alignment/map) files were converted to BAM (binary alignment/map) files and sorted using SAMtools (version 1.3.1).	Gene abundance was expressed as fragments per kilobase of exon per million reads mapped (FPKM).	Stringtie software was used to count the fragment within each gene, and TMM algorithm was used for normalization.	Assembly: GRCh38.100	Supplementary files format and content: Excel file contains the FPKM value and original read count for each Sample	GPL24676	zhaoyu,,xiang	xiaozhaoyu@sjtu.edu.cn	18217013269	Shanghai general hospital	No.85 Wujin Road	Shanghai	Shanghai	200080	China	0	Illumina NovaSeq 6000	cDNA	transcriptomic	RNA-Seq	BioSample: https://www.ncbi.nlm.nih.gov/biosample/SAMN32405957	SRA: https://www.ncbi.nlm.nih.gov/sra?term=SRX18848853	NONE	Leukocytes	Blood
GSM6881351	leukocytes, DM group RNA504	GSM6881351	Public on May 26 2023	Dec 21 2022	May 26 2023	SRA	1	Blood	Homo sapiens	tissue: Blood	cell type: Leukocytes	Blood samples were added with EDTA for anticoagulation, separated at 3000 RPM for 15min, and supernatant was obtained, preserved at -20°, and transported on dry ice.	total RNA	RNA was harvested using Rneasy mini plus kit (Qiagen). 1ul of total RNA was used for the construction of sequencing libraries.	Paired-end libraries were synthesized by using the TruSeq™ RNA Sample Preparation Kit (Illumina, USA) following TruSeq™ RNA Sample Preparation Guide. Briefly, The poly-A containing mRNA molecules were purified using poly-T oligo-attached magnetic beads.	9606	leukocytes, DM group	The library construction and sequencing were performed by Sinotech Genomics Co., Ltd (Shanghai, China).	Paired-end sequence files (fastq) were mapped to the reference genome (GRCh38.100) using Hisat2 (Hierarchical Indexing for Spliced Alignment of Transcripts, version 2.0.5).	The output SAM (sequencing alignment/map) files were converted to BAM (binary alignment/map) files and sorted using SAMtools (version 1.3.1).	Gene abundance was expressed as fragments per kilobase of exon per million reads mapped (FPKM).	Stringtie software was used to count the fragment within each gene, and TMM algorithm was used for normalization.	Assembly: GRCh38.100	Supplementary files format and content: Excel file contains the FPKM value and original read count for each Sample	GPL24676	zhaoyu,,xiang	xiaozhaoyu@sjtu.edu.cn	18217013269	Shanghai general hospital	No.85 Wujin Road	Shanghai	Shanghai	200080	China	0	Illumina NovaSeq 6000	cDNA	transcriptomic	RNA-Seq	BioSample: https://www.ncbi.nlm.nih.gov/biosample/SAMN32405956	SRA: https://www.ncbi.nlm.nih.gov/sra?term=SRX18848854	NONE	Leukocytes	Blood
GSM6881352	leukocytes, Control group RNA505	GSM6881352	Public on May 26 2023	Dec 21 2022	May 26 2023	SRA	1	Blood	Homo sapiens	tissue: Blood	cell type: Leukocytes	Blood samples were added with EDTA for anticoagulation, separated at 3000 RPM for 15min, and supernatant was obtained, preserved at -20°, and transported on dry ice.	total RNA	RNA was harvested using Rneasy mini plus kit (Qiagen). 1ul of total RNA was used for the construction of sequencing libraries.	Paired-end libraries were synthesized by using the TruSeq™ RNA Sample Preparation Kit (Illumina, USA) following TruSeq™ RNA Sample Preparation Guide. Briefly, The poly-A containing mRNA molecules were purified using poly-T oligo-attached magnetic beads.	9606	leukocytes, Control group	The library construction and sequencing were performed by Sinotech Genomics Co., Ltd (Shanghai, China).	Paired-end sequence files (fastq) were mapped to the reference genome (GRCh38.100) using Hisat2 (Hierarchical Indexing for Spliced Alignment of Transcripts, version 2.0.5).	The output SAM (sequencing alignment/map) files were converted to BAM (binary alignment/map) files and sorted using SAMtools (version 1.3.1).	Gene abundance was expressed as fragments per kilobase of exon per million reads mapped (FPKM).	Stringtie software was used to count the fragment within each gene, and TMM algorithm was used for normalization.	Assembly: GRCh38.100	Supplementary files format and content: Excel file contains the FPKM value and original read count for each Sample	GPL24676	zhaoyu,,xiang	xiaozhaoyu@sjtu.edu.cn	18217013269	Shanghai general hospital	No.85 Wujin Road	Shanghai	Shanghai	200080	China	0	Illumina NovaSeq 6000	cDNA	transcriptomic	RNA-Seq	BioSample: https://www.ncbi.nlm.nih.gov/biosample/SAMN32405955	SRA: https://www.ncbi.nlm.nih.gov/sra?term=SRX18848855	NONE	Leukocytes	Blood
GSM6881353	leukocytes, Control group RNA51	GSM6881353	Public on May 26 2023	Dec 21 2022	May 26 2023	SRA	1	Blood	Homo sapiens	tissue: Blood	cell type: Leukocytes	Blood samples were added with EDTA for anticoagulation, separated at 3000 RPM for 15min, and supernatant was obtained, preserved at -20°, and transported on dry ice.	total RNA	RNA was harvested using Rneasy mini plus kit (Qiagen). 1ul of total RNA was used for the construction of sequencing libraries.	Paired-end libraries were synthesized by using the TruSeq™ RNA Sample Preparation Kit (Illumina, USA) following TruSeq™ RNA Sample Preparation Guide. Briefly, The poly-A containing mRNA molecules were purified using poly-T oligo-attached magnetic beads.	9606	leukocytes, Control group	The library construction and sequencing were performed by Sinotech Genomics Co., Ltd (Shanghai, China).	Paired-end sequence files (fastq) were mapped to the reference genome (GRCh38.100) using Hisat2 (Hierarchical Indexing for Spliced Alignment of Transcripts, version 2.0.5).	The output SAM (sequencing alignment/map) files were converted to BAM (binary alignment/map) files and sorted using SAMtools (version 1.3.1).	Gene abundance was expressed as fragments per kilobase of exon per million reads mapped (FPKM).	Stringtie software was used to count the fragment within each gene, and TMM algorithm was used for normalization.	Assembly: GRCh38.100	Supplementary files format and content: Excel file contains the FPKM value and original read count for each Sample	GPL24676	zhaoyu,,xiang	xiaozhaoyu@sjtu.edu.cn	18217013269	Shanghai general hospital	No.85 Wujin Road	Shanghai	Shanghai	200080	China	0	Illumina NovaSeq 6000	cDNA	transcriptomic	RNA-Seq	BioSample: https://www.ncbi.nlm.nih.gov/biosample/SAMN32405954	SRA: https://www.ncbi.nlm.nih.gov/sra?term=SRX18848989	NONE	Leukocytes	Blood
GSM6881354	leukocytes, Control group RNA511	GSM6881354	Public on May 26 2023	Dec 21 2022	May 26 2023	SRA	1	Blood	Homo sapiens	tissue: Blood	cell type: Leukocytes	Blood samples were added with EDTA for anticoagulation, separated at 3000 RPM for 15min, and supernatant was obtained, preserved at -20°, and transported on dry ice.	total RNA	RNA was harvested using Rneasy mini plus kit (Qiagen). 1ul of total RNA was used for the construction of sequencing libraries.	Paired-end libraries were synthesized by using the TruSeq™ RNA Sample Preparation Kit (Illumina, USA) following TruSeq™ RNA Sample Preparation Guide. Briefly, The poly-A containing mRNA molecules were purified using poly-T oligo-attached magnetic beads.	9606	leukocytes, Control group	The library construction and sequencing were performed by Sinotech Genomics Co., Ltd (Shanghai, China).	Paired-end sequence files (fastq) were mapped to the reference genome (GRCh38.100) using Hisat2 (Hierarchical Indexing for Spliced Alignment of Transcripts, version 2.0.5).	The output SAM (sequencing alignment/map) files were converted to BAM (binary alignment/map) files and sorted using SAMtools (version 1.3.1).	Gene abundance was expressed as fragments per kilobase of exon per million reads mapped (FPKM).	Stringtie software was used to count the fragment within each gene, and TMM algorithm was used for normalization.	Assembly: GRCh38.100	Supplementary files format and content: Excel file contains the FPKM value and original read count for each Sample	GPL24676	zhaoyu,,xiang	xiaozhaoyu@sjtu.edu.cn	18217013269	Shanghai general hospital	No.85 Wujin Road	Shanghai	Shanghai	200080	China	0	Illumina NovaSeq 6000	cDNA	transcriptomic	RNA-Seq	BioSample: https://www.ncbi.nlm.nih.gov/biosample/SAMN32405953	SRA: https://www.ncbi.nlm.nih.gov/sra?term=SRX18848990	NONE	Leukocytes	Blood
GSM6881356	leukocytes, Control group RNA516	GSM6881356	Public on May 26 2023	Dec 21 2022	May 26 2023	SRA	1	Blood	Homo sapiens	tissue: Blood	cell type: Leukocytes	Blood samples were added with EDTA for anticoagulation, separated at 3000 RPM for 15min, and supernatant was obtained, preserved at -20°, and transported on dry ice.	total RNA	RNA was harvested using Rneasy mini plus kit (Qiagen). 1ul of total RNA was used for the construction of sequencing libraries.	Paired-end libraries were synthesized by using the TruSeq™ RNA Sample Preparation Kit (Illumina, USA) following TruSeq™ RNA Sample Preparation Guide. Briefly, The poly-A containing mRNA molecules were purified using poly-T oligo-attached magnetic beads.	9606	leukocytes, Control group	The library construction and sequencing were performed by Sinotech Genomics Co., Ltd (Shanghai, China).	Paired-end sequence files (fastq) were mapped to the reference genome (GRCh38.100) using Hisat2 (Hierarchical Indexing for Spliced Alignment of Transcripts, version 2.0.5).	The output SAM (sequencing alignment/map) files were converted to BAM (binary alignment/map) files and sorted using SAMtools (version 1.3.1).	Gene abundance was expressed as fragments per kilobase of exon per million reads mapped (FPKM).	Stringtie software was used to count the fragment within each gene, and TMM algorithm was used for normalization.	Assembly: GRCh38.100	Supplementary files format and content: Excel file contains the FPKM value and original read count for each Sample	GPL24676	zhaoyu,,xiang	xiaozhaoyu@sjtu.edu.cn	18217013269	Shanghai general hospital	No.85 Wujin Road	Shanghai	Shanghai	200080	China	0	Illumina NovaSeq 6000	cDNA	transcriptomic	RNA-Seq	BioSample: https://www.ncbi.nlm.nih.gov/biosample/SAMN32405952	SRA: https://www.ncbi.nlm.nih.gov/sra?term=SRX18848991	NONE	Leukocytes	Blood
GSM6881357	leukocytes, DM group RNA519	GSM6881357	Public on May 26 2023	Dec 21 2022	May 26 2023	SRA	1	Blood	Homo sapiens	tissue: Blood	cell type: Leukocytes	Blood samples were added with EDTA for anticoagulation, separated at 3000 RPM for 15min, and supernatant was obtained, preserved at -20°, and transported on dry ice.	total RNA	RNA was harvested using Rneasy mini plus kit (Qiagen). 1ul of total RNA was used for the construction of sequencing libraries.	Paired-end libraries were synthesized by using the TruSeq™ RNA Sample Preparation Kit (Illumina, USA) following TruSeq™ RNA Sample Preparation Guide. Briefly, The poly-A containing mRNA molecules were purified using poly-T oligo-attached magnetic beads.	9606	leukocytes, DM group	The library construction and sequencing were performed by Sinotech Genomics Co., Ltd (Shanghai, China).	Paired-end sequence files (fastq) were mapped to the reference genome (GRCh38.100) using Hisat2 (Hierarchical Indexing for Spliced Alignment of Transcripts, version 2.0.5).	The output SAM (sequencing alignment/map) files were converted to BAM (binary alignment/map) files and sorted using SAMtools (version 1.3.1).	Gene abundance was expressed as fragments per kilobase of exon per million reads mapped (FPKM).	Stringtie software was used to count the fragment within each gene, and TMM algorithm was used for normalization.	Assembly: GRCh38.100	Supplementary files format and content: Excel file contains the FPKM value and original read count for each Sample	GPL24676	zhaoyu,,xiang	xiaozhaoyu@sjtu.edu.cn	18217013269	Shanghai general hospital	No.85 Wujin Road	Shanghai	Shanghai	200080	China	0	Illumina NovaSeq 6000	cDNA	transcriptomic	RNA-Seq	BioSample: https://www.ncbi.nlm.nih.gov/biosample/SAMN32405951	SRA: https://www.ncbi.nlm.nih.gov/sra?term=SRX18848992	NONE	Leukocytes	Blood
GSM6881358	leukocytes, DM group RNA52	GSM6881358	Public on May 26 2023	Dec 21 2022	May 26 2023	SRA	1	Blood	Homo sapiens	tissue: Blood	cell type: Leukocytes	Blood samples were added with EDTA for anticoagulation, separated at 3000 RPM for 15min, and supernatant was obtained, preserved at -20°, and transported on dry ice.	total RNA	RNA was harvested using Rneasy mini plus kit (Qiagen). 1ul of total RNA was used for the construction of sequencing libraries.	Paired-end libraries were synthesized by using the TruSeq™ RNA Sample Preparation Kit (Illumina, USA) following TruSeq™ RNA Sample Preparation Guide. Briefly, The poly-A containing mRNA molecules were purified using poly-T oligo-attached magnetic beads.	9606	leukocytes, DM group	The library construction and sequencing were performed by Sinotech Genomics Co., Ltd (Shanghai, China).	Paired-end sequence files (fastq) were mapped to the reference genome (GRCh38.100) using Hisat2 (Hierarchical Indexing for Spliced Alignment of Transcripts, version 2.0.5).	The output SAM (sequencing alignment/map) files were converted to BAM (binary alignment/map) files and sorted using SAMtools (version 1.3.1).	Gene abundance was expressed as fragments per kilobase of exon per million reads mapped (FPKM).	Stringtie software was used to count the fragment within each gene, and TMM algorithm was used for normalization.	Assembly: GRCh38.100	Supplementary files format and content: Excel file contains the FPKM value and original read count for each Sample	GPL24676	zhaoyu,,xiang	xiaozhaoyu@sjtu.edu.cn	18217013269	Shanghai general hospital	No.85 Wujin Road	Shanghai	Shanghai	200080	China	0	Illumina NovaSeq 6000	cDNA	transcriptomic	RNA-Seq	BioSample: https://www.ncbi.nlm.nih.gov/biosample/SAMN32405950	SRA: https://www.ncbi.nlm.nih.gov/sra?term=SRX18848993	NONE	Leukocytes	Blood
GSM6881359	leukocytes, DM group RNA521	GSM6881359	Public on May 26 2023	Dec 21 2022	May 26 2023	SRA	1	Blood	Homo sapiens	tissue: Blood	cell type: Leukocytes	Blood samples were added with EDTA for anticoagulation, separated at 3000 RPM for 15min, and supernatant was obtained, preserved at -20°, and transported on dry ice.	total RNA	RNA was harvested using Rneasy mini plus kit (Qiagen). 1ul of total RNA was used for the construction of sequencing libraries.	Paired-end libraries were synthesized by using the TruSeq™ RNA Sample Preparation Kit (Illumina, USA) following TruSeq™ RNA Sample Preparation Guide. Briefly, The poly-A containing mRNA molecules were purified using poly-T oligo-attached magnetic beads.	9606	leukocytes, DM group	The library construction and sequencing were performed by Sinotech Genomics Co., Ltd (Shanghai, China).	Paired-end sequence files (fastq) were mapped to the reference genome (GRCh38.100) using Hisat2 (Hierarchical Indexing for Spliced Alignment of Transcripts, version 2.0.5).	The output SAM (sequencing alignment/map) files were converted to BAM (binary alignment/map) files and sorted using SAMtools (version 1.3.1).	Gene abundance was expressed as fragments per kilobase of exon per million reads mapped (FPKM).	Stringtie software was used to count the fragment within each gene, and TMM algorithm was used for normalization.	Assembly: GRCh38.100	Supplementary files format and content: Excel file contains the FPKM value and original read count for each Sample	GPL24676	zhaoyu,,xiang	xiaozhaoyu@sjtu.edu.cn	18217013269	Shanghai general hospital	No.85 Wujin Road	Shanghai	Shanghai	200080	China	0	Illumina NovaSeq 6000	cDNA	transcriptomic	RNA-Seq	BioSample: https://www.ncbi.nlm.nih.gov/biosample/SAMN32405949	SRA: https://www.ncbi.nlm.nih.gov/sra?term=SRX18848994	NONE	Leukocytes	Blood
GSM6881360	leukocytes, DM group RNA528	GSM6881360	Public on May 26 2023	Dec 21 2022	May 26 2023	SRA	1	Blood	Homo sapiens	tissue: Blood	cell type: Leukocytes	Blood samples were added with EDTA for anticoagulation, separated at 3000 RPM for 15min, and supernatant was obtained, preserved at -20°, and transported on dry ice.	total RNA	RNA was harvested using Rneasy mini plus kit (Qiagen). 1ul of total RNA was used for the construction of sequencing libraries.	Paired-end libraries were synthesized by using the TruSeq™ RNA Sample Preparation Kit (Illumina, USA) following TruSeq™ RNA Sample Preparation Guide. Briefly, The poly-A containing mRNA molecules were purified using poly-T oligo-attached magnetic beads.	9606	leukocytes, DM group	The library construction and sequencing were performed by Sinotech Genomics Co., Ltd (Shanghai, China).	Paired-end sequence files (fastq) were mapped to the reference genome (GRCh38.100) using Hisat2 (Hierarchical Indexing for Spliced Alignment of Transcripts, version 2.0.5).	The output SAM (sequencing alignment/map) files were converted to BAM (binary alignment/map) files and sorted using SAMtools (version 1.3.1).	Gene abundance was expressed as fragments per kilobase of exon per million reads mapped (FPKM).	Stringtie software was used to count the fragment within each gene, and TMM algorithm was used for normalization.	Assembly: GRCh38.100	Supplementary files format and content: Excel file contains the FPKM value and original read count for each Sample	GPL24676	zhaoyu,,xiang	xiaozhaoyu@sjtu.edu.cn	18217013269	Shanghai general hospital	No.85 Wujin Road	Shanghai	Shanghai	200080	China	0	Illumina NovaSeq 6000	cDNA	transcriptomic	RNA-Seq	BioSample: https://www.ncbi.nlm.nih.gov/biosample/SAMN32405948	SRA: https://www.ncbi.nlm.nih.gov/sra?term=SRX18848995	NONE	Leukocytes	Blood
GSM6881362	leukocytes, DM group RNA53	GSM6881362	Public on May 26 2023	Dec 21 2022	May 26 2023	SRA	1	Blood	Homo sapiens	tissue: Blood	cell type: Leukocytes	Blood samples were added with EDTA for anticoagulation, separated at 3000 RPM for 15min, and supernatant was obtained, preserved at -20°, and transported on dry ice.	total RNA	RNA was harvested using Rneasy mini plus kit (Qiagen). 1ul of total RNA was used for the construction of sequencing libraries.	Paired-end libraries were synthesized by using the TruSeq™ RNA Sample Preparation Kit (Illumina, USA) following TruSeq™ RNA Sample Preparation Guide. Briefly, The poly-A containing mRNA molecules were purified using poly-T oligo-attached magnetic beads.	9606	leukocytes, DM group	The library construction and sequencing were performed by Sinotech Genomics Co., Ltd (Shanghai, China).	Paired-end sequence files (fastq) were mapped to the reference genome (GRCh38.100) using Hisat2 (Hierarchical Indexing for Spliced Alignment of Transcripts, version 2.0.5).	The output SAM (sequencing alignment/map) files were converted to BAM (binary alignment/map) files and sorted using SAMtools (version 1.3.1).	Gene abundance was expressed as fragments per kilobase of exon per million reads mapped (FPKM).	Stringtie software was used to count the fragment within each gene, and TMM algorithm was used for normalization.	Assembly: GRCh38.100	Supplementary files format and content: Excel file contains the FPKM value and original read count for each Sample	GPL24676	zhaoyu,,xiang	xiaozhaoyu@sjtu.edu.cn	18217013269	Shanghai general hospital	No.85 Wujin Road	Shanghai	Shanghai	200080	China	0	Illumina NovaSeq 6000	cDNA	transcriptomic	RNA-Seq	BioSample: https://www.ncbi.nlm.nih.gov/biosample/SAMN32405947	SRA: https://www.ncbi.nlm.nih.gov/sra?term=SRX18848996	NONE	Leukocytes	Blood
GSM6881363	leukocytes, DR group RNA535	GSM6881363	Public on May 26 2023	Dec 21 2022	May 26 2023	SRA	1	Blood	Homo sapiens	tissue: Blood	cell type: Leukocytes	Blood samples were added with EDTA for anticoagulation, separated at 3000 RPM for 15min, and supernatant was obtained, preserved at -20°, and transported on dry ice.	total RNA	RNA was harvested using Rneasy mini plus kit (Qiagen). 1ul of total RNA was used for the construction of sequencing libraries.	Paired-end libraries were synthesized by using the TruSeq™ RNA Sample Preparation Kit (Illumina, USA) following TruSeq™ RNA Sample Preparation Guide. Briefly, The poly-A containing mRNA molecules were purified using poly-T oligo-attached magnetic beads.	9606	leukocytes, DR group	The library construction and sequencing were performed by Sinotech Genomics Co., Ltd (Shanghai, China).	Paired-end sequence files (fastq) were mapped to the reference genome (GRCh38.100) using Hisat2 (Hierarchical Indexing for Spliced Alignment of Transcripts, version 2.0.5).	The output SAM (sequencing alignment/map) files were converted to BAM (binary alignment/map) files and sorted using SAMtools (version 1.3.1).	Gene abundance was expressed as fragments per kilobase of exon per million reads mapped (FPKM).	Stringtie software was used to count the fragment within each gene, and TMM algorithm was used for normalization.	Assembly: GRCh38.100	Supplementary files format and content: Excel file contains the FPKM value and original read count for each Sample	GPL24676	zhaoyu,,xiang	xiaozhaoyu@sjtu.edu.cn	18217013269	Shanghai general hospital	No.85 Wujin Road	Shanghai	Shanghai	200080	China	0	Illumina NovaSeq 6000	cDNA	transcriptomic	RNA-Seq	BioSample: https://www.ncbi.nlm.nih.gov/biosample/SAMN32405946	SRA: https://www.ncbi.nlm.nih.gov/sra?term=SRX18848997	NONE	Leukocytes	Blood
GSM6881364	leukocytes, Control group RNA57	GSM6881364	Public on May 26 2023	Dec 21 2022	May 26 2023	SRA	1	Blood	Homo sapiens	tissue: Blood	cell type: Leukocytes	Blood samples were added with EDTA for anticoagulation, separated at 3000 RPM for 15min, and supernatant was obtained, preserved at -20°, and transported on dry ice.	total RNA	RNA was harvested using Rneasy mini plus kit (Qiagen). 1ul of total RNA was used for the construction of sequencing libraries.	Paired-end libraries were synthesized by using the TruSeq™ RNA Sample Preparation Kit (Illumina, USA) following TruSeq™ RNA Sample Preparation Guide. Briefly, The poly-A containing mRNA molecules were purified using poly-T oligo-attached magnetic beads.	9606	leukocytes, Control group	The library construction and sequencing were performed by Sinotech Genomics Co., Ltd (Shanghai, China).	Paired-end sequence files (fastq) were mapped to the reference genome (GRCh38.100) using Hisat2 (Hierarchical Indexing for Spliced Alignment of Transcripts, version 2.0.5).	The output SAM (sequencing alignment/map) files were converted to BAM (binary alignment/map) files and sorted using SAMtools (version 1.3.1).	Gene abundance was expressed as fragments per kilobase of exon per million reads mapped (FPKM).	Stringtie software was used to count the fragment within each gene, and TMM algorithm was used for normalization.	Assembly: GRCh38.100	Supplementary files format and content: Excel file contains the FPKM value and original read count for each Sample	GPL24676	zhaoyu,,xiang	xiaozhaoyu@sjtu.edu.cn	18217013269	Shanghai general hospital	No.85 Wujin Road	Shanghai	Shanghai	200080	China	0	Illumina NovaSeq 6000	cDNA	transcriptomic	RNA-Seq	BioSample: https://www.ncbi.nlm.nih.gov/biosample/SAMN32405945	SRA: https://www.ncbi.nlm.nih.gov/sra?term=SRX18848998	NONE	Leukocytes	Blood
GSM6881365	leukocytes, DM group RNA58	GSM6881365	Public on May 26 2023	Dec 21 2022	May 26 2023	SRA	1	Blood	Homo sapiens	tissue: Blood	cell type: Leukocytes	Blood samples were added with EDTA for anticoagulation, separated at 3000 RPM for 15min, and supernatant was obtained, preserved at -20°, and transported on dry ice.	total RNA	RNA was harvested using Rneasy mini plus kit (Qiagen). 1ul of total RNA was used for the construction of sequencing libraries.	Paired-end libraries were synthesized by using the TruSeq™ RNA Sample Preparation Kit (Illumina, USA) following TruSeq™ RNA Sample Preparation Guide. Briefly, The poly-A containing mRNA molecules were purified using poly-T oligo-attached magnetic beads.	9606	leukocytes, DM group	The library construction and sequencing were performed by Sinotech Genomics Co., Ltd (Shanghai, China).	Paired-end sequence files (fastq) were mapped to the reference genome (GRCh38.100) using Hisat2 (Hierarchical Indexing for Spliced Alignment of Transcripts, version 2.0.5).	The output SAM (sequencing alignment/map) files were converted to BAM (binary alignment/map) files and sorted using SAMtools (version 1.3.1).	Gene abundance was expressed as fragments per kilobase of exon per million reads mapped (FPKM).	Stringtie software was used to count the fragment within each gene, and TMM algorithm was used for normalization.	Assembly: GRCh38.100	Supplementary files format and content: Excel file contains the FPKM value and original read count for each Sample	GPL24676	zhaoyu,,xiang	xiaozhaoyu@sjtu.edu.cn	18217013269	Shanghai general hospital	No.85 Wujin Road	Shanghai	Shanghai	200080	China	0	Illumina NovaSeq 6000	cDNA	transcriptomic	RNA-Seq	BioSample: https://www.ncbi.nlm.nih.gov/biosample/SAMN32405944	SRA: https://www.ncbi.nlm.nih.gov/sra?term=SRX18848999	NONE	Leukocytes	Blood
GSM6881366	leukocytes, DM group RNA6	GSM6881366	Public on May 26 2023	Dec 21 2022	May 26 2023	SRA	1	Blood	Homo sapiens	tissue: Blood	cell type: Leukocytes	Blood samples were added with EDTA for anticoagulation, separated at 3000 RPM for 15min, and supernatant was obtained, preserved at -20°, and transported on dry ice.	total RNA	RNA was harvested using Rneasy mini plus kit (Qiagen). 1ul of total RNA was used for the construction of sequencing libraries.	Paired-end libraries were synthesized by using the TruSeq™ RNA Sample Preparation Kit (Illumina, USA) following TruSeq™ RNA Sample Preparation Guide. Briefly, The poly-A containing mRNA molecules were purified using poly-T oligo-attached magnetic beads.	9606	leukocytes, DM group	The library construction and sequencing were performed by Sinotech Genomics Co., Ltd (Shanghai, China).	Paired-end sequence files (fastq) were mapped to the reference genome (GRCh38.100) using Hisat2 (Hierarchical Indexing for Spliced Alignment of Transcripts, version 2.0.5).	The output SAM (sequencing alignment/map) files were converted to BAM (binary alignment/map) files and sorted using SAMtools (version 1.3.1).	Gene abundance was expressed as fragments per kilobase of exon per million reads mapped (FPKM).	Stringtie software was used to count the fragment within each gene, and TMM algorithm was used for normalization.	Assembly: GRCh38.100	Supplementary files format and content: Excel file contains the FPKM value and original read count for each Sample	GPL24676	zhaoyu,,xiang	xiaozhaoyu@sjtu.edu.cn	18217013269	Shanghai general hospital	No.85 Wujin Road	Shanghai	Shanghai	200080	China	0	Illumina NovaSeq 6000	cDNA	transcriptomic	RNA-Seq	BioSample: https://www.ncbi.nlm.nih.gov/biosample/SAMN32405943	SRA: https://www.ncbi.nlm.nih.gov/sra?term=SRX18849000	NONE	Leukocytes	Blood
GSM6881367	leukocytes, DM group RNA60	GSM6881367	Public on May 26 2023	Dec 21 2022	May 26 2023	SRA	1	Blood	Homo sapiens	tissue: Blood	cell type: Leukocytes	Blood samples were added with EDTA for anticoagulation, separated at 3000 RPM for 15min, and supernatant was obtained, preserved at -20°, and transported on dry ice.	total RNA	RNA was harvested using Rneasy mini plus kit (Qiagen). 1ul of total RNA was used for the construction of sequencing libraries.	Paired-end libraries were synthesized by using the TruSeq™ RNA Sample Preparation Kit (Illumina, USA) following TruSeq™ RNA Sample Preparation Guide. Briefly, The poly-A containing mRNA molecules were purified using poly-T oligo-attached magnetic beads.	9606	leukocytes, DM group	The library construction and sequencing were performed by Sinotech Genomics Co., Ltd (Shanghai, China).	Paired-end sequence files (fastq) were mapped to the reference genome (GRCh38.100) using Hisat2 (Hierarchical Indexing for Spliced Alignment of Transcripts, version 2.0.5).	The output SAM (sequencing alignment/map) files were converted to BAM (binary alignment/map) files and sorted using SAMtools (version 1.3.1).	Gene abundance was expressed as fragments per kilobase of exon per million reads mapped (FPKM).	Stringtie software was used to count the fragment within each gene, and TMM algorithm was used for normalization.	Assembly: GRCh38.100	Supplementary files format and content: Excel file contains the FPKM value and original read count for each Sample	GPL24676	zhaoyu,,xiang	xiaozhaoyu@sjtu.edu.cn	18217013269	Shanghai general hospital	No.85 Wujin Road	Shanghai	Shanghai	200080	China	0	Illumina NovaSeq 6000	cDNA	transcriptomic	RNA-Seq	BioSample: https://www.ncbi.nlm.nih.gov/biosample/SAMN32405942	SRA: https://www.ncbi.nlm.nih.gov/sra?term=SRX18849001	NONE	Leukocytes	Blood
GSM6881369	leukocytes, DM group RNA62	GSM6881369	Public on May 26 2023	Dec 21 2022	May 26 2023	SRA	1	Blood	Homo sapiens	tissue: Blood	cell type: Leukocytes	Blood samples were added with EDTA for anticoagulation, separated at 3000 RPM for 15min, and supernatant was obtained, preserved at -20°, and transported on dry ice.	total RNA	RNA was harvested using Rneasy mini plus kit (Qiagen). 1ul of total RNA was used for the construction of sequencing libraries.	Paired-end libraries were synthesized by using the TruSeq™ RNA Sample Preparation Kit (Illumina, USA) following TruSeq™ RNA Sample Preparation Guide. Briefly, The poly-A containing mRNA molecules were purified using poly-T oligo-attached magnetic beads.	9606	leukocytes, DM group	The library construction and sequencing were performed by Sinotech Genomics Co., Ltd (Shanghai, China).	Paired-end sequence files (fastq) were mapped to the reference genome (GRCh38.100) using Hisat2 (Hierarchical Indexing for Spliced Alignment of Transcripts, version 2.0.5).	The output SAM (sequencing alignment/map) files were converted to BAM (binary alignment/map) files and sorted using SAMtools (version 1.3.1).	Gene abundance was expressed as fragments per kilobase of exon per million reads mapped (FPKM).	Stringtie software was used to count the fragment within each gene, and TMM algorithm was used for normalization.	Assembly: GRCh38.100	Supplementary files format and content: Excel file contains the FPKM value and original read count for each Sample	GPL24676	zhaoyu,,xiang	xiaozhaoyu@sjtu.edu.cn	18217013269	Shanghai general hospital	No.85 Wujin Road	Shanghai	Shanghai	200080	China	0	Illumina NovaSeq 6000	cDNA	transcriptomic	RNA-Seq	BioSample: https://www.ncbi.nlm.nih.gov/biosample/SAMN32405941	SRA: https://www.ncbi.nlm.nih.gov/sra?term=SRX18849002	NONE	Leukocytes	Blood
GSM6881370	leukocytes, DM group RNA63	GSM6881370	Public on May 26 2023	Dec 21 2022	May 26 2023	SRA	1	Blood	Homo sapiens	tissue: Blood	cell type: Leukocytes	Blood samples were added with EDTA for anticoagulation, separated at 3000 RPM for 15min, and supernatant was obtained, preserved at -20°, and transported on dry ice.	total RNA	RNA was harvested using Rneasy mini plus kit (Qiagen). 1ul of total RNA was used for the construction of sequencing libraries.	Paired-end libraries were synthesized by using the TruSeq™ RNA Sample Preparation Kit (Illumina, USA) following TruSeq™ RNA Sample Preparation Guide. Briefly, The poly-A containing mRNA molecules were purified using poly-T oligo-attached magnetic beads.	9606	leukocytes, DM group	The library construction and sequencing were performed by Sinotech Genomics Co., Ltd (Shanghai, China).	Paired-end sequence files (fastq) were mapped to the reference genome (GRCh38.100) using Hisat2 (Hierarchical Indexing for Spliced Alignment of Transcripts, version 2.0.5).	The output SAM (sequencing alignment/map) files were converted to BAM (binary alignment/map) files and sorted using SAMtools (version 1.3.1).	Gene abundance was expressed as fragments per kilobase of exon per million reads mapped (FPKM).	Stringtie software was used to count the fragment within each gene, and TMM algorithm was used for normalization.	Assembly: GRCh38.100	Supplementary files format and content: Excel file contains the FPKM value and original read count for each Sample	GPL24676	zhaoyu,,xiang	xiaozhaoyu@sjtu.edu.cn	18217013269	Shanghai general hospital	No.85 Wujin Road	Shanghai	Shanghai	200080	China	0	Illumina NovaSeq 6000	cDNA	transcriptomic	RNA-Seq	BioSample: https://www.ncbi.nlm.nih.gov/biosample/SAMN32405940	SRA: https://www.ncbi.nlm.nih.gov/sra?term=SRX18849003	NONE	Leukocytes	Blood
GSM6881371	leukocytes, DM group RNA64	GSM6881371	Public on May 26 2023	Dec 21 2022	May 26 2023	SRA	1	Blood	Homo sapiens	tissue: Blood	cell type: Leukocytes	Blood samples were added with EDTA for anticoagulation, separated at 3000 RPM for 15min, and supernatant was obtained, preserved at -20°, and transported on dry ice.	total RNA	RNA was harvested using Rneasy mini plus kit (Qiagen). 1ul of total RNA was used for the construction of sequencing libraries.	Paired-end libraries were synthesized by using the TruSeq™ RNA Sample Preparation Kit (Illumina, USA) following TruSeq™ RNA Sample Preparation Guide. Briefly, The poly-A containing mRNA molecules were purified using poly-T oligo-attached magnetic beads.	9606	leukocytes, DM group	The library construction and sequencing were performed by Sinotech Genomics Co., Ltd (Shanghai, China).	Paired-end sequence files (fastq) were mapped to the reference genome (GRCh38.100) using Hisat2 (Hierarchical Indexing for Spliced Alignment of Transcripts, version 2.0.5).	The output SAM (sequencing alignment/map) files were converted to BAM (binary alignment/map) files and sorted using SAMtools (version 1.3.1).	Gene abundance was expressed as fragments per kilobase of exon per million reads mapped (FPKM).	Stringtie software was used to count the fragment within each gene, and TMM algorithm was used for normalization.	Assembly: GRCh38.100	Supplementary files format and content: Excel file contains the FPKM value and original read count for each Sample	GPL24676	zhaoyu,,xiang	xiaozhaoyu@sjtu.edu.cn	18217013269	Shanghai general hospital	No.85 Wujin Road	Shanghai	Shanghai	200080	China	0	Illumina NovaSeq 6000	cDNA	transcriptomic	RNA-Seq	BioSample: https://www.ncbi.nlm.nih.gov/biosample/SAMN32405939	SRA: https://www.ncbi.nlm.nih.gov/sra?term=SRX18849004	NONE	Leukocytes	Blood
GSM6881372	leukocytes, DM group RNA66	GSM6881372	Public on May 26 2023	Dec 21 2022	May 26 2023	SRA	1	Blood	Homo sapiens	tissue: Blood	cell type: Leukocytes	Blood samples were added with EDTA for anticoagulation, separated at 3000 RPM for 15min, and supernatant was obtained, preserved at -20°, and transported on dry ice.	total RNA	RNA was harvested using Rneasy mini plus kit (Qiagen). 1ul of total RNA was used for the construction of sequencing libraries.	Paired-end libraries were synthesized by using the TruSeq™ RNA Sample Preparation Kit (Illumina, USA) following TruSeq™ RNA Sample Preparation Guide. Briefly, The poly-A containing mRNA molecules were purified using poly-T oligo-attached magnetic beads.	9606	leukocytes, DM group	The library construction and sequencing were performed by Sinotech Genomics Co., Ltd (Shanghai, China).	Paired-end sequence files (fastq) were mapped to the reference genome (GRCh38.100) using Hisat2 (Hierarchical Indexing for Spliced Alignment of Transcripts, version 2.0.5).	The output SAM (sequencing alignment/map) files were converted to BAM (binary alignment/map) files and sorted using SAMtools (version 1.3.1).	Gene abundance was expressed as fragments per kilobase of exon per million reads mapped (FPKM).	Stringtie software was used to count the fragment within each gene, and TMM algorithm was used for normalization.	Assembly: GRCh38.100	Supplementary files format and content: Excel file contains the FPKM value and original read count for each Sample	GPL24676	zhaoyu,,xiang	xiaozhaoyu@sjtu.edu.cn	18217013269	Shanghai general hospital	No.85 Wujin Road	Shanghai	Shanghai	200080	China	0	Illumina NovaSeq 6000	cDNA	transcriptomic	RNA-Seq	BioSample: https://www.ncbi.nlm.nih.gov/biosample/SAMN32405938	SRA: https://www.ncbi.nlm.nih.gov/sra?term=SRX18849005	NONE	Leukocytes	Blood
GSM6881373	leukocytes, DM group RNA67	GSM6881373	Public on May 26 2023	Dec 21 2022	May 26 2023	SRA	1	Blood	Homo sapiens	tissue: Blood	cell type: Leukocytes	Blood samples were added with EDTA for anticoagulation, separated at 3000 RPM for 15min, and supernatant was obtained, preserved at -20°, and transported on dry ice.	total RNA	RNA was harvested using Rneasy mini plus kit (Qiagen). 1ul of total RNA was used for the construction of sequencing libraries.	Paired-end libraries were synthesized by using the TruSeq™ RNA Sample Preparation Kit (Illumina, USA) following TruSeq™ RNA Sample Preparation Guide. Briefly, The poly-A containing mRNA molecules were purified using poly-T oligo-attached magnetic beads.	9606	leukocytes, DM group	The library construction and sequencing were performed by Sinotech Genomics Co., Ltd (Shanghai, China).	Paired-end sequence files (fastq) were mapped to the reference genome (GRCh38.100) using Hisat2 (Hierarchical Indexing for Spliced Alignment of Transcripts, version 2.0.5).	The output SAM (sequencing alignment/map) files were converted to BAM (binary alignment/map) files and sorted using SAMtools (version 1.3.1).	Gene abundance was expressed as fragments per kilobase of exon per million reads mapped (FPKM).	Stringtie software was used to count the fragment within each gene, and TMM algorithm was used for normalization.	Assembly: GRCh38.100	Supplementary files format and content: Excel file contains the FPKM value and original read count for each Sample	GPL24676	zhaoyu,,xiang	xiaozhaoyu@sjtu.edu.cn	18217013269	Shanghai general hospital	No.85 Wujin Road	Shanghai	Shanghai	200080	China	0	Illumina NovaSeq 6000	cDNA	transcriptomic	RNA-Seq	BioSample: https://www.ncbi.nlm.nih.gov/biosample/SAMN32405937	SRA: https://www.ncbi.nlm.nih.gov/sra?term=SRX18849006	NONE	Leukocytes	Blood
GSM6881375	leukocytes, DM group RNA69	GSM6881375	Public on May 26 2023	Dec 21 2022	May 26 2023	SRA	1	Blood	Homo sapiens	tissue: Blood	cell type: Leukocytes	Blood samples were added with EDTA for anticoagulation, separated at 3000 RPM for 15min, and supernatant was obtained, preserved at -20°, and transported on dry ice.	total RNA	RNA was harvested using Rneasy mini plus kit (Qiagen). 1ul of total RNA was used for the construction of sequencing libraries.	Paired-end libraries were synthesized by using the TruSeq™ RNA Sample Preparation Kit (Illumina, USA) following TruSeq™ RNA Sample Preparation Guide. Briefly, The poly-A containing mRNA molecules were purified using poly-T oligo-attached magnetic beads.	9606	leukocytes, DM group	The library construction and sequencing were performed by Sinotech Genomics Co., Ltd (Shanghai, China).	Paired-end sequence files (fastq) were mapped to the reference genome (GRCh38.100) using Hisat2 (Hierarchical Indexing for Spliced Alignment of Transcripts, version 2.0.5).	The output SAM (sequencing alignment/map) files were converted to BAM (binary alignment/map) files and sorted using SAMtools (version 1.3.1).	Gene abundance was expressed as fragments per kilobase of exon per million reads mapped (FPKM).	Stringtie software was used to count the fragment within each gene, and TMM algorithm was used for normalization.	Assembly: GRCh38.100	Supplementary files format and content: Excel file contains the FPKM value and original read count for each Sample	GPL24676	zhaoyu,,xiang	xiaozhaoyu@sjtu.edu.cn	18217013269	Shanghai general hospital	No.85 Wujin Road	Shanghai	Shanghai	200080	China	0	Illumina NovaSeq 6000	cDNA	transcriptomic	RNA-Seq	BioSample: https://www.ncbi.nlm.nih.gov/biosample/SAMN32405936	SRA: https://www.ncbi.nlm.nih.gov/sra?term=SRX18849007	NONE	Leukocytes	Blood
GSM6881376	leukocytes, DM group RNA7	GSM6881376	Public on May 26 2023	Dec 21 2022	May 26 2023	SRA	1	Blood	Homo sapiens	tissue: Blood	cell type: Leukocytes	Blood samples were added with EDTA for anticoagulation, separated at 3000 RPM for 15min, and supernatant was obtained, preserved at -20°, and transported on dry ice.	total RNA	RNA was harvested using Rneasy mini plus kit (Qiagen). 1ul of total RNA was used for the construction of sequencing libraries.	Paired-end libraries were synthesized by using the TruSeq™ RNA Sample Preparation Kit (Illumina, USA) following TruSeq™ RNA Sample Preparation Guide. Briefly, The poly-A containing mRNA molecules were purified using poly-T oligo-attached magnetic beads.	9606	leukocytes, DM group	The library construction and sequencing were performed by Sinotech Genomics Co., Ltd (Shanghai, China).	Paired-end sequence files (fastq) were mapped to the reference genome (GRCh38.100) using Hisat2 (Hierarchical Indexing for Spliced Alignment of Transcripts, version 2.0.5).	The output SAM (sequencing alignment/map) files were converted to BAM (binary alignment/map) files and sorted using SAMtools (version 1.3.1).	Gene abundance was expressed as fragments per kilobase of exon per million reads mapped (FPKM).	Stringtie software was used to count the fragment within each gene, and TMM algorithm was used for normalization.	Assembly: GRCh38.100	Supplementary files format and content: Excel file contains the FPKM value and original read count for each Sample	GPL24676	zhaoyu,,xiang	xiaozhaoyu@sjtu.edu.cn	18217013269	Shanghai general hospital	No.85 Wujin Road	Shanghai	Shanghai	200080	China	0	Illumina NovaSeq 6000	cDNA	transcriptomic	RNA-Seq	BioSample: https://www.ncbi.nlm.nih.gov/biosample/SAMN32405935	SRA: https://www.ncbi.nlm.nih.gov/sra?term=SRX18849008	NONE	Leukocytes	Blood
GSM6881377	leukocytes, DM group RNA72	GSM6881377	Public on May 26 2023	Dec 21 2022	May 26 2023	SRA	1	Blood	Homo sapiens	tissue: Blood	cell type: Leukocytes	Blood samples were added with EDTA for anticoagulation, separated at 3000 RPM for 15min, and supernatant was obtained, preserved at -20°, and transported on dry ice.	total RNA	RNA was harvested using Rneasy mini plus kit (Qiagen). 1ul of total RNA was used for the construction of sequencing libraries.	Paired-end libraries were synthesized by using the TruSeq™ RNA Sample Preparation Kit (Illumina, USA) following TruSeq™ RNA Sample Preparation Guide. Briefly, The poly-A containing mRNA molecules were purified using poly-T oligo-attached magnetic beads.	9606	leukocytes, DM group	The library construction and sequencing were performed by Sinotech Genomics Co., Ltd (Shanghai, China).	Paired-end sequence files (fastq) were mapped to the reference genome (GRCh38.100) using Hisat2 (Hierarchical Indexing for Spliced Alignment of Transcripts, version 2.0.5).	The output SAM (sequencing alignment/map) files were converted to BAM (binary alignment/map) files and sorted using SAMtools (version 1.3.1).	Gene abundance was expressed as fragments per kilobase of exon per million reads mapped (FPKM).	Stringtie software was used to count the fragment within each gene, and TMM algorithm was used for normalization.	Assembly: GRCh38.100	Supplementary files format and content: Excel file contains the FPKM value and original read count for each Sample	GPL24676	zhaoyu,,xiang	xiaozhaoyu@sjtu.edu.cn	18217013269	Shanghai general hospital	No.85 Wujin Road	Shanghai	Shanghai	200080	China	0	Illumina NovaSeq 6000	cDNA	transcriptomic	RNA-Seq	BioSample: https://www.ncbi.nlm.nih.gov/biosample/SAMN32405934	SRA: https://www.ncbi.nlm.nih.gov/sra?term=SRX18848889	NONE	Leukocytes	Blood
GSM6881378	leukocytes, DM group RNA74	GSM6881378	Public on May 26 2023	Dec 21 2022	May 26 2023	SRA	1	Blood	Homo sapiens	tissue: Blood	cell type: Leukocytes	Blood samples were added with EDTA for anticoagulation, separated at 3000 RPM for 15min, and supernatant was obtained, preserved at -20°, and transported on dry ice.	total RNA	RNA was harvested using Rneasy mini plus kit (Qiagen). 1ul of total RNA was used for the construction of sequencing libraries.	Paired-end libraries were synthesized by using the TruSeq™ RNA Sample Preparation Kit (Illumina, USA) following TruSeq™ RNA Sample Preparation Guide. Briefly, The poly-A containing mRNA molecules were purified using poly-T oligo-attached magnetic beads.	9606	leukocytes, DM group	The library construction and sequencing were performed by Sinotech Genomics Co., Ltd (Shanghai, China).	Paired-end sequence files (fastq) were mapped to the reference genome (GRCh38.100) using Hisat2 (Hierarchical Indexing for Spliced Alignment of Transcripts, version 2.0.5).	The output SAM (sequencing alignment/map) files were converted to BAM (binary alignment/map) files and sorted using SAMtools (version 1.3.1).	Gene abundance was expressed as fragments per kilobase of exon per million reads mapped (FPKM).	Stringtie software was used to count the fragment within each gene, and TMM algorithm was used for normalization.	Assembly: GRCh38.100	Supplementary files format and content: Excel file contains the FPKM value and original read count for each Sample	GPL24676	zhaoyu,,xiang	xiaozhaoyu@sjtu.edu.cn	18217013269	Shanghai general hospital	No.85 Wujin Road	Shanghai	Shanghai	200080	China	0	Illumina NovaSeq 6000	cDNA	transcriptomic	RNA-Seq	BioSample: https://www.ncbi.nlm.nih.gov/biosample/SAMN32405933	SRA: https://www.ncbi.nlm.nih.gov/sra?term=SRX18848890	NONE	Leukocytes	Blood
GSM6881379	leukocytes, DM group RNA75	GSM6881379	Public on May 26 2023	Dec 21 2022	May 26 2023	SRA	1	Blood	Homo sapiens	tissue: Blood	cell type: Leukocytes	Blood samples were added with EDTA for anticoagulation, separated at 3000 RPM for 15min, and supernatant was obtained, preserved at -20°, and transported on dry ice.	total RNA	RNA was harvested using Rneasy mini plus kit (Qiagen). 1ul of total RNA was used for the construction of sequencing libraries.	Paired-end libraries were synthesized by using the TruSeq™ RNA Sample Preparation Kit (Illumina, USA) following TruSeq™ RNA Sample Preparation Guide. Briefly, The poly-A containing mRNA molecules were purified using poly-T oligo-attached magnetic beads.	9606	leukocytes, DM group	The library construction and sequencing were performed by Sinotech Genomics Co., Ltd (Shanghai, China).	Paired-end sequence files (fastq) were mapped to the reference genome (GRCh38.100) using Hisat2 (Hierarchical Indexing for Spliced Alignment of Transcripts, version 2.0.5).	The output SAM (sequencing alignment/map) files were converted to BAM (binary alignment/map) files and sorted using SAMtools (version 1.3.1).	Gene abundance was expressed as fragments per kilobase of exon per million reads mapped (FPKM).	Stringtie software was used to count the fragment within each gene, and TMM algorithm was used for normalization.	Assembly: GRCh38.100	Supplementary files format and content: Excel file contains the FPKM value and original read count for each Sample	GPL24676	zhaoyu,,xiang	xiaozhaoyu@sjtu.edu.cn	18217013269	Shanghai general hospital	No.85 Wujin Road	Shanghai	Shanghai	200080	China	0	Illumina NovaSeq 6000	cDNA	transcriptomic	RNA-Seq	BioSample: https://www.ncbi.nlm.nih.gov/biosample/SAMN32405932	SRA: https://www.ncbi.nlm.nih.gov/sra?term=SRX18848891	NONE	Leukocytes	Blood
GSM6881380	leukocytes, DR group RNA78	GSM6881380	Public on May 26 2023	Dec 21 2022	May 26 2023	SRA	1	Blood	Homo sapiens	tissue: Blood	cell type: Leukocytes	Blood samples were added with EDTA for anticoagulation, separated at 3000 RPM for 15min, and supernatant was obtained, preserved at -20°, and transported on dry ice.	total RNA	RNA was harvested using Rneasy mini plus kit (Qiagen). 1ul of total RNA was used for the construction of sequencing libraries.	Paired-end libraries were synthesized by using the TruSeq™ RNA Sample Preparation Kit (Illumina, USA) following TruSeq™ RNA Sample Preparation Guide. Briefly, The poly-A containing mRNA molecules were purified using poly-T oligo-attached magnetic beads.	9606	leukocytes, DR group	The library construction and sequencing were performed by Sinotech Genomics Co., Ltd (Shanghai, China).	Paired-end sequence files (fastq) were mapped to the reference genome (GRCh38.100) using Hisat2 (Hierarchical Indexing for Spliced Alignment of Transcripts, version 2.0.5).	The output SAM (sequencing alignment/map) files were converted to BAM (binary alignment/map) files and sorted using SAMtools (version 1.3.1).	Gene abundance was expressed as fragments per kilobase of exon per million reads mapped (FPKM).	Stringtie software was used to count the fragment within each gene, and TMM algorithm was used for normalization.	Assembly: GRCh38.100	Supplementary files format and content: Excel file contains the FPKM value and original read count for each Sample	GPL24676	zhaoyu,,xiang	xiaozhaoyu@sjtu.edu.cn	18217013269	Shanghai general hospital	No.85 Wujin Road	Shanghai	Shanghai	200080	China	0	Illumina NovaSeq 6000	cDNA	transcriptomic	RNA-Seq	BioSample: https://www.ncbi.nlm.nih.gov/biosample/SAMN32405931	SRA: https://www.ncbi.nlm.nih.gov/sra?term=SRX18848892	NONE	Leukocytes	Blood
GSM6881382	leukocytes, DR group RNA86	GSM6881382	Public on May 26 2023	Dec 21 2022	May 26 2023	SRA	1	Blood	Homo sapiens	tissue: Blood	cell type: Leukocytes	Blood samples were added with EDTA for anticoagulation, separated at 3000 RPM for 15min, and supernatant was obtained, preserved at -20°, and transported on dry ice.	total RNA	RNA was harvested using Rneasy mini plus kit (Qiagen). 1ul of total RNA was used for the construction of sequencing libraries.	Paired-end libraries were synthesized by using the TruSeq™ RNA Sample Preparation Kit (Illumina, USA) following TruSeq™ RNA Sample Preparation Guide. Briefly, The poly-A containing mRNA molecules were purified using poly-T oligo-attached magnetic beads.	9606	leukocytes, DR group	The library construction and sequencing were performed by Sinotech Genomics Co., Ltd (Shanghai, China).	Paired-end sequence files (fastq) were mapped to the reference genome (GRCh38.100) using Hisat2 (Hierarchical Indexing for Spliced Alignment of Transcripts, version 2.0.5).	The output SAM (sequencing alignment/map) files were converted to BAM (binary alignment/map) files and sorted using SAMtools (version 1.3.1).	Gene abundance was expressed as fragments per kilobase of exon per million reads mapped (FPKM).	Stringtie software was used to count the fragment within each gene, and TMM algorithm was used for normalization.	Assembly: GRCh38.100	Supplementary files format and content: Excel file contains the FPKM value and original read count for each Sample	GPL24676	zhaoyu,,xiang	xiaozhaoyu@sjtu.edu.cn	18217013269	Shanghai general hospital	No.85 Wujin Road	Shanghai	Shanghai	200080	China	0	Illumina NovaSeq 6000	cDNA	transcriptomic	RNA-Seq	BioSample: https://www.ncbi.nlm.nih.gov/biosample/SAMN32405930	SRA: https://www.ncbi.nlm.nih.gov/sra?term=SRX18848893	NONE	Leukocytes	Blood
GSM6881383	leukocytes, DM group RNA87	GSM6881383	Public on May 26 2023	Dec 21 2022	May 26 2023	SRA	1	Blood	Homo sapiens	tissue: Blood	cell type: Leukocytes	Blood samples were added with EDTA for anticoagulation, separated at 3000 RPM for 15min, and supernatant was obtained, preserved at -20°, and transported on dry ice.	total RNA	RNA was harvested using Rneasy mini plus kit (Qiagen). 1ul of total RNA was used for the construction of sequencing libraries.	Paired-end libraries were synthesized by using the TruSeq™ RNA Sample Preparation Kit (Illumina, USA) following TruSeq™ RNA Sample Preparation Guide. Briefly, The poly-A containing mRNA molecules were purified using poly-T oligo-attached magnetic beads.	9606	leukocytes, DM group	The library construction and sequencing were performed by Sinotech Genomics Co., Ltd (Shanghai, China).	Paired-end sequence files (fastq) were mapped to the reference genome (GRCh38.100) using Hisat2 (Hierarchical Indexing for Spliced Alignment of Transcripts, version 2.0.5).	The output SAM (sequencing alignment/map) files were converted to BAM (binary alignment/map) files and sorted using SAMtools (version 1.3.1).	Gene abundance was expressed as fragments per kilobase of exon per million reads mapped (FPKM).	Stringtie software was used to count the fragment within each gene, and TMM algorithm was used for normalization.	Assembly: GRCh38.100	Supplementary files format and content: Excel file contains the FPKM value and original read count for each Sample	GPL24676	zhaoyu,,xiang	xiaozhaoyu@sjtu.edu.cn	18217013269	Shanghai general hospital	No.85 Wujin Road	Shanghai	Shanghai	200080	China	0	Illumina NovaSeq 6000	cDNA	transcriptomic	RNA-Seq	BioSample: https://www.ncbi.nlm.nih.gov/biosample/SAMN32405929	SRA: https://www.ncbi.nlm.nih.gov/sra?term=SRX18848894	NONE	Leukocytes	Blood
GSM6881384	leukocytes, DM group RNA89	GSM6881384	Public on May 26 2023	Dec 21 2022	May 26 2023	SRA	1	Blood	Homo sapiens	tissue: Blood	cell type: Leukocytes	Blood samples were added with EDTA for anticoagulation, separated at 3000 RPM for 15min, and supernatant was obtained, preserved at -20°, and transported on dry ice.	total RNA	RNA was harvested using Rneasy mini plus kit (Qiagen). 1ul of total RNA was used for the construction of sequencing libraries.	Paired-end libraries were synthesized by using the TruSeq™ RNA Sample Preparation Kit (Illumina, USA) following TruSeq™ RNA Sample Preparation Guide. Briefly, The poly-A containing mRNA molecules were purified using poly-T oligo-attached magnetic beads.	9606	leukocytes, DM group	The library construction and sequencing were performed by Sinotech Genomics Co., Ltd (Shanghai, China).	Paired-end sequence files (fastq) were mapped to the reference genome (GRCh38.100) using Hisat2 (Hierarchical Indexing for Spliced Alignment of Transcripts, version 2.0.5).	The output SAM (sequencing alignment/map) files were converted to BAM (binary alignment/map) files and sorted using SAMtools (version 1.3.1).	Gene abundance was expressed as fragments per kilobase of exon per million reads mapped (FPKM).	Stringtie software was used to count the fragment within each gene, and TMM algorithm was used for normalization.	Assembly: GRCh38.100	Supplementary files format and content: Excel file contains the FPKM value and original read count for each Sample	GPL24676	zhaoyu,,xiang	xiaozhaoyu@sjtu.edu.cn	18217013269	Shanghai general hospital	No.85 Wujin Road	Shanghai	Shanghai	200080	China	0	Illumina NovaSeq 6000	cDNA	transcriptomic	RNA-Seq	BioSample: https://www.ncbi.nlm.nih.gov/biosample/SAMN32405928	SRA: https://www.ncbi.nlm.nih.gov/sra?term=SRX18848895	NONE	Leukocytes	Blood
GSM6881385	leukocytes, Control group RNA90	GSM6881385	Public on May 26 2023	Dec 21 2022	May 26 2023	SRA	1	Blood	Homo sapiens	tissue: Blood	cell type: Leukocytes	Blood samples were added with EDTA for anticoagulation, separated at 3000 RPM for 15min, and supernatant was obtained, preserved at -20°, and transported on dry ice.	total RNA	RNA was harvested using Rneasy mini plus kit (Qiagen). 1ul of total RNA was used for the construction of sequencing libraries.	Paired-end libraries were synthesized by using the TruSeq™ RNA Sample Preparation Kit (Illumina, USA) following TruSeq™ RNA Sample Preparation Guide. Briefly, The poly-A containing mRNA molecules were purified using poly-T oligo-attached magnetic beads.	9606	leukocytes, Control group	The library construction and sequencing were performed by Sinotech Genomics Co., Ltd (Shanghai, China).	Paired-end sequence files (fastq) were mapped to the reference genome (GRCh38.100) using Hisat2 (Hierarchical Indexing for Spliced Alignment of Transcripts, version 2.0.5).	The output SAM (sequencing alignment/map) files were converted to BAM (binary alignment/map) files and sorted using SAMtools (version 1.3.1).	Gene abundance was expressed as fragments per kilobase of exon per million reads mapped (FPKM).	Stringtie software was used to count the fragment within each gene, and TMM algorithm was used for normalization.	Assembly: GRCh38.100	Supplementary files format and content: Excel file contains the FPKM value and original read count for each Sample	GPL24676	zhaoyu,,xiang	xiaozhaoyu@sjtu.edu.cn	18217013269	Shanghai general hospital	No.85 Wujin Road	Shanghai	Shanghai	200080	China	0	Illumina NovaSeq 6000	cDNA	transcriptomic	RNA-Seq	BioSample: https://www.ncbi.nlm.nih.gov/biosample/SAMN32405927	SRA: https://www.ncbi.nlm.nih.gov/sra?term=SRX18848896	NONE	Leukocytes	Blood
GSM6881386	leukocytes, DR group RNA94	GSM6881386	Public on May 26 2023	Dec 21 2022	May 26 2023	SRA	1	Blood	Homo sapiens	tissue: Blood	cell type: Leukocytes	Blood samples were added with EDTA for anticoagulation, separated at 3000 RPM for 15min, and supernatant was obtained, preserved at -20°, and transported on dry ice.	total RNA	RNA was harvested using Rneasy mini plus kit (Qiagen). 1ul of total RNA was used for the construction of sequencing libraries.	Paired-end libraries were synthesized by using the TruSeq™ RNA Sample Preparation Kit (Illumina, USA) following TruSeq™ RNA Sample Preparation Guide. Briefly, The poly-A containing mRNA molecules were purified using poly-T oligo-attached magnetic beads.	9606	leukocytes, DR group	The library construction and sequencing were performed by Sinotech Genomics Co., Ltd (Shanghai, China).	Paired-end sequence files (fastq) were mapped to the reference genome (GRCh38.100) using Hisat2 (Hierarchical Indexing for Spliced Alignment of Transcripts, version 2.0.5).	The output SAM (sequencing alignment/map) files were converted to BAM (binary alignment/map) files and sorted using SAMtools (version 1.3.1).	Gene abundance was expressed as fragments per kilobase of exon per million reads mapped (FPKM).	Stringtie software was used to count the fragment within each gene, and TMM algorithm was used for normalization.	Assembly: GRCh38.100	Supplementary files format and content: Excel file contains the FPKM value and original read count for each Sample	GPL24676	zhaoyu,,xiang	xiaozhaoyu@sjtu.edu.cn	18217013269	Shanghai general hospital	No.85 Wujin Road	Shanghai	Shanghai	200080	China	0	Illumina NovaSeq 6000	cDNA	transcriptomic	RNA-Seq	BioSample: https://www.ncbi.nlm.nih.gov/biosample/SAMN32405926	SRA: https://www.ncbi.nlm.nih.gov/sra?term=SRX18848897	NONE	Leukocytes	Blood
GSM6881388	leukocytes, DM group RNA95	GSM6881388	Public on May 26 2023	Dec 21 2022	May 26 2023	SRA	1	Blood	Homo sapiens	tissue: Blood	cell type: Leukocytes	Blood samples were added with EDTA for anticoagulation, separated at 3000 RPM for 15min, and supernatant was obtained, preserved at -20°, and transported on dry ice.	total RNA	RNA was harvested using Rneasy mini plus kit (Qiagen). 1ul of total RNA was used for the construction of sequencing libraries.	Paired-end libraries were synthesized by using the TruSeq™ RNA Sample Preparation Kit (Illumina, USA) following TruSeq™ RNA Sample Preparation Guide. Briefly, The poly-A containing mRNA molecules were purified using poly-T oligo-attached magnetic beads.	9606	leukocytes, DM group	The library construction and sequencing were performed by Sinotech Genomics Co., Ltd (Shanghai, China).	Paired-end sequence files (fastq) were mapped to the reference genome (GRCh38.100) using Hisat2 (Hierarchical Indexing for Spliced Alignment of Transcripts, version 2.0.5).	The output SAM (sequencing alignment/map) files were converted to BAM (binary alignment/map) files and sorted using SAMtools (version 1.3.1).	Gene abundance was expressed as fragments per kilobase of exon per million reads mapped (FPKM).	Stringtie software was used to count the fragment within each gene, and TMM algorithm was used for normalization.	Assembly: GRCh38.100	Supplementary files format and content: Excel file contains the FPKM value and original read count for each Sample	GPL24676	zhaoyu,,xiang	xiaozhaoyu@sjtu.edu.cn	18217013269	Shanghai general hospital	No.85 Wujin Road	Shanghai	Shanghai	200080	China	0	Illumina NovaSeq 6000	cDNA	transcriptomic	RNA-Seq	BioSample: https://www.ncbi.nlm.nih.gov/biosample/SAMN32405925	SRA: https://www.ncbi.nlm.nih.gov/sra?term=SRX18848898	NONE	Leukocytes	Blood
GSM6881389	leukocytes, DM group RNA97	GSM6881389	Public on May 26 2023	Dec 21 2022	May 26 2023	SRA	1	Blood	Homo sapiens	tissue: Blood	cell type: Leukocytes	Blood samples were added with EDTA for anticoagulation, separated at 3000 RPM for 15min, and supernatant was obtained, preserved at -20°, and transported on dry ice.	total RNA	RNA was harvested using Rneasy mini plus kit (Qiagen). 1ul of total RNA was used for the construction of sequencing libraries.	Paired-end libraries were synthesized by using the TruSeq™ RNA Sample Preparation Kit (Illumina, USA) following TruSeq™ RNA Sample Preparation Guide. Briefly, The poly-A containing mRNA molecules were purified using poly-T oligo-attached magnetic beads.	9606	leukocytes, DM group	The library construction and sequencing were performed by Sinotech Genomics Co., Ltd (Shanghai, China).	Paired-end sequence files (fastq) were mapped to the reference genome (GRCh38.100) using Hisat2 (Hierarchical Indexing for Spliced Alignment of Transcripts, version 2.0.5).	The output SAM (sequencing alignment/map) files were converted to BAM (binary alignment/map) files and sorted using SAMtools (version 1.3.1).	Gene abundance was expressed as fragments per kilobase of exon per million reads mapped (FPKM).	Stringtie software was used to count the fragment within each gene, and TMM algorithm was used for normalization.	Assembly: GRCh38.100	Supplementary files format and content: Excel file contains the FPKM value and original read count for each Sample	GPL24676	zhaoyu,,xiang	xiaozhaoyu@sjtu.edu.cn	18217013269	Shanghai general hospital	No.85 Wujin Road	Shanghai	Shanghai	200080	China	0	Illumina NovaSeq 6000	cDNA	transcriptomic	RNA-Seq	BioSample: https://www.ncbi.nlm.nih.gov/biosample/SAMN32405924	SRA: https://www.ncbi.nlm.nih.gov/sra?term=SRX18848899	NONE	Leukocytes	Blood
GSM6881390	leukocytes, DR group RNA98	GSM6881390	Public on May 26 2023	Dec 21 2022	May 26 2023	SRA	1	Blood	Homo sapiens	tissue: Blood	cell type: Leukocytes	Blood samples were added with EDTA for anticoagulation, separated at 3000 RPM for 15min, and supernatant was obtained, preserved at -20°, and transported on dry ice.	total RNA	RNA was harvested using Rneasy mini plus kit (Qiagen). 1ul of total RNA was used for the construction of sequencing libraries.	Paired-end libraries were synthesized by using the TruSeq™ RNA Sample Preparation Kit (Illumina, USA) following TruSeq™ RNA Sample Preparation Guide. Briefly, The poly-A containing mRNA molecules were purified using poly-T oligo-attached magnetic beads.	9606	leukocytes, DR group	The library construction and sequencing were performed by Sinotech Genomics Co., Ltd (Shanghai, China).	Paired-end sequence files (fastq) were mapped to the reference genome (GRCh38.100) using Hisat2 (Hierarchical Indexing for Spliced Alignment of Transcripts, version 2.0.5).	The output SAM (sequencing alignment/map) files were converted to BAM (binary alignment/map) files and sorted using SAMtools (version 1.3.1).	Gene abundance was expressed as fragments per kilobase of exon per million reads mapped (FPKM).	Stringtie software was used to count the fragment within each gene, and TMM algorithm was used for normalization.	Assembly: GRCh38.100	Supplementary files format and content: Excel file contains the FPKM value and original read count for each Sample	GPL24676	zhaoyu,,xiang	xiaozhaoyu@sjtu.edu.cn	18217013269	Shanghai general hospital	No.85 Wujin Road	Shanghai	Shanghai	200080	China	0	Illumina NovaSeq 6000	cDNA	transcriptomic	RNA-Seq	BioSample: https://www.ncbi.nlm.nih.gov/biosample/SAMN32405923	SRA: https://www.ncbi.nlm.nih.gov/sra?term=SRX18848900	NONE	Leukocytes	Blood
GSM6881391	leukocytes, DR group R_JS001	GSM6881391	Public on May 26 2023	Dec 21 2022	May 26 2023	SRA	1	Blood	Homo sapiens	tissue: Blood	cell type: Leukocytes	Blood samples were added with EDTA for anticoagulation, separated at 3000 RPM for 15min, and supernatant was obtained, preserved at -20°, and transported on dry ice.	total RNA	RNA was harvested using Rneasy mini plus kit (Qiagen). 1ul of total RNA was used for the construction of sequencing libraries.	Paired-end libraries were synthesized by using the TruSeq™ RNA Sample Preparation Kit (Illumina, USA) following TruSeq™ RNA Sample Preparation Guide. Briefly, The poly-A containing mRNA molecules were purified using poly-T oligo-attached magnetic beads.	9606	leukocytes, DR group	The library construction and sequencing were performed by Sinotech Genomics Co., Ltd (Shanghai, China).	Paired-end sequence files (fastq) were mapped to the reference genome (GRCh38.100) using Hisat2 (Hierarchical Indexing for Spliced Alignment of Transcripts, version 2.0.5).	The output SAM (sequencing alignment/map) files were converted to BAM (binary alignment/map) files and sorted using SAMtools (version 1.3.1).	Gene abundance was expressed as fragments per kilobase of exon per million reads mapped (FPKM).	Stringtie software was used to count the fragment within each gene, and TMM algorithm was used for normalization.	Assembly: GRCh38.100	Supplementary files format and content: Excel file contains the FPKM value and original read count for each Sample	GPL24676	zhaoyu,,xiang	xiaozhaoyu@sjtu.edu.cn	18217013269	Shanghai general hospital	No.85 Wujin Road	Shanghai	Shanghai	200080	China	0	Illumina NovaSeq 6000	cDNA	transcriptomic	RNA-Seq	BioSample: https://www.ncbi.nlm.nih.gov/biosample/SAMN32405922	SRA: https://www.ncbi.nlm.nih.gov/sra?term=SRX18848901	NONE	Leukocytes	Blood
GSM6881392	leukocytes, DR group R_JS002	GSM6881392	Public on May 26 2023	Dec 21 2022	May 26 2023	SRA	1	Blood	Homo sapiens	tissue: Blood	cell type: Leukocytes	Blood samples were added with EDTA for anticoagulation, separated at 3000 RPM for 15min, and supernatant was obtained, preserved at -20°, and transported on dry ice.	total RNA	RNA was harvested using Rneasy mini plus kit (Qiagen). 1ul of total RNA was used for the construction of sequencing libraries.	Paired-end libraries were synthesized by using the TruSeq™ RNA Sample Preparation Kit (Illumina, USA) following TruSeq™ RNA Sample Preparation Guide. Briefly, The poly-A containing mRNA molecules were purified using poly-T oligo-attached magnetic beads.	9606	leukocytes, DR group	The library construction and sequencing were performed by Sinotech Genomics Co., Ltd (Shanghai, China).	Paired-end sequence files (fastq) were mapped to the reference genome (GRCh38.100) using Hisat2 (Hierarchical Indexing for Spliced Alignment of Transcripts, version 2.0.5).	The output SAM (sequencing alignment/map) files were converted to BAM (binary alignment/map) files and sorted using SAMtools (version 1.3.1).	Gene abundance was expressed as fragments per kilobase of exon per million reads mapped (FPKM).	Stringtie software was used to count the fragment within each gene, and TMM algorithm was used for normalization.	Assembly: GRCh38.100	Supplementary files format and content: Excel file contains the FPKM value and original read count for each Sample	GPL24676	zhaoyu,,xiang	xiaozhaoyu@sjtu.edu.cn	18217013269	Shanghai general hospital	No.85 Wujin Road	Shanghai	Shanghai	200080	China	0	Illumina NovaSeq 6000	cDNA	transcriptomic	RNA-Seq	BioSample: https://www.ncbi.nlm.nih.gov/biosample/SAMN32405921	SRA: https://www.ncbi.nlm.nih.gov/sra?term=SRX18848902	NONE	Leukocytes	Blood
GSM6881394	leukocytes, DR group R_JS003	GSM6881394	Public on May 26 2023	Dec 21 2022	May 26 2023	SRA	1	Blood	Homo sapiens	tissue: Blood	cell type: Leukocytes	Blood samples were added with EDTA for anticoagulation, separated at 3000 RPM for 15min, and supernatant was obtained, preserved at -20°, and transported on dry ice.	total RNA	RNA was harvested using Rneasy mini plus kit (Qiagen). 1ul of total RNA was used for the construction of sequencing libraries.	Paired-end libraries were synthesized by using the TruSeq™ RNA Sample Preparation Kit (Illumina, USA) following TruSeq™ RNA Sample Preparation Guide. Briefly, The poly-A containing mRNA molecules were purified using poly-T oligo-attached magnetic beads.	9606	leukocytes, DR group	The library construction and sequencing were performed by Sinotech Genomics Co., Ltd (Shanghai, China).	Paired-end sequence files (fastq) were mapped to the reference genome (GRCh38.100) using Hisat2 (Hierarchical Indexing for Spliced Alignment of Transcripts, version 2.0.5).	The output SAM (sequencing alignment/map) files were converted to BAM (binary alignment/map) files and sorted using SAMtools (version 1.3.1).	Gene abundance was expressed as fragments per kilobase of exon per million reads mapped (FPKM).	Stringtie software was used to count the fragment within each gene, and TMM algorithm was used for normalization.	Assembly: GRCh38.100	Supplementary files format and content: Excel file contains the FPKM value and original read count for each Sample	GPL24676	zhaoyu,,xiang	xiaozhaoyu@sjtu.edu.cn	18217013269	Shanghai general hospital	No.85 Wujin Road	Shanghai	Shanghai	200080	China	0	Illumina NovaSeq 6000	cDNA	transcriptomic	RNA-Seq	BioSample: https://www.ncbi.nlm.nih.gov/biosample/SAMN32405920	SRA: https://www.ncbi.nlm.nih.gov/sra?term=SRX18848903	NONE	Leukocytes	Blood
GSM6881395	leukocytes, DR group R_JS004	GSM6881395	Public on May 26 2023	Dec 21 2022	May 26 2023	SRA	1	Blood	Homo sapiens	tissue: Blood	cell type: Leukocytes	Blood samples were added with EDTA for anticoagulation, separated at 3000 RPM for 15min, and supernatant was obtained, preserved at -20°, and transported on dry ice.	total RNA	RNA was harvested using Rneasy mini plus kit (Qiagen). 1ul of total RNA was used for the construction of sequencing libraries.	Paired-end libraries were synthesized by using the TruSeq™ RNA Sample Preparation Kit (Illumina, USA) following TruSeq™ RNA Sample Preparation Guide. Briefly, The poly-A containing mRNA molecules were purified using poly-T oligo-attached magnetic beads.	9606	leukocytes, DR group	The library construction and sequencing were performed by Sinotech Genomics Co., Ltd (Shanghai, China).	Paired-end sequence files (fastq) were mapped to the reference genome (GRCh38.100) using Hisat2 (Hierarchical Indexing for Spliced Alignment of Transcripts, version 2.0.5).	The output SAM (sequencing alignment/map) files were converted to BAM (binary alignment/map) files and sorted using SAMtools (version 1.3.1).	Gene abundance was expressed as fragments per kilobase of exon per million reads mapped (FPKM).	Stringtie software was used to count the fragment within each gene, and TMM algorithm was used for normalization.	Assembly: GRCh38.100	Supplementary files format and content: Excel file contains the FPKM value and original read count for each Sample	GPL24676	zhaoyu,,xiang	xiaozhaoyu@sjtu.edu.cn	18217013269	Shanghai general hospital	No.85 Wujin Road	Shanghai	Shanghai	200080	China	0	Illumina NovaSeq 6000	cDNA	transcriptomic	RNA-Seq	BioSample: https://www.ncbi.nlm.nih.gov/biosample/SAMN32405919	SRA: https://www.ncbi.nlm.nih.gov/sra?term=SRX18848904	NONE	Leukocytes	Blood
GSM6881396	leukocytes, DR group R_JS005	GSM6881396	Public on May 26 2023	Dec 21 2022	May 26 2023	SRA	1	Blood	Homo sapiens	tissue: Blood	cell type: Leukocytes	Blood samples were added with EDTA for anticoagulation, separated at 3000 RPM for 15min, and supernatant was obtained, preserved at -20°, and transported on dry ice.	total RNA	RNA was harvested using Rneasy mini plus kit (Qiagen). 1ul of total RNA was used for the construction of sequencing libraries.	Paired-end libraries were synthesized by using the TruSeq™ RNA Sample Preparation Kit (Illumina, USA) following TruSeq™ RNA Sample Preparation Guide. Briefly, The poly-A containing mRNA molecules were purified using poly-T oligo-attached magnetic beads.	9606	leukocytes, DR group	The library construction and sequencing were performed by Sinotech Genomics Co., Ltd (Shanghai, China).	Paired-end sequence files (fastq) were mapped to the reference genome (GRCh38.100) using Hisat2 (Hierarchical Indexing for Spliced Alignment of Transcripts, version 2.0.5).	The output SAM (sequencing alignment/map) files were converted to BAM (binary alignment/map) files and sorted using SAMtools (version 1.3.1).	Gene abundance was expressed as fragments per kilobase of exon per million reads mapped (FPKM).	Stringtie software was used to count the fragment within each gene, and TMM algorithm was used for normalization.	Assembly: GRCh38.100	Supplementary files format and content: Excel file contains the FPKM value and original read count for each Sample	GPL24676	zhaoyu,,xiang	xiaozhaoyu@sjtu.edu.cn	18217013269	Shanghai general hospital	No.85 Wujin Road	Shanghai	Shanghai	200080	China	0	Illumina NovaSeq 6000	cDNA	transcriptomic	RNA-Seq	BioSample: https://www.ncbi.nlm.nih.gov/biosample/SAMN32405918	SRA: https://www.ncbi.nlm.nih.gov/sra?term=SRX18848905	NONE	Leukocytes	Blood
GSM6881397	leukocytes, DR group R_JS006	GSM6881397	Public on May 26 2023	Dec 21 2022	May 26 2023	SRA	1	Blood	Homo sapiens	tissue: Blood	cell type: Leukocytes	Blood samples were added with EDTA for anticoagulation, separated at 3000 RPM for 15min, and supernatant was obtained, preserved at -20°, and transported on dry ice.	total RNA	RNA was harvested using Rneasy mini plus kit (Qiagen). 1ul of total RNA was used for the construction of sequencing libraries.	Paired-end libraries were synthesized by using the TruSeq™ RNA Sample Preparation Kit (Illumina, USA) following TruSeq™ RNA Sample Preparation Guide. Briefly, The poly-A containing mRNA molecules were purified using poly-T oligo-attached magnetic beads.	9606	leukocytes, DR group	The library construction and sequencing were performed by Sinotech Genomics Co., Ltd (Shanghai, China).	Paired-end sequence files (fastq) were mapped to the reference genome (GRCh38.100) using Hisat2 (Hierarchical Indexing for Spliced Alignment of Transcripts, version 2.0.5).	The output SAM (sequencing alignment/map) files were converted to BAM (binary alignment/map) files and sorted using SAMtools (version 1.3.1).	Gene abundance was expressed as fragments per kilobase of exon per million reads mapped (FPKM).	Stringtie software was used to count the fragment within each gene, and TMM algorithm was used for normalization.	Assembly: GRCh38.100	Supplementary files format and content: Excel file contains the FPKM value and original read count for each Sample	GPL24676	zhaoyu,,xiang	xiaozhaoyu@sjtu.edu.cn	18217013269	Shanghai general hospital	No.85 Wujin Road	Shanghai	Shanghai	200080	China	0	Illumina NovaSeq 6000	cDNA	transcriptomic	RNA-Seq	BioSample: https://www.ncbi.nlm.nih.gov/biosample/SAMN32405917	SRA: https://www.ncbi.nlm.nih.gov/sra?term=SRX18848906	NONE	Leukocytes	Blood
GSM6881398	leukocytes, DR group R_JS007	GSM6881398	Public on May 26 2023	Dec 21 2022	May 26 2023	SRA	1	Blood	Homo sapiens	tissue: Blood	cell type: Leukocytes	Blood samples were added with EDTA for anticoagulation, separated at 3000 RPM for 15min, and supernatant was obtained, preserved at -20°, and transported on dry ice.	total RNA	RNA was harvested using Rneasy mini plus kit (Qiagen). 1ul of total RNA was used for the construction of sequencing libraries.	Paired-end libraries were synthesized by using the TruSeq™ RNA Sample Preparation Kit (Illumina, USA) following TruSeq™ RNA Sample Preparation Guide. Briefly, The poly-A containing mRNA molecules were purified using poly-T oligo-attached magnetic beads.	9606	leukocytes, DR group	The library construction and sequencing were performed by Sinotech Genomics Co., Ltd (Shanghai, China).	Paired-end sequence files (fastq) were mapped to the reference genome (GRCh38.100) using Hisat2 (Hierarchical Indexing for Spliced Alignment of Transcripts, version 2.0.5).	The output SAM (sequencing alignment/map) files were converted to BAM (binary alignment/map) files and sorted using SAMtools (version 1.3.1).	Gene abundance was expressed as fragments per kilobase of exon per million reads mapped (FPKM).	Stringtie software was used to count the fragment within each gene, and TMM algorithm was used for normalization.	Assembly: GRCh38.100	Supplementary files format and content: Excel file contains the FPKM value and original read count for each Sample	GPL24676	zhaoyu,,xiang	xiaozhaoyu@sjtu.edu.cn	18217013269	Shanghai general hospital	No.85 Wujin Road	Shanghai	Shanghai	200080	China	0	Illumina NovaSeq 6000	cDNA	transcriptomic	RNA-Seq	BioSample: https://www.ncbi.nlm.nih.gov/biosample/SAMN32405916	SRA: https://www.ncbi.nlm.nih.gov/sra?term=SRX18848907	NONE	Leukocytes	Blood
GSM6881400	leukocytes, DR group R_JS008	GSM6881400	Public on May 26 2023	Dec 21 2022	May 26 2023	SRA	1	Blood	Homo sapiens	tissue: Blood	cell type: Leukocytes	Blood samples were added with EDTA for anticoagulation, separated at 3000 RPM for 15min, and supernatant was obtained, preserved at -20°, and transported on dry ice.	total RNA	RNA was harvested using Rneasy mini plus kit (Qiagen). 1ul of total RNA was used for the construction of sequencing libraries.	Paired-end libraries were synthesized by using the TruSeq™ RNA Sample Preparation Kit (Illumina, USA) following TruSeq™ RNA Sample Preparation Guide. Briefly, The poly-A containing mRNA molecules were purified using poly-T oligo-attached magnetic beads.	9606	leukocytes, DR group	The library construction and sequencing were performed by Sinotech Genomics Co., Ltd (Shanghai, China).	Paired-end sequence files (fastq) were mapped to the reference genome (GRCh38.100) using Hisat2 (Hierarchical Indexing for Spliced Alignment of Transcripts, version 2.0.5).	The output SAM (sequencing alignment/map) files were converted to BAM (binary alignment/map) files and sorted using SAMtools (version 1.3.1).	Gene abundance was expressed as fragments per kilobase of exon per million reads mapped (FPKM).	Stringtie software was used to count the fragment within each gene, and TMM algorithm was used for normalization.	Assembly: GRCh38.100	Supplementary files format and content: Excel file contains the FPKM value and original read count for each Sample	GPL24676	zhaoyu,,xiang	xiaozhaoyu@sjtu.edu.cn	18217013269	Shanghai general hospital	No.85 Wujin Road	Shanghai	Shanghai	200080	China	0	Illumina NovaSeq 6000	cDNA	transcriptomic	RNA-Seq	BioSample: https://www.ncbi.nlm.nih.gov/biosample/SAMN32405915	SRA: https://www.ncbi.nlm.nih.gov/sra?term=SRX18848908	NONE	Leukocytes	Blood
GSM6881401	leukocytes, DR group R_JS009	GSM6881401	Public on May 26 2023	Dec 21 2022	May 26 2023	SRA	1	Blood	Homo sapiens	tissue: Blood	cell type: Leukocytes	Blood samples were added with EDTA for anticoagulation, separated at 3000 RPM for 15min, and supernatant was obtained, preserved at -20°, and transported on dry ice.	total RNA	RNA was harvested using Rneasy mini plus kit (Qiagen). 1ul of total RNA was used for the construction of sequencing libraries.	Paired-end libraries were synthesized by using the TruSeq™ RNA Sample Preparation Kit (Illumina, USA) following TruSeq™ RNA Sample Preparation Guide. Briefly, The poly-A containing mRNA molecules were purified using poly-T oligo-attached magnetic beads.	9606	leukocytes, DR group	The library construction and sequencing were performed by Sinotech Genomics Co., Ltd (Shanghai, China).	Paired-end sequence files (fastq) were mapped to the reference genome (GRCh38.100) using Hisat2 (Hierarchical Indexing for Spliced Alignment of Transcripts, version 2.0.5).	The output SAM (sequencing alignment/map) files were converted to BAM (binary alignment/map) files and sorted using SAMtools (version 1.3.1).	Gene abundance was expressed as fragments per kilobase of exon per million reads mapped (FPKM).	Stringtie software was used to count the fragment within each gene, and TMM algorithm was used for normalization.	Assembly: GRCh38.100	Supplementary files format and content: Excel file contains the FPKM value and original read count for each Sample	GPL24676	zhaoyu,,xiang	xiaozhaoyu@sjtu.edu.cn	18217013269	Shanghai general hospital	No.85 Wujin Road	Shanghai	Shanghai	200080	China	0	Illumina NovaSeq 6000	cDNA	transcriptomic	RNA-Seq	BioSample: https://www.ncbi.nlm.nih.gov/biosample/SAMN32405914	SRA: https://www.ncbi.nlm.nih.gov/sra?term=SRX18848949	NONE	Leukocytes	Blood
GSM6881402	leukocytes, DR group R_JS010	GSM6881402	Public on May 26 2023	Dec 21 2022	May 26 2023	SRA	1	Blood	Homo sapiens	tissue: Blood	cell type: Leukocytes	Blood samples were added with EDTA for anticoagulation, separated at 3000 RPM for 15min, and supernatant was obtained, preserved at -20°, and transported on dry ice.	total RNA	RNA was harvested using Rneasy mini plus kit (Qiagen). 1ul of total RNA was used for the construction of sequencing libraries.	Paired-end libraries were synthesized by using the TruSeq™ RNA Sample Preparation Kit (Illumina, USA) following TruSeq™ RNA Sample Preparation Guide. Briefly, The poly-A containing mRNA molecules were purified using poly-T oligo-attached magnetic beads.	9606	leukocytes, DR group	The library construction and sequencing were performed by Sinotech Genomics Co., Ltd (Shanghai, China).	Paired-end sequence files (fastq) were mapped to the reference genome (GRCh38.100) using Hisat2 (Hierarchical Indexing for Spliced Alignment of Transcripts, version 2.0.5).	The output SAM (sequencing alignment/map) files were converted to BAM (binary alignment/map) files and sorted using SAMtools (version 1.3.1).	Gene abundance was expressed as fragments per kilobase of exon per million reads mapped (FPKM).	Stringtie software was used to count the fragment within each gene, and TMM algorithm was used for normalization.	Assembly: GRCh38.100	Supplementary files format and content: Excel file contains the FPKM value and original read count for each Sample	GPL24676	zhaoyu,,xiang	xiaozhaoyu@sjtu.edu.cn	18217013269	Shanghai general hospital	No.85 Wujin Road	Shanghai	Shanghai	200080	China	0	Illumina NovaSeq 6000	cDNA	transcriptomic	RNA-Seq	BioSample: https://www.ncbi.nlm.nih.gov/biosample/SAMN32405913	SRA: https://www.ncbi.nlm.nih.gov/sra?term=SRX18848950	NONE	Leukocytes	Blood
GSM6881403	leukocytes, DR group R_JS011	GSM6881403	Public on May 26 2023	Dec 21 2022	May 26 2023	SRA	1	Blood	Homo sapiens	tissue: Blood	cell type: Leukocytes	Blood samples were added with EDTA for anticoagulation, separated at 3000 RPM for 15min, and supernatant was obtained, preserved at -20°, and transported on dry ice.	total RNA	RNA was harvested using Rneasy mini plus kit (Qiagen). 1ul of total RNA was used for the construction of sequencing libraries.	Paired-end libraries were synthesized by using the TruSeq™ RNA Sample Preparation Kit (Illumina, USA) following TruSeq™ RNA Sample Preparation Guide. Briefly, The poly-A containing mRNA molecules were purified using poly-T oligo-attached magnetic beads.	9606	leukocytes, DR group	The library construction and sequencing were performed by Sinotech Genomics Co., Ltd (Shanghai, China).	Paired-end sequence files (fastq) were mapped to the reference genome (GRCh38.100) using Hisat2 (Hierarchical Indexing for Spliced Alignment of Transcripts, version 2.0.5).	The output SAM (sequencing alignment/map) files were converted to BAM (binary alignment/map) files and sorted using SAMtools (version 1.3.1).	Gene abundance was expressed as fragments per kilobase of exon per million reads mapped (FPKM).	Stringtie software was used to count the fragment within each gene, and TMM algorithm was used for normalization.	Assembly: GRCh38.100	Supplementary files format and content: Excel file contains the FPKM value and original read count for each Sample	GPL24676	zhaoyu,,xiang	xiaozhaoyu@sjtu.edu.cn	18217013269	Shanghai general hospital	No.85 Wujin Road	Shanghai	Shanghai	200080	China	0	Illumina NovaSeq 6000	cDNA	transcriptomic	RNA-Seq	BioSample: https://www.ncbi.nlm.nih.gov/biosample/SAMN32405912	SRA: https://www.ncbi.nlm.nih.gov/sra?term=SRX18848951	NONE	Leukocytes	Blood
GSM6881404	leukocytes, DR group R_JS012	GSM6881404	Public on May 26 2023	Dec 21 2022	May 26 2023	SRA	1	Blood	Homo sapiens	tissue: Blood	cell type: Leukocytes	Blood samples were added with EDTA for anticoagulation, separated at 3000 RPM for 15min, and supernatant was obtained, preserved at -20°, and transported on dry ice.	total RNA	RNA was harvested using Rneasy mini plus kit (Qiagen). 1ul of total RNA was used for the construction of sequencing libraries.	Paired-end libraries were synthesized by using the TruSeq™ RNA Sample Preparation Kit (Illumina, USA) following TruSeq™ RNA Sample Preparation Guide. Briefly, The poly-A containing mRNA molecules were purified using poly-T oligo-attached magnetic beads.	9606	leukocytes, DR group	The library construction and sequencing were performed by Sinotech Genomics Co., Ltd (Shanghai, China).	Paired-end sequence files (fastq) were mapped to the reference genome (GRCh38.100) using Hisat2 (Hierarchical Indexing for Spliced Alignment of Transcripts, version 2.0.5).	The output SAM (sequencing alignment/map) files were converted to BAM (binary alignment/map) files and sorted using SAMtools (version 1.3.1).	Gene abundance was expressed as fragments per kilobase of exon per million reads mapped (FPKM).	Stringtie software was used to count the fragment within each gene, and TMM algorithm was used for normalization.	Assembly: GRCh38.100	Supplementary files format and content: Excel file contains the FPKM value and original read count for each Sample	GPL24676	zhaoyu,,xiang	xiaozhaoyu@sjtu.edu.cn	18217013269	Shanghai general hospital	No.85 Wujin Road	Shanghai	Shanghai	200080	China	0	Illumina NovaSeq 6000	cDNA	transcriptomic	RNA-Seq	BioSample: https://www.ncbi.nlm.nih.gov/biosample/SAMN32405911	SRA: https://www.ncbi.nlm.nih.gov/sra?term=SRX18848952	NONE	Leukocytes	Blood
GSM6881406	leukocytes, DR group R_JS013	GSM6881406	Public on May 26 2023	Dec 21 2022	May 26 2023	SRA	1	Blood	Homo sapiens	tissue: Blood	cell type: Leukocytes	Blood samples were added with EDTA for anticoagulation, separated at 3000 RPM for 15min, and supernatant was obtained, preserved at -20°, and transported on dry ice.	total RNA	RNA was harvested using Rneasy mini plus kit (Qiagen). 1ul of total RNA was used for the construction of sequencing libraries.	Paired-end libraries were synthesized by using the TruSeq™ RNA Sample Preparation Kit (Illumina, USA) following TruSeq™ RNA Sample Preparation Guide. Briefly, The poly-A containing mRNA molecules were purified using poly-T oligo-attached magnetic beads.	9606	leukocytes, DR group	The library construction and sequencing were performed by Sinotech Genomics Co., Ltd (Shanghai, China).	Paired-end sequence files (fastq) were mapped to the reference genome (GRCh38.100) using Hisat2 (Hierarchical Indexing for Spliced Alignment of Transcripts, version 2.0.5).	The output SAM (sequencing alignment/map) files were converted to BAM (binary alignment/map) files and sorted using SAMtools (version 1.3.1).	Gene abundance was expressed as fragments per kilobase of exon per million reads mapped (FPKM).	Stringtie software was used to count the fragment within each gene, and TMM algorithm was used for normalization.	Assembly: GRCh38.100	Supplementary files format and content: Excel file contains the FPKM value and original read count for each Sample	GPL24676	zhaoyu,,xiang	xiaozhaoyu@sjtu.edu.cn	18217013269	Shanghai general hospital	No.85 Wujin Road	Shanghai	Shanghai	200080	China	0	Illumina NovaSeq 6000	cDNA	transcriptomic	RNA-Seq	BioSample: https://www.ncbi.nlm.nih.gov/biosample/SAMN32405910	SRA: https://www.ncbi.nlm.nih.gov/sra?term=SRX18848953	NONE	Leukocytes	Blood
GSM6881407	leukocytes, DR group R_JS014	GSM6881407	Public on May 26 2023	Dec 21 2022	May 26 2023	SRA	1	Blood	Homo sapiens	tissue: Blood	cell type: Leukocytes	Blood samples were added with EDTA for anticoagulation, separated at 3000 RPM for 15min, and supernatant was obtained, preserved at -20°, and transported on dry ice.	total RNA	RNA was harvested using Rneasy mini plus kit (Qiagen). 1ul of total RNA was used for the construction of sequencing libraries.	Paired-end libraries were synthesized by using the TruSeq™ RNA Sample Preparation Kit (Illumina, USA) following TruSeq™ RNA Sample Preparation Guide. Briefly, The poly-A containing mRNA molecules were purified using poly-T oligo-attached magnetic beads.	9606	leukocytes, DR group	The library construction and sequencing were performed by Sinotech Genomics Co., Ltd (Shanghai, China).	Paired-end sequence files (fastq) were mapped to the reference genome (GRCh38.100) using Hisat2 (Hierarchical Indexing for Spliced Alignment of Transcripts, version 2.0.5).	The output SAM (sequencing alignment/map) files were converted to BAM (binary alignment/map) files and sorted using SAMtools (version 1.3.1).	Gene abundance was expressed as fragments per kilobase of exon per million reads mapped (FPKM).	Stringtie software was used to count the fragment within each gene, and TMM algorithm was used for normalization.	Assembly: GRCh38.100	Supplementary files format and content: Excel file contains the FPKM value and original read count for each Sample	GPL24676	zhaoyu,,xiang	xiaozhaoyu@sjtu.edu.cn	18217013269	Shanghai general hospital	No.85 Wujin Road	Shanghai	Shanghai	200080	China	0	Illumina NovaSeq 6000	cDNA	transcriptomic	RNA-Seq	BioSample: https://www.ncbi.nlm.nih.gov/biosample/SAMN32405909	SRA: https://www.ncbi.nlm.nih.gov/sra?term=SRX18848954	NONE	Leukocytes	Blood
GSM6881408	leukocytes, DR group R_JS015	GSM6881408	Public on May 26 2023	Dec 21 2022	May 26 2023	SRA	1	Blood	Homo sapiens	tissue: Blood	cell type: Leukocytes	Blood samples were added with EDTA for anticoagulation, separated at 3000 RPM for 15min, and supernatant was obtained, preserved at -20°, and transported on dry ice.	total RNA	RNA was harvested using Rneasy mini plus kit (Qiagen). 1ul of total RNA was used for the construction of sequencing libraries.	Paired-end libraries were synthesized by using the TruSeq™ RNA Sample Preparation Kit (Illumina, USA) following TruSeq™ RNA Sample Preparation Guide. Briefly, The poly-A containing mRNA molecules were purified using poly-T oligo-attached magnetic beads.	9606	leukocytes, DR group	The library construction and sequencing were performed by Sinotech Genomics Co., Ltd (Shanghai, China).	Paired-end sequence files (fastq) were mapped to the reference genome (GRCh38.100) using Hisat2 (Hierarchical Indexing for Spliced Alignment of Transcripts, version 2.0.5).	The output SAM (sequencing alignment/map) files were converted to BAM (binary alignment/map) files and sorted using SAMtools (version 1.3.1).	Gene abundance was expressed as fragments per kilobase of exon per million reads mapped (FPKM).	Stringtie software was used to count the fragment within each gene, and TMM algorithm was used for normalization.	Assembly: GRCh38.100	Supplementary files format and content: Excel file contains the FPKM value and original read count for each Sample	GPL24676	zhaoyu,,xiang	xiaozhaoyu@sjtu.edu.cn	18217013269	Shanghai general hospital	No.85 Wujin Road	Shanghai	Shanghai	200080	China	0	Illumina NovaSeq 6000	cDNA	transcriptomic	RNA-Seq	BioSample: https://www.ncbi.nlm.nih.gov/biosample/SAMN32405908	SRA: https://www.ncbi.nlm.nih.gov/sra?term=SRX18848955	NONE	Leukocytes	Blood
GSM6881409	leukocytes, DR group R_JS016	GSM6881409	Public on May 26 2023	Dec 21 2022	May 26 2023	SRA	1	Blood	Homo sapiens	tissue: Blood	cell type: Leukocytes	Blood samples were added with EDTA for anticoagulation, separated at 3000 RPM for 15min, and supernatant was obtained, preserved at -20°, and transported on dry ice.	total RNA	RNA was harvested using Rneasy mini plus kit (Qiagen). 1ul of total RNA was used for the construction of sequencing libraries.	Paired-end libraries were synthesized by using the TruSeq™ RNA Sample Preparation Kit (Illumina, USA) following TruSeq™ RNA Sample Preparation Guide. Briefly, The poly-A containing mRNA molecules were purified using poly-T oligo-attached magnetic beads.	9606	leukocytes, DR group	The library construction and sequencing were performed by Sinotech Genomics Co., Ltd (Shanghai, China).	Paired-end sequence files (fastq) were mapped to the reference genome (GRCh38.100) using Hisat2 (Hierarchical Indexing for Spliced Alignment of Transcripts, version 2.0.5).	The output SAM (sequencing alignment/map) files were converted to BAM (binary alignment/map) files and sorted using SAMtools (version 1.3.1).	Gene abundance was expressed as fragments per kilobase of exon per million reads mapped (FPKM).	Stringtie software was used to count the fragment within each gene, and TMM algorithm was used for normalization.	Assembly: GRCh38.100	Supplementary files format and content: Excel file contains the FPKM value and original read count for each Sample	GPL24676	zhaoyu,,xiang	xiaozhaoyu@sjtu.edu.cn	18217013269	Shanghai general hospital	No.85 Wujin Road	Shanghai	Shanghai	200080	China	0	Illumina NovaSeq 6000	cDNA	transcriptomic	RNA-Seq	BioSample: https://www.ncbi.nlm.nih.gov/biosample/SAMN32405907	SRA: https://www.ncbi.nlm.nih.gov/sra?term=SRX18848956	NONE	Leukocytes	Blood
GSM6881410	leukocytes, DR group R_JS017	GSM6881410	Public on May 26 2023	Dec 21 2022	May 26 2023	SRA	1	Blood	Homo sapiens	tissue: Blood	cell type: Leukocytes	Blood samples were added with EDTA for anticoagulation, separated at 3000 RPM for 15min, and supernatant was obtained, preserved at -20°, and transported on dry ice.	total RNA	RNA was harvested using Rneasy mini plus kit (Qiagen). 1ul of total RNA was used for the construction of sequencing libraries.	Paired-end libraries were synthesized by using the TruSeq™ RNA Sample Preparation Kit (Illumina, USA) following TruSeq™ RNA Sample Preparation Guide. Briefly, The poly-A containing mRNA molecules were purified using poly-T oligo-attached magnetic beads.	9606	leukocytes, DR group	The library construction and sequencing were performed by Sinotech Genomics Co., Ltd (Shanghai, China).	Paired-end sequence files (fastq) were mapped to the reference genome (GRCh38.100) using Hisat2 (Hierarchical Indexing for Spliced Alignment of Transcripts, version 2.0.5).	The output SAM (sequencing alignment/map) files were converted to BAM (binary alignment/map) files and sorted using SAMtools (version 1.3.1).	Gene abundance was expressed as fragments per kilobase of exon per million reads mapped (FPKM).	Stringtie software was used to count the fragment within each gene, and TMM algorithm was used for normalization.	Assembly: GRCh38.100	Supplementary files format and content: Excel file contains the FPKM value and original read count for each Sample	GPL24676	zhaoyu,,xiang	xiaozhaoyu@sjtu.edu.cn	18217013269	Shanghai general hospital	No.85 Wujin Road	Shanghai	Shanghai	200080	China	0	Illumina NovaSeq 6000	cDNA	transcriptomic	RNA-Seq	BioSample: https://www.ncbi.nlm.nih.gov/biosample/SAMN32405906	SRA: https://www.ncbi.nlm.nih.gov/sra?term=SRX18848957	NONE	Leukocytes	Blood
GSM6881411	leukocytes, DR group R_JS018	GSM6881411	Public on May 26 2023	Dec 21 2022	May 26 2023	SRA	1	Blood	Homo sapiens	tissue: Blood	cell type: Leukocytes	Blood samples were added with EDTA for anticoagulation, separated at 3000 RPM for 15min, and supernatant was obtained, preserved at -20°, and transported on dry ice.	total RNA	RNA was harvested using Rneasy mini plus kit (Qiagen). 1ul of total RNA was used for the construction of sequencing libraries.	Paired-end libraries were synthesized by using the TruSeq™ RNA Sample Preparation Kit (Illumina, USA) following TruSeq™ RNA Sample Preparation Guide. Briefly, The poly-A containing mRNA molecules were purified using poly-T oligo-attached magnetic beads.	9606	leukocytes, DR group	The library construction and sequencing were performed by Sinotech Genomics Co., Ltd (Shanghai, China).	Paired-end sequence files (fastq) were mapped to the reference genome (GRCh38.100) using Hisat2 (Hierarchical Indexing for Spliced Alignment of Transcripts, version 2.0.5).	The output SAM (sequencing alignment/map) files were converted to BAM (binary alignment/map) files and sorted using SAMtools (version 1.3.1).	Gene abundance was expressed as fragments per kilobase of exon per million reads mapped (FPKM).	Stringtie software was used to count the fragment within each gene, and TMM algorithm was used for normalization.	Assembly: GRCh38.100	Supplementary files format and content: Excel file contains the FPKM value and original read count for each Sample	GPL24676	zhaoyu,,xiang	xiaozhaoyu@sjtu.edu.cn	18217013269	Shanghai general hospital	No.85 Wujin Road	Shanghai	Shanghai	200080	China	0	Illumina NovaSeq 6000	cDNA	transcriptomic	RNA-Seq	BioSample: https://www.ncbi.nlm.nih.gov/biosample/SAMN32405905	SRA: https://www.ncbi.nlm.nih.gov/sra?term=SRX18848958	NONE	Leukocytes	Blood
GSM6881413	leukocytes, DR group R_JS019	GSM6881413	Public on May 26 2023	Dec 21 2022	May 26 2023	SRA	1	Blood	Homo sapiens	tissue: Blood	cell type: Leukocytes	Blood samples were added with EDTA for anticoagulation, separated at 3000 RPM for 15min, and supernatant was obtained, preserved at -20°, and transported on dry ice.	total RNA	RNA was harvested using Rneasy mini plus kit (Qiagen). 1ul of total RNA was used for the construction of sequencing libraries.	Paired-end libraries were synthesized by using the TruSeq™ RNA Sample Preparation Kit (Illumina, USA) following TruSeq™ RNA Sample Preparation Guide. Briefly, The poly-A containing mRNA molecules were purified using poly-T oligo-attached magnetic beads.	9606	leukocytes, DR group	The library construction and sequencing were performed by Sinotech Genomics Co., Ltd (Shanghai, China).	Paired-end sequence files (fastq) were mapped to the reference genome (GRCh38.100) using Hisat2 (Hierarchical Indexing for Spliced Alignment of Transcripts, version 2.0.5).	The output SAM (sequencing alignment/map) files were converted to BAM (binary alignment/map) files and sorted using SAMtools (version 1.3.1).	Gene abundance was expressed as fragments per kilobase of exon per million reads mapped (FPKM).	Stringtie software was used to count the fragment within each gene, and TMM algorithm was used for normalization.	Assembly: GRCh38.100	Supplementary files format and content: Excel file contains the FPKM value and original read count for each Sample	GPL24676	zhaoyu,,xiang	xiaozhaoyu@sjtu.edu.cn	18217013269	Shanghai general hospital	No.85 Wujin Road	Shanghai	Shanghai	200080	China	0	Illumina NovaSeq 6000	cDNA	transcriptomic	RNA-Seq	BioSample: https://www.ncbi.nlm.nih.gov/biosample/SAMN32405904	SRA: https://www.ncbi.nlm.nih.gov/sra?term=SRX18848959	NONE	Leukocytes	Blood
GSM6881414	leukocytes, DR group R_JS020	GSM6881414	Public on May 26 2023	Dec 21 2022	May 26 2023	SRA	1	Blood	Homo sapiens	tissue: Blood	cell type: Leukocytes	Blood samples were added with EDTA for anticoagulation, separated at 3000 RPM for 15min, and supernatant was obtained, preserved at -20°, and transported on dry ice.	total RNA	RNA was harvested using Rneasy mini plus kit (Qiagen). 1ul of total RNA was used for the construction of sequencing libraries.	Paired-end libraries were synthesized by using the TruSeq™ RNA Sample Preparation Kit (Illumina, USA) following TruSeq™ RNA Sample Preparation Guide. Briefly, The poly-A containing mRNA molecules were purified using poly-T oligo-attached magnetic beads.	9606	leukocytes, DR group	The library construction and sequencing were performed by Sinotech Genomics Co., Ltd (Shanghai, China).	Paired-end sequence files (fastq) were mapped to the reference genome (GRCh38.100) using Hisat2 (Hierarchical Indexing for Spliced Alignment of Transcripts, version 2.0.5).	The output SAM (sequencing alignment/map) files were converted to BAM (binary alignment/map) files and sorted using SAMtools (version 1.3.1).	Gene abundance was expressed as fragments per kilobase of exon per million reads mapped (FPKM).	Stringtie software was used to count the fragment within each gene, and TMM algorithm was used for normalization.	Assembly: GRCh38.100	Supplementary files format and content: Excel file contains the FPKM value and original read count for each Sample	GPL24676	zhaoyu,,xiang	xiaozhaoyu@sjtu.edu.cn	18217013269	Shanghai general hospital	No.85 Wujin Road	Shanghai	Shanghai	200080	China	0	Illumina NovaSeq 6000	cDNA	transcriptomic	RNA-Seq	BioSample: https://www.ncbi.nlm.nih.gov/biosample/SAMN32405903	SRA: https://www.ncbi.nlm.nih.gov/sra?term=SRX18848960	NONE	Leukocytes	Blood
GSM6881415	leukocytes, DR group R_JS021	GSM6881415	Public on May 26 2023	Dec 21 2022	May 26 2023	SRA	1	Blood	Homo sapiens	tissue: Blood	cell type: Leukocytes	Blood samples were added with EDTA for anticoagulation, separated at 3000 RPM for 15min, and supernatant was obtained, preserved at -20°, and transported on dry ice.	total RNA	RNA was harvested using Rneasy mini plus kit (Qiagen). 1ul of total RNA was used for the construction of sequencing libraries.	Paired-end libraries were synthesized by using the TruSeq™ RNA Sample Preparation Kit (Illumina, USA) following TruSeq™ RNA Sample Preparation Guide. Briefly, The poly-A containing mRNA molecules were purified using poly-T oligo-attached magnetic beads.	9606	leukocytes, DR group	The library construction and sequencing were performed by Sinotech Genomics Co., Ltd (Shanghai, China).	Paired-end sequence files (fastq) were mapped to the reference genome (GRCh38.100) using Hisat2 (Hierarchical Indexing for Spliced Alignment of Transcripts, version 2.0.5).	The output SAM (sequencing alignment/map) files were converted to BAM (binary alignment/map) files and sorted using SAMtools (version 1.3.1).	Gene abundance was expressed as fragments per kilobase of exon per million reads mapped (FPKM).	Stringtie software was used to count the fragment within each gene, and TMM algorithm was used for normalization.	Assembly: GRCh38.100	Supplementary files format and content: Excel file contains the FPKM value and original read count for each Sample	GPL24676	zhaoyu,,xiang	xiaozhaoyu@sjtu.edu.cn	18217013269	Shanghai general hospital	No.85 Wujin Road	Shanghai	Shanghai	200080	China	0	Illumina NovaSeq 6000	cDNA	transcriptomic	RNA-Seq	BioSample: https://www.ncbi.nlm.nih.gov/biosample/SAMN32405902	SRA: https://www.ncbi.nlm.nih.gov/sra?term=SRX18848961	NONE	Leukocytes	Blood
GSM6881416	leukocytes, DR group R_JS022	GSM6881416	Public on May 26 2023	Dec 21 2022	May 26 2023	SRA	1	Blood	Homo sapiens	tissue: Blood	cell type: Leukocytes	Blood samples were added with EDTA for anticoagulation, separated at 3000 RPM for 15min, and supernatant was obtained, preserved at -20°, and transported on dry ice.	total RNA	RNA was harvested using Rneasy mini plus kit (Qiagen). 1ul of total RNA was used for the construction of sequencing libraries.	Paired-end libraries were synthesized by using the TruSeq™ RNA Sample Preparation Kit (Illumina, USA) following TruSeq™ RNA Sample Preparation Guide. Briefly, The poly-A containing mRNA molecules were purified using poly-T oligo-attached magnetic beads.	9606	leukocytes, DR group	The library construction and sequencing were performed by Sinotech Genomics Co., Ltd (Shanghai, China).	Paired-end sequence files (fastq) were mapped to the reference genome (GRCh38.100) using Hisat2 (Hierarchical Indexing for Spliced Alignment of Transcripts, version 2.0.5).	The output SAM (sequencing alignment/map) files were converted to BAM (binary alignment/map) files and sorted using SAMtools (version 1.3.1).	Gene abundance was expressed as fragments per kilobase of exon per million reads mapped (FPKM).	Stringtie software was used to count the fragment within each gene, and TMM algorithm was used for normalization.	Assembly: GRCh38.100	Supplementary files format and content: Excel file contains the FPKM value and original read count for each Sample	GPL24676	zhaoyu,,xiang	xiaozhaoyu@sjtu.edu.cn	18217013269	Shanghai general hospital	No.85 Wujin Road	Shanghai	Shanghai	200080	China	0	Illumina NovaSeq 6000	cDNA	transcriptomic	RNA-Seq	BioSample: https://www.ncbi.nlm.nih.gov/biosample/SAMN32405901	SRA: https://www.ncbi.nlm.nih.gov/sra?term=SRX18848962	NONE	Leukocytes	Blood
GSM6881417	leukocytes, DR group R_JS023	GSM6881417	Public on May 26 2023	Dec 21 2022	May 26 2023	SRA	1	Blood	Homo sapiens	tissue: Blood	cell type: Leukocytes	Blood samples were added with EDTA for anticoagulation, separated at 3000 RPM for 15min, and supernatant was obtained, preserved at -20°, and transported on dry ice.	total RNA	RNA was harvested using Rneasy mini plus kit (Qiagen). 1ul of total RNA was used for the construction of sequencing libraries.	Paired-end libraries were synthesized by using the TruSeq™ RNA Sample Preparation Kit (Illumina, USA) following TruSeq™ RNA Sample Preparation Guide. Briefly, The poly-A containing mRNA molecules were purified using poly-T oligo-attached magnetic beads.	9606	leukocytes, DR group	The library construction and sequencing were performed by Sinotech Genomics Co., Ltd (Shanghai, China).	Paired-end sequence files (fastq) were mapped to the reference genome (GRCh38.100) using Hisat2 (Hierarchical Indexing for Spliced Alignment of Transcripts, version 2.0.5).	The output SAM (sequencing alignment/map) files were converted to BAM (binary alignment/map) files and sorted using SAMtools (version 1.3.1).	Gene abundance was expressed as fragments per kilobase of exon per million reads mapped (FPKM).	Stringtie software was used to count the fragment within each gene, and TMM algorithm was used for normalization.	Assembly: GRCh38.100	Supplementary files format and content: Excel file contains the FPKM value and original read count for each Sample	GPL24676	zhaoyu,,xiang	xiaozhaoyu@sjtu.edu.cn	18217013269	Shanghai general hospital	No.85 Wujin Road	Shanghai	Shanghai	200080	China	0	Illumina NovaSeq 6000	cDNA	transcriptomic	RNA-Seq	BioSample: https://www.ncbi.nlm.nih.gov/biosample/SAMN32405900	SRA: https://www.ncbi.nlm.nih.gov/sra?term=SRX18848963	NONE	Leukocytes	Blood
GSM6881419	leukocytes, DR group R_JS024	GSM6881419	Public on May 26 2023	Dec 21 2022	May 26 2023	SRA	1	Blood	Homo sapiens	tissue: Blood	cell type: Leukocytes	Blood samples were added with EDTA for anticoagulation, separated at 3000 RPM for 15min, and supernatant was obtained, preserved at -20°, and transported on dry ice.	total RNA	RNA was harvested using Rneasy mini plus kit (Qiagen). 1ul of total RNA was used for the construction of sequencing libraries.	Paired-end libraries were synthesized by using the TruSeq™ RNA Sample Preparation Kit (Illumina, USA) following TruSeq™ RNA Sample Preparation Guide. Briefly, The poly-A containing mRNA molecules were purified using poly-T oligo-attached magnetic beads.	9606	leukocytes, DR group	The library construction and sequencing were performed by Sinotech Genomics Co., Ltd (Shanghai, China).	Paired-end sequence files (fastq) were mapped to the reference genome (GRCh38.100) using Hisat2 (Hierarchical Indexing for Spliced Alignment of Transcripts, version 2.0.5).	The output SAM (sequencing alignment/map) files were converted to BAM (binary alignment/map) files and sorted using SAMtools (version 1.3.1).	Gene abundance was expressed as fragments per kilobase of exon per million reads mapped (FPKM).	Stringtie software was used to count the fragment within each gene, and TMM algorithm was used for normalization.	Assembly: GRCh38.100	Supplementary files format and content: Excel file contains the FPKM value and original read count for each Sample	GPL24676	zhaoyu,,xiang	xiaozhaoyu@sjtu.edu.cn	18217013269	Shanghai general hospital	No.85 Wujin Road	Shanghai	Shanghai	200080	China	0	Illumina NovaSeq 6000	cDNA	transcriptomic	RNA-Seq	BioSample: https://www.ncbi.nlm.nih.gov/biosample/SAMN32405899	SRA: https://www.ncbi.nlm.nih.gov/sra?term=SRX18848964	NONE	Leukocytes	Blood
GSM6881420	leukocytes, DR group R_JS025	GSM6881420	Public on May 26 2023	Dec 21 2022	May 26 2023	SRA	1	Blood	Homo sapiens	tissue: Blood	cell type: Leukocytes	Blood samples were added with EDTA for anticoagulation, separated at 3000 RPM for 15min, and supernatant was obtained, preserved at -20°, and transported on dry ice.	total RNA	RNA was harvested using Rneasy mini plus kit (Qiagen). 1ul of total RNA was used for the construction of sequencing libraries.	Paired-end libraries were synthesized by using the TruSeq™ RNA Sample Preparation Kit (Illumina, USA) following TruSeq™ RNA Sample Preparation Guide. Briefly, The poly-A containing mRNA molecules were purified using poly-T oligo-attached magnetic beads.	9606	leukocytes, DR group	The library construction and sequencing were performed by Sinotech Genomics Co., Ltd (Shanghai, China).	Paired-end sequence files (fastq) were mapped to the reference genome (GRCh38.100) using Hisat2 (Hierarchical Indexing for Spliced Alignment of Transcripts, version 2.0.5).	The output SAM (sequencing alignment/map) files were converted to BAM (binary alignment/map) files and sorted using SAMtools (version 1.3.1).	Gene abundance was expressed as fragments per kilobase of exon per million reads mapped (FPKM).	Stringtie software was used to count the fragment within each gene, and TMM algorithm was used for normalization.	Assembly: GRCh38.100	Supplementary files format and content: Excel file contains the FPKM value and original read count for each Sample	GPL24676	zhaoyu,,xiang	xiaozhaoyu@sjtu.edu.cn	18217013269	Shanghai general hospital	No.85 Wujin Road	Shanghai	Shanghai	200080	China	0	Illumina NovaSeq 6000	cDNA	transcriptomic	RNA-Seq	BioSample: https://www.ncbi.nlm.nih.gov/biosample/SAMN32405898	SRA: https://www.ncbi.nlm.nih.gov/sra?term=SRX18848965	NONE	Leukocytes	Blood
GSM6881421	leukocytes, DR group R_JS026	GSM6881421	Public on May 26 2023	Dec 21 2022	May 26 2023	SRA	1	Blood	Homo sapiens	tissue: Blood	cell type: Leukocytes	Blood samples were added with EDTA for anticoagulation, separated at 3000 RPM for 15min, and supernatant was obtained, preserved at -20°, and transported on dry ice.	total RNA	RNA was harvested using Rneasy mini plus kit (Qiagen). 1ul of total RNA was used for the construction of sequencing libraries.	Paired-end libraries were synthesized by using the TruSeq™ RNA Sample Preparation Kit (Illumina, USA) following TruSeq™ RNA Sample Preparation Guide. Briefly, The poly-A containing mRNA molecules were purified using poly-T oligo-attached magnetic beads.	9606	leukocytes, DR group	The library construction and sequencing were performed by Sinotech Genomics Co., Ltd (Shanghai, China).	Paired-end sequence files (fastq) were mapped to the reference genome (GRCh38.100) using Hisat2 (Hierarchical Indexing for Spliced Alignment of Transcripts, version 2.0.5).	The output SAM (sequencing alignment/map) files were converted to BAM (binary alignment/map) files and sorted using SAMtools (version 1.3.1).	Gene abundance was expressed as fragments per kilobase of exon per million reads mapped (FPKM).	Stringtie software was used to count the fragment within each gene, and TMM algorithm was used for normalization.	Assembly: GRCh38.100	Supplementary files format and content: Excel file contains the FPKM value and original read count for each Sample	GPL24676	zhaoyu,,xiang	xiaozhaoyu@sjtu.edu.cn	18217013269	Shanghai general hospital	No.85 Wujin Road	Shanghai	Shanghai	200080	China	0	Illumina NovaSeq 6000	cDNA	transcriptomic	RNA-Seq	BioSample: https://www.ncbi.nlm.nih.gov/biosample/SAMN32405897	SRA: https://www.ncbi.nlm.nih.gov/sra?term=SRX18848966	NONE	Leukocytes	Blood
GSM6881422	leukocytes, DR group R_JS027	GSM6881422	Public on May 26 2023	Dec 21 2022	May 26 2023	SRA	1	Blood	Homo sapiens	tissue: Blood	cell type: Leukocytes	Blood samples were added with EDTA for anticoagulation, separated at 3000 RPM for 15min, and supernatant was obtained, preserved at -20°, and transported on dry ice.	total RNA	RNA was harvested using Rneasy mini plus kit (Qiagen). 1ul of total RNA was used for the construction of sequencing libraries.	Paired-end libraries were synthesized by using the TruSeq™ RNA Sample Preparation Kit (Illumina, USA) following TruSeq™ RNA Sample Preparation Guide. Briefly, The poly-A containing mRNA molecules were purified using poly-T oligo-attached magnetic beads.	9606	leukocytes, DR group	The library construction and sequencing were performed by Sinotech Genomics Co., Ltd (Shanghai, China).	Paired-end sequence files (fastq) were mapped to the reference genome (GRCh38.100) using Hisat2 (Hierarchical Indexing for Spliced Alignment of Transcripts, version 2.0.5).	The output SAM (sequencing alignment/map) files were converted to BAM (binary alignment/map) files and sorted using SAMtools (version 1.3.1).	Gene abundance was expressed as fragments per kilobase of exon per million reads mapped (FPKM).	Stringtie software was used to count the fragment within each gene, and TMM algorithm was used for normalization.	Assembly: GRCh38.100	Supplementary files format and content: Excel file contains the FPKM value and original read count for each Sample	GPL24676	zhaoyu,,xiang	xiaozhaoyu@sjtu.edu.cn	18217013269	Shanghai general hospital	No.85 Wujin Road	Shanghai	Shanghai	200080	China	0	Illumina NovaSeq 6000	cDNA	transcriptomic	RNA-Seq	BioSample: https://www.ncbi.nlm.nih.gov/biosample/SAMN32405896	SRA: https://www.ncbi.nlm.nih.gov/sra?term=SRX18848967	NONE	Leukocytes	Blood
GSM6881424	leukocytes, DR group R_JS028	GSM6881424	Public on May 26 2023	Dec 21 2022	May 26 2023	SRA	1	Blood	Homo sapiens	tissue: Blood	cell type: Leukocytes	Blood samples were added with EDTA for anticoagulation, separated at 3000 RPM for 15min, and supernatant was obtained, preserved at -20°, and transported on dry ice.	total RNA	RNA was harvested using Rneasy mini plus kit (Qiagen). 1ul of total RNA was used for the construction of sequencing libraries.	Paired-end libraries were synthesized by using the TruSeq™ RNA Sample Preparation Kit (Illumina, USA) following TruSeq™ RNA Sample Preparation Guide. Briefly, The poly-A containing mRNA molecules were purified using poly-T oligo-attached magnetic beads.	9606	leukocytes, DR group	The library construction and sequencing were performed by Sinotech Genomics Co., Ltd (Shanghai, China).	Paired-end sequence files (fastq) were mapped to the reference genome (GRCh38.100) using Hisat2 (Hierarchical Indexing for Spliced Alignment of Transcripts, version 2.0.5).	The output SAM (sequencing alignment/map) files were converted to BAM (binary alignment/map) files and sorted using SAMtools (version 1.3.1).	Gene abundance was expressed as fragments per kilobase of exon per million reads mapped (FPKM).	Stringtie software was used to count the fragment within each gene, and TMM algorithm was used for normalization.	Assembly: GRCh38.100	Supplementary files format and content: Excel file contains the FPKM value and original read count for each Sample	GPL24676	zhaoyu,,xiang	xiaozhaoyu@sjtu.edu.cn	18217013269	Shanghai general hospital	No.85 Wujin Road	Shanghai	Shanghai	200080	China	0	Illumina NovaSeq 6000	cDNA	transcriptomic	RNA-Seq	BioSample: https://www.ncbi.nlm.nih.gov/biosample/SAMN32405895	SRA: https://www.ncbi.nlm.nih.gov/sra?term=SRX18848968	NONE	Leukocytes	Blood
GSM6881425	leukocytes, DR group R_JS029	GSM6881425	Public on May 26 2023	Dec 21 2022	May 26 2023	SRA	1	Blood	Homo sapiens	tissue: Blood	cell type: Leukocytes	Blood samples were added with EDTA for anticoagulation, separated at 3000 RPM for 15min, and supernatant was obtained, preserved at -20°, and transported on dry ice.	total RNA	RNA was harvested using Rneasy mini plus kit (Qiagen). 1ul of total RNA was used for the construction of sequencing libraries.	Paired-end libraries were synthesized by using the TruSeq™ RNA Sample Preparation Kit (Illumina, USA) following TruSeq™ RNA Sample Preparation Guide. Briefly, The poly-A containing mRNA molecules were purified using poly-T oligo-attached magnetic beads.	9606	leukocytes, DR group	The library construction and sequencing were performed by Sinotech Genomics Co., Ltd (Shanghai, China).	Paired-end sequence files (fastq) were mapped to the reference genome (GRCh38.100) using Hisat2 (Hierarchical Indexing for Spliced Alignment of Transcripts, version 2.0.5).	The output SAM (sequencing alignment/map) files were converted to BAM (binary alignment/map) files and sorted using SAMtools (version 1.3.1).	Gene abundance was expressed as fragments per kilobase of exon per million reads mapped (FPKM).	Stringtie software was used to count the fragment within each gene, and TMM algorithm was used for normalization.	Assembly: GRCh38.100	Supplementary files format and content: Excel file contains the FPKM value and original read count for each Sample	GPL24676	zhaoyu,,xiang	xiaozhaoyu@sjtu.edu.cn	18217013269	Shanghai general hospital	No.85 Wujin Road	Shanghai	Shanghai	200080	China	0	Illumina NovaSeq 6000	cDNA	transcriptomic	RNA-Seq	BioSample: https://www.ncbi.nlm.nih.gov/biosample/SAMN32405894	SRA: https://www.ncbi.nlm.nih.gov/sra?term=SRX18848856	NONE	Leukocytes	Blood
GSM6881426	leukocytes, DR group R_JS030	GSM6881426	Public on May 26 2023	Dec 21 2022	May 26 2023	SRA	1	Blood	Homo sapiens	tissue: Blood	cell type: Leukocytes	Blood samples were added with EDTA for anticoagulation, separated at 3000 RPM for 15min, and supernatant was obtained, preserved at -20°, and transported on dry ice.	total RNA	RNA was harvested using Rneasy mini plus kit (Qiagen). 1ul of total RNA was used for the construction of sequencing libraries.	Paired-end libraries were synthesized by using the TruSeq™ RNA Sample Preparation Kit (Illumina, USA) following TruSeq™ RNA Sample Preparation Guide. Briefly, The poly-A containing mRNA molecules were purified using poly-T oligo-attached magnetic beads.	9606	leukocytes, DR group	The library construction and sequencing were performed by Sinotech Genomics Co., Ltd (Shanghai, China).	Paired-end sequence files (fastq) were mapped to the reference genome (GRCh38.100) using Hisat2 (Hierarchical Indexing for Spliced Alignment of Transcripts, version 2.0.5).	The output SAM (sequencing alignment/map) files were converted to BAM (binary alignment/map) files and sorted using SAMtools (version 1.3.1).	Gene abundance was expressed as fragments per kilobase of exon per million reads mapped (FPKM).	Stringtie software was used to count the fragment within each gene, and TMM algorithm was used for normalization.	Assembly: GRCh38.100	Supplementary files format and content: Excel file contains the FPKM value and original read count for each Sample	GPL24676	zhaoyu,,xiang	xiaozhaoyu@sjtu.edu.cn	18217013269	Shanghai general hospital	No.85 Wujin Road	Shanghai	Shanghai	200080	China	0	Illumina NovaSeq 6000	cDNA	transcriptomic	RNA-Seq	BioSample: https://www.ncbi.nlm.nih.gov/biosample/SAMN32405893	SRA: https://www.ncbi.nlm.nih.gov/sra?term=SRX18848857	NONE	Leukocytes	Blood
GSM6881427	leukocytes, DR group R_JS031	GSM6881427	Public on May 26 2023	Dec 21 2022	May 26 2023	SRA	1	Blood	Homo sapiens	tissue: Blood	cell type: Leukocytes	Blood samples were added with EDTA for anticoagulation, separated at 3000 RPM for 15min, and supernatant was obtained, preserved at -20°, and transported on dry ice.	total RNA	RNA was harvested using Rneasy mini plus kit (Qiagen). 1ul of total RNA was used for the construction of sequencing libraries.	Paired-end libraries were synthesized by using the TruSeq™ RNA Sample Preparation Kit (Illumina, USA) following TruSeq™ RNA Sample Preparation Guide. Briefly, The poly-A containing mRNA molecules were purified using poly-T oligo-attached magnetic beads.	9606	leukocytes, DR group	The library construction and sequencing were performed by Sinotech Genomics Co., Ltd (Shanghai, China).	Paired-end sequence files (fastq) were mapped to the reference genome (GRCh38.100) using Hisat2 (Hierarchical Indexing for Spliced Alignment of Transcripts, version 2.0.5).	The output SAM (sequencing alignment/map) files were converted to BAM (binary alignment/map) files and sorted using SAMtools (version 1.3.1).	Gene abundance was expressed as fragments per kilobase of exon per million reads mapped (FPKM).	Stringtie software was used to count the fragment within each gene, and TMM algorithm was used for normalization.	Assembly: GRCh38.100	Supplementary files format and content: Excel file contains the FPKM value and original read count for each Sample	GPL24676	zhaoyu,,xiang	xiaozhaoyu@sjtu.edu.cn	18217013269	Shanghai general hospital	No.85 Wujin Road	Shanghai	Shanghai	200080	China	0	Illumina NovaSeq 6000	cDNA	transcriptomic	RNA-Seq	BioSample: https://www.ncbi.nlm.nih.gov/biosample/SAMN32405892	SRA: https://www.ncbi.nlm.nih.gov/sra?term=SRX18848858	NONE	Leukocytes	Blood
GSM6881428	leukocytes, DR group R_JS032	GSM6881428	Public on May 26 2023	Dec 21 2022	May 26 2023	SRA	1	Blood	Homo sapiens	tissue: Blood	cell type: Leukocytes	Blood samples were added with EDTA for anticoagulation, separated at 3000 RPM for 15min, and supernatant was obtained, preserved at -20°, and transported on dry ice.	total RNA	RNA was harvested using Rneasy mini plus kit (Qiagen). 1ul of total RNA was used for the construction of sequencing libraries.	Paired-end libraries were synthesized by using the TruSeq™ RNA Sample Preparation Kit (Illumina, USA) following TruSeq™ RNA Sample Preparation Guide. Briefly, The poly-A containing mRNA molecules were purified using poly-T oligo-attached magnetic beads.	9606	leukocytes, DR group	The library construction and sequencing were performed by Sinotech Genomics Co., Ltd (Shanghai, China).	Paired-end sequence files (fastq) were mapped to the reference genome (GRCh38.100) using Hisat2 (Hierarchical Indexing for Spliced Alignment of Transcripts, version 2.0.5).	The output SAM (sequencing alignment/map) files were converted to BAM (binary alignment/map) files and sorted using SAMtools (version 1.3.1).	Gene abundance was expressed as fragments per kilobase of exon per million reads mapped (FPKM).	Stringtie software was used to count the fragment within each gene, and TMM algorithm was used for normalization.	Assembly: GRCh38.100	Supplementary files format and content: Excel file contains the FPKM value and original read count for each Sample	GPL24676	zhaoyu,,xiang	xiaozhaoyu@sjtu.edu.cn	18217013269	Shanghai general hospital	No.85 Wujin Road	Shanghai	Shanghai	200080	China	0	Illumina NovaSeq 6000	cDNA	transcriptomic	RNA-Seq	BioSample: https://www.ncbi.nlm.nih.gov/biosample/SAMN32405891	SRA: https://www.ncbi.nlm.nih.gov/sra?term=SRX18848859	NONE	Leukocytes	Blood
GSM6881429	leukocytes, DR group R_JS033	GSM6881429	Public on May 26 2023	Dec 21 2022	May 26 2023	SRA	1	Blood	Homo sapiens	tissue: Blood	cell type: Leukocytes	Blood samples were added with EDTA for anticoagulation, separated at 3000 RPM for 15min, and supernatant was obtained, preserved at -20°, and transported on dry ice.	total RNA	RNA was harvested using Rneasy mini plus kit (Qiagen). 1ul of total RNA was used for the construction of sequencing libraries.	Paired-end libraries were synthesized by using the TruSeq™ RNA Sample Preparation Kit (Illumina, USA) following TruSeq™ RNA Sample Preparation Guide. Briefly, The poly-A containing mRNA molecules were purified using poly-T oligo-attached magnetic beads.	9606	leukocytes, DR group	The library construction and sequencing were performed by Sinotech Genomics Co., Ltd (Shanghai, China).	Paired-end sequence files (fastq) were mapped to the reference genome (GRCh38.100) using Hisat2 (Hierarchical Indexing for Spliced Alignment of Transcripts, version 2.0.5).	The output SAM (sequencing alignment/map) files were converted to BAM (binary alignment/map) files and sorted using SAMtools (version 1.3.1).	Gene abundance was expressed as fragments per kilobase of exon per million reads mapped (FPKM).	Stringtie software was used to count the fragment within each gene, and TMM algorithm was used for normalization.	Assembly: GRCh38.100	Supplementary files format and content: Excel file contains the FPKM value and original read count for each Sample	GPL24676	zhaoyu,,xiang	xiaozhaoyu@sjtu.edu.cn	18217013269	Shanghai general hospital	No.85 Wujin Road	Shanghai	Shanghai	200080	China	0	Illumina NovaSeq 6000	cDNA	transcriptomic	RNA-Seq	BioSample: https://www.ncbi.nlm.nih.gov/biosample/SAMN32405890	SRA: https://www.ncbi.nlm.nih.gov/sra?term=SRX18848860	NONE	Leukocytes	Blood
GSM6881431	leukocytes, DR group R_JS034	GSM6881431	Public on May 26 2023	Dec 21 2022	May 26 2023	SRA	1	Blood	Homo sapiens	tissue: Blood	cell type: Leukocytes	Blood samples were added with EDTA for anticoagulation, separated at 3000 RPM for 15min, and supernatant was obtained, preserved at -20°, and transported on dry ice.	total RNA	RNA was harvested using Rneasy mini plus kit (Qiagen). 1ul of total RNA was used for the construction of sequencing libraries.	Paired-end libraries were synthesized by using the TruSeq™ RNA Sample Preparation Kit (Illumina, USA) following TruSeq™ RNA Sample Preparation Guide. Briefly, The poly-A containing mRNA molecules were purified using poly-T oligo-attached magnetic beads.	9606	leukocytes, DR group	The library construction and sequencing were performed by Sinotech Genomics Co., Ltd (Shanghai, China).	Paired-end sequence files (fastq) were mapped to the reference genome (GRCh38.100) using Hisat2 (Hierarchical Indexing for Spliced Alignment of Transcripts, version 2.0.5).	The output SAM (sequencing alignment/map) files were converted to BAM (binary alignment/map) files and sorted using SAMtools (version 1.3.1).	Gene abundance was expressed as fragments per kilobase of exon per million reads mapped (FPKM).	Stringtie software was used to count the fragment within each gene, and TMM algorithm was used for normalization.	Assembly: GRCh38.100	Supplementary files format and content: Excel file contains the FPKM value and original read count for each Sample	GPL24676	zhaoyu,,xiang	xiaozhaoyu@sjtu.edu.cn	18217013269	Shanghai general hospital	No.85 Wujin Road	Shanghai	Shanghai	200080	China	0	Illumina NovaSeq 6000	cDNA	transcriptomic	RNA-Seq	BioSample: https://www.ncbi.nlm.nih.gov/biosample/SAMN32405889	SRA: https://www.ncbi.nlm.nih.gov/sra?term=SRX18848861	NONE	Leukocytes	Blood
GSM6881432	leukocytes, DR group R_JS035	GSM6881432	Public on May 26 2023	Dec 21 2022	May 26 2023	SRA	1	Blood	Homo sapiens	tissue: Blood	cell type: Leukocytes	Blood samples were added with EDTA for anticoagulation, separated at 3000 RPM for 15min, and supernatant was obtained, preserved at -20°, and transported on dry ice.	total RNA	RNA was harvested using Rneasy mini plus kit (Qiagen). 1ul of total RNA was used for the construction of sequencing libraries.	Paired-end libraries were synthesized by using the TruSeq™ RNA Sample Preparation Kit (Illumina, USA) following TruSeq™ RNA Sample Preparation Guide. Briefly, The poly-A containing mRNA molecules were purified using poly-T oligo-attached magnetic beads.	9606	leukocytes, DR group	The library construction and sequencing were performed by Sinotech Genomics Co., Ltd (Shanghai, China).	Paired-end sequence files (fastq) were mapped to the reference genome (GRCh38.100) using Hisat2 (Hierarchical Indexing for Spliced Alignment of Transcripts, version 2.0.5).	The output SAM (sequencing alignment/map) files were converted to BAM (binary alignment/map) files and sorted using SAMtools (version 1.3.1).	Gene abundance was expressed as fragments per kilobase of exon per million reads mapped (FPKM).	Stringtie software was used to count the fragment within each gene, and TMM algorithm was used for normalization.	Assembly: GRCh38.100	Supplementary files format and content: Excel file contains the FPKM value and original read count for each Sample	GPL24676	zhaoyu,,xiang	xiaozhaoyu@sjtu.edu.cn	18217013269	Shanghai general hospital	No.85 Wujin Road	Shanghai	Shanghai	200080	China	0	Illumina NovaSeq 6000	cDNA	transcriptomic	RNA-Seq	BioSample: https://www.ncbi.nlm.nih.gov/biosample/SAMN32405888	SRA: https://www.ncbi.nlm.nih.gov/sra?term=SRX18848862	NONE	Leukocytes	Blood
GSM6881433	leukocytes, DR group R_JS036	GSM6881433	Public on May 26 2023	Dec 21 2022	May 26 2023	SRA	1	Blood	Homo sapiens	tissue: Blood	cell type: Leukocytes	Blood samples were added with EDTA for anticoagulation, separated at 3000 RPM for 15min, and supernatant was obtained, preserved at -20°, and transported on dry ice.	total RNA	RNA was harvested using Rneasy mini plus kit (Qiagen). 1ul of total RNA was used for the construction of sequencing libraries.	Paired-end libraries were synthesized by using the TruSeq™ RNA Sample Preparation Kit (Illumina, USA) following TruSeq™ RNA Sample Preparation Guide. Briefly, The poly-A containing mRNA molecules were purified using poly-T oligo-attached magnetic beads.	9606	leukocytes, DR group	The library construction and sequencing were performed by Sinotech Genomics Co., Ltd (Shanghai, China).	Paired-end sequence files (fastq) were mapped to the reference genome (GRCh38.100) using Hisat2 (Hierarchical Indexing for Spliced Alignment of Transcripts, version 2.0.5).	The output SAM (sequencing alignment/map) files were converted to BAM (binary alignment/map) files and sorted using SAMtools (version 1.3.1).	Gene abundance was expressed as fragments per kilobase of exon per million reads mapped (FPKM).	Stringtie software was used to count the fragment within each gene, and TMM algorithm was used for normalization.	Assembly: GRCh38.100	Supplementary files format and content: Excel file contains the FPKM value and original read count for each Sample	GPL24676	zhaoyu,,xiang	xiaozhaoyu@sjtu.edu.cn	18217013269	Shanghai general hospital	No.85 Wujin Road	Shanghai	Shanghai	200080	China	0	Illumina NovaSeq 6000	cDNA	transcriptomic	RNA-Seq	BioSample: https://www.ncbi.nlm.nih.gov/biosample/SAMN32405887	SRA: https://www.ncbi.nlm.nih.gov/sra?term=SRX18848863	NONE	Leukocytes	Blood
GSM6881434	leukocytes, DR group R_JS037	GSM6881434	Public on May 26 2023	Dec 21 2022	May 26 2023	SRA	1	Blood	Homo sapiens	tissue: Blood	cell type: Leukocytes	Blood samples were added with EDTA for anticoagulation, separated at 3000 RPM for 15min, and supernatant was obtained, preserved at -20°, and transported on dry ice.	total RNA	RNA was harvested using Rneasy mini plus kit (Qiagen). 1ul of total RNA was used for the construction of sequencing libraries.	Paired-end libraries were synthesized by using the TruSeq™ RNA Sample Preparation Kit (Illumina, USA) following TruSeq™ RNA Sample Preparation Guide. Briefly, The poly-A containing mRNA molecules were purified using poly-T oligo-attached magnetic beads.	9606	leukocytes, DR group	The library construction and sequencing were performed by Sinotech Genomics Co., Ltd (Shanghai, China).	Paired-end sequence files (fastq) were mapped to the reference genome (GRCh38.100) using Hisat2 (Hierarchical Indexing for Spliced Alignment of Transcripts, version 2.0.5).	The output SAM (sequencing alignment/map) files were converted to BAM (binary alignment/map) files and sorted using SAMtools (version 1.3.1).	Gene abundance was expressed as fragments per kilobase of exon per million reads mapped (FPKM).	Stringtie software was used to count the fragment within each gene, and TMM algorithm was used for normalization.	Assembly: GRCh38.100	Supplementary files format and content: Excel file contains the FPKM value and original read count for each Sample	GPL24676	zhaoyu,,xiang	xiaozhaoyu@sjtu.edu.cn	18217013269	Shanghai general hospital	No.85 Wujin Road	Shanghai	Shanghai	200080	China	0	Illumina NovaSeq 6000	cDNA	transcriptomic	RNA-Seq	BioSample: https://www.ncbi.nlm.nih.gov/biosample/SAMN32405886	SRA: https://www.ncbi.nlm.nih.gov/sra?term=SRX18848864	NONE	Leukocytes	Blood
GSM6881435	leukocytes, DR group R_JS038	GSM6881435	Public on May 26 2023	Dec 21 2022	May 26 2023	SRA	1	Blood	Homo sapiens	tissue: Blood	cell type: Leukocytes	Blood samples were added with EDTA for anticoagulation, separated at 3000 RPM for 15min, and supernatant was obtained, preserved at -20°, and transported on dry ice.	total RNA	RNA was harvested using Rneasy mini plus kit (Qiagen). 1ul of total RNA was used for the construction of sequencing libraries.	Paired-end libraries were synthesized by using the TruSeq™ RNA Sample Preparation Kit (Illumina, USA) following TruSeq™ RNA Sample Preparation Guide. Briefly, The poly-A containing mRNA molecules were purified using poly-T oligo-attached magnetic beads.	9606	leukocytes, DR group	The library construction and sequencing were performed by Sinotech Genomics Co., Ltd (Shanghai, China).	Paired-end sequence files (fastq) were mapped to the reference genome (GRCh38.100) using Hisat2 (Hierarchical Indexing for Spliced Alignment of Transcripts, version 2.0.5).	The output SAM (sequencing alignment/map) files were converted to BAM (binary alignment/map) files and sorted using SAMtools (version 1.3.1).	Gene abundance was expressed as fragments per kilobase of exon per million reads mapped (FPKM).	Stringtie software was used to count the fragment within each gene, and TMM algorithm was used for normalization.	Assembly: GRCh38.100	Supplementary files format and content: Excel file contains the FPKM value and original read count for each Sample	GPL24676	zhaoyu,,xiang	xiaozhaoyu@sjtu.edu.cn	18217013269	Shanghai general hospital	No.85 Wujin Road	Shanghai	Shanghai	200080	China	0	Illumina NovaSeq 6000	cDNA	transcriptomic	RNA-Seq	BioSample: https://www.ncbi.nlm.nih.gov/biosample/SAMN32405885	SRA: https://www.ncbi.nlm.nih.gov/sra?term=SRX18848865	NONE	Leukocytes	Blood
GSM6881436	leukocytes, DR group R_JS039	GSM6881436	Public on May 26 2023	Dec 21 2022	May 26 2023	SRA	1	Blood	Homo sapiens	tissue: Blood	cell type: Leukocytes	Blood samples were added with EDTA for anticoagulation, separated at 3000 RPM for 15min, and supernatant was obtained, preserved at -20°, and transported on dry ice.	total RNA	RNA was harvested using Rneasy mini plus kit (Qiagen). 1ul of total RNA was used for the construction of sequencing libraries.	Paired-end libraries were synthesized by using the TruSeq™ RNA Sample Preparation Kit (Illumina, USA) following TruSeq™ RNA Sample Preparation Guide. Briefly, The poly-A containing mRNA molecules were purified using poly-T oligo-attached magnetic beads.	9606	leukocytes, DR group	The library construction and sequencing were performed by Sinotech Genomics Co., Ltd (Shanghai, China).	Paired-end sequence files (fastq) were mapped to the reference genome (GRCh38.100) using Hisat2 (Hierarchical Indexing for Spliced Alignment of Transcripts, version 2.0.5).	The output SAM (sequencing alignment/map) files were converted to BAM (binary alignment/map) files and sorted using SAMtools (version 1.3.1).	Gene abundance was expressed as fragments per kilobase of exon per million reads mapped (FPKM).	Stringtie software was used to count the fragment within each gene, and TMM algorithm was used for normalization.	Assembly: GRCh38.100	Supplementary files format and content: Excel file contains the FPKM value and original read count for each Sample	GPL24676	zhaoyu,,xiang	xiaozhaoyu@sjtu.edu.cn	18217013269	Shanghai general hospital	No.85 Wujin Road	Shanghai	Shanghai	200080	China	0	Illumina NovaSeq 6000	cDNA	transcriptomic	RNA-Seq	BioSample: https://www.ncbi.nlm.nih.gov/biosample/SAMN32405884	SRA: https://www.ncbi.nlm.nih.gov/sra?term=SRX18848866	NONE	Leukocytes	Blood
GSM6881438	leukocytes, DR group R_JS040	GSM6881438	Public on May 26 2023	Dec 21 2022	May 26 2023	SRA	1	Blood	Homo sapiens	tissue: Blood	cell type: Leukocytes	Blood samples were added with EDTA for anticoagulation, separated at 3000 RPM for 15min, and supernatant was obtained, preserved at -20°, and transported on dry ice.	total RNA	RNA was harvested using Rneasy mini plus kit (Qiagen). 1ul of total RNA was used for the construction of sequencing libraries.	Paired-end libraries were synthesized by using the TruSeq™ RNA Sample Preparation Kit (Illumina, USA) following TruSeq™ RNA Sample Preparation Guide. Briefly, The poly-A containing mRNA molecules were purified using poly-T oligo-attached magnetic beads.	9606	leukocytes, DR group	The library construction and sequencing were performed by Sinotech Genomics Co., Ltd (Shanghai, China).	Paired-end sequence files (fastq) were mapped to the reference genome (GRCh38.100) using Hisat2 (Hierarchical Indexing for Spliced Alignment of Transcripts, version 2.0.5).	The output SAM (sequencing alignment/map) files were converted to BAM (binary alignment/map) files and sorted using SAMtools (version 1.3.1).	Gene abundance was expressed as fragments per kilobase of exon per million reads mapped (FPKM).	Stringtie software was used to count the fragment within each gene, and TMM algorithm was used for normalization.	Assembly: GRCh38.100	Supplementary files format and content: Excel file contains the FPKM value and original read count for each Sample	GPL24676	zhaoyu,,xiang	xiaozhaoyu@sjtu.edu.cn	18217013269	Shanghai general hospital	No.85 Wujin Road	Shanghai	Shanghai	200080	China	0	Illumina NovaSeq 6000	cDNA	transcriptomic	RNA-Seq	BioSample: https://www.ncbi.nlm.nih.gov/biosample/SAMN32405883	SRA: https://www.ncbi.nlm.nih.gov/sra?term=SRX18848867	NONE	Leukocytes	Blood
GSM6881439	leukocytes, DR group R_JS041	GSM6881439	Public on May 26 2023	Dec 21 2022	May 26 2023	SRA	1	Blood	Homo sapiens	tissue: Blood	cell type: Leukocytes	Blood samples were added with EDTA for anticoagulation, separated at 3000 RPM for 15min, and supernatant was obtained, preserved at -20°, and transported on dry ice.	total RNA	RNA was harvested using Rneasy mini plus kit (Qiagen). 1ul of total RNA was used for the construction of sequencing libraries.	Paired-end libraries were synthesized by using the TruSeq™ RNA Sample Preparation Kit (Illumina, USA) following TruSeq™ RNA Sample Preparation Guide. Briefly, The poly-A containing mRNA molecules were purified using poly-T oligo-attached magnetic beads.	9606	leukocytes, DR group	The library construction and sequencing were performed by Sinotech Genomics Co., Ltd (Shanghai, China).	Paired-end sequence files (fastq) were mapped to the reference genome (GRCh38.100) using Hisat2 (Hierarchical Indexing for Spliced Alignment of Transcripts, version 2.0.5).	The output SAM (sequencing alignment/map) files were converted to BAM (binary alignment/map) files and sorted using SAMtools (version 1.3.1).	Gene abundance was expressed as fragments per kilobase of exon per million reads mapped (FPKM).	Stringtie software was used to count the fragment within each gene, and TMM algorithm was used for normalization.	Assembly: GRCh38.100	Supplementary files format and content: Excel file contains the FPKM value and original read count for each Sample	GPL24676	zhaoyu,,xiang	xiaozhaoyu@sjtu.edu.cn	18217013269	Shanghai general hospital	No.85 Wujin Road	Shanghai	Shanghai	200080	China	0	Illumina NovaSeq 6000	cDNA	transcriptomic	RNA-Seq	BioSample: https://www.ncbi.nlm.nih.gov/biosample/SAMN32405882	SRA: https://www.ncbi.nlm.nih.gov/sra?term=SRX18848868	NONE	Leukocytes	Blood
