# Supplementary material for: Transcriptome sequencing combined with experimental verification to explore potential key genes related to uric acid in diabetic retinopathy
Source: PLoS One. 2026 Jun 2;21(6):e0350132. doi: 10.1371/journal.pone.0350132 (PMC13229317; doi:10.1371/journal.pone.0350132)
Supplement: S2 Table — (XLSX) [file pone.0350132.s002.xlsx]

## Sheet: Supplementary Table 1
Gene Symbol	Description	Category	Uniprot ID	Gifts	GC Id	Relevance score	GeneCards Link
GAA	Alpha Glucosidase	Protein Coding	P10253	64	GC17P080101	145.323287963867	https://www.genecards.org/cgi-bin/carddisp.pl?gene=GAA
SLC17A5	Solute Carrier Family 17 Member 5	Protein Coding	Q9NRA2	58	GC06M073593	127.657653808594	https://www.genecards.org/cgi-bin/carddisp.pl?gene=SLC17A5
GNE	Glucosamine (UDP-N-Acetyl)-2-Epimerase/N-Acetylmannosamine Kinase	Protein Coding	Q9Y223	55	GC09M036214	86.1560440063477	https://www.genecards.org/cgi-bin/carddisp.pl?gene=GNE
DDC	Dopa Decarboxylase	Protein Coding	P20711	63	GC07M050458	85.0219573974609	https://www.genecards.org/cgi-bin/carddisp.pl?gene=DDC
XDH	Xanthine Dehydrogenase	Protein Coding	P47989	60	GC02M031334	60.3539657592773	https://www.genecards.org/cgi-bin/carddisp.pl?gene=XDH
SLC2A9	Solute Carrier Family 2 Member 9	Protein Coding	Q9NRM0	59	GC04M009772	56.0634307861328	https://www.genecards.org/cgi-bin/carddisp.pl?gene=SLC2A9
HPRT1	Hypoxanthine Phosphoribosyltransferase 1	Protein Coding	P00492	61	GC0XP134460	56.0146408081055	https://www.genecards.org/cgi-bin/carddisp.pl?gene=HPRT1
SLC22A12	Solute Carrier Family 22 Member 12	Protein Coding	Q96S37	58	GC11P103243	50.9548225402832	https://www.genecards.org/cgi-bin/carddisp.pl?gene=SLC22A12
ABCG2	ATP Binding Cassette Subfamily G Member 2 (JR Blood Group)	Protein Coding	Q9UNQ0	63	GC04M088090	50.627685546875	https://www.genecards.org/cgi-bin/carddisp.pl?gene=ABCG2
INS	Insulin	Protein Coding	P01308	61	GC11M002159	48.9495086669922	https://www.genecards.org/cgi-bin/carddisp.pl?gene=INS
ALB	Albumin	Protein Coding	P02768	61	GC04P073397	47.9507637023926	https://www.genecards.org/cgi-bin/carddisp.pl?gene=ALB
SLC10A2	Solute Carrier Family 10 Member 2	Protein Coding	Q12908	54	GC13M103043	47.5369758605957	https://www.genecards.org/cgi-bin/carddisp.pl?gene=SLC10A2
CPT2	Carnitine Palmitoyltransferase 2	Protein Coding	P23786	63	GC01P053196	43.4036598205566	https://www.genecards.org/cgi-bin/carddisp.pl?gene=CPT2
FASN	Fatty Acid Synthase	Protein Coding	P49327	61	GC17M082078	42.1163024902344	https://www.genecards.org/cgi-bin/carddisp.pl?gene=FASN
ZNF365	Zinc Finger Protein 365	Protein Coding	Q70YC4	49	GC10P062374	41.4998245239258	https://www.genecards.org/cgi-bin/carddisp.pl?gene=ZNF365
SMPD1	Sphingomyelin Phosphodiesterase 1	Protein Coding	P17405	61	GC11P006390	41.1510696411133	https://www.genecards.org/cgi-bin/carddisp.pl?gene=SMPD1
MTHFR	Methylenetetrahydrofolate Reductase	Protein Coding	P42898	61	GC01M011785	40.7195167541504	https://www.genecards.org/cgi-bin/carddisp.pl?gene=MTHFR
FABP2	Fatty Acid Binding Protein 2	Protein Coding	P12104	54	GC04M119317	39.4334945678711	https://www.genecards.org/cgi-bin/carddisp.pl?gene=FABP2
FABP4	Fatty Acid Binding Protein 4	Protein Coding	P15090	56	GC08M081478	38.5284881591797	https://www.genecards.org/cgi-bin/carddisp.pl?gene=FABP4
SLC3A1	Solute Carrier Family 3 Member 1	Protein Coding	Q07837	60	GC02P044275	38.1244010925293	https://www.genecards.org/cgi-bin/carddisp.pl?gene=SLC3A1
PRPS1	Phosphoribosyl Pyrophosphate Synthetase 1	Protein Coding	P60891	60	GC0XP107628	37.8506622314453	https://www.genecards.org/cgi-bin/carddisp.pl?gene=PRPS1
PPARG	Peroxisome Proliferator Activated Receptor Gamma	Protein Coding	P37231	66	GC03P012287	37.7972602844238	https://www.genecards.org/cgi-bin/carddisp.pl?gene=PPARG
HADHA	Hydroxyacyl-CoA Dehydrogenase Trifunctional Multienzyme Complex Subunit Alpha	Protein Coding	P40939	60	GC02M026190	37.6757392883301	https://www.genecards.org/cgi-bin/carddisp.pl?gene=HADHA
SLC7A7	Solute Carrier Family 7 Member 7	Protein Coding	Q9UM01	57	GC14M022773	37.5482978820801	https://www.genecards.org/cgi-bin/carddisp.pl?gene=SLC7A7
ACADVL	Acyl-CoA Dehydrogenase Very Long Chain	Protein Coding	P49748	59	GC17P143337	36.3858833312988	https://www.genecards.org/cgi-bin/carddisp.pl?gene=ACADVL
ACP5	Acid Phosphatase 5, Tartrate Resistant	Protein Coding	P13686	59	GC19M011574	35.8667602539063	https://www.genecards.org/cgi-bin/carddisp.pl?gene=ACP5
SLC7A9	Solute Carrier Family 7 Member 9	Protein Coding	P82251	55	GC19M032830	35.2404403686523	https://www.genecards.org/cgi-bin/carddisp.pl?gene=SLC7A9
CPT1A	Carnitine Palmitoyltransferase 1A	Protein Coding	P50416	61	GC11M068754	34.9228668212891	https://www.genecards.org/cgi-bin/carddisp.pl?gene=CPT1A
APOB	Apolipoprotein B	Protein Coding	P04114	59	GC02M020956	34.6837539672852	https://www.genecards.org/cgi-bin/carddisp.pl?gene=APOB
SLC10A1	Solute Carrier Family 10 Member 1	Protein Coding	Q14973	55	GC14M069775	34.5701103210449	https://www.genecards.org/cgi-bin/carddisp.pl?gene=SLC10A1
FABP3	Fatty Acid Binding Protein 3	Protein Coding	P05413	57	GC01M034349	34.407112121582	https://www.genecards.org/cgi-bin/carddisp.pl?gene=FABP3
SLC17A3	Solute Carrier Family 17 Member 3	Protein Coding	O00476	52	GC06M025833	33.8999061584473	https://www.genecards.org/cgi-bin/carddisp.pl?gene=SLC17A3
APOE	Apolipoprotein E	Protein Coding	P02649	63	GC19P143132	33.4581756591797	https://www.genecards.org/cgi-bin/carddisp.pl?gene=APOE
GBA1	Glucosylceramidase Beta 1	Protein Coding	P04062	63	GC01M166343	33.345344543457	https://www.genecards.org/cgi-bin/carddisp.pl?gene=GBA1
VDR	Vitamin D Receptor	Protein Coding	P11473	61	GC12M047841	32.7414817810059	https://www.genecards.org/cgi-bin/carddisp.pl?gene=VDR
DAO	D-Amino Acid Oxidase	Protein Coding	P14920	57	GC12P108896	32.5523567199707	https://www.genecards.org/cgi-bin/carddisp.pl?gene=DAO
CYP7B1	Cytochrome P450 Family 7 Subfamily B Member 1	Protein Coding	O75881	59	GC08M064587	32.0596084594727	https://www.genecards.org/cgi-bin/carddisp.pl?gene=CYP7B1
LOC126860945	BRD4-Independent Group 4 Enhancer GRCh37_chr10:64414839-64416038	Functional Element		5	GC10P062656	32.0456771850586	https://www.genecards.org/cgi-bin/carddisp.pl?gene=LOC126860945
ABCD1	ATP Binding Cassette Subfamily D Member 1	Protein Coding	P33897	59	GC0XP153724	31.9358825683594	https://www.genecards.org/cgi-bin/carddisp.pl?gene=ABCD1
TNF	Tumor Necrosis Factor	Protein Coding	P01375	65	GC06P173080	31.9314002990723	https://www.genecards.org/cgi-bin/carddisp.pl?gene=TNF
LPL	Lipoprotein Lipase	Protein Coding	P06858	63	GC08P019901	31.9085063934326	https://www.genecards.org/cgi-bin/carddisp.pl?gene=LPL
UMOD	Uromodulin	Protein Coding	P07911	56	GC16M047825	30.9012794494629	https://www.genecards.org/cgi-bin/carddisp.pl?gene=UMOD
CBS	Cystathionine Beta-Synthase	Protein Coding	P35520	64	GC21M043053	30.8315277099609	https://www.genecards.org/cgi-bin/carddisp.pl?gene=CBS
FABP12	Fatty Acid Binding Protein 12	Protein Coding	A6NFH5	43	GC08M081524	30.7805137634277	https://www.genecards.org/cgi-bin/carddisp.pl?gene=FABP12
ACADS	Acyl-CoA Dehydrogenase Short Chain	Protein Coding	P16219	59	GC12P137479	30.4708042144775	https://www.genecards.org/cgi-bin/carddisp.pl?gene=ACADS
SLC27A5	Solute Carrier Family 27 Member 5	Protein Coding	Q9Y2P5	52	GC19M058479	30.4582061767578	https://www.genecards.org/cgi-bin/carddisp.pl?gene=SLC27A5
CRP	C-Reactive Protein	Protein Coding	P02741	59	GC01M166465	30.3748931884766	https://www.genecards.org/cgi-bin/carddisp.pl?gene=CRP
CD36	CD36 Molecule (CD36 Blood Group)	Protein Coding	P16671	63	GC07P080369	30.1552486419678	https://www.genecards.org/cgi-bin/carddisp.pl?gene=CD36
TP53	Tumor Protein P53	Protein Coding	P04637	66	GC17M007661	30.0287704467773	https://www.genecards.org/cgi-bin/carddisp.pl?gene=TP53
UAQTL5	Uric Acid Concentration, Serum, QTL5	Genetic Locus		1	GC19U901624	29.4963912963867	https://www.genecards.org/cgi-bin/carddisp.pl?gene=UAQTL5
UAQTL6	Uric Acid Concentration, Serum, QTL6	Genetic Locus		1	GC01U903554	29.4963912963867	https://www.genecards.org/cgi-bin/carddisp.pl?gene=UAQTL6
PAH	Phenylalanine Hydroxylase	Protein Coding	P00439	60	GC12M102836	29.4683418273926	https://www.genecards.org/cgi-bin/carddisp.pl?gene=PAH
PTGS2	Prostaglandin-Endoperoxide Synthase 2	Protein Coding	P35354	63	GC01M186671	29.4629535675049	https://www.genecards.org/cgi-bin/carddisp.pl?gene=PTGS2
GGT1	Gamma-Glutamyltransferase 1	Protein Coding	P19440	63	GC22P024583	29.2996635437012	https://www.genecards.org/cgi-bin/carddisp.pl?gene=GGT1
ACP1	Acid Phosphatase 1	Protein Coding	P24666	56	GC02P001141	29.2291278839111	https://www.genecards.org/cgi-bin/carddisp.pl?gene=ACP1
ALOX5	Arachidonate 5-Lipoxygenase	Protein Coding	P09917	62	GC10P045374	29.2109184265137	https://www.genecards.org/cgi-bin/carddisp.pl?gene=ALOX5
SLC25A20	Solute Carrier Family 25 Member 20	Protein Coding	O43772	59	GC03M048969	29.0330924987793	https://www.genecards.org/cgi-bin/carddisp.pl?gene=SLC25A20
ASS1	Argininosuccinate Synthase 1	Protein Coding	P00966	62	GC09P130444	28.7049770355225	https://www.genecards.org/cgi-bin/carddisp.pl?gene=ASS1
PPARA	Peroxisome Proliferator Activated Receptor Alpha	Protein Coding	Q07869	57	GC22P046150	28.2177181243896	https://www.genecards.org/cgi-bin/carddisp.pl?gene=PPARA
LDLR	Low Density Lipoprotein Receptor	Protein Coding	P01130	64	GC19P142248	28.1621990203857	https://www.genecards.org/cgi-bin/carddisp.pl?gene=LDLR
CAT	Catalase	Protein Coding	P04040	64	GC11P034460	28.0280017852783	https://www.genecards.org/cgi-bin/carddisp.pl?gene=CAT
ALAD	Aminolevulinate Dehydratase	Protein Coding	P13716	59	GC09M113386	27.9294090270996	https://www.genecards.org/cgi-bin/carddisp.pl?gene=ALAD
IL6	Interleukin 6	Protein Coding	P05231	64	GC07P022725	27.6906700134277	https://www.genecards.org/cgi-bin/carddisp.pl?gene=IL6
SOD1	Superoxide Dismutase 1	Protein Coding	P00441	66	GC21P031659	27.556884765625	https://www.genecards.org/cgi-bin/carddisp.pl?gene=SOD1
GPT	Glutamic--Pyruvic Transaminase	Protein Coding	P24298	55	GC08P144502	27.430534362793	https://www.genecards.org/cgi-bin/carddisp.pl?gene=GPT
APOA1	Apolipoprotein A1	Protein Coding	P02647	63	GC11M116835	27.2768077850342	https://www.genecards.org/cgi-bin/carddisp.pl?gene=APOA1
HMGCL	3-Hydroxy-3-Methylglutaryl-CoA Lyase	Protein Coding	P35914	59	GC01M023801	27.2496528625488	https://www.genecards.org/cgi-bin/carddisp.pl?gene=HMGCL
HADH	Hydroxyacyl-CoA Dehydrogenase	Protein Coding	Q16836	60	GC04P107989	26.9631748199463	https://www.genecards.org/cgi-bin/carddisp.pl?gene=HADH
PNP	Purine Nucleoside Phosphorylase	Protein Coding	P00491	62	GC14P054161	26.8476524353027	https://www.genecards.org/cgi-bin/carddisp.pl?gene=PNP
ACOX1	Acyl-CoA Oxidase 1	Protein Coding	Q15067	59	GC17M075941	26.8239707946777	https://www.genecards.org/cgi-bin/carddisp.pl?gene=ACOX1
ETFDH	Electron Transfer Flavoprotein Dehydrogenase	Protein Coding	Q16134	59	GC04P158672	26.7984981536865	https://www.genecards.org/cgi-bin/carddisp.pl?gene=ETFDH
IGF1	Insulin Like Growth Factor 1	Protein Coding	P05019	61	GC12M102395	26.7790775299072	https://www.genecards.org/cgi-bin/carddisp.pl?gene=IGF1
MMUT	Methylmalonyl-CoA Mutase	Protein Coding	P22033	59	GC06M049430	26.6857967376709	https://www.genecards.org/cgi-bin/carddisp.pl?gene=MMUT
HPD	4-Hydroxyphenylpyruvate Dioxygenase	Protein Coding	P32754	59	GC12M121839	26.5034294128418	https://www.genecards.org/cgi-bin/carddisp.pl?gene=HPD
TGFB1	Transforming Growth Factor Beta 1	Protein Coding	P01137	66	GC19M041301	26.4835395812988	https://www.genecards.org/cgi-bin/carddisp.pl?gene=TGFB1
GAD1	Glutamate Decarboxylase 1	Protein Coding	Q99259	63	GC02P170813	26.4224338531494	https://www.genecards.org/cgi-bin/carddisp.pl?gene=GAD1
PIK3CA	Phosphatidylinositol-4,5-Bisphosphate 3-Kinase Catalytic Subunit Alpha	Protein Coding	P42336	66	GC03P179148	25.9138450622559	https://www.genecards.org/cgi-bin/carddisp.pl?gene=PIK3CA
BCAT1	Branched Chain Amino Acid Transaminase 1	Protein Coding	P54687	57	GC12M024810	25.7817649841309	https://www.genecards.org/cgi-bin/carddisp.pl?gene=BCAT1
TTR	Transthyretin	Protein Coding	P02766	61	GC18P031557	25.647045135498	https://www.genecards.org/cgi-bin/carddisp.pl?gene=TTR
PC	Pyruvate Carboxylase	Protein Coding	P11498	60	GC11M066848	25.5467128753662	https://www.genecards.org/cgi-bin/carddisp.pl?gene=PC
IL1B	Interleukin 1 Beta	Protein Coding	P01584	60	GC02M112829	25.5019073486328	https://www.genecards.org/cgi-bin/carddisp.pl?gene=IL1B
NEU1	Neuraminidase 1	Protein Coding	Q99519	59	GC06M031857	25.2904891967773	https://www.genecards.org/cgi-bin/carddisp.pl?gene=NEU1
G6PC1	Glucose-6-Phosphatase Catalytic Subunit 1	Protein Coding	P35575	57	GC17P145863	25.2842216491699	https://www.genecards.org/cgi-bin/carddisp.pl?gene=G6PC1
LDHD	Lactate Dehydrogenase D	Protein Coding	Q86WU2	53	GC16M075111	25.2657699584961	https://www.genecards.org/cgi-bin/carddisp.pl?gene=LDHD
PCCB	Propionyl-CoA Carboxylase Subunit Beta	Protein Coding	P05166	60	GC03P136250	25.1422424316406	https://www.genecards.org/cgi-bin/carddisp.pl?gene=PCCB
IVD	Isovaleryl-CoA Dehydrogenase	Protein Coding	P26440	57	GC15P040405	25.1362075805664	https://www.genecards.org/cgi-bin/carddisp.pl?gene=IVD
AKT1	AKT Serine/Threonine Kinase 1	Protein Coding	P31749	66	GC14M104769	25.0801	https://www.genecards.org/cgi-bin/carddisp.pl?gene=AKT1
FFAR2	Free Fatty Acid Receptor 2	Protein Coding	O15552	53	GC19P142823	25.0324573516846	https://www.genecards.org/cgi-bin/carddisp.pl?gene=FFAR2
CPS1	Carbamoyl-Phosphate Synthase 1	Protein Coding	P31327	61	GC02P210477	24.891185760498	https://www.genecards.org/cgi-bin/carddisp.pl?gene=CPS1
APRT	Adenine Phosphoribosyltransferase	Protein Coding	P07741	60	GC16M088810	24.7441	https://www.genecards.org/cgi-bin/carddisp.pl?gene=APRT
SCD	Stearoyl-CoA Desaturase	Protein Coding	O00767	61	GC10P100347	24.6679267883301	https://www.genecards.org/cgi-bin/carddisp.pl?gene=SCD
HNF4A	Hepatocyte Nuclear Factor 4 Alpha	Protein Coding	P41235	63	GC20P044355	24.666618347168	https://www.genecards.org/cgi-bin/carddisp.pl?gene=HNF4A
HBB	Hemoglobin Subunit Beta	Protein Coding	P68871	59	GC11M014141	24.6260948181152	https://www.genecards.org/cgi-bin/carddisp.pl?gene=HBB
GLUD1	Glutamate Dehydrogenase 1	Protein Coding	P00367	64	GC10M087050	24.616849899292	https://www.genecards.org/cgi-bin/carddisp.pl?gene=GLUD1
LEP	Leptin	Protein Coding	P41159	59	GC07P128241	24.5805130004883	https://www.genecards.org/cgi-bin/carddisp.pl?gene=LEP
INSR	Insulin Receptor	Protein Coding	P06213	67	GC19M007112	24.5149211883545	https://www.genecards.org/cgi-bin/carddisp.pl?gene=INSR
TAT	Tyrosine Aminotransferase	Protein Coding	P17735	58	GC16M071565	24.512300491333	https://www.genecards.org/cgi-bin/carddisp.pl?gene=TAT
CLTRN	Collectrin, Amino Acid Transport Regulator	Protein Coding	Q9HBJ8	48	GC0XM016042	24.4618377685547	https://www.genecards.org/cgi-bin/carddisp.pl?gene=CLTRN
MUC1	Mucin 1, Cell Surface Associated	Protein Coding	P15941	61	GC01M155185	24.3275814056396	https://www.genecards.org/cgi-bin/carddisp.pl?gene=MUC1
AGXT	Alanine--Glyoxylate Aminotransferase	Protein Coding	P21549	59	GC02P240868	24.1426067352295	https://www.genecards.org/cgi-bin/carddisp.pl?gene=AGXT
MTRR	5-Methyltetrahydrofolate-Homocysteine Methyltransferase Reductase	Protein Coding	Q9UBK8	57	GC05P007851	24.1013450622559	https://www.genecards.org/cgi-bin/carddisp.pl?gene=MTRR
NAGS	N-Acetylglutamate Synthase	Protein Coding	Q8N159	54	GC17P044004	24.0776462554932	https://www.genecards.org/cgi-bin/carddisp.pl?gene=NAGS
TH	Tyrosine Hydroxylase	Protein Coding	P07101	63	GC11M002163	23.8699283599854	https://www.genecards.org/cgi-bin/carddisp.pl?gene=TH
ETFA	Electron Transfer Flavoprotein Subunit Alpha	Protein Coding	P13804	59	GC15M159336	23.8697490692139	https://www.genecards.org/cgi-bin/carddisp.pl?gene=ETFA
PCCA	Propionyl-CoA Carboxylase Subunit Alpha	Protein Coding	P05165	60	GC13P100089	23.8066062927246	https://www.genecards.org/cgi-bin/carddisp.pl?gene=PCCA
ADIPOQ	Adiponectin, C1Q And Collagen Domain Containing	Protein Coding	Q15848	59	GC03P186842	23.5737361907959	https://www.genecards.org/cgi-bin/carddisp.pl?gene=ADIPOQ
ETFB	Electron Transfer Flavoprotein Subunit Beta	Protein Coding	P38117	59	GC19M051345	23.4025001525879	https://www.genecards.org/cgi-bin/carddisp.pl?gene=ETFB
G6PD	Glucose-6-Phosphate Dehydrogenase	Protein Coding	P11413	63	GC0XM154618	23.2610473632813	https://www.genecards.org/cgi-bin/carddisp.pl?gene=G6PD
PLA2G4A	Phospholipase A2 Group IVA	Protein Coding	P47712	62	GC01P186798	23.2006740570068	https://www.genecards.org/cgi-bin/carddisp.pl?gene=PLA2G4A
CFTR	CF Transmembrane Conductance Regulator	Protein Coding	P13569	66	GC07P117287	23.167387008667	https://www.genecards.org/cgi-bin/carddisp.pl?gene=CFTR
SLCO1B1	Solute Carrier Organic Anion Transporter Family Member 1B1	Protein Coding	Q9Y6L6	59	GC12P068706	23.1127395629883	https://www.genecards.org/cgi-bin/carddisp.pl?gene=SLCO1B1
ADSL	Adenylosuccinate Lyase	Protein Coding	P30566	60	GC22P040346	23.0724868774414	https://www.genecards.org/cgi-bin/carddisp.pl?gene=ADSL
RAF1	Raf-1 Proto-Oncogene, Serine/Threonine Kinase	Protein Coding	P04049	67	GC03M012583	22.9662418365479	https://www.genecards.org/cgi-bin/carddisp.pl?gene=RAF1
SUOX	Sulfite Oxidase	Protein Coding	P51687	57	GC12P055997	22.8667602539063	https://www.genecards.org/cgi-bin/carddisp.pl?gene=SUOX
SLC2A1	Solute Carrier Family 2 Member 1	Protein Coding	P11166	66	GC01M042925	22.8329963684082	https://www.genecards.org/cgi-bin/carddisp.pl?gene=SLC2A1
CASP3	Caspase 3	Protein Coding	P42574	63	GC04M184627	22.7968978881836	https://www.genecards.org/cgi-bin/carddisp.pl?gene=CASP3
GATM	Glycine Amidinotransferase	Protein Coding	P50440	59	GC15M045361	22.7765941619873	https://www.genecards.org/cgi-bin/carddisp.pl?gene=GATM
NAGLU	N-Acetyl-Alpha-Glucosaminidase	Protein Coding	P54802	58	GC17P144465	22.7662734985352	https://www.genecards.org/cgi-bin/carddisp.pl?gene=NAGLU
CA2	Carbonic Anhydrase 2	Protein Coding	P00918	64	GC08P085463	22.7343692779541	https://www.genecards.org/cgi-bin/carddisp.pl?gene=CA2
NOS3	Nitric Oxide Synthase 3	Protein Coding	P29474	63	GC07P163654	22.7300186157227	https://www.genecards.org/cgi-bin/carddisp.pl?gene=NOS3
EHHADH	Enoyl-CoA Hydratase And 3-Hydroxyacyl CoA Dehydrogenase	Protein Coding	Q08426	55	GC03M185190	22.6071453094482	https://www.genecards.org/cgi-bin/carddisp.pl?gene=EHHADH
BRAF	B-Raf Proto-Oncogene, Serine/Threonine Kinase	Protein Coding	P15056	67	GC07M140788	22.4949188232422	https://www.genecards.org/cgi-bin/carddisp.pl?gene=BRAF
GSR	Glutathione-Disulfide Reductase	Protein Coding	P00390	63	GC08M030678	22.4691429138184	https://www.genecards.org/cgi-bin/carddisp.pl?gene=GSR
MAPK1	Mitogen-Activated Protein Kinase 1	Protein Coding	P28482	66	GC22M021759	22.3569011688232	https://www.genecards.org/cgi-bin/carddisp.pl?gene=MAPK1
TF	Transferrin	Protein Coding	P02787	64	GC03P142020	22.1617393493652	https://www.genecards.org/cgi-bin/carddisp.pl?gene=TF
CETP	Cholesteryl Ester Transfer Protein	Protein Coding	P11597	60	GC16P056961	22.1288967132568	https://www.genecards.org/cgi-bin/carddisp.pl?gene=CETP
TNFRSF11B	TNF Receptor Superfamily Member 11b	Protein Coding	O00300	60	GC08M118923	22.0583343505859	https://www.genecards.org/cgi-bin/carddisp.pl?gene=TNFRSF11B
CYP3A4	Cytochrome P450 Family 3 Subfamily A Member 4	Protein Coding	P08684	61	GC07M106386	22.0495414733887	https://www.genecards.org/cgi-bin/carddisp.pl?gene=CYP3A4
LIPC	Lipase C, Hepatic Type	Protein Coding	P11150	59	GC15P058410	21.9836959838867	https://www.genecards.org/cgi-bin/carddisp.pl?gene=LIPC
MMP9	Matrix Metallopeptidase 9	Protein Coding	P14780	66	GC20P046008	21.8894424438477	https://www.genecards.org/cgi-bin/carddisp.pl?gene=MMP9
ACAT1	Acetyl-CoA Acetyltransferase 1	Protein Coding	P24752	63	GC11P108121	21.8711223602295	https://www.genecards.org/cgi-bin/carddisp.pl?gene=ACAT1
PTPN11	Protein Tyrosine Phosphatase Non-Receptor Type 11	Protein Coding	Q06124	67	GC12P112418	21.8068332672119	https://www.genecards.org/cgi-bin/carddisp.pl?gene=PTPN11
MPO	Myeloperoxidase	Protein Coding	P05164	66	GC17M058269	21.6749706268311	https://www.genecards.org/cgi-bin/carddisp.pl?gene=MPO
CS	Citrate Synthase	Protein Coding	O75390	58	GC12M056271	21.6077575683594	https://www.genecards.org/cgi-bin/carddisp.pl?gene=CS
SIGLEC1	Sialic Acid Binding Ig Like Lectin 1	Protein Coding	Q9BZZ2	53	GC20M003686	21.5858993530273	https://www.genecards.org/cgi-bin/carddisp.pl?gene=SIGLEC1
MYC	MYC Proto-Oncogene, BHLH Transcription Factor	Protein Coding	P01106	66	GC08P127735	21.4349460601807	https://www.genecards.org/cgi-bin/carddisp.pl?gene=MYC
MMP2	Matrix Metallopeptidase 2	Protein Coding	P08253	66	GC16P113682	21.403902053833	https://www.genecards.org/cgi-bin/carddisp.pl?gene=MMP2
ADA	Adenosine Deaminase	Protein Coding	P00813	64	GC20M044620	21.3674583435059	https://www.genecards.org/cgi-bin/carddisp.pl?gene=ADA
HGD	Homogentisate 1,2-Dioxygenase	Protein Coding	Q93099	57	GC03M120628	21.3532848358154	https://www.genecards.org/cgi-bin/carddisp.pl?gene=HGD
FGFR2	Fibroblast Growth Factor Receptor 2	Protein Coding	P21802	69	GC10M121478	21.2601623535156	https://www.genecards.org/cgi-bin/carddisp.pl?gene=FGFR2
APP	Amyloid Beta Precursor Protein	Protein Coding	P05067	63	GC21M025880	21.1667556762695	https://www.genecards.org/cgi-bin/carddisp.pl?gene=APP
CYP2C9	Cytochrome P450 Family 2 Subfamily C Member 9	Protein Coding	P11712	59	GC10P094938	21.1665	https://www.genecards.org/cgi-bin/carddisp.pl?gene=CYP2C9
MTOR	Mechanistic Target Of Rapamycin Kinase	Protein Coding	P42345	69	GC01M011106	21.1224536895752	https://www.genecards.org/cgi-bin/carddisp.pl?gene=MTOR
FAH	Fumarylacetoacetate Hydrolase	Protein Coding	P16930	59	GC15P080152	21.1105823516846	https://www.genecards.org/cgi-bin/carddisp.pl?gene=FAH
ACACA	Acetyl-CoA Carboxylase Alpha	Protein Coding	Q13085	62	GC17M037084	21.1093654632568	https://www.genecards.org/cgi-bin/carddisp.pl?gene=ACACA
SRC	SRC Proto-Oncogene, Non-Receptor Tyrosine Kinase	Protein Coding	P12931	64	GC20P037344	21.0798492431641	https://www.genecards.org/cgi-bin/carddisp.pl?gene=SRC
MOCS1	Molybdenum Cofactor Synthesis 1	Protein Coding	Q9NZB8	55	GC06M039899	21.0469	https://www.genecards.org/cgi-bin/carddisp.pl?gene=MOCS1
IDUA	Alpha-L-Iduronidase	Protein Coding	P35475	58	GC04P000986	21.0180034637451	https://www.genecards.org/cgi-bin/carddisp.pl?gene=IDUA
CMAHP	Cytidine Monophospho-N-Acetylneuraminic Acid Hydroxylase, Pseudogene	Pseudogene	Q9Y471	32	GC06M025082	21.0055294036865	https://www.genecards.org/cgi-bin/carddisp.pl?gene=CMAHP
SLC22A11	Solute Carrier Family 22 Member 11	Protein Coding	Q9NSA0	52	GC11P103227	20.9328784942627	https://www.genecards.org/cgi-bin/carddisp.pl?gene=SLC22A11
GUSB	Glucuronidase Beta	Protein Coding	P08236	62	GC07M065960	20.9191341400146	https://www.genecards.org/cgi-bin/carddisp.pl?gene=GUSB
MOCOS	Molybdenum Cofactor Sulfurase	Protein Coding	Q96EN8	54	GC18P036187	20.8963470458984	https://www.genecards.org/cgi-bin/carddisp.pl?gene=MOCOS
GLA	Galactosidase Alpha	Protein Coding	P06280	63	GC0XM101393	20.7853660583496	https://www.genecards.org/cgi-bin/carddisp.pl?gene=GLA
LMNA	Lamin A/C	Protein Coding	P02545	63	GC01P156082	20.7637901306152	https://www.genecards.org/cgi-bin/carddisp.pl?gene=LMNA
ARG1	Arginase 1	Protein Coding	P05089	63	GC06P174283	20.6613178253174	https://www.genecards.org/cgi-bin/carddisp.pl?gene=ARG1
SLC25A15	Solute Carrier Family 25 Member 15	Protein Coding	Q9Y619	57	GC13P040789	20.6604557037354	https://www.genecards.org/cgi-bin/carddisp.pl?gene=SLC25A15
GPHN	Gephyrin	Protein Coding	Q9NQX3	61	GC14P066507	20.6536540985107	https://www.genecards.org/cgi-bin/carddisp.pl?gene=GPHN
TNFSF11	TNF Superfamily Member 11	Protein Coding	O14788	62	GC13P042562	20.6084022521973	https://www.genecards.org/cgi-bin/carddisp.pl?gene=TNFSF11
CCL2	C-C Motif Chemokine Ligand 2	Protein Coding	P13500	61	GC17P034255	20.5753936767578	https://www.genecards.org/cgi-bin/carddisp.pl?gene=CCL2
PFKM	Phosphofructokinase, Muscle	Protein Coding	P08237	61	GC12P048105	20.5581817626953	https://www.genecards.org/cgi-bin/carddisp.pl?gene=PFKM
BTD	Biotinidase	Protein Coding	P43251	58	GC03P025710	20.5425224304199	https://www.genecards.org/cgi-bin/carddisp.pl?gene=BTD
LOC107032760	Origin Of Replication In Promoter/Intron 1 Of HPRT1	Functional Element		8	GC0XP134461	20.5097064971924	https://www.genecards.org/cgi-bin/carddisp.pl?gene=LOC107032760
LOC129929047	ATAC-STARR-Seq Lymphoblastoid Silent Region 21009	Functional Element		8	GC0XP134470	20.4913654327393	https://www.genecards.org/cgi-bin/carddisp.pl?gene=LOC129929047
CXCL8	C-X-C Motif Chemokine Ligand 8	Protein Coding	P10145	56	GC04P073740	20.4432792663574	https://www.genecards.org/cgi-bin/carddisp.pl?gene=CXCL8
SLC37A4	Solute Carrier Family 37 Member 4	Protein Coding	O43826	54	GC11M137443	20.4302940368652	https://www.genecards.org/cgi-bin/carddisp.pl?gene=SLC37A4
GAD2	Glutamate Decarboxylase 2	Protein Coding	Q05329	57	GC10P026216	20.3665390014648	https://www.genecards.org/cgi-bin/carddisp.pl?gene=GAD2
FBN1	Fibrillin 1	Protein Coding	P35555	60	GC15M048408	20.3418197631836	https://www.genecards.org/cgi-bin/carddisp.pl?gene=FBN1
CP	Ceruloplasmin	Protein Coding	P00450	62	GC03M149162	20.327241897583	https://www.genecards.org/cgi-bin/carddisp.pl?gene=CP
UMPS	Uridine Monophosphate Synthetase	Protein Coding	P11172	59	GC03P124730	20.1856555938721	https://www.genecards.org/cgi-bin/carddisp.pl?gene=UMPS
APOC3	Apolipoprotein C3	Protein Coding	P02656	58	GC11P116829	20.1647281646729	https://www.genecards.org/cgi-bin/carddisp.pl?gene=APOC3
NFE2L2	NFE2 Like BZIP Transcription Factor 2	Protein Coding	Q16236	64	GC02M177227	20.1595935821533	https://www.genecards.org/cgi-bin/carddisp.pl?gene=NFE2L2
AR	Androgen Receptor	Protein Coding	P10275	65	GC0XP067544	20.125020980835	https://www.genecards.org/cgi-bin/carddisp.pl?gene=AR
LIPE	Lipase E, Hormone Sensitive Type	Protein Coding	Q05469	61	GC19M042401	20.1155586242676	https://www.genecards.org/cgi-bin/carddisp.pl?gene=LIPE
PYGM	Glycogen Phosphorylase, Muscle Associated	Protein Coding	P11217	60	GC11M064746	20.0976314544678	https://www.genecards.org/cgi-bin/carddisp.pl?gene=PYGM
IRS1	Insulin Receptor Substrate 1	Protein Coding	P35568	61	GC02M226731	20.063404083252	https://www.genecards.org/cgi-bin/carddisp.pl?gene=IRS1
SLC4A1	Solute Carrier Family 4 Member 1 (Diego Blood Group)	Protein Coding	P02730	61	GC17M093520	19.9161128997803	https://www.genecards.org/cgi-bin/carddisp.pl?gene=SLC4A1
SLC16A10	Solute Carrier Family 16 Member 10	Protein Coding	Q8TF71	47	GC06P111087	19.849645614624	https://www.genecards.org/cgi-bin/carddisp.pl?gene=SLC16A10
SLC22A8	Solute Carrier Family 22 Member 8	Protein Coding	Q8TCC7	54	GC11M136472	19.8389282226563	https://www.genecards.org/cgi-bin/carddisp.pl?gene=SLC22A8
ABCA1	ATP Binding Cassette Subfamily A Member 1	Protein Coding	O95477	61	GC09M104781	19.8291034698486	https://www.genecards.org/cgi-bin/carddisp.pl?gene=ABCA1
BDNF-AS	BDNF Antisense RNA	RNA Gene		31	GC11P027466	19.7912063598633	https://www.genecards.org/cgi-bin/carddisp.pl?gene=BDNF-AS
TYR	Tyrosinase	Protein Coding	P14679	61	GC11P089177	19.7717742919922	https://www.genecards.org/cgi-bin/carddisp.pl?gene=TYR
FGFR1	Fibroblast Growth Factor Receptor 1	Protein Coding	P11362	68	GC08M038400	19.7688045501709	https://www.genecards.org/cgi-bin/carddisp.pl?gene=FGFR1
MAP2K1	Mitogen-Activated Protein Kinase Kinase 1	Protein Coding	Q02750	67	GC15P066386	19.6481151580811	https://www.genecards.org/cgi-bin/carddisp.pl?gene=MAP2K1
FAS	Fas Cell Surface Death Receptor	Protein Coding	P25445	64	GC10P120086	19.6212387084961	https://www.genecards.org/cgi-bin/carddisp.pl?gene=FAS
IGF1R	Insulin Like Growth Factor 1 Receptor	Protein Coding	P08069	68	GC15P098648	19.5733165740967	https://www.genecards.org/cgi-bin/carddisp.pl?gene=IGF1R
EGF	Epidermal Growth Factor	Protein Coding	P01133	64	GC04P109912	19.5415134429932	https://www.genecards.org/cgi-bin/carddisp.pl?gene=EGF
EGFR	Epidermal Growth Factor Receptor	Protein Coding	P00533	68	GC07P055019	19.5274486541748	https://www.genecards.org/cgi-bin/carddisp.pl?gene=EGFR
CTNS	Cystinosin, Lysosomal Cystine Transporter	Protein Coding	O60931	57	GC17P003636	19.4694747924805	https://www.genecards.org/cgi-bin/carddisp.pl?gene=CTNS
GAMT	Guanidinoacetate N-Methyltransferase	Protein Coding	Q14353	60	GC19M001397	19.4479827880859	https://www.genecards.org/cgi-bin/carddisp.pl?gene=GAMT
SLC22A6	Solute Carrier Family 22 Member 6	Protein Coding	Q4U2R8	56	GC11M136471	19.3873329162598	https://www.genecards.org/cgi-bin/carddisp.pl?gene=SLC22A6
BCL2	BCL2 Apoptosis Regulator	Protein Coding	P10415	64	GC18M063123	19.3387908935547	https://www.genecards.org/cgi-bin/carddisp.pl?gene=BCL2
NLRP3	NLR Family Pyrin Domain Containing 3	Protein Coding	Q96P20	62	GC01P247583	19.2720146179199	https://www.genecards.org/cgi-bin/carddisp.pl?gene=NLRP3
PTGS1	Prostaglandin-Endoperoxide Synthase 1	Protein Coding	P23219	60	GC09P122370	19.2718639373779	https://www.genecards.org/cgi-bin/carddisp.pl?gene=PTGS1
ABCC2	ATP Binding Cassette Subfamily C Member 2	Protein Coding	Q92887	61	GC10P099782	19.2210998535156	https://www.genecards.org/cgi-bin/carddisp.pl?gene=ABCC2
CYP1A2	Cytochrome P450 Family 1 Subfamily A Member 2	Protein Coding	P05177	59	GC15P074748	19.2209281921387	https://www.genecards.org/cgi-bin/carddisp.pl?gene=CYP1A2
CYCS	Cytochrome C, Somatic	Protein Coding	P99999	61	GC07M025118	19.0679512023926	https://www.genecards.org/cgi-bin/carddisp.pl?gene=CYCS
HMGCR	3-Hydroxy-3-Methylglutaryl-CoA Reductase	Protein Coding	P04035	61	GC05P075336	19.0550193786621	https://www.genecards.org/cgi-bin/carddisp.pl?gene=HMGCR
MOCS2	Molybdenum Cofactor Synthesis 2	Protein Coding	O96033	55	GC05M053095	19.0259857177734	https://www.genecards.org/cgi-bin/carddisp.pl?gene=MOCS2
F2	Coagulation Factor II, Thrombin	Protein Coding	P00734	63	GC11P048666	19.0257530212402	https://www.genecards.org/cgi-bin/carddisp.pl?gene=F2
TGFB2	Transforming Growth Factor Beta 2	Protein Coding	P61812	64	GC01P218345	18.9978675842285	https://www.genecards.org/cgi-bin/carddisp.pl?gene=TGFB2
SLC17A1	Solute Carrier Family 17 Member 1	Protein Coding	Q14916	50	GC06M025723	18.9902477264404	https://www.genecards.org/cgi-bin/carddisp.pl?gene=SLC17A1
GCH1	GTP Cyclohydrolase 1	Protein Coding	P30793	60	GC14M054842	18.9858283996582	https://www.genecards.org/cgi-bin/carddisp.pl?gene=GCH1
SLC6A3	Solute Carrier Family 6 Member 3	Protein Coding	Q01959	64	GC05M001392	18.9049987792969	https://www.genecards.org/cgi-bin/carddisp.pl?gene=SLC6A3
GRHPR	Glyoxylate And Hydroxypyruvate Reductase	Protein Coding	Q9UBQ7	58	GC09P061841	18.8811569213867	https://www.genecards.org/cgi-bin/carddisp.pl?gene=GRHPR
BMP2	Bone Morphogenetic Protein 2	Protein Coding	P12643	59	GC20P006767	18.8810443878174	https://www.genecards.org/cgi-bin/carddisp.pl?gene=BMP2
HSPG2	Heparan Sulfate Proteoglycan 2	Protein Coding	P98160	61	GC01M021822	18.831335067749	https://www.genecards.org/cgi-bin/carddisp.pl?gene=HSPG2
MAOA	Monoamine Oxidase A	Protein Coding	P21397	62	GC0XP043654	18.761323928833	https://www.genecards.org/cgi-bin/carddisp.pl?gene=MAOA
PPM1K	Protein Phosphatase, Mg2+/Mn2+ Dependent 1K	Protein Coding	Q8N3J5	53	GC04M088258	18.7418098449707	https://www.genecards.org/cgi-bin/carddisp.pl?gene=PPM1K
ALDH2	Aldehyde Dehydrogenase 2 Family Member	Protein Coding	P05091	64	GC12P111766	18.6934661865234	https://www.genecards.org/cgi-bin/carddisp.pl?gene=ALDH2
PON1	Paraoxonase 1	Protein Coding	P27169	60	GC07M095297	18.6590957641602	https://www.genecards.org/cgi-bin/carddisp.pl?gene=PON1
REN	Renin	Protein Coding	P00797	61	GC01M204154	18.6312522888184	https://www.genecards.org/cgi-bin/carddisp.pl?gene=REN
FGF23	Fibroblast Growth Factor 23	Protein Coding	Q9GZV9	58	GC12M004368	18.584587097168	https://www.genecards.org/cgi-bin/carddisp.pl?gene=FGF23
ACE	Angiotensin I Converting Enzyme	Protein Coding	P12821	64	GC17P063477	18.5591926574707	https://www.genecards.org/cgi-bin/carddisp.pl?gene=ACE
IFNG	Interferon Gamma	Protein Coding	P01579	63	GC12M068154	18.5588359832764	https://www.genecards.org/cgi-bin/carddisp.pl?gene=IFNG
BRCA1	BRCA1 DNA Repair Associated	Protein Coding	P38398	63	GC17M043044	18.5137	https://www.genecards.org/cgi-bin/carddisp.pl?gene=BRCA1
CEL	Carboxyl Ester Lipase	Protein Coding	P19835	58	GC09P133061	18.5103340148926	https://www.genecards.org/cgi-bin/carddisp.pl?gene=CEL
EPO	Erythropoietin	Protein Coding	P01588	55	GC07P100720	18.4522285461426	https://www.genecards.org/cgi-bin/carddisp.pl?gene=EPO
SLC35A1	Solute Carrier Family 35 Member A1	Protein Coding	P78382	52	GC06P087470	18.4158191680908	https://www.genecards.org/cgi-bin/carddisp.pl?gene=SLC35A1
PNPLA3	Patatin Like Phospholipase Domain Containing 3	Protein Coding	Q9NST1	54	GC22P043923	18.4144401550293	https://www.genecards.org/cgi-bin/carddisp.pl?gene=PNPLA3
GH1	Growth Hormone 1	Protein Coding	P01241	56	GC17M063917	18.3900585174561	https://www.genecards.org/cgi-bin/carddisp.pl?gene=GH1
PEX19	Peroxisomal Biogenesis Factor 19	Protein Coding	P40855	56	GC01M160276	18.3587818145752	https://www.genecards.org/cgi-bin/carddisp.pl?gene=PEX19
CYP2C19	Cytochrome P450 Family 2 Subfamily C Member 19	Protein Coding	P33261	58	GC10P094762	18.2662982940674	https://www.genecards.org/cgi-bin/carddisp.pl?gene=CYP2C19
ALDH7A1	Aldehyde Dehydrogenase 7 Family Member A1	Protein Coding	P49419	60	GC05M126541	18.2518043518066	https://www.genecards.org/cgi-bin/carddisp.pl?gene=ALDH7A1
HAO1	Hydroxyacid Oxidase 1	Protein Coding	Q9UJM8	53	GC20M010368	18.2443237304688	https://www.genecards.org/cgi-bin/carddisp.pl?gene=HAO1
CCK	Cholecystokinin	Protein Coding	P06307	56	GC03M042274	18.2028121948242	https://www.genecards.org/cgi-bin/carddisp.pl?gene=CCK
ALPL	Alkaline Phosphatase, Biomineralization Associated	Protein Coding	P05186	63	GC01P021508	18.1467876434326	https://www.genecards.org/cgi-bin/carddisp.pl?gene=ALPL
LAMP2	Lysosomal Associated Membrane Protein 2	Protein Coding	P13473	57	GC0XM120426	18.1252269744873	https://www.genecards.org/cgi-bin/carddisp.pl?gene=LAMP2
SPP1	Secreted Phosphoprotein 1	Protein Coding	P10451	57	GC04P087975	18.1234378814697	https://www.genecards.org/cgi-bin/carddisp.pl?gene=SPP1
ESR1	Estrogen Receptor 1	Protein Coding	P03372	67	GC06P151656	18.0794696807861	https://www.genecards.org/cgi-bin/carddisp.pl?gene=ESR1
TLR4	Toll Like Receptor 4	Protein Coding	O00206	64	GC09P117704	18.0626735687256	https://www.genecards.org/cgi-bin/carddisp.pl?gene=TLR4
GHR	Growth Hormone Receptor	Protein Coding	P10912	59	GC05P042429	18.0617065429688	https://www.genecards.org/cgi-bin/carddisp.pl?gene=GHR
CTNNB1	Catenin Beta 1	Protein Coding	P35222	66	GC03P041194	17.950439453125	https://www.genecards.org/cgi-bin/carddisp.pl?gene=CTNNB1
ABCB1	ATP Binding Cassette Subfamily B Member 1	Protein Coding	P08183	64	GC07M087504	17.943078994751	https://www.genecards.org/cgi-bin/carddisp.pl?gene=ABCB1
JUN	Jun Proto-Oncogene, AP-1 Transcription Factor Subunit	Protein Coding	P05412	63	GC01M058780	17.9355602264404	https://www.genecards.org/cgi-bin/carddisp.pl?gene=JUN
CYP2E1	Cytochrome P450 Family 2 Subfamily E Member 1	Protein Coding	P05181	59	GC10P133520	17.9101104736328	https://www.genecards.org/cgi-bin/carddisp.pl?gene=CYP2E1
PNPO	Pyridoxamine 5'-Phosphate Oxidase	Protein Coding	Q9NVS9	59	GC17P047941	17.8860168457031	https://www.genecards.org/cgi-bin/carddisp.pl?gene=PNPO
AMPD1	Adenosine Monophosphate Deaminase 1	Protein Coding	P23109	59	GC01M114673	17.8422431945801	https://www.genecards.org/cgi-bin/carddisp.pl?gene=AMPD1
LCAT	Lecithin-Cholesterol Acyltransferase	Protein Coding	P04180	60	GC16M067939	17.8023452758789	https://www.genecards.org/cgi-bin/carddisp.pl?gene=LCAT
HLA-DRB1	Major Histocompatibility Complex, Class II, DR Beta 1	Protein Coding	P01911	59	GC06M103386	17.7903785705566	https://www.genecards.org/cgi-bin/carddisp.pl?gene=HLA-DRB1
MYCN	MYCN Proto-Oncogene, BHLH Transcription Factor	Protein Coding	P04198	59	GC02P015974	17.7135753631592	https://www.genecards.org/cgi-bin/carddisp.pl?gene=MYCN
SERPINE1	Serpin Family E Member 1	Protein Coding	P05121	64	GC07P101127	17.6496	https://www.genecards.org/cgi-bin/carddisp.pl?gene=SERPINE1
SIAE	Sialic Acid Acetylesterase	Protein Coding	Q9HAT2	50	GC11M124633	17.6082286834717	https://www.genecards.org/cgi-bin/carddisp.pl?gene=SIAE
AMPD3	Adenosine Monophosphate Deaminase 3	Protein Coding	Q01432	56	GC11P016185	17.5866889953613	https://www.genecards.org/cgi-bin/carddisp.pl?gene=AMPD3
GCKR	Glucokinase Regulator	Protein Coding	Q14397	52	GC02P027496	17.460033416748	https://www.genecards.org/cgi-bin/carddisp.pl?gene=GCKR
GSTP1	Glutathione S-Transferase Pi 1	Protein Coding	P09211	63	GC11P067583	17.4555912017822	https://www.genecards.org/cgi-bin/carddisp.pl?gene=GSTP1
RYR1	Ryanodine Receptor 1	Protein Coding	P21817	62	GC19P142895	17.4094924926758	https://www.genecards.org/cgi-bin/carddisp.pl?gene=RYR1
BGLAP	Bone Gamma-Carboxyglutamate Protein	Protein Coding	P02818	53	GC01P156242	17.3615245819092	https://www.genecards.org/cgi-bin/carddisp.pl?gene=BGLAP
STAT3	Signal Transducer And Activator Of Transcription 3	Protein Coding	P40763	67	GC17M042313	17.3570690155029	https://www.genecards.org/cgi-bin/carddisp.pl?gene=STAT3
ATM	ATM Serine/Threonine Kinase	Protein Coding	Q13315	66	GC11P108223	17.3250465393066	https://www.genecards.org/cgi-bin/carddisp.pl?gene=ATM
F5	Coagulation Factor V	Protein Coding	P12259	60	GC01M169511	17.3103	https://www.genecards.org/cgi-bin/carddisp.pl?gene=F5
TFRC	Transferrin Receptor	Protein Coding	P02786	64	GC03M196646	17.2891387939453	https://www.genecards.org/cgi-bin/carddisp.pl?gene=TFRC
CYP1A1	Cytochrome P450 Family 1 Subfamily A Member 1	Protein Coding	P04798	60	GC15M074719	17.2048492431641	https://www.genecards.org/cgi-bin/carddisp.pl?gene=CYP1A1
BCS1L	BCS1 Homolog, Ubiquinol-Cytochrome C Reductase Complex Chaperone	Protein Coding	Q9Y276	57	GC02P218658	17.1939010620117	https://www.genecards.org/cgi-bin/carddisp.pl?gene=BCS1L
CYP27B1	Cytochrome P450 Family 27 Subfamily B Member 1	Protein Coding	O15528	59	GC12M060216	17.1345729827881	https://www.genecards.org/cgi-bin/carddisp.pl?gene=CYP27B1
HMOX1	Heme Oxygenase 1	Protein Coding	P09601	65	GC22P035380	17.0673847198486	https://www.genecards.org/cgi-bin/carddisp.pl?gene=HMOX1
PGK1	Phosphoglycerate Kinase 1	Protein Coding	P00558	62	GC0XP078241	17.0061874389648	https://www.genecards.org/cgi-bin/carddisp.pl?gene=PGK1
CTSK	Cathepsin K	Protein Coding	P43235	63	GC01M166075	16.9954490661621	https://www.genecards.org/cgi-bin/carddisp.pl?gene=CTSK
PPARGC1A	PPARG Coactivator 1 Alpha	Protein Coding	Q9UBK2	60	GC04M023755	16.9599151611328	https://www.genecards.org/cgi-bin/carddisp.pl?gene=PPARGC1A
IGFBP3	Insulin Like Growth Factor Binding Protein 3	Protein Coding	P17936	59	GC07M045912	16.9167823791504	https://www.genecards.org/cgi-bin/carddisp.pl?gene=IGFBP3
UCP2	Uncoupling Protein 2	Protein Coding	P55851	59	GC11M073974	16.9117412567139	https://www.genecards.org/cgi-bin/carddisp.pl?gene=UCP2
B2M	Beta-2-Microglobulin	Protein Coding	P61769	63	GC15P044711	16.8493671417236	https://www.genecards.org/cgi-bin/carddisp.pl?gene=B2M
COMT	Catechol-O-Methyltransferase	Protein Coding	P21964	64	GC22P019941	16.846508026123	https://www.genecards.org/cgi-bin/carddisp.pl?gene=COMT
HBA1	Hemoglobin Subunit Alpha 1	Protein Coding	P69905	56	GC16P112211	16.8461093902588	https://www.genecards.org/cgi-bin/carddisp.pl?gene=HBA1
CERNA3	Competing Endogenous LncRNA 3 For MiR-645	RNA Gene		21	GC08P056411	16.842565536499	https://www.genecards.org/cgi-bin/carddisp.pl?gene=CERNA3
ABCC4	ATP Binding Cassette Subfamily C Member 4 (PEL Blood Group)	Protein Coding	O15439	59	GC13M095019	16.816722869873	https://www.genecards.org/cgi-bin/carddisp.pl?gene=ABCC4
IL10	Interleukin 10	Protein Coding	P22301	60	GC01M206767	16.8125629425049	https://www.genecards.org/cgi-bin/carddisp.pl?gene=IL10
PANK2	Pantothenate Kinase 2	Protein Coding	Q9BZ23	58	GC20P010259	16.7982883453369	https://www.genecards.org/cgi-bin/carddisp.pl?gene=PANK2
RERE	Arginine-Glutamic Acid Dipeptide Repeats	Protein Coding	Q9P2R6	54	GC01M020880	16.7605667114258	https://www.genecards.org/cgi-bin/carddisp.pl?gene=RERE
COX5A	Cytochrome C Oxidase Subunit 5A	Protein Coding	P20674	57	GC15M074919	16.7443199157715	https://www.genecards.org/cgi-bin/carddisp.pl?gene=COX5A
RARRES2	Retinoic Acid Receptor Responder 2	Protein Coding	Q99969	51	GC07M150333	16.723165512085	https://www.genecards.org/cgi-bin/carddisp.pl?gene=RARRES2
CYP2D6	Cytochrome P450 Family 2 Subfamily D Member 6 (Gene/Pseudogene)	Protein Coding	P10635	60	GC22M042126	16.7075538635254	https://www.genecards.org/cgi-bin/carddisp.pl?gene=CYP2D6
CASP8	Caspase 8	Protein Coding	Q14790	65	GC02P201233	16.6865673065186	https://www.genecards.org/cgi-bin/carddisp.pl?gene=CASP8
MB	Myoglobin	Protein Coding	P02144	58	GC22M035606	16.6683311462402	https://www.genecards.org/cgi-bin/carddisp.pl?gene=MB
OXA1L	OXA1L Mitochondrial Inner Membrane Protein	Protein Coding	Q15070	51	GC14P022766	16.6642513275146	https://www.genecards.org/cgi-bin/carddisp.pl?gene=OXA1L
MAPT	Microtubule Associated Protein Tau	Protein Coding	P10636	63	GC17P045894	16.6596870422363	https://www.genecards.org/cgi-bin/carddisp.pl?gene=MAPT
CYP2C8	Cytochrome P450 Family 2 Subfamily C Member 8	Protein Coding	P10632	60	GC10M095038	16.5908985137939	https://www.genecards.org/cgi-bin/carddisp.pl?gene=CYP2C8
ABCC8	ATP Binding Cassette Subfamily C Member 8	Protein Coding	Q09428	59	GC11M017392	16.5748844146729	https://www.genecards.org/cgi-bin/carddisp.pl?gene=ABCC8
THBD	Thrombomodulin	Protein Coding	P07204	59	GC20M023026	16.5605392456055	https://www.genecards.org/cgi-bin/carddisp.pl?gene=THBD
HLA-B	Major Histocompatibility Complex, Class I, B	Protein Coding	P01889	59	GC06M103303	16.5530529022217	https://www.genecards.org/cgi-bin/carddisp.pl?gene=HLA-B
CLCN5	Chloride Voltage-Gated Channel 5	Protein Coding	P51795	57	GC0XP049922	16.5519733428955	https://www.genecards.org/cgi-bin/carddisp.pl?gene=CLCN5
GAST	Gastrin	Protein Coding	P01350	53	GC17P041712	16.5320816040039	https://www.genecards.org/cgi-bin/carddisp.pl?gene=GAST
ETHE1	ETHE1 Persulfide Dioxygenase	Protein Coding	O95571	56	GC19M043506	16.5242500305176	https://www.genecards.org/cgi-bin/carddisp.pl?gene=ETHE1
BCHE	Butyrylcholinesterase	Protein Coding	P06276	63	GC03M165772	16.5160961151123	https://www.genecards.org/cgi-bin/carddisp.pl?gene=BCHE
PRKAG2	Protein Kinase AMP-Activated Non-Catalytic Subunit Gamma 2	Protein Coding	Q9UGJ0	63	GC07M151556	16.4859390258789	https://www.genecards.org/cgi-bin/carddisp.pl?gene=PRKAG2
MAPK14	Mitogen-Activated Protein Kinase 14	Protein Coding	Q16539	64	GC06P173199	16.4832401275635	https://www.genecards.org/cgi-bin/carddisp.pl?gene=MAPK14
DECR1	2,4-Dienoyl-CoA Reductase 1	Protein Coding	Q16698	53	GC08P090001	16.4672317504883	https://www.genecards.org/cgi-bin/carddisp.pl?gene=DECR1
BDNF	Brain Derived Neurotrophic Factor	Protein Coding	P23560	63	GC11M027654	16.4362144470215	https://www.genecards.org/cgi-bin/carddisp.pl?gene=BDNF
MVK	Mevalonate Kinase	Protein Coding	Q03426	60	GC12P109573	16.3968505859375	https://www.genecards.org/cgi-bin/carddisp.pl?gene=MVK
CD40LG	CD40 Ligand	Protein Coding	P29965	63	GC0XP136649	16.3516788482666	https://www.genecards.org/cgi-bin/carddisp.pl?gene=CD40LG
MAT1A	Methionine Adenosyltransferase 1A	Protein Coding	Q00266	60	GC10M080271	16.3506469726563	https://www.genecards.org/cgi-bin/carddisp.pl?gene=MAT1A
GNAS	GNAS Complex Locus	Protein Coding	P84996	63	GC20P058839	16.3365917205811	https://www.genecards.org/cgi-bin/carddisp.pl?gene=GNAS
NR1I2	Nuclear Receptor Subfamily 1 Group I Member 2	Protein Coding	O75469	56	GC03P119780	16.3340282440186	https://www.genecards.org/cgi-bin/carddisp.pl?gene=NR1I2
COL2A1	Collagen Type II Alpha 1 Chain	Protein Coding	P02458	63	GC12M047972	16.3298301696777	https://www.genecards.org/cgi-bin/carddisp.pl?gene=COL2A1
HNF1A	HNF1 Homeobox A	Protein Coding	P20823	60	GC12P120978	16.3119087219238	https://www.genecards.org/cgi-bin/carddisp.pl?gene=HNF1A
PCSK9	Proprotein Convertase Subtilisin/Kexin Type 9	Protein Coding	Q8NBP7	63	GC01P055039	16.2691631317139	https://www.genecards.org/cgi-bin/carddisp.pl?gene=PCSK9
MAPK3	Mitogen-Activated Protein Kinase 3	Protein Coding	P27361	63	GC16M048460	16.2590293884277	https://www.genecards.org/cgi-bin/carddisp.pl?gene=MAPK3
GCG	Glucagon	Protein Coding	P01275	55	GC02M162142	16.2546997070313	https://www.genecards.org/cgi-bin/carddisp.pl?gene=GCG
RBP4	Retinol Binding Protein 4	Protein Coding	P02753	58	GC10M093591	16.2498455047607	https://www.genecards.org/cgi-bin/carddisp.pl?gene=RBP4
LPA	Lipoprotein(A)	Protein Coding	P08519	55	GC06M160531	16.2196407318115	https://www.genecards.org/cgi-bin/carddisp.pl?gene=LPA
ICAM1	Intercellular Adhesion Molecule 1	Protein Coding	P05362	63	GC19P142230	16.2094478607178	https://www.genecards.org/cgi-bin/carddisp.pl?gene=ICAM1
KYNU	Kynureninase	Protein Coding	Q16719	61	GC02P142877	16.1288948059082	https://www.genecards.org/cgi-bin/carddisp.pl?gene=KYNU
PDZK1	PDZ Domain Containing 1	Protein Coding	Q5T2W1	53	GC01M145670	16.0934734344482	https://www.genecards.org/cgi-bin/carddisp.pl?gene=PDZK1
CST3	Cystatin C	Protein Coding	P01034	56	GC20M024169	16.0546340942383	https://www.genecards.org/cgi-bin/carddisp.pl?gene=CST3
ACAN	Aggrecan	Protein Coding	P16112	60	GC15P185133	16.0294036865234	https://www.genecards.org/cgi-bin/carddisp.pl?gene=ACAN
CD44	CD44 Molecule (IN Blood Group)	Protein Coding	P16070	61	GC11P035139	16.0176258087158	https://www.genecards.org/cgi-bin/carddisp.pl?gene=CD44
VWF	Von Willebrand Factor	Protein Coding	P04275	61	GC12M034378	16.0128555297852	https://www.genecards.org/cgi-bin/carddisp.pl?gene=VWF
HBA2	Hemoglobin Subunit Alpha 2	Protein Coding	P69905	53	GC16P112212	15.9945430755615	https://www.genecards.org/cgi-bin/carddisp.pl?gene=HBA2
CASP9	Caspase 9	Protein Coding	P55211	61	GC01M021095	15.9940118789673	https://www.genecards.org/cgi-bin/carddisp.pl?gene=CASP9
IL4I1	Interleukin 4 Induced 1	Protein Coding	Q96RQ9	50	GC19M105292	15.9923334121704	https://www.genecards.org/cgi-bin/carddisp.pl?gene=IL4I1
FLNA	Filamin A	Protein Coding	P21333	62	GC0XM154348	15.9778127670288	https://www.genecards.org/cgi-bin/carddisp.pl?gene=FLNA
IFNA1	Interferon Alpha 1	Protein Coding	P01562	52	GC09P021912	15.9766712188721	https://www.genecards.org/cgi-bin/carddisp.pl?gene=IFNA1
NR3C1	Nuclear Receptor Subfamily 3 Group C Member 1	Protein Coding	P04150	62	GC05M143277	15.9505529403687	https://www.genecards.org/cgi-bin/carddisp.pl?gene=NR3C1
TLR2	Toll Like Receptor 2	Protein Coding	O60603	65	GC04P153684	15.9205474853516	https://www.genecards.org/cgi-bin/carddisp.pl?gene=TLR2
MMP13	Matrix Metallopeptidase 13	Protein Coding	P45452	63	GC11M102942	15.9113416671753	https://www.genecards.org/cgi-bin/carddisp.pl?gene=MMP13
TRPV4	Transient Receptor Potential Cation Channel Subfamily V Member 4	Protein Coding	Q9HBA0	61	GC12M109783	15.8628177642822	https://www.genecards.org/cgi-bin/carddisp.pl?gene=TRPV4
SREBF1	Sterol Regulatory Element Binding Transcription Factor 1	Protein Coding	P36956	61	GC17M017810	15.8021612167358	https://www.genecards.org/cgi-bin/carddisp.pl?gene=SREBF1
FOS	Fos Proto-Oncogene, AP-1 Transcription Factor Subunit	Protein Coding	P01100	64	GC14P075278	15.7969789505005	https://www.genecards.org/cgi-bin/carddisp.pl?gene=FOS
FN1	Fibronectin 1	Protein Coding	P02751	63	GC02M215360	15.7880897521973	https://www.genecards.org/cgi-bin/carddisp.pl?gene=FN1
SLCO1A2	Solute Carrier Organic Anion Transporter Family Member 1A2	Protein Coding	P46721	52	GC12M021264	15.7820272445679	https://www.genecards.org/cgi-bin/carddisp.pl?gene=SLCO1A2
KMT2A	Lysine Methyltransferase 2A	Protein Coding	Q03164	61	GC11P118436	15.7694530487061	https://www.genecards.org/cgi-bin/carddisp.pl?gene=KMT2A
SNCA	Synuclein Alpha	Protein Coding	P37840	65	GC04M089724	15.7648553848267	https://www.genecards.org/cgi-bin/carddisp.pl?gene=SNCA
SMAD3	SMAD Family Member 3	Protein Coding	P84022	67	GC15P067063	15.7641344070435	https://www.genecards.org/cgi-bin/carddisp.pl?gene=SMAD3
ACSM2B	Acyl-CoA Synthetase Medium Chain Family Member 2B	Protein Coding	Q68CK6	42	GC16M047829	15.7617893218994	https://www.genecards.org/cgi-bin/carddisp.pl?gene=ACSM2B
EIF2AK3	Eukaryotic Translation Initiation Factor 2 Alpha Kinase 3	Protein Coding	Q9NZJ5	63	GC02M088556	15.7078886032104	https://www.genecards.org/cgi-bin/carddisp.pl?gene=EIF2AK3
DARS2	Aspartyl-TRNA Synthetase 2, Mitochondrial	Protein Coding	Q6PI48	56	GC01P173824	15.6820507049561	https://www.genecards.org/cgi-bin/carddisp.pl?gene=DARS2
VEGFA	Vascular Endothelial Growth Factor A	Protein Coding	P15692	61	GC06P043770	15.6813621520996	https://www.genecards.org/cgi-bin/carddisp.pl?gene=VEGFA
IL18	Interleukin 18	Protein Coding	Q14116	57	GC11M112143	15.633412361145	https://www.genecards.org/cgi-bin/carddisp.pl?gene=IL18
HIF1A	Hypoxia Inducible Factor 1 Subunit Alpha	Protein Coding	Q16665	61	GC14P061695	15.6172571182251	https://www.genecards.org/cgi-bin/carddisp.pl?gene=HIF1A
TNFRSF11A	TNF Receptor Superfamily Member 11a	Protein Coding	Q9Y6Q6	59	GC18P062325	15.6031866073608	https://www.genecards.org/cgi-bin/carddisp.pl?gene=TNFRSF11A
SCT	Secretin	Protein Coding	P09683	46	GC11M000626	15.586030960083	https://www.genecards.org/cgi-bin/carddisp.pl?gene=SCT
SOX9	SRY-Box Transcription Factor 9	Protein Coding	P48436	58	GC17P072121	15.5737152099609	https://www.genecards.org/cgi-bin/carddisp.pl?gene=SOX9
ATP7B	ATPase Copper Transporting Beta	Protein Coding	P35670	61	GC13M051930	15.5635147094727	https://www.genecards.org/cgi-bin/carddisp.pl?gene=ATP7B
CDKN1A	Cyclin Dependent Kinase Inhibitor 1A	Protein Coding	P38936	63	GC06P173207	15.5544128417969	https://www.genecards.org/cgi-bin/carddisp.pl?gene=CDKN1A
GOT2	Glutamic-Oxaloacetic Transaminase 2	Protein Coding	P00505	60	GC16M058707	15.5404672622681	https://www.genecards.org/cgi-bin/carddisp.pl?gene=GOT2
TRPV1	Transient Receptor Potential Cation Channel Subfamily V Member 1	Protein Coding	Q8NER1	61	GC17M003565	15.5028667449951	https://www.genecards.org/cgi-bin/carddisp.pl?gene=TRPV1
SLC16A9	Solute Carrier Family 16 Member 9	Protein Coding	Q7RTY1	49	GC10M059650	15.4957113265991	https://www.genecards.org/cgi-bin/carddisp.pl?gene=SLC16A9
EDN1	Endothelin 1	Protein Coding	P05305	61	GC06P012696	15.4922733306885	https://www.genecards.org/cgi-bin/carddisp.pl?gene=EDN1
MAPK8	Mitogen-Activated Protein Kinase 8	Protein Coding	P45983	62	GC10P048306	15.4904403686523	https://www.genecards.org/cgi-bin/carddisp.pl?gene=MAPK8
PHGDH	Phosphoglycerate Dehydrogenase	Protein Coding	O43175	63	GC01P119692	15.489429473877	https://www.genecards.org/cgi-bin/carddisp.pl?gene=PHGDH
AGK	Acylglycerol Kinase	Protein Coding	Q53H12	53	GC07P141551	15.4718914031982	https://www.genecards.org/cgi-bin/carddisp.pl?gene=AGK
AGTR1	Angiotensin II Receptor Type 1	Protein Coding	P30556	65	GC03P148697	15.4713268280029	https://www.genecards.org/cgi-bin/carddisp.pl?gene=AGTR1
ELN	Elastin	Protein Coding	P15502	56	GC07P074027	15.4626178741455	https://www.genecards.org/cgi-bin/carddisp.pl?gene=ELN
JAK2	Janus Kinase 2	Protein Coding	O60674	66	GC09P004985	15.4533624649048	https://www.genecards.org/cgi-bin/carddisp.pl?gene=JAK2
PTEN	Phosphatase And Tensin Homolog	Protein Coding	P60484	65	GC10P120068	15.4157905578613	https://www.genecards.org/cgi-bin/carddisp.pl?gene=PTEN
HMGB1	High Mobility Group Box 1	Protein Coding	P09429	62	GC13M030456	15.4070539474487	https://www.genecards.org/cgi-bin/carddisp.pl?gene=HMGB1
ALDH4A1	Aldehyde Dehydrogenase 4 Family Member A1	Protein Coding	P30038	57	GC01M018871	15.3730154037476	https://www.genecards.org/cgi-bin/carddisp.pl?gene=ALDH4A1
LRP2	LDL Receptor Related Protein 2	Protein Coding	P98164	61	GC02M169127	15.3682975769043	https://www.genecards.org/cgi-bin/carddisp.pl?gene=LRP2
APOA5	Apolipoprotein A5	Protein Coding	Q6Q788	56	GC11M116789	15.350697517395	https://www.genecards.org/cgi-bin/carddisp.pl?gene=APOA5
SLC12A1	Solute Carrier Family 12 Member 1	Protein Coding	Q13621	61	GC15P184282	15.3074645996094	https://www.genecards.org/cgi-bin/carddisp.pl?gene=SLC12A1
HCFC1	Host Cell Factor C1	Protein Coding	P51610	59	GC0XM153947	15.3060359954834	https://www.genecards.org/cgi-bin/carddisp.pl?gene=HCFC1
DBH	Dopamine Beta-Hydroxylase	Protein Coding	P09172	64	GC09P133636	15.2745695114136	https://www.genecards.org/cgi-bin/carddisp.pl?gene=DBH
BAX	BCL2 Associated X, Apoptosis Regulator	Protein Coding	Q07812	64	GC19P048954	15.2410497665405	https://www.genecards.org/cgi-bin/carddisp.pl?gene=BAX
AGXT2	Alanine--Glyoxylate Aminotransferase 2	Protein Coding	Q9BYV1	52	GC05M034998	15.2052116394043	https://www.genecards.org/cgi-bin/carddisp.pl?gene=AGXT2
CDKN3	Cyclin Dependent Kinase Inhibitor 3	Protein Coding	Q16667	54	GC14P055603	15.179313659668	https://www.genecards.org/cgi-bin/carddisp.pl?gene=CDKN3
EZH2	Enhancer Of Zeste 2 Polycomb Repressive Complex 2 Subunit	Protein Coding	Q15910	66	GC07M148807	15.1587171554565	https://www.genecards.org/cgi-bin/carddisp.pl?gene=EZH2
GHRL	Ghrelin And Obestatin Prepropeptide	Protein Coding	Q9UBU3	54	GC03M010285	15.1364402770996	https://www.genecards.org/cgi-bin/carddisp.pl?gene=GHRL
HP	Haptoglobin	Protein Coding	P00738	59	GC16P114216	15.1299381256104	https://www.genecards.org/cgi-bin/carddisp.pl?gene=HP
PNLIP	Pancreatic Lipase	Protein Coding	P16233	60	GC10P116545	15.1089315414429	https://www.genecards.org/cgi-bin/carddisp.pl?gene=PNLIP
BRINP3	BMP/Retinoic Acid Inducible Neural Specific 3	Protein Coding	Q76B58	42	GC01M190067	15.0950050354004	https://www.genecards.org/cgi-bin/carddisp.pl?gene=BRINP3
AVP	Arginine Vasopressin	Protein Coding	P01185	58	GC20M003082	15.0753936767578	https://www.genecards.org/cgi-bin/carddisp.pl?gene=AVP
IMPDH2	Inosine Monophosphate Dehydrogenase 2	Protein Coding	P12268	61	GC03M054491	15.0665493011475	https://www.genecards.org/cgi-bin/carddisp.pl?gene=IMPDH2
COL3A1	Collagen Type III Alpha 1 Chain	Protein Coding	P02461	61	GC02P188974	15.0240297317505	https://www.genecards.org/cgi-bin/carddisp.pl?gene=COL3A1
HACL1	2-Hydroxyacyl-CoA Lyase 1	Protein Coding	Q9UJ83	50	GC03M028112	15.0024938583374	https://www.genecards.org/cgi-bin/carddisp.pl?gene=HACL1
DNAH8	Dynein Axonemal Heavy Chain 8	Protein Coding	Q96JB1	50	GC06P173224	14.9869050979614	https://www.genecards.org/cgi-bin/carddisp.pl?gene=DNAH8
TCIRG1	T Cell Immune Regulator 1, ATPase H+ Transporting V0 Subunit A3	Protein Coding	Q13488	57	GC11P103525	14.9746	https://www.genecards.org/cgi-bin/carddisp.pl?gene=TCIRG1
SERPINF1	Serpin Family F Member 1	Protein Coding	P36955	58	GC17P143092	14.9715929031372	https://www.genecards.org/cgi-bin/carddisp.pl?gene=SERPINF1
TPH1	Tryptophan Hydroxylase 1	Protein Coding	P17752	58	GC11M018096	14.9687242507935	https://www.genecards.org/cgi-bin/carddisp.pl?gene=TPH1
DPYD	Dihydropyrimidine Dehydrogenase	Protein Coding	Q12882	64	GC01M097015	14.9444236755371	https://www.genecards.org/cgi-bin/carddisp.pl?gene=DPYD
TYMS	Thymidylate Synthetase	Protein Coding	P04818	63	GC18P000657	14.9252347946167	https://www.genecards.org/cgi-bin/carddisp.pl?gene=TYMS
AHCY	Adenosylhomocysteinase	Protein Coding	P23526	61	GC20M036643	14.9041023254395	https://www.genecards.org/cgi-bin/carddisp.pl?gene=AHCY
SERPINC1	Serpin Family C Member 1	Protein Coding	P01008	63	GC01M175109	14.8612480163574	https://www.genecards.org/cgi-bin/carddisp.pl?gene=SERPINC1
GALNS	Galactosamine (N-Acetyl)-6-Sulfatase	Protein Coding	P34059	61	GC16M088813	14.7930269241333	https://www.genecards.org/cgi-bin/carddisp.pl?gene=GALNS
HSPD1	Heat Shock Protein Family D (Hsp60) Member 1	Protein Coding	P10809	61	GC02M197486	14.7889471054077	https://www.genecards.org/cgi-bin/carddisp.pl?gene=HSPD1
NGF	Nerve Growth Factor	Protein Coding	P01138	64	GC01M115285	14.7847671508789	https://www.genecards.org/cgi-bin/carddisp.pl?gene=NGF
H19	H19 Imprinted Maternally Expressed Transcript	RNA Gene		36	GC11M001995	14.7722434997559	https://www.genecards.org/cgi-bin/carddisp.pl?gene=H19
SLC6A8	Solute Carrier Family 6 Member 8	Protein Coding	P48029	60	GC0XP153774	14.7452850341797	https://www.genecards.org/cgi-bin/carddisp.pl?gene=SLC6A8
CAD	Carbamoyl-Phosphate Synthetase 2, Aspartate Transcarbamylase, And Dihydroorotase	Protein Coding	P27708	62	GC02P027217	14.7431268692017	https://www.genecards.org/cgi-bin/carddisp.pl?gene=CAD
NOS2	Nitric Oxide Synthase 2	Protein Coding	P35228	62	GC17M027756	14.7142038345337	https://www.genecards.org/cgi-bin/carddisp.pl?gene=NOS2
UPB1	Beta-Ureidopropionase 1	Protein Coding	Q9UBR1	59	GC22P024494	14.7066650390625	https://www.genecards.org/cgi-bin/carddisp.pl?gene=UPB1
PARP1	Poly(ADP-Ribose) Polymerase 1	Protein Coding	P09874	64	GC01M226360	14.6859273910522	https://www.genecards.org/cgi-bin/carddisp.pl?gene=PARP1
CPOX	Coproporphyrinogen Oxidase	Protein Coding	P36551	58	GC03M098576	14.653374671936	https://www.genecards.org/cgi-bin/carddisp.pl?gene=CPOX
KCNQ1	Potassium Voltage-Gated Channel Subfamily Q Member 1	Protein Coding	P51787	63	GC11P002444	14.6159763336182	https://www.genecards.org/cgi-bin/carddisp.pl?gene=KCNQ1
CD4	CD4 Molecule	Protein Coding	P01730	63	GC12P006786	14.6009197235107	https://www.genecards.org/cgi-bin/carddisp.pl?gene=CD4
NPPB	Natriuretic Peptide B	Protein Coding	P16860	56	GC01M020959	14.5978355407715	https://www.genecards.org/cgi-bin/carddisp.pl?gene=NPPB
STAT5B	Signal Transducer And Activator Of Transcription 5B	Protein Coding	P51692	63	GC17M042199	14.5643224716187	https://www.genecards.org/cgi-bin/carddisp.pl?gene=STAT5B
IL1R1	Interleukin 1 Receptor Type 1	Protein Coding	P14778	60	GC02P102136	14.5636711120605	https://www.genecards.org/cgi-bin/carddisp.pl?gene=IL1R1
ENPP1	Ectonucleotide Pyrophosphatase/Phosphodiesterase 1	Protein Coding	P22413	62	GC06P131808	14.5335741043091	https://www.genecards.org/cgi-bin/carddisp.pl?gene=ENPP1
SYK	Spleen Associated Tyrosine Kinase	Protein Coding	P43405	64	GC09P105236	14.5262584686279	https://www.genecards.org/cgi-bin/carddisp.pl?gene=SYK
TYMP	Thymidine Phosphorylase	Protein Coding	P19971	60	GC22M050525	14.5217294692993	https://www.genecards.org/cgi-bin/carddisp.pl?gene=TYMP
CASP1	Caspase 1	Protein Coding	P29466	61	GC11M105025	14.5024700164795	https://www.genecards.org/cgi-bin/carddisp.pl?gene=CASP1
APOC2	Apolipoprotein C2	Protein Coding	P02655	57	GC19P143136	14.5005226135254	https://www.genecards.org/cgi-bin/carddisp.pl?gene=APOC2
SST	Somatostatin	Protein Coding	P61278	54	GC03M187668	14.4925928115845	https://www.genecards.org/cgi-bin/carddisp.pl?gene=SST
BMP6	Bone Morphogenetic Protein 6	Protein Coding	P22004	57	GC06P007726	14.4798173904419	https://www.genecards.org/cgi-bin/carddisp.pl?gene=BMP6
IGF2	Insulin Like Growth Factor 2	Protein Coding	P01344	61	GC11M014033	14.4685535430908	https://www.genecards.org/cgi-bin/carddisp.pl?gene=IGF2
PIK3CG	Phosphatidylinositol-4,5-Bisphosphate 3-Kinase Catalytic Subunit Gamma	Protein Coding	P48736	63	GC07P106865	14.4550619125366	https://www.genecards.org/cgi-bin/carddisp.pl?gene=PIK3CG
PCBD1	Pterin-4 Alpha-Carbinolamine Dehydratase 1	Protein Coding	P61457	57	GC10M070882	14.4515066146851	https://www.genecards.org/cgi-bin/carddisp.pl?gene=PCBD1
AFP	Alpha Fetoprotein	Protein Coding	P02771	60	GC04P073431	14.4449901580811	https://www.genecards.org/cgi-bin/carddisp.pl?gene=AFP
PCNA	Proliferating Cell Nuclear Antigen	Protein Coding	P12004	63	GC20M005114	14.3530025482178	https://www.genecards.org/cgi-bin/carddisp.pl?gene=PCNA
CSF3	Colony Stimulating Factor 3	Protein Coding	P09919	54	GC17P040015	14.3437194824219	https://www.genecards.org/cgi-bin/carddisp.pl?gene=CSF3
IL2	Interleukin 2	Protein Coding	P60568	59	GC04M122451	14.3351182937622	https://www.genecards.org/cgi-bin/carddisp.pl?gene=IL2
HMGCS2	3-Hydroxy-3-Methylglutaryl-CoA Synthase 2	Protein Coding	P54868	59	GC01M119747	14.3096446990967	https://www.genecards.org/cgi-bin/carddisp.pl?gene=HMGCS2
ADCY10	Adenylate Cyclase 10	Protein Coding	Q96PN6	56	GC01M167809	14.2849006652832	https://www.genecards.org/cgi-bin/carddisp.pl?gene=ADCY10
SOD2	Superoxide Dismutase 2	Protein Coding	P04179	61	GC06M159669	14.2774648666382	https://www.genecards.org/cgi-bin/carddisp.pl?gene=SOD2
PCK1	Phosphoenolpyruvate Carboxykinase 1	Protein Coding	P35558	60	GC20P057561	14.2621822357178	https://www.genecards.org/cgi-bin/carddisp.pl?gene=PCK1
SLC19A2	Solute Carrier Family 19 Member 2	Protein Coding	O60779	57	GC01M169463	14.1643295288086	https://www.genecards.org/cgi-bin/carddisp.pl?gene=SLC19A2
MPL	MPL Proto-Oncogene, Thrombopoietin Receptor	Protein Coding	P40238	60	GC01P043337	14.1613006591797	https://www.genecards.org/cgi-bin/carddisp.pl?gene=MPL
SELE	Selectin E	Protein Coding	P16581	57	GC01M169722	14.1293172836304	https://www.genecards.org/cgi-bin/carddisp.pl?gene=SELE
HGF	Hepatocyte Growth Factor	Protein Coding	P14210	65	GC07M081699	14.1122817993164	https://www.genecards.org/cgi-bin/carddisp.pl?gene=HGF
GUCY2D	Guanylate Cyclase 2D, Retinal	Protein Coding	Q02846	59	GC17P008002	14.1050577163696	https://www.genecards.org/cgi-bin/carddisp.pl?gene=GUCY2D
ABCB7	ATP Binding Cassette Subfamily B Member 7	Protein Coding	O75027	57	GC0XM075053	14.0968103408813	https://www.genecards.org/cgi-bin/carddisp.pl?gene=ABCB7
IL1A	Interleukin 1 Alpha	Protein Coding	P01583	58	GC02M112773	14.0865182876587	https://www.genecards.org/cgi-bin/carddisp.pl?gene=IL1A
HLA-DQB1	Major Histocompatibility Complex, Class II, DQ Beta 1	Protein Coding	P01920	57	GC06M103395	14.0820226669312	https://www.genecards.org/cgi-bin/carddisp.pl?gene=HLA-DQB1
PSEN1	Presenilin 1	Protein Coding	P49768	66	GC14P073136	14.0748500823975	https://www.genecards.org/cgi-bin/carddisp.pl?gene=PSEN1
RPLP0	Ribosomal Protein Lateral Stalk Subunit P0	Protein Coding	P05388	55	GC12M120196	14.0714263916016	https://www.genecards.org/cgi-bin/carddisp.pl?gene=RPLP0
KIT	KIT Proto-Oncogene, Receptor Tyrosine Kinase	Protein Coding	P10721	66	GC04P054657	14.0673122406006	https://www.genecards.org/cgi-bin/carddisp.pl?gene=KIT
GAPDH	Glyceraldehyde-3-Phosphate Dehydrogenase	Protein Coding	P04406	64	GC12P068260	14.0608892440796	https://www.genecards.org/cgi-bin/carddisp.pl?gene=GAPDH
SRD5A2	Steroid 5 Alpha-Reductase 2	Protein Coding	P31213	55	GC02M031522	14.0392322540283	https://www.genecards.org/cgi-bin/carddisp.pl?gene=SRD5A2
SLC23A1	Solute Carrier Family 23 Member 1	Protein Coding	Q9UHI7	50	GC05M139367	14.0285911560059	https://www.genecards.org/cgi-bin/carddisp.pl?gene=SLC23A1
CDH1	Cadherin 1	Protein Coding	P12830	62	GC16P068737	14.0188007354736	https://www.genecards.org/cgi-bin/carddisp.pl?gene=CDH1
TPO	Thyroid Peroxidase	Protein Coding	P07202	61	GC02P001374	13.9898710250854	https://www.genecards.org/cgi-bin/carddisp.pl?gene=TPO
VCAM1	Vascular Cell Adhesion Molecule 1	Protein Coding	P19320	59	GC01P100719	13.9891939163208	https://www.genecards.org/cgi-bin/carddisp.pl?gene=VCAM1
ATIC	5-Aminoimidazole-4-Carboxamide Ribonucleotide Formyltransferase/IMP Cyclohydrolase	Protein Coding	P31939	59	GC02P215311	13.9885921478271	https://www.genecards.org/cgi-bin/carddisp.pl?gene=ATIC
SLC2A2	Solute Carrier Family 2 Member 2	Protein Coding	P11168	63	GC03M171024	13.9725513458252	https://www.genecards.org/cgi-bin/carddisp.pl?gene=SLC2A2
TCN2	Transcobalamin 2	Protein Coding	P20062	56	GC22P086685	13.9601221084595	https://www.genecards.org/cgi-bin/carddisp.pl?gene=TCN2
NFKB1	Nuclear Factor Kappa B Subunit 1	Protein Coding	P19838	66	GC04P102501	13.9166049957275	https://www.genecards.org/cgi-bin/carddisp.pl?gene=NFKB1
SOD2-OT1	SOD2 Overlapping Transcript 1	RNA Gene		20	GC06M159772	13.8998966217041	https://www.genecards.org/cgi-bin/carddisp.pl?gene=SOD2-OT1
CYP11A1	Cytochrome P450 Family 11 Subfamily A Member 1	Protein Coding	P05108	61	GC15M074337	13.8962469100952	https://www.genecards.org/cgi-bin/carddisp.pl?gene=CYP11A1
ENO2	Enolase 2	Protein Coding	P09104	60	GC12P006913	13.8796501159668	https://www.genecards.org/cgi-bin/carddisp.pl?gene=ENO2
CCND1	Cyclin D1	Protein Coding	P24385	66	GC11P069641	13.870228767395	https://www.genecards.org/cgi-bin/carddisp.pl?gene=CCND1
TMEM70	Transmembrane Protein 70	Protein Coding	Q9BUB7	51	GC08P073972	13.8507328033447	https://www.genecards.org/cgi-bin/carddisp.pl?gene=TMEM70
RAI14	Retinoic Acid Induced 14	Protein Coding	Q9P0K7	47	GC05P034656	13.8507070541382	https://www.genecards.org/cgi-bin/carddisp.pl?gene=RAI14
CANT1	Calcium Activated Nucleotidase 1	Protein Coding	Q8WVQ1	57	GC17M094382	13.8156814575195	https://www.genecards.org/cgi-bin/carddisp.pl?gene=CANT1
MCOLN1	Mucolipin TRP Cation Channel 1	Protein Coding	Q9GZU1	56	GC19P142070	13.8001260757446	https://www.genecards.org/cgi-bin/carddisp.pl?gene=MCOLN1
CSN1S1	Casein Alpha S1	Protein Coding	P47710	50	GC04P070085	13.7851791381836	https://www.genecards.org/cgi-bin/carddisp.pl?gene=CSN1S1
CFH	Complement Factor H	Protein Coding	P08603	60	GC01P196621	13.7772951126099	https://www.genecards.org/cgi-bin/carddisp.pl?gene=CFH
PPAT	Phosphoribosyl Pyrophosphate Amidotransferase	Protein Coding	Q06203	55	GC04M056393	13.754940032959	https://www.genecards.org/cgi-bin/carddisp.pl?gene=PPAT
AKR1B1	Aldo-Keto Reductase Family 1 Member B	Protein Coding	P15121	59	GC07M134442	13.7328701019287	https://www.genecards.org/cgi-bin/carddisp.pl?gene=AKR1B1
AMBP	Alpha-1-Microglobulin/Bikunin Precursor	Protein Coding	P02760	57	GC09M114060	13.7232513427734	https://www.genecards.org/cgi-bin/carddisp.pl?gene=AMBP
CDKN2A	Cyclin Dependent Kinase Inhibitor 2A	Protein Coding	Q8N726	64	GC09M021967	13.7218046188354	https://www.genecards.org/cgi-bin/carddisp.pl?gene=CDKN2A
HFE	Homeostatic Iron Regulator	Protein Coding	Q30201	58	GC06P026087	13.7151107788086	https://www.genecards.org/cgi-bin/carddisp.pl?gene=HFE
IFT140	Intraflagellar Transport 140	Protein Coding	Q96RY7	52	GC16M046339	13.7112140655518	https://www.genecards.org/cgi-bin/carddisp.pl?gene=IFT140
BRCA2	BRCA2 DNA Repair Associated	Protein Coding	P51587	61	GC13P032315	13.6861553192139	https://www.genecards.org/cgi-bin/carddisp.pl?gene=BRCA2
ADRB3	Adrenoceptor Beta 3	Protein Coding	P13945	56	GC08M037962	13.6853179931641	https://www.genecards.org/cgi-bin/carddisp.pl?gene=ADRB3
CSF2	Colony Stimulating Factor 2	Protein Coding	P04141	59	GC05P132073	13.6652088165283	https://www.genecards.org/cgi-bin/carddisp.pl?gene=CSF2
PKD2	Polycystin 2, Transient Receptor Potential Cation Channel	Protein Coding	Q13563	61	GC04P088007	13.6629104614258	https://www.genecards.org/cgi-bin/carddisp.pl?gene=PKD2
CD40	CD40 Molecule	Protein Coding	P25942	63	GC20P046118	13.6293468475342	https://www.genecards.org/cgi-bin/carddisp.pl?gene=CD40
IDO1	Indoleamine 2,3-Dioxygenase 1	Protein Coding	P14902	59	GC08P041407	13.6140403747559	https://www.genecards.org/cgi-bin/carddisp.pl?gene=IDO1
ALPP	Alkaline Phosphatase, Placental	Protein Coding	P05187	57	GC02P232378	13.6082706451416	https://www.genecards.org/cgi-bin/carddisp.pl?gene=ALPP
NDUFS4	NADH:Ubiquinone Oxidoreductase Subunit S4	Protein Coding	O43181	56	GC05P053560	13.6044673919678	https://www.genecards.org/cgi-bin/carddisp.pl?gene=NDUFS4
MMP1	Matrix Metallopeptidase 1	Protein Coding	P03956	63	GC11M137190	13.6011648178101	https://www.genecards.org/cgi-bin/carddisp.pl?gene=MMP1
LEPQTL1	Leptin, Serum Levels Of	Genetic Locus		11	GC02U903086	13.5784645080566	https://www.genecards.org/cgi-bin/carddisp.pl?gene=LEPQTL1
LRP5	LDL Receptor Related Protein 5	Protein Coding	O75197	62	GC11P068298	13.5652866363525	https://www.genecards.org/cgi-bin/carddisp.pl?gene=LRP5
NANP	N-Acetylneuraminic Acid Phosphatase	Protein Coding	Q8TBE9	44	GC20M026149	13.5602159500122	https://www.genecards.org/cgi-bin/carddisp.pl?gene=NANP
NTRK1	Neurotrophic Receptor Tyrosine Kinase 1	Protein Coding	P04629	63	GC01P156815	13.559515953064	https://www.genecards.org/cgi-bin/carddisp.pl?gene=NTRK1
TSHR	Thyroid Stimulating Hormone Receptor	Protein Coding	P16473	61	GC14P080954	13.5584287643433	https://www.genecards.org/cgi-bin/carddisp.pl?gene=TSHR
LOC107133510	Origin Of Replication At HBB	Functional Element		11	GC11P005222	13.5483465194702	https://www.genecards.org/cgi-bin/carddisp.pl?gene=LOC107133510
FLAD1	Flavin Adenine Dinucleotide Synthetase 1	Protein Coding	Q8NFF5	53	GC01P154983	13.5335521697998	https://www.genecards.org/cgi-bin/carddisp.pl?gene=FLAD1
DGUOK	Deoxyguanosine Kinase	Protein Coding	Q16854	56	GC02P073926	13.5169506072998	https://www.genecards.org/cgi-bin/carddisp.pl?gene=DGUOK
PLAT	Plasminogen Activator, Tissue Type	Protein Coding	P00750	62	GC08M042174	13.4992742538452	https://www.genecards.org/cgi-bin/carddisp.pl?gene=PLAT
PLAU	Plasminogen Activator, Urokinase	Protein Coding	P00749	64	GC10P073909	13.4977016448975	https://www.genecards.org/cgi-bin/carddisp.pl?gene=PLAU
BCL2L1	BCL2 Like 1	Protein Coding	Q07817	62	GC20M031664	13.4804677963257	https://www.genecards.org/cgi-bin/carddisp.pl?gene=BCL2L1
TNFRSF1A	TNF Receptor Superfamily Member 1A	Protein Coding	P19438	63	GC12M006328	13.4657878875732	https://www.genecards.org/cgi-bin/carddisp.pl?gene=TNFRSF1A
RPS6KB1	Ribosomal Protein S6 Kinase B1	Protein Coding	P23443	63	GC17P059893	13.4514455795288	https://www.genecards.org/cgi-bin/carddisp.pl?gene=RPS6KB1
TERT	Telomerase Reverse Transcriptase	Protein Coding	O14746	64	GC05M001253	13.4508724212646	https://www.genecards.org/cgi-bin/carddisp.pl?gene=TERT
ADRB2	Adrenoceptor Beta 2	Protein Coding	P07550	62	GC05P157205	13.4285621643066	https://www.genecards.org/cgi-bin/carddisp.pl?gene=ADRB2
NR1H3	Nuclear Receptor Subfamily 1 Group H Member 3	Protein Coding	Q13133	59	GC11P047248	13.4168872833252	https://www.genecards.org/cgi-bin/carddisp.pl?gene=NR1H3
ALDOB	Aldolase, Fructose-Bisphosphate B	Protein Coding	P05062	60	GC09M101420	13.4120655059814	https://www.genecards.org/cgi-bin/carddisp.pl?gene=ALDOB
CYP2A6	Cytochrome P450 Family 2 Subfamily A Member 6	Protein Coding	P11509	59	GC19M040843	13.4048290252686	https://www.genecards.org/cgi-bin/carddisp.pl?gene=CYP2A6
GCSH	Glycine Cleavage System Protein H	Protein Coding	P23434	54	GC16M081081	13.4002666473389	https://www.genecards.org/cgi-bin/carddisp.pl?gene=GCSH
NOTCH2	Notch Receptor 2	Protein Coding	Q04721	65	GC01M119911	13.3936462402344	https://www.genecards.org/cgi-bin/carddisp.pl?gene=NOTCH2
SLC34A1	Solute Carrier Family 34 Member 1	Protein Coding	Q06495	57	GC05P189468	13.3740768432617	https://www.genecards.org/cgi-bin/carddisp.pl?gene=SLC34A1
HRH2	Histamine Receptor H2	Protein Coding	P25021	56	GC05P175674	13.3398208618164	https://www.genecards.org/cgi-bin/carddisp.pl?gene=HRH2
IL2RA	Interleukin 2 Receptor Subunit Alpha	Protein Coding	P01589	63	GC10M006010	13.3390970230103	https://www.genecards.org/cgi-bin/carddisp.pl?gene=IL2RA
C3	Complement C3	Protein Coding	P01024	62	GC19M006677	13.3366050720215	https://www.genecards.org/cgi-bin/carddisp.pl?gene=C3
TIMP1	TIMP Metallopeptidase Inhibitor 1	Protein Coding	P01033	57	GC0XP060044	13.3288316726685	https://www.genecards.org/cgi-bin/carddisp.pl?gene=TIMP1
POMC	Proopiomelanocortin	Protein Coding	P01189	61	GC02M025160	13.3040914535522	https://www.genecards.org/cgi-bin/carddisp.pl?gene=POMC
OCRL	OCRL Inositol Polyphosphate-5-Phosphatase	Protein Coding	Q01968	57	GC0XP129539	13.2941122055054	https://www.genecards.org/cgi-bin/carddisp.pl?gene=OCRL
ELANE	Elastase, Neutrophil Expressed	Protein Coding	P08246	64	GC19P141796	13.2697372436523	https://www.genecards.org/cgi-bin/carddisp.pl?gene=ELANE
SELP	Selectin P	Protein Coding	P16109	59	GC01M169558	13.2495422363281	https://www.genecards.org/cgi-bin/carddisp.pl?gene=SELP
ITGAM	Integrin Subunit Alpha M	Protein Coding	P11215	62	GC16P113208	13.1951713562012	https://www.genecards.org/cgi-bin/carddisp.pl?gene=ITGAM
HBG2	Hemoglobin Subunit Gamma 2	Protein Coding	P69892	55	GC11M014145	13.1821203231812	https://www.genecards.org/cgi-bin/carddisp.pl?gene=HBG2
IL4	Interleukin 4	Protein Coding	P05112	59	GC05P132673	13.1804218292236	https://www.genecards.org/cgi-bin/carddisp.pl?gene=IL4
TG	Thyroglobulin	Protein Coding	P01266	57	GC08P132866	13.1660919189453	https://www.genecards.org/cgi-bin/carddisp.pl?gene=TG
AKR1A1	Aldo-Keto Reductase Family 1 Member A1	Protein Coding	P14550	56	GC01P045550	13.1586599349976	https://www.genecards.org/cgi-bin/carddisp.pl?gene=AKR1A1
KNG1	Kininogen 1	Protein Coding	P01042	61	GC03P186717	13.1247282028198	https://www.genecards.org/cgi-bin/carddisp.pl?gene=KNG1
CNR1	Cannabinoid Receptor 1	Protein Coding	P21554	59	GC06M088139	13.1240291595459	https://www.genecards.org/cgi-bin/carddisp.pl?gene=CNR1
ADK	Adenosine Kinase	Protein Coding	P55263	63	GC10P075599	13.0852470397949	https://www.genecards.org/cgi-bin/carddisp.pl?gene=ADK
AGL	Amylo-Alpha-1,6-Glucosidase And 4-Alpha-Glucanotransferase	Protein Coding	P35573	59	GC01P099850	13.0744934082031	https://www.genecards.org/cgi-bin/carddisp.pl?gene=AGL
SLC22A13	Solute Carrier Family 22 Member 13	Protein Coding	Q9Y226	50	GC03P038265	13.0662708282471	https://www.genecards.org/cgi-bin/carddisp.pl?gene=SLC22A13
PGM3	Phosphoglucomutase 3	Protein Coding	O95394	55	GC06M103994	13.0583629608154	https://www.genecards.org/cgi-bin/carddisp.pl?gene=PGM3
LCK	LCK Proto-Oncogene, Src Family Tyrosine Kinase	Protein Coding	P06239	65	GC01P032251	13.0374240875244	https://www.genecards.org/cgi-bin/carddisp.pl?gene=LCK
SERPINA1	Serpin Family A Member 1	Protein Coding	P01009	62	GC14M094376	13.0172109603882	https://www.genecards.org/cgi-bin/carddisp.pl?gene=SERPINA1
ITGB3	Integrin Subunit Beta 3	Protein Coding	P05106	65	GC17P144661	13.0168476104736	https://www.genecards.org/cgi-bin/carddisp.pl?gene=ITGB3
FBN2	Fibrillin 2	Protein Coding	P35556	56	GC05M128257	12.9733715057373	https://www.genecards.org/cgi-bin/carddisp.pl?gene=FBN2
NR3C2	Nuclear Receptor Subfamily 3 Group C Member 2	Protein Coding	P08235	59	GC04M148078	12.9530506134033	https://www.genecards.org/cgi-bin/carddisp.pl?gene=NR3C2
SLC23A2	Solute Carrier Family 23 Member 2	Protein Coding	Q9UGH3	52	GC20M004852	12.9197435379028	https://www.genecards.org/cgi-bin/carddisp.pl?gene=SLC23A2
RHOA	Ras Homolog Family Member A	Protein Coding	P61586	63	GC03M049359	12.9166536331177	https://www.genecards.org/cgi-bin/carddisp.pl?gene=RHOA
CTSB	Cathepsin B	Protein Coding	P07858	64	GC08M011842	12.9154176712036	https://www.genecards.org/cgi-bin/carddisp.pl?gene=CTSB
CDK4	Cyclin Dependent Kinase 4	Protein Coding	P11802	67	GC12M060215	12.9119653701782	https://www.genecards.org/cgi-bin/carddisp.pl?gene=CDK4
HSPA8	Heat Shock Protein Family A (Hsp70) Member 8	Protein Coding	P11142	62	GC11M123057	12.9074983596802	https://www.genecards.org/cgi-bin/carddisp.pl?gene=HSPA8
ANXA5	Annexin A5	Protein Coding	P08758	60	GC04M121667	12.8411	https://www.genecards.org/cgi-bin/carddisp.pl?gene=ANXA5
CDK1	Cyclin Dependent Kinase 1	Protein Coding	P06493	61	GC10P060772	12.8385848999023	https://www.genecards.org/cgi-bin/carddisp.pl?gene=CDK1
HOGA1	4-Hydroxy-2-Oxoglutarate Aldolase 1	Protein Coding	Q86XE5	52	GC10P120254	12.8213081359863	https://www.genecards.org/cgi-bin/carddisp.pl?gene=HOGA1
NFKBIA	NFKB Inhibitor Alpha	Protein Coding	P25963	64	GC14M035401	12.7776193618774	https://www.genecards.org/cgi-bin/carddisp.pl?gene=NFKBIA
MYH7	Myosin Heavy Chain 7	Protein Coding	P12883	60	GC14M023412	12.7464275360107	https://www.genecards.org/cgi-bin/carddisp.pl?gene=MYH7
PRKACA	Protein Kinase CAMP-Activated Catalytic Subunit Alpha	Protein Coding	P17612	66	GC19M104483	12.7323427200317	https://www.genecards.org/cgi-bin/carddisp.pl?gene=PRKACA
SOAT1	Sterol O-Acyltransferase 1	Protein Coding	P35610	56	GC01P179309	12.7205953598022	https://www.genecards.org/cgi-bin/carddisp.pl?gene=SOAT1
APOA4	Apolipoprotein A4	Protein Coding	P06727	55	GC11M116820	12.7180166244507	https://www.genecards.org/cgi-bin/carddisp.pl?gene=APOA4
TXN	Thioredoxin	Protein Coding	P10599	59	GC09M110243	12.7179107666016	https://www.genecards.org/cgi-bin/carddisp.pl?gene=TXN
ATP6V1B1	ATPase H+ Transporting V1 Subunit B1	Protein Coding	P15313	56	GC02P070935	12.6906118392944	https://www.genecards.org/cgi-bin/carddisp.pl?gene=ATP6V1B1
FGF19	Fibroblast Growth Factor 19	Protein Coding	O95750	57	GC11M136731	12.6827268600464	https://www.genecards.org/cgi-bin/carddisp.pl?gene=FGF19
S100B	S100 Calcium Binding Protein B	Protein Coding	P04271	57	GC21M054609	12.6723880767822	https://www.genecards.org/cgi-bin/carddisp.pl?gene=S100B
HNF1B	HNF1 Homeobox B	Protein Coding	P35680	56	GC17M037686	12.6698522567749	https://www.genecards.org/cgi-bin/carddisp.pl?gene=HNF1B
LPO	Lactoperoxidase	Protein Coding	P22079	54	GC17P058218	12.6593971252441	https://www.genecards.org/cgi-bin/carddisp.pl?gene=LPO
NADK2	NAD Kinase 2, Mitochondrial	Protein Coding	Q4G0N4	50	GC05M036629	12.6315441131592	https://www.genecards.org/cgi-bin/carddisp.pl?gene=NADK2
EIF2S1	Eukaryotic Translation Initiation Factor 2 Subunit Alpha	Protein Coding	P05198	57	GC14P067359	12.6266107559204	https://www.genecards.org/cgi-bin/carddisp.pl?gene=EIF2S1
TPI1	Triosephosphate Isomerase 1	Protein Coding	P60174	60	GC12P006867	12.610767364502	https://www.genecards.org/cgi-bin/carddisp.pl?gene=TPI1
PHEX	Phosphate Regulating Endopeptidase X-Linked	Protein Coding	P78562	56	GC0XP022032	12.5909309387207	https://www.genecards.org/cgi-bin/carddisp.pl?gene=PHEX
SLC34A3	Solute Carrier Family 34 Member 3	Protein Coding	Q8N130	53	GC09P150249	12.5899124145508	https://www.genecards.org/cgi-bin/carddisp.pl?gene=SLC34A3
ACE2	Angiotensin Converting Enzyme 2	Protein Coding	Q9BYF1	62	GC0XM015494	12.5896625518799	https://www.genecards.org/cgi-bin/carddisp.pl?gene=ACE2
AOX1	Aldehyde Oxidase 1	Protein Coding	Q06278	56	GC02P200585	12.5868330001831	https://www.genecards.org/cgi-bin/carddisp.pl?gene=AOX1
MAPK10	Mitogen-Activated Protein Kinase 10	Protein Coding	P53779	60	GC04M085990	12.5607957839966	https://www.genecards.org/cgi-bin/carddisp.pl?gene=MAPK10
PIK3C2A	Phosphatidylinositol-4-Phosphate 3-Kinase Catalytic Subunit Type 2 Alpha	Protein Coding	O00443	60	GC11M018080	12.5596294403076	https://www.genecards.org/cgi-bin/carddisp.pl?gene=PIK3C2A
SLC2A9-AS1	SLC2A9 Antisense RNA 1	RNA Gene		12	GC04P009988	12.5550117492676	https://www.genecards.org/cgi-bin/carddisp.pl?gene=SLC2A9-AS1
COMP	Cartilage Oligomeric Matrix Protein	Protein Coding	P49747	60	GC19M104639	12.5405130386353	https://www.genecards.org/cgi-bin/carddisp.pl?gene=COMP
LOC106099062	HBB Recombination Region	Functional Element		11	GC11P015945	12.5068397521973	https://www.genecards.org/cgi-bin/carddisp.pl?gene=LOC106099062
TFAP2A	Transcription Factor AP-2 Alpha	Protein Coding	P05549	61	GC06M010393	12.4981718063354	https://www.genecards.org/cgi-bin/carddisp.pl?gene=TFAP2A
C4A	Complement C4A (Chido/Rodgers Blood Group)	Protein Coding	P0C0L4	57	GC06P173101	12.4886493682861	https://www.genecards.org/cgi-bin/carddisp.pl?gene=C4A
LCN2	Lipocalin 2	Protein Coding	P80188	58	GC09P128149	12.4663562774658	https://www.genecards.org/cgi-bin/carddisp.pl?gene=LCN2
MT-TL1	Mitochondrially Encoded TRNA-Leu (UUA/G) 1	RNA Gene		25	GCMTP003232	12.4656715393066	https://www.genecards.org/cgi-bin/carddisp.pl?gene=MT-TL1
IFNA2	Interferon Alpha 2	Protein Coding	P01563	56	GC09M021384	12.4534273147583	https://www.genecards.org/cgi-bin/carddisp.pl?gene=IFNA2
KLK3	Kallikrein Related Peptidase 3	Protein Coding	P07288	60	GC19P050854	12.4285583496094	https://www.genecards.org/cgi-bin/carddisp.pl?gene=KLK3
HSPA5	Heat Shock Protein Family A (Hsp70) Member 5	Protein Coding	P11021	61	GC09M125234	12.4183025360107	https://www.genecards.org/cgi-bin/carddisp.pl?gene=HSPA5
F3	Coagulation Factor III, Tissue Factor	Protein Coding	P13726	58	GC01M094997	12.4096145629883	https://www.genecards.org/cgi-bin/carddisp.pl?gene=F3
GCK	Glucokinase	Protein Coding	P35557	62	GC07M045609	12.3853015899658	https://www.genecards.org/cgi-bin/carddisp.pl?gene=GCK
BMP4	Bone Morphogenetic Protein 4	Protein Coding	P12644	62	GC14M053949	12.3632984161377	https://www.genecards.org/cgi-bin/carddisp.pl?gene=BMP4
SERPINH1	Serpin Family H Member 1	Protein Coding	P50454	60	GC11P075562	12.3208589553833	https://www.genecards.org/cgi-bin/carddisp.pl?gene=SERPINH1
RETN	Resistin	Protein Coding	Q9HD89	55	GC19P007669	12.3195886611938	https://www.genecards.org/cgi-bin/carddisp.pl?gene=RETN
IL1RN	Interleukin 1 Receptor Antagonist	Protein Coding	P18510	63	GC02P151137	12.3136043548584	https://www.genecards.org/cgi-bin/carddisp.pl?gene=IL1RN
MSMB	Microseminoprotein Beta	Protein Coding	P08118	52	GC10M046033	12.2696170806885	https://www.genecards.org/cgi-bin/carddisp.pl?gene=MSMB
DPYS	Dihydropyrimidinase	Protein Coding	Q14117	57	GC08M104331	12.2373523712158	https://www.genecards.org/cgi-bin/carddisp.pl?gene=DPYS
ENPP2	Ectonucleotide Pyrophosphatase/Phosphodiesterase 2	Protein Coding	Q13822	58	GC08M119556	12.2306499481201	https://www.genecards.org/cgi-bin/carddisp.pl?gene=ENPP2
SLC5A6	Solute Carrier Family 5 Member 6	Protein Coding	Q9Y289	57	GC02M027201	12.2174587249756	https://www.genecards.org/cgi-bin/carddisp.pl?gene=SLC5A6
ASAH2	N-Acylsphingosine Amidohydrolase 2	Protein Coding	Q9NR71	54	GC10M050182	12.2159013748169	https://www.genecards.org/cgi-bin/carddisp.pl?gene=ASAH2
PTPRC	Protein Tyrosine Phosphatase Receptor Type C	Protein Coding	P08575	65	GC01P198607	12.2122201919556	https://www.genecards.org/cgi-bin/carddisp.pl?gene=PTPRC
PKLR	Pyruvate Kinase L/R	Protein Coding	P30613	60	GC01M155289	12.2040491104126	https://www.genecards.org/cgi-bin/carddisp.pl?gene=PKLR
SLPI	Secretory Leukocyte Peptidase Inhibitor	Protein Coding	P03973	53	GC20M045252	12.1998701095581	https://www.genecards.org/cgi-bin/carddisp.pl?gene=SLPI
SLC13A2	Solute Carrier Family 13 Member 2	Protein Coding	Q13183	53	GC17P028473	12.1871671676636	https://www.genecards.org/cgi-bin/carddisp.pl?gene=SLC13A2
CXCR4	C-X-C Motif Chemokine Receptor 4	Protein Coding	P61073	66	GC02M136114	12.185037612915	https://www.genecards.org/cgi-bin/carddisp.pl?gene=CXCR4
CSF1	Colony Stimulating Factor 1	Protein Coding	P09603	57	GC01P111495	12.1616525650024	https://www.genecards.org/cgi-bin/carddisp.pl?gene=CSF1
OXT	Oxytocin/Neurophysin I Prepropeptide	Protein Coding	P01178	50	GC20P010170	12.156795501709	https://www.genecards.org/cgi-bin/carddisp.pl?gene=OXT
CIITA	Class II Major Histocompatibility Complex Transactivator	Protein Coding	P33076	57	GC16P112480	12.1474761962891	https://www.genecards.org/cgi-bin/carddisp.pl?gene=CIITA
GLI3	GLI Family Zinc Finger 3	Protein Coding	P10071	63	GC07M041960	12.1263246536255	https://www.genecards.org/cgi-bin/carddisp.pl?gene=GLI3
CDK2	Cyclin Dependent Kinase 2	Protein Coding	P24941	64	GC12P055966	12.1246995925903	https://www.genecards.org/cgi-bin/carddisp.pl?gene=CDK2
GPX3	Glutathione Peroxidase 3	Protein Coding	P22352	54	GC05P157310	12.1072998046875	https://www.genecards.org/cgi-bin/carddisp.pl?gene=GPX3
NPPA	Natriuretic Peptide A	Protein Coding	P01160	57	GC01M020958	12.1057815551758	https://www.genecards.org/cgi-bin/carddisp.pl?gene=NPPA
PRKCD	Protein Kinase C Delta	Protein Coding	Q05655	66	GC03P053156	12.0798654556274	https://www.genecards.org/cgi-bin/carddisp.pl?gene=PRKCD
JAG1	Jagged Canonical Notch Ligand 1	Protein Coding	P78504	63	GC20M010637	12.077600479126	https://www.genecards.org/cgi-bin/carddisp.pl?gene=JAG1
PTK2	Protein Tyrosine Kinase 2	Protein Coding	Q05397	61	GC08M140657	12.0529346466064	https://www.genecards.org/cgi-bin/carddisp.pl?gene=PTK2
HSPA4	Heat Shock Protein Family A (Hsp70) Member 4	Protein Coding	P34932	56	GC05P133122	12.0389947891235	https://www.genecards.org/cgi-bin/carddisp.pl?gene=HSPA4
MCL1	MCL1 Apoptosis Regulator, BCL2 Family Member	Protein Coding	Q07820	62	GC01M166048	11.9846572875977	https://www.genecards.org/cgi-bin/carddisp.pl?gene=MCL1
MT-ND5	Mitochondrially Encoded NADH:Ubiquinone Oxidoreductase Core Subunit 5	Protein Coding	P03915	45	GCMTP012339	11.9770212173462	https://www.genecards.org/cgi-bin/carddisp.pl?gene=MT-ND5
STAT1	Signal Transducer And Activator Of Transcription 1	Protein Coding	P42224	66	GC02M190908	11.9523258209229	https://www.genecards.org/cgi-bin/carddisp.pl?gene=STAT1
IL13	Interleukin 13	Protein Coding	P35225	57	GC05P132656	11.9156904220581	https://www.genecards.org/cgi-bin/carddisp.pl?gene=IL13
SLC22A2	Solute Carrier Family 22 Member 2	Protein Coding	O15244	56	GC06M160229	11.8972730636597	https://www.genecards.org/cgi-bin/carddisp.pl?gene=SLC22A2
MAOB	Monoamine Oxidase B	Protein Coding	P27338	57	GC0XM043766	11.894998550415	https://www.genecards.org/cgi-bin/carddisp.pl?gene=MAOB
MDM2	MDM2 Proto-Oncogene	Protein Coding	Q00987	67	GC12P068808	11.8550357818604	https://www.genecards.org/cgi-bin/carddisp.pl?gene=MDM2
MME	Membrane Metalloendopeptidase	Protein Coding	P08473	63	GC03P155024	11.842755317688	https://www.genecards.org/cgi-bin/carddisp.pl?gene=MME
CD59	CD59 Molecule (CD59 Blood Group)	Protein Coding	P13987	59	GC11M033733	11.8345079421997	https://www.genecards.org/cgi-bin/carddisp.pl?gene=CD59
GRIK2	Glutamate Ionotropic Receptor Kainate Type Subunit 2	Protein Coding	Q13002	62	GC06P100962	11.8342838287354	https://www.genecards.org/cgi-bin/carddisp.pl?gene=GRIK2
IL3	Interleukin 3	Protein Coding	P08700	57	GC05P132060	11.8172416687012	https://www.genecards.org/cgi-bin/carddisp.pl?gene=IL3
GSTM1	Glutathione S-Transferase Mu 1	Protein Coding	P09488	56	GC01P109687	11.8153476715088	https://www.genecards.org/cgi-bin/carddisp.pl?gene=GSTM1
AGT	Angiotensinogen	Protein Coding	P01019	63	GC01M230690	11.8118152618408	https://www.genecards.org/cgi-bin/carddisp.pl?gene=AGT
CLDN16	Claudin 16	Protein Coding	Q9Y5I7	52	GC03P190290	11.7860546112061	https://www.genecards.org/cgi-bin/carddisp.pl?gene=CLDN16
SMARCAL1	SNF2 Related Chromatin Remodeling Annealing Helicase 1	Protein Coding	Q9NZC9	58	GC02P216412	11.7576904296875	https://www.genecards.org/cgi-bin/carddisp.pl?gene=SMARCAL1
CALM1	Calmodulin 1	Protein Coding	P0DP23	59	GC14P090396	11.7429761886597	https://www.genecards.org/cgi-bin/carddisp.pl?gene=CALM1
SI	Sucrase-Isomaltase	Protein Coding	P14410	57	GC03M164978	11.7002258300781	https://www.genecards.org/cgi-bin/carddisp.pl?gene=SI
BIRC5	Baculoviral IAP Repeat Containing 5	Protein Coding	O15392	59	GC17P078214	11.6877307891846	https://www.genecards.org/cgi-bin/carddisp.pl?gene=BIRC5
LDHA	Lactate Dehydrogenase A	Protein Coding	P00338	64	GC11P018394	11.6862649917603	https://www.genecards.org/cgi-bin/carddisp.pl?gene=LDHA
TKT	Transketolase	Protein Coding	P29401	59	GC03M053224	11.6463270187378	https://www.genecards.org/cgi-bin/carddisp.pl?gene=TKT
SHC1	SHC Adaptor Protein 1	Protein Coding	P29353	57	GC01M154962	11.6109237670898	https://www.genecards.org/cgi-bin/carddisp.pl?gene=SHC1
IFNB1	Interferon Beta 1	Protein Coding	P01574	56	GC09M021077	11.5608158111572	https://www.genecards.org/cgi-bin/carddisp.pl?gene=IFNB1
PKHD1	PKHD1 Ciliary IPT Domain Containing Fibrocystin/Polyductin	Protein Coding	P08F94	50	GC06M103646	11.5567722320557	https://www.genecards.org/cgi-bin/carddisp.pl?gene=PKHD1
MMP3	Matrix Metallopeptidase 3	Protein Coding	P08254	63	GC11M102835	11.5420722961426	https://www.genecards.org/cgi-bin/carddisp.pl?gene=MMP3
THBS1	Thrombospondin 1	Protein Coding	P07996	59	GC15P039581	11.5290231704712	https://www.genecards.org/cgi-bin/carddisp.pl?gene=THBS1
SRF	Serum Response Factor	Protein Coding	P11831	56	GC06P043171	11.5118322372437	https://www.genecards.org/cgi-bin/carddisp.pl?gene=SRF
TNFSF10	TNF Superfamily Member 10	Protein Coding	P50591	58	GC03M172505	11.5113658905029	https://www.genecards.org/cgi-bin/carddisp.pl?gene=TNFSF10
MT-ND2	Mitochondrially Encoded NADH:Ubiquinone Oxidoreductase Core Subunit 2	Protein Coding	P03891	44	GCMTP004472	11.5073862075806	https://www.genecards.org/cgi-bin/carddisp.pl?gene=MT-ND2
HDC	Histidine Decarboxylase	Protein Coding	P19113	59	GC15M050241	11.4837074279785	https://www.genecards.org/cgi-bin/carddisp.pl?gene=HDC
POLR1C	RNA Polymerase I And III Subunit C	Protein Coding	O15160	56	GC06P173260	11.4792966842651	https://www.genecards.org/cgi-bin/carddisp.pl?gene=POLR1C
PRL	Prolactin	Protein Coding	P01236	56	GC06M022287	11.4644918441772	https://www.genecards.org/cgi-bin/carddisp.pl?gene=PRL
ANPEP	Alanyl Aminopeptidase, Membrane	Protein Coding	P15144	62	GC15M089784	11.451358795166	https://www.genecards.org/cgi-bin/carddisp.pl?gene=ANPEP
CALCA	Calcitonin Related Polypeptide Alpha	Protein Coding	P06881	57	GC11M014966	11.4280691146851	https://www.genecards.org/cgi-bin/carddisp.pl?gene=CALCA
FASLG	Fas Ligand	Protein Coding	P48023	61	GC01P172659	11.4189147949219	https://www.genecards.org/cgi-bin/carddisp.pl?gene=FASLG
PRNP	Prion Protein (Kanno Blood Group)	Protein Coding	F7VJQ1	61	GC20P004686	11.4072828292847	https://www.genecards.org/cgi-bin/carddisp.pl?gene=PRNP
PTH	Parathyroid Hormone	Protein Coding	P01270	58	GC11M013492	11.3768272399902	https://www.genecards.org/cgi-bin/carddisp.pl?gene=PTH
KCNJ1	Potassium Inwardly Rectifying Channel Subfamily J Member 1	Protein Coding	P48048	61	GC11M137616	11.3728179931641	https://www.genecards.org/cgi-bin/carddisp.pl?gene=KCNJ1
SURF1	SURF1 Cytochrome C Oxidase Assembly Factor	Protein Coding	Q15526	56	GC09M133351	11.3703784942627	https://www.genecards.org/cgi-bin/carddisp.pl?gene=SURF1
GCN1	GCN1 Activator Of EIF2AK4	Protein Coding	Q92616	45	GC12M120128	11.3686075210571	https://www.genecards.org/cgi-bin/carddisp.pl?gene=GCN1
CD22	CD22 Molecule	Protein Coding	P20273	60	GC19P035319	11.3585243225098	https://www.genecards.org/cgi-bin/carddisp.pl?gene=CD22
SCARB1	Scavenger Receptor Class B Member 1	Protein Coding	Q8WTV0	60	GC12M124776	11.3542337417603	https://www.genecards.org/cgi-bin/carddisp.pl?gene=SCARB1
LTF	Lactotransferrin	Protein Coding	P02788	58	GC03M046435	11.3454561233521	https://www.genecards.org/cgi-bin/carddisp.pl?gene=LTF
CCL3	C-C Motif Chemokine Ligand 3	Protein Coding	P10147	54	GC17M036088	11.3441019058228	https://www.genecards.org/cgi-bin/carddisp.pl?gene=CCL3
GSK3B	Glycogen Synthase Kinase 3 Beta	Protein Coding	P49841	64	GC03M119821	11.3431253433228	https://www.genecards.org/cgi-bin/carddisp.pl?gene=GSK3B
AVPR2	Arginine Vasopressin Receptor 2	Protein Coding	P30518	60	GC0XP153902	11.3029508590698	https://www.genecards.org/cgi-bin/carddisp.pl?gene=AVPR2
NT5C3A	5'-Nucleotidase, Cytosolic IIIA	Protein Coding	Q9H0P0	57	GC07M033014	11.2942409515381	https://www.genecards.org/cgi-bin/carddisp.pl?gene=NT5C3A
FOLR2	Folate Receptor Beta	Protein Coding	P14207	55	GC11P072216	11.2778463363647	https://www.genecards.org/cgi-bin/carddisp.pl?gene=FOLR2
FBXL4	F-Box And Leucine Rich Repeat Protein 4	Protein Coding	Q9UKA2	51	GC06M098868	11.2720279693604	https://www.genecards.org/cgi-bin/carddisp.pl?gene=FBXL4
SLC26A1	Solute Carrier Family 26 Member 1	Protein Coding	Q9H2B4	51	GC04M005967	11.2608404159546	https://www.genecards.org/cgi-bin/carddisp.pl?gene=SLC26A1
SLC4A4	Solute Carrier Family 4 Member 4	Protein Coding	Q9Y6R1	60	GC04P071063	11.2565402984619	https://www.genecards.org/cgi-bin/carddisp.pl?gene=SLC4A4
ALOX5AP	Arachidonate 5-Lipoxygenase Activating Protein	Protein Coding	P20292	56	GC13P030713	11.2105178833008	https://www.genecards.org/cgi-bin/carddisp.pl?gene=ALOX5AP
PHKA2	Phosphorylase Kinase Regulatory Subunit Alpha 2	Protein Coding	P46019	56	GC0XM018892	11.193531036377	https://www.genecards.org/cgi-bin/carddisp.pl?gene=PHKA2
PKD1	Polycystin 1, Transient Receptor Potential Channel Interacting	Protein Coding	P98161	58	GC16M046369	11.1822662353516	https://www.genecards.org/cgi-bin/carddisp.pl?gene=PKD1
PACS1	Phosphofurin Acidic Cluster Sorting Protein 1	Protein Coding	Q6VY07	53	GC11P103373	11.1655559539795	https://www.genecards.org/cgi-bin/carddisp.pl?gene=PACS1
CARMIL1	Capping Protein Regulator And Myosin 1 Linker 1	Protein Coding	Q5VZK9	43	GC06P025530	11.1484937667847	https://www.genecards.org/cgi-bin/carddisp.pl?gene=CARMIL1
PGR	Progesterone Receptor	Protein Coding	P06401	63	GC11M137169	11.144323348999	https://www.genecards.org/cgi-bin/carddisp.pl?gene=PGR
PRDX1	Peroxiredoxin 1	Protein Coding	Q06830	63	GC01M045861	11.1257200241089	https://www.genecards.org/cgi-bin/carddisp.pl?gene=PRDX1
MEFV	MEFV Innate Immunity Regulator, Pyrin	Protein Coding	O15553	57	GC16M046510	11.1222877502441	https://www.genecards.org/cgi-bin/carddisp.pl?gene=MEFV
RUNX1	RUNX Family Transcription Factor 1	Protein Coding	Q01196	62	GC21M034787	11.1212797164917	https://www.genecards.org/cgi-bin/carddisp.pl?gene=RUNX1
RNASE3	Ribonuclease A Family Member 3	Protein Coding	P12724	53	GC14P020891	11.1106262207031	https://www.genecards.org/cgi-bin/carddisp.pl?gene=RNASE3
NR5A2	Nuclear Receptor Subfamily 5 Group A Member 2	Protein Coding	O00482	57	GC01P199996	11.0793514251709	https://www.genecards.org/cgi-bin/carddisp.pl?gene=NR5A2
SLC6A4	Solute Carrier Family 6 Member 4	Protein Coding	P31645	61	GC17M030194	11.0787706375122	https://www.genecards.org/cgi-bin/carddisp.pl?gene=SLC6A4
MT-ND1	Mitochondrially Encoded NADH:Ubiquinone Oxidoreductase Core Subunit 1	Protein Coding	P03886	46	GCMTP003309	11.063570022583	https://www.genecards.org/cgi-bin/carddisp.pl?gene=MT-ND1
MGAM	Maltase-Glucoamylase	Protein Coding	O43451	57	GC07P165315	11.0619087219238	https://www.genecards.org/cgi-bin/carddisp.pl?gene=MGAM
COL4A5	Collagen Type IV Alpha 5 Chain	Protein Coding	P29400	57	GC0XP108439	11.0380353927612	https://www.genecards.org/cgi-bin/carddisp.pl?gene=COL4A5
LGALS1	Galectin 1	Protein Coding	P09382	56	GC22P037675	11.0304613113403	https://www.genecards.org/cgi-bin/carddisp.pl?gene=LGALS1
CD79A	CD79a Molecule	Protein Coding	P11912	61	GC19P041877	11.0204133987427	https://www.genecards.org/cgi-bin/carddisp.pl?gene=CD79A
FOXP3	Forkhead Box P3	Protein Coding	Q9BZS1	60	GC0XM049250	11.0174388885498	https://www.genecards.org/cgi-bin/carddisp.pl?gene=FOXP3
CGA	Glycoprotein Hormones, Alpha Polypeptide	Protein Coding	P01215	57	GC06M087085	10.9925765991211	https://www.genecards.org/cgi-bin/carddisp.pl?gene=CGA
ATP6V0A4	ATPase H+ Transporting V0 Subunit A4	Protein Coding	Q9HBG4	55	GC07M138783	10.9913558959961	https://www.genecards.org/cgi-bin/carddisp.pl?gene=ATP6V0A4
CYP24A1	Cytochrome P450 Family 24 Subfamily A Member 1	Protein Coding	Q07973	60	GC20M054153	10.9725408554077	https://www.genecards.org/cgi-bin/carddisp.pl?gene=CYP24A1
XPA	XPA, DNA Damage Recognition And Repair Factor	Protein Coding	P23025	58	GC09M097654	10.945951461792	https://www.genecards.org/cgi-bin/carddisp.pl?gene=XPA
PYGL	Glycogen Phosphorylase L	Protein Coding	P06737	59	GC14M050857	10.8970775604248	https://www.genecards.org/cgi-bin/carddisp.pl?gene=PYGL
ALK	ALK Receptor Tyrosine Kinase	Protein Coding	Q9UM73	64	GC02M029199	10.8866920471191	https://www.genecards.org/cgi-bin/carddisp.pl?gene=ALK
SIRT1	Sirtuin 1	Protein Coding	Q96EB6	62	GC10P067884	10.8667011260986	https://www.genecards.org/cgi-bin/carddisp.pl?gene=SIRT1
TET2	Tet Methylcytosine Dioxygenase 2	Protein Coding	Q6N021	59	GC04P105145	10.8475933074951	https://www.genecards.org/cgi-bin/carddisp.pl?gene=TET2
CCNA2	Cyclin A2	Protein Coding	P20248	59	GC04M121816	10.823709487915	https://www.genecards.org/cgi-bin/carddisp.pl?gene=CCNA2
SOD3	Superoxide Dismutase 3	Protein Coding	P08294	56	GC04P028579	10.8235530853271	https://www.genecards.org/cgi-bin/carddisp.pl?gene=SOD3
TFAM	Transcription Factor A, Mitochondrial	Protein Coding	Q00059	57	GC10P058385	10.8115835189819	https://www.genecards.org/cgi-bin/carddisp.pl?gene=TFAM
ALDOA	Aldolase, Fructose-Bisphosphate A	Protein Coding	P04075	62	GC16P030064	10.805326461792	https://www.genecards.org/cgi-bin/carddisp.pl?gene=ALDOA
NQO1	NAD(P)H Quinone Dehydrogenase 1	Protein Coding	P15559	61	GC16M069706	10.8053245544434	https://www.genecards.org/cgi-bin/carddisp.pl?gene=NQO1
AQP1	Aquaporin 1 (Colton Blood Group)	Protein Coding	P29972	60	GC07P030911	10.7960958480835	https://www.genecards.org/cgi-bin/carddisp.pl?gene=AQP1
KCNJ11	Potassium Inwardly Rectifying Channel Subfamily J Member 11	Protein Coding	Q14654	59	GC11M018064	10.7766971588135	https://www.genecards.org/cgi-bin/carddisp.pl?gene=KCNJ11
DYNC2H1	Dynein Cytoplasmic 2 Heavy Chain 1	Protein Coding	Q8NCM8	52	GC11P103109	10.7742376327515	https://www.genecards.org/cgi-bin/carddisp.pl?gene=DYNC2H1
RELN	Reelin	Protein Coding	P78509	57	GC07M103471	10.7562685012817	https://www.genecards.org/cgi-bin/carddisp.pl?gene=RELN
ACVR1	Activin A Receptor Type 1	Protein Coding	Q04771	64	GC02M157736	10.7424125671387	https://www.genecards.org/cgi-bin/carddisp.pl?gene=ACVR1
GNRH1	Gonadotropin Releasing Hormone 1	Protein Coding	P01148	54	GC08M025419	10.7376689910889	https://www.genecards.org/cgi-bin/carddisp.pl?gene=GNRH1
KITLG	KIT Ligand	Protein Coding	P21583	60	GC12M088492	10.7269792556763	https://www.genecards.org/cgi-bin/carddisp.pl?gene=KITLG
PMM2	Phosphomannomutase 2	Protein Coding	O15305	59	GC16P008788	10.7241020202637	https://www.genecards.org/cgi-bin/carddisp.pl?gene=PMM2
PLAUR	Plasminogen Activator, Urokinase Receptor	Protein Coding	Q03405	57	GC19M043646	10.7195	https://www.genecards.org/cgi-bin/carddisp.pl?gene=PLAUR
SLC9A1	Solute Carrier Family 9 Member A1	Protein Coding	P19634	63	GC01M034197	10.6857013702393	https://www.genecards.org/cgi-bin/carddisp.pl?gene=SLC9A1
JAK1	Janus Kinase 1	Protein Coding	P23458	66	GC01M064833	10.6584930419922	https://www.genecards.org/cgi-bin/carddisp.pl?gene=JAK1
CDKN1C	Cyclin Dependent Kinase Inhibitor 1C	Protein Coding	P49918	59	GC11M014056	10.6137952804565	https://www.genecards.org/cgi-bin/carddisp.pl?gene=CDKN1C
GDF5	Growth Differentiation Factor 5	Protein Coding	P43026	58	GC20M035433	10.6003484725952	https://www.genecards.org/cgi-bin/carddisp.pl?gene=GDF5
CUBN	Cubilin	Protein Coding	O60494	59	GC10M016824	10.5991487503052	https://www.genecards.org/cgi-bin/carddisp.pl?gene=CUBN
CTSG	Cathepsin G	Protein Coding	P08311	58	GC14M024573	10.5981874465942	https://www.genecards.org/cgi-bin/carddisp.pl?gene=CTSG
SULT1A3	Sulfotransferase Family 1A Member 3	Protein Coding	P0DMM9	47	GC16P030199	10.5898857116699	https://www.genecards.org/cgi-bin/carddisp.pl?gene=SULT1A3
PRKACG	Protein Kinase CAMP-Activated Catalytic Subunit Gamma	Protein Coding	P22612	59	GC09M071741	10.5882339477539	https://www.genecards.org/cgi-bin/carddisp.pl?gene=PRKACG
FIBP	FGF1 Intracellular Binding Protein	Protein Coding	O43427	55	GC11M136593	10.5878200531006	https://www.genecards.org/cgi-bin/carddisp.pl?gene=FIBP
RAG1	Recombination Activating 1	Protein Coding	P15918	56	GC11P036554	10.5824213027954	https://www.genecards.org/cgi-bin/carddisp.pl?gene=RAG1
OLAH	Oleoyl-ACP Hydrolase	Protein Coding	Q9NV23	45	GC10P015032	10.5731925964355	https://www.genecards.org/cgi-bin/carddisp.pl?gene=OLAH
NAT2	N-Acetyltransferase 2	Protein Coding	P11245	57	GC08P018391	10.554859161377	https://www.genecards.org/cgi-bin/carddisp.pl?gene=NAT2
GP1BA	Glycoprotein Ib Platelet Subunit Alpha	Protein Coding	P07359	60	GC17P004932	10.5350351333618	https://www.genecards.org/cgi-bin/carddisp.pl?gene=GP1BA
GREB1L	GREB1 Like Retinoic Acid Receptor Coactivator	Protein Coding	Q9C091	47	GC18P021242	10.4690351486206	https://www.genecards.org/cgi-bin/carddisp.pl?gene=GREB1L
SLC22A7	Solute Carrier Family 22 Member 7	Protein Coding	Q9Y694	53	GC06P173255	10.460991859436	https://www.genecards.org/cgi-bin/carddisp.pl?gene=SLC22A7
AHSG	Alpha 2-HS Glycoprotein	Protein Coding	P02765	57	GC03P186696	10.4352741241455	https://www.genecards.org/cgi-bin/carddisp.pl?gene=AHSG
VIPAS39	VPS33B Interacting Protein, Apical-Basolateral Polarity Regulator, Spe-39 Homolog	Protein Coding	Q9H9C1	49	GC14M077426	10.4313402175903	https://www.genecards.org/cgi-bin/carddisp.pl?gene=VIPAS39
DPP4	Dipeptidyl Peptidase 4	Protein Coding	P27487	63	GC02M161992	10.4252452850342	https://www.genecards.org/cgi-bin/carddisp.pl?gene=DPP4
GPI	Glucose-6-Phosphate Isomerase	Protein Coding	P06744	60	GC19P034359	10.4203386306763	https://www.genecards.org/cgi-bin/carddisp.pl?gene=GPI
CHUK	Component Of Inhibitor Of Nuclear Factor Kappa B Kinase Complex	Protein Coding	O15111	63	GC10M100552	10.4147205352783	https://www.genecards.org/cgi-bin/carddisp.pl?gene=CHUK
PDGFRB	Platelet Derived Growth Factor Receptor Beta	Protein Coding	P09619	66	GC05M150113	10.405779838562	https://www.genecards.org/cgi-bin/carddisp.pl?gene=PDGFRB
DGKE	Diacylglycerol Kinase Epsilon	Protein Coding	P52429	59	GC17P056834	10.3886651992798	https://www.genecards.org/cgi-bin/carddisp.pl?gene=DGKE
NSD1	Nuclear Receptor Binding SET Domain Protein 1	Protein Coding	Q96L73	57	GC05P189455	10.3599882125854	https://www.genecards.org/cgi-bin/carddisp.pl?gene=NSD1
PTPN6	Protein Tyrosine Phosphatase Non-Receptor Type 6	Protein Coding	P29350	63	GC12P068287	10.3469715118408	https://www.genecards.org/cgi-bin/carddisp.pl?gene=PTPN6
PPIG	Peptidylprolyl Isomerase G	Protein Coding	Q13427	53	GC02P169584	10.3364181518555	https://www.genecards.org/cgi-bin/carddisp.pl?gene=PPIG
ESR2	Estrogen Receptor 2	Protein Coding	Q92731	61	GC14M064084	10.327766418457	https://www.genecards.org/cgi-bin/carddisp.pl?gene=ESR2
APOH	Apolipoprotein H	Protein Coding	P02749	58	GC17M066212	10.3149757385254	https://www.genecards.org/cgi-bin/carddisp.pl?gene=APOH
SPG21	SPG21 Abhydrolase Domain Containing, Maspardin	Protein Coding	Q9NZD8	50	GC15M064963	10.3086566925049	https://www.genecards.org/cgi-bin/carddisp.pl?gene=SPG21
NDUFV1	NADH:Ubiquinone Oxidoreductase Core Subunit V1	Protein Coding	P49821	58	GC11P103503	10.2881450653076	https://www.genecards.org/cgi-bin/carddisp.pl?gene=NDUFV1
RAC1	Rac Family Small GTPase 1	Protein Coding	P63000	62	GC07P017475	10.2692489624023	https://www.genecards.org/cgi-bin/carddisp.pl?gene=RAC1
MIF	Macrophage Migration Inhibitory Factor	Protein Coding	P14174	61	GC22P023894	10.244423866272	https://www.genecards.org/cgi-bin/carddisp.pl?gene=MIF
APOC1	Apolipoprotein C1	Protein Coding	P02654	53	GC19P044914	10.2436256408691	https://www.genecards.org/cgi-bin/carddisp.pl?gene=APOC1
LYN	LYN Proto-Oncogene, Src Family Tyrosine Kinase	Protein Coding	P07948	63	GC08P055879	10.2398653030396	https://www.genecards.org/cgi-bin/carddisp.pl?gene=LYN
HLA-C	Major Histocompatibility Complex, Class I, C	Protein Coding	P10321	57	GC06M103302	10.2386674880981	https://www.genecards.org/cgi-bin/carddisp.pl?gene=HLA-C
GPT2	Glutamic--Pyruvic Transaminase 2	Protein Coding	Q8TD30	59	GC16P113459	10.2193241119385	https://www.genecards.org/cgi-bin/carddisp.pl?gene=GPT2
FANCA	FA Complementation Group A	Protein Coding	O15360	62	GC16M090272	10.2169237136841	https://www.genecards.org/cgi-bin/carddisp.pl?gene=FANCA
ATF2	Activating Transcription Factor 2	Protein Coding	P15336	60	GC02M175072	10.2092714309692	https://www.genecards.org/cgi-bin/carddisp.pl?gene=ATF2
PSPH	Phosphoserine Phosphatase	Protein Coding	P78330	57	GC07M079457	10.199782371521	https://www.genecards.org/cgi-bin/carddisp.pl?gene=PSPH
RB1	RB Transcriptional Corepressor 1	Protein Coding	P06400	61	GC13P048303	10.1943635940552	https://www.genecards.org/cgi-bin/carddisp.pl?gene=RB1
PRDX5	Peroxiredoxin 5	Protein Coding	P30044	57	GC11P103214	10.193286895752	https://www.genecards.org/cgi-bin/carddisp.pl?gene=PRDX5
PARK7	Parkinsonism Associated Deglycase	Protein Coding	Q99497	60	GC01P068004	10.1925287246704	https://www.genecards.org/cgi-bin/carddisp.pl?gene=PARK7
CALR	Calreticulin	Protein Coding	P27797	64	GC19P012938	10.1917629241943	https://www.genecards.org/cgi-bin/carddisp.pl?gene=CALR
HAS2	Hyaluronan Synthase 2	Protein Coding	Q92819	55	GC08M121612	10.1907815933228	https://www.genecards.org/cgi-bin/carddisp.pl?gene=HAS2
AGER	Advanced Glycosylation End-Product Specific Receptor	Protein Coding	Q15109	59	GC06M032180	10.1801204681396	https://www.genecards.org/cgi-bin/carddisp.pl?gene=AGER
CHKA	Choline Kinase Alpha	Protein Coding	P35790	57	GC11M068052	10.1799287796021	https://www.genecards.org/cgi-bin/carddisp.pl?gene=CHKA
PDGFRA	Platelet Derived Growth Factor Receptor Alpha	Protein Coding	P16234	66	GC04P054229	10.178674697876	https://www.genecards.org/cgi-bin/carddisp.pl?gene=PDGFRA
FAM20A	FAM20A Golgi Associated Secretory Pathway Pseudokinase	Protein Coding	Q96MK3	52	GC17M068535	10.1737051010132	https://www.genecards.org/cgi-bin/carddisp.pl?gene=FAM20A
CD9	CD9 Molecule	Protein Coding	P21926	57	GC12P068233	10.1698570251465	https://www.genecards.org/cgi-bin/carddisp.pl?gene=CD9
SKI	SKI Proto-Oncogene	Protein Coding	P12755	57	GC01P067794	10.1666622161865	https://www.genecards.org/cgi-bin/carddisp.pl?gene=SKI
IL17A	Interleukin 17A	Protein Coding	Q16552	56	GC06P052186	10.1464910507202	https://www.genecards.org/cgi-bin/carddisp.pl?gene=IL17A
COQ2	Coenzyme Q2, Polyprenyltransferase	Protein Coding	Q96H96	53	GC04M083261	10.1436	https://www.genecards.org/cgi-bin/carddisp.pl?gene=COQ2
MIR21	MicroRNA 21	RNA Gene		33	GC17P059841	10.1339807510376	https://www.genecards.org/cgi-bin/carddisp.pl?gene=MIR21
ECI2	Enoyl-CoA Delta Isomerase 2	Protein Coding	O75521	54	GC06M004115	10.1268768310547	https://www.genecards.org/cgi-bin/carddisp.pl?gene=ECI2
TSC2	TSC Complex Subunit 2	Protein Coding	P49815	64	GC16P112285	10.1162004470825	https://www.genecards.org/cgi-bin/carddisp.pl?gene=TSC2
MT-CO1	Mitochondrially Encoded Cytochrome C Oxidase I	Protein Coding	P00395	46	GCMTP005906	10.1047811508179	https://www.genecards.org/cgi-bin/carddisp.pl?gene=MT-CO1
AMPD2	Adenosine Monophosphate Deaminase 2	Protein Coding	Q01433	59	GC01P109616	10.0790033340454	https://www.genecards.org/cgi-bin/carddisp.pl?gene=AMPD2
MT-CO2	Mitochondrially Encoded Cytochrome C Oxidase II	Protein Coding	P00403	49	GCMTP007587	10.0508861541748	https://www.genecards.org/cgi-bin/carddisp.pl?gene=MT-CO2
ALMS1	ALMS1 Centrosome And Basal Body Associated Protein	Protein Coding	Q8TCU4	52	GC02P073385	10.0480928421021	https://www.genecards.org/cgi-bin/carddisp.pl?gene=ALMS1
BSND	Barttin CLCNK Type Accessory Subunit Beta	Protein Coding	Q8WZ55	53	GC01P054998	10.0215	https://www.genecards.org/cgi-bin/carddisp.pl?gene=BSND
MT-TP	Mitochondrially Encoded TRNA-Pro (CCN)	RNA Gene		20	GCMTM015957	10.0134696960449	https://www.genecards.org/cgi-bin/carddisp.pl?gene=MT-TP
ITGB2	Integrin Subunit Beta 2	Protein Coding	P05107	63	GC21M044885	10.0040721893311	https://www.genecards.org/cgi-bin/carddisp.pl?gene=ITGB2
TGIF1	TGFB Induced Factor Homeobox 1	Protein Coding	Q15583	58	GC18P003411	9.97341156005859	https://www.genecards.org/cgi-bin/carddisp.pl?gene=TGIF1
IL1RAPL2	Interleukin 1 Receptor Accessory Protein Like 2	Protein Coding	Q9NP60	51	GC0XP104566	9.96867561340332	https://www.genecards.org/cgi-bin/carddisp.pl?gene=IL1RAPL2
IGFBP1	Insulin Like Growth Factor Binding Protein 1	Protein Coding	P08833	56	GC07P050731	9.96226501464844	https://www.genecards.org/cgi-bin/carddisp.pl?gene=IGFBP1
S100A9	S100 Calcium Binding Protein A9	Protein Coding	P06702	56	GC01P153357	9.95827102661133	https://www.genecards.org/cgi-bin/carddisp.pl?gene=S100A9
ZAP70	Zeta Chain Of T Cell Receptor Associated Protein Kinase 70	Protein Coding	P43403	64	GC02P099091	9.95173454284668	https://www.genecards.org/cgi-bin/carddisp.pl?gene=ZAP70
NPHS1	NPHS1 Adhesion Molecule, Nephrin	Protein Coding	O60500	60	GC19M035825	9.95049571990967	https://www.genecards.org/cgi-bin/carddisp.pl?gene=NPHS1
PLAAT4	Phospholipase A And Acyltransferase 4	Protein Coding	Q9UL19	45	GC11P103157	9.94989967346191	https://www.genecards.org/cgi-bin/carddisp.pl?gene=PLAAT4
RELA	RELA Proto-Oncogene, NF-KB Subunit	Protein Coding	Q04206	64	GC11M065653	9.91963005065918	https://www.genecards.org/cgi-bin/carddisp.pl?gene=RELA
PRKG1	Protein Kinase CGMP-Dependent 1	Protein Coding	Q13976	63	GC10P052081	9.9186372756958	https://www.genecards.org/cgi-bin/carddisp.pl?gene=PRKG1
HSD11B2	Hydroxysteroid 11-Beta Dehydrogenase 2	Protein Coding	P80365	59	GC16P113987	9.91375637054443	https://www.genecards.org/cgi-bin/carddisp.pl?gene=HSD11B2
THRB	Thyroid Hormone Receptor Beta	Protein Coding	P10828	61	GC03M024117	9.90341377258301	https://www.genecards.org/cgi-bin/carddisp.pl?gene=THRB
CD38	CD38 Molecule	Protein Coding	P28907	59	GC04P028382	9.89949035644531	https://www.genecards.org/cgi-bin/carddisp.pl?gene=CD38
WT1	WT1 Transcription Factor	Protein Coding	P19544	61	GC11M032365	9.89663028717041	https://www.genecards.org/cgi-bin/carddisp.pl?gene=WT1
CACNA1A	Calcium Voltage-Gated Channel Subunit Alpha1 A	Protein Coding	O00555	61	GC19M013206	9.89572143554688	https://www.genecards.org/cgi-bin/carddisp.pl?gene=CACNA1A
CD14	CD14 Molecule	Protein Coding	P08571	59	GC05M140631	9.89184856414795	https://www.genecards.org/cgi-bin/carddisp.pl?gene=CD14
NAALAD2	N-Acetylated Alpha-Linked Acidic Dipeptidase 2	Protein Coding	Q9Y3Q0	50	GC11P090131	9.88571548461914	https://www.genecards.org/cgi-bin/carddisp.pl?gene=NAALAD2
PLD1	Phospholipase D1	Protein Coding	Q13393	63	GC03M171600	9.88462543487549	https://www.genecards.org/cgi-bin/carddisp.pl?gene=PLD1
PF4	Platelet Factor 4	Protein Coding	P02776	53	GC04M073980	9.84479331970215	https://www.genecards.org/cgi-bin/carddisp.pl?gene=PF4
PRKCE	Protein Kinase C Epsilon	Protein Coding	Q02156	61	GC02P045651	9.83778858184814	https://www.genecards.org/cgi-bin/carddisp.pl?gene=PRKCE
SHH	Sonic Hedgehog Signaling Molecule	Protein Coding	Q15465	63	GC07M155799	9.8164176940918	https://www.genecards.org/cgi-bin/carddisp.pl?gene=SHH
GABARAP	GABA Type A Receptor-Associated Protein	Protein Coding	O95166	54	GC17M007240	9.81500911712646	https://www.genecards.org/cgi-bin/carddisp.pl?gene=GABARAP
S100A8	S100 Calcium Binding Protein A8	Protein Coding	P05109	54	GC01M166177	9.80571174621582	https://www.genecards.org/cgi-bin/carddisp.pl?gene=S100A8
F7	Coagulation Factor VII	Protein Coding	P08709	61	GC13P113105	9.79121017456055	https://www.genecards.org/cgi-bin/carddisp.pl?gene=F7
AIRE	Autoimmune Regulator	Protein Coding	O43918	57	GC21P044285	9.75651550292969	https://www.genecards.org/cgi-bin/carddisp.pl?gene=AIRE
HK1	Hexokinase 1	Protein Coding	P19367	63	GC10P069269	9.74333477020264	https://www.genecards.org/cgi-bin/carddisp.pl?gene=HK1
TNNT2	Troponin T2, Cardiac Type	Protein Coding	P45379	61	GC01M201359	9.73318004608154	https://www.genecards.org/cgi-bin/carddisp.pl?gene=TNNT2
XYLT1	Xylosyltransferase 1	Protein Coding	Q86Y38	57	GC16M017101	9.72585487365723	https://www.genecards.org/cgi-bin/carddisp.pl?gene=XYLT1
CA4	Carbonic Anhydrase 4	Protein Coding	P22748	59	GC17P060149	9.72371292114258	https://www.genecards.org/cgi-bin/carddisp.pl?gene=CA4
CCL4	C-C Motif Chemokine Ligand 4	Protein Coding	P13236	53	GC17P036103	9.71827411651611	https://www.genecards.org/cgi-bin/carddisp.pl?gene=CCL4
ABL1	ABL Proto-Oncogene 1, Non-Receptor Tyrosine Kinase	Protein Coding	P00519	66	GC09P130713	9.71007537841797	https://www.genecards.org/cgi-bin/carddisp.pl?gene=ABL1
CXCL12	C-X-C Motif Chemokine Ligand 12	Protein Coding	P48061	59	GC10M044370	9.70316314697266	https://www.genecards.org/cgi-bin/carddisp.pl?gene=CXCL12
GATA4	GATA Binding Protein 4	Protein Coding	P43694	62	GC08P011676	9.69624805450439	https://www.genecards.org/cgi-bin/carddisp.pl?gene=GATA4
GATA6	GATA Binding Protein 6	Protein Coding	Q92908	60	GC18P022169	9.68841743469238	https://www.genecards.org/cgi-bin/carddisp.pl?gene=GATA6
CD46	CD46 Molecule	Protein Coding	P15529	60	GC01P207752	9.67908000946045	https://www.genecards.org/cgi-bin/carddisp.pl?gene=CD46
CKB	Creatine Kinase B	Protein Coding	P12277	57	GC14M103519	9.67273139953613	https://www.genecards.org/cgi-bin/carddisp.pl?gene=CKB
SARS2	Seryl-TRNA Synthetase 2, Mitochondrial	Protein Coding	Q9NP81	58	GC19M104949	9.67084884643555	https://www.genecards.org/cgi-bin/carddisp.pl?gene=SARS2
SLC9A3	Solute Carrier Family 9 Member A3	Protein Coding	P48764	60	GC05M000472	9.65926551818848	https://www.genecards.org/cgi-bin/carddisp.pl?gene=SLC9A3
MYB	MYB Proto-Oncogene, Transcription Factor	Protein Coding	P10242	62	GC06P135181	9.65422344207764	https://www.genecards.org/cgi-bin/carddisp.pl?gene=MYB
GLI2	GLI Family Zinc Finger 2	Protein Coding	P10070	61	GC02P120735	9.63609504699707	https://www.genecards.org/cgi-bin/carddisp.pl?gene=GLI2
SLC2A5	Solute Carrier Family 2 Member 5	Protein Coding	P22732	54	GC01M020899	9.63608932495117	https://www.genecards.org/cgi-bin/carddisp.pl?gene=SLC2A5
COG2	Component Of Oligomeric Golgi Complex 2	Protein Coding	Q14746	51	GC01P230642	9.60495376586914	https://www.genecards.org/cgi-bin/carddisp.pl?gene=COG2
CD320	CD320 Molecule	Protein Coding	Q9NPF0	53	GC19M008302	9.59841918945313	https://www.genecards.org/cgi-bin/carddisp.pl?gene=CD320
CALM3	Calmodulin 3	Protein Coding	P0DP25	55	GC19P046601	9.59104061126709	https://www.genecards.org/cgi-bin/carddisp.pl?gene=CALM3
PDK2	Pyruvate Dehydrogenase Kinase 2	Protein Coding	Q15119	55	GC17P144738	9.57944202423096	https://www.genecards.org/cgi-bin/carddisp.pl?gene=PDK2
COL4A3	Collagen Type IV Alpha 3 Chain	Protein Coding	Q01955	58	GC02P227164	9.57691192626953	https://www.genecards.org/cgi-bin/carddisp.pl?gene=COL4A3
WDR19	WD Repeat Domain 19	Protein Coding	Q8NEZ3	50	GC04P039455	9.57537078857422	https://www.genecards.org/cgi-bin/carddisp.pl?gene=WDR19
ITGA2	Integrin Subunit Alpha 2	Protein Coding	P17301	59	GC05P052989	9.56333541870117	https://www.genecards.org/cgi-bin/carddisp.pl?gene=ITGA2
THPO	Thrombopoietin	Protein Coding	P40225	56	GC03M184371	9.54095840454102	https://www.genecards.org/cgi-bin/carddisp.pl?gene=THPO
LRRK2	Leucine Rich Repeat Kinase 2	Protein Coding	Q5S007	62	GC12P040196	9.53472995758057	https://www.genecards.org/cgi-bin/carddisp.pl?gene=LRRK2
PLCG2	Phospholipase C Gamma 2	Protein Coding	P16885	65	GC16P114474	9.52587795257568	https://www.genecards.org/cgi-bin/carddisp.pl?gene=PLCG2
RRM2B	Ribonucleotide Reductase Regulatory TP53 Inducible Subunit M2B	Protein Coding	Q7LG56	61	GC08M102204	9.45996570587158	https://www.genecards.org/cgi-bin/carddisp.pl?gene=RRM2B
KCNJ5	Potassium Inwardly Rectifying Channel Subfamily J Member 5	Protein Coding	P48544	61	GC11P128891	9.4482479095459	https://www.genecards.org/cgi-bin/carddisp.pl?gene=KCNJ5
KEAP1	Kelch Like ECH Associated Protein 1	Protein Coding	Q14145	61	GC19M010486	9.44701480865479	https://www.genecards.org/cgi-bin/carddisp.pl?gene=KEAP1
COQ9	Coenzyme Q9	Protein Coding	O75208	54	GC16P057447	9.44390106201172	https://www.genecards.org/cgi-bin/carddisp.pl?gene=COQ9
ANKH	ANKH Inorganic Pyrophosphate Transport Regulator	Protein Coding	Q9HCJ1	51	GC05M014852	9.44295406341553	https://www.genecards.org/cgi-bin/carddisp.pl?gene=ANKH
EDNRA	Endothelin Receptor Type A	Protein Coding	P25101	62	GC04P147480	9.42429542541504	https://www.genecards.org/cgi-bin/carddisp.pl?gene=EDNRA
CFI	Complement Factor I	Protein Coding	P05156	60	GC04M109732	9.42361545562744	https://www.genecards.org/cgi-bin/carddisp.pl?gene=CFI
SCARB2	Scavenger Receptor Class B Member 2	Protein Coding	Q14108	58	GC04M076158	9.41623115539551	https://www.genecards.org/cgi-bin/carddisp.pl?gene=SCARB2
HBG1	Hemoglobin Subunit Gamma 1	Protein Coding	P69891	54	GC11M014144	9.40546798706055	https://www.genecards.org/cgi-bin/carddisp.pl?gene=HBG1
ADRA2A	Adrenoceptor Alpha 2A	Protein Coding	P08913	60	GC10P111077	9.40180587768555	https://www.genecards.org/cgi-bin/carddisp.pl?gene=ADRA2A
MT-ND6	Mitochondrially Encoded NADH:Ubiquinone Oxidoreductase Core Subunit 6	Protein Coding	P03923	43	GCMTM014151	9.39987468719482	https://www.genecards.org/cgi-bin/carddisp.pl?gene=MT-ND6
NR5A1	Nuclear Receptor Subfamily 5 Group A Member 1	Protein Coding	Q13285	63	GC09M124481	9.39315986633301	https://www.genecards.org/cgi-bin/carddisp.pl?gene=NR5A1
ALDH16A1	Aldehyde Dehydrogenase 16 Family Member A1	Protein Coding	Q8IZ83	45	GC19P049453	9.36597156524658	https://www.genecards.org/cgi-bin/carddisp.pl?gene=ALDH16A1
TSC1	TSC Complex Subunit 1	Protein Coding	Q92574	61	GC09M132891	9.35913181304932	https://www.genecards.org/cgi-bin/carddisp.pl?gene=TSC1
PTK2B	Protein Tyrosine Kinase 2 Beta	Protein Coding	Q14289	62	GC08P027311	9.3563346862793	https://www.genecards.org/cgi-bin/carddisp.pl?gene=PTK2B
KCNN4	Potassium Calcium-Activated Channel Subfamily N Member 4	Protein Coding	O15554	61	GC19M105071	9.34923362731934	https://www.genecards.org/cgi-bin/carddisp.pl?gene=KCNN4
EIF2AK2	Eukaryotic Translation Initiation Factor 2 Alpha Kinase 2	Protein Coding	P19525	63	GC02M037099	9.34694957733154	https://www.genecards.org/cgi-bin/carddisp.pl?gene=EIF2AK2
TNFRSF1B	TNF Receptor Superfamily Member 1B	Protein Coding	P20333	61	GC01P068258	9.33828353881836	https://www.genecards.org/cgi-bin/carddisp.pl?gene=TNFRSF1B
NHERF1	NHERF Family PDZ Scaffold Protein 1	Protein Coding	O14745	57	GC17P145176	9.33470630645752	https://www.genecards.org/cgi-bin/carddisp.pl?gene=NHERF1
VPS45	Vacuolar Protein Sorting 45 Homolog	Protein Coding	Q9NRW7	52	GC01P173149	9.32650852203369	https://www.genecards.org/cgi-bin/carddisp.pl?gene=VPS45
NTS	Neurotensin	Protein Coding	P30990	53	GC12P085876	9.29759120941162	https://www.genecards.org/cgi-bin/carddisp.pl?gene=NTS
SELENON	Selenoprotein N	Protein Coding	Q9NZV5	51	GC01P025800	9.27186298370361	https://www.genecards.org/cgi-bin/carddisp.pl?gene=SELENON
CKM	Creatine Kinase, M-Type	Protein Coding	P06732	58	GC19M045306	9.27116966247559	https://www.genecards.org/cgi-bin/carddisp.pl?gene=CKM
NPHP1	Nephrocystin 1	Protein Coding	O15259	55	GC02M110122	9.26804351806641	https://www.genecards.org/cgi-bin/carddisp.pl?gene=NPHP1
MAFB	MAF BZIP Transcription Factor B	Protein Coding	Q9Y5Q3	55	GC20M040685	9.26089477539063	https://www.genecards.org/cgi-bin/carddisp.pl?gene=MAFB
NDUFAF5	NADH:Ubiquinone Oxidoreductase Complex Assembly Factor 5	Protein Coding	Q5TEU4	49	GC20P014051	9.25729084014893	https://www.genecards.org/cgi-bin/carddisp.pl?gene=NDUFAF5
KHK	Ketohexokinase	Protein Coding	P50053	56	GC02P027086	9.25638103485107	https://www.genecards.org/cgi-bin/carddisp.pl?gene=KHK
GSTT1	Glutathione S-Transferase Theta 1	Protein Coding	P30711	43	GC22Mi00270	9.25524806976318	https://www.genecards.org/cgi-bin/carddisp.pl?gene=GSTT1
CFLAR	CASP8 And FADD Like Apoptosis Regulator	Protein Coding	O15519	57	GC02P204493	9.2487268447876	https://www.genecards.org/cgi-bin/carddisp.pl?gene=CFLAR
NR4A1	Nuclear Receptor Subfamily 4 Group A Member 1	Protein Coding	P22736	60	GC12P052022	9.24272060394287	https://www.genecards.org/cgi-bin/carddisp.pl?gene=NR4A1
FYN	FYN Proto-Oncogene, Src Family Tyrosine Kinase	Protein Coding	P06241	60	GC06M111660	9.23496627807617	https://www.genecards.org/cgi-bin/carddisp.pl?gene=FYN
NDUFS1	NADH:Ubiquinone Oxidoreductase Core Subunit S1	Protein Coding	P28331	57	GC02M206114	9.22821044921875	https://www.genecards.org/cgi-bin/carddisp.pl?gene=NDUFS1
SETBP1	SET Binding Protein 1	Protein Coding	Q9Y6X0	54	GC18P044680	9.22073936462402	https://www.genecards.org/cgi-bin/carddisp.pl?gene=SETBP1
LGALS3	Galectin 3	Protein Coding	P17931	57	GC14P055124	9.21937847137451	https://www.genecards.org/cgi-bin/carddisp.pl?gene=LGALS3
KDR	Kinase Insert Domain Receptor	Protein Coding	P35968	67	GC04M055078	9.20490074157715	https://www.genecards.org/cgi-bin/carddisp.pl?gene=KDR
LTA	Lymphotoxin Alpha	Protein Coding	P01374	55	GC06P173078	9.19973182678223	https://www.genecards.org/cgi-bin/carddisp.pl?gene=LTA
CLU	Clusterin	Protein Coding	P10909	60	GC08M027596	9.19928073883057	https://www.genecards.org/cgi-bin/carddisp.pl?gene=CLU
MT-ND4	Mitochondrially Encoded NADH:Ubiquinone Oxidoreductase Core Subunit 4	Protein Coding	P03905	43	GCMTP010762	9.19303607940674	https://www.genecards.org/cgi-bin/carddisp.pl?gene=MT-ND4
RAG2	Recombination Activating 2	Protein Coding	P55895	53	GC11M036575	9.18801879882813	https://www.genecards.org/cgi-bin/carddisp.pl?gene=RAG2
PAX2	Paired Box 2	Protein Coding	Q02962	59	GC10P100735	9.16034317016602	https://www.genecards.org/cgi-bin/carddisp.pl?gene=PAX2
COL11A1	Collagen Type XI Alpha 1 Chain	Protein Coding	P12107	56	GC01M102876	9.15792274475098	https://www.genecards.org/cgi-bin/carddisp.pl?gene=COL11A1
SLC12A3	Solute Carrier Family 12 Member 3	Protein Coding	P55017	60	GC16P056865	9.14731407165527	https://www.genecards.org/cgi-bin/carddisp.pl?gene=SLC12A3
VHL	Von Hippel-Lindau Tumor Suppressor	Protein Coding	P40337	60	GC03P025565	9.13278484344482	https://www.genecards.org/cgi-bin/carddisp.pl?gene=VHL
SGK1	Serum/Glucocorticoid Regulated Kinase 1	Protein Coding	O00141	63	GC06M134169	9.11903762817383	https://www.genecards.org/cgi-bin/carddisp.pl?gene=SGK1
ITPR1	Inositol 1,4,5-Trisphosphate Receptor Type 1	Protein Coding	Q14643	62	GC03P004495	9.10639762878418	https://www.genecards.org/cgi-bin/carddisp.pl?gene=ITPR1
MYH11	Myosin Heavy Chain 11	Protein Coding	P35749	59	GC16M047678	9.09174060821533	https://www.genecards.org/cgi-bin/carddisp.pl?gene=MYH11
CCL11	C-C Motif Chemokine Ligand 11	Protein Coding	P51671	59	GC17P034285	9.09168910980225	https://www.genecards.org/cgi-bin/carddisp.pl?gene=CCL11
MYL2	Myosin Light Chain 2	Protein Coding	P10916	61	GC12M111940	9.06777667999268	https://www.genecards.org/cgi-bin/carddisp.pl?gene=MYL2
IGFBP2	Insulin Like Growth Factor Binding Protein 2	Protein Coding	P18065	56	GC02P216632	9.05545139312744	https://www.genecards.org/cgi-bin/carddisp.pl?gene=IGFBP2
CSF1R	Colony Stimulating Factor 1 Receptor	Protein Coding	P07333	65	GC05M150053	9.04246616363525	https://www.genecards.org/cgi-bin/carddisp.pl?gene=CSF1R
PRKD1	Protein Kinase D1	Protein Coding	Q15139	62	GC14M029576	9.03858184814453	https://www.genecards.org/cgi-bin/carddisp.pl?gene=PRKD1
MT-ND3	Mitochondrially Encoded NADH:Ubiquinone Oxidoreductase Core Subunit 3	Protein Coding	P03897	45	GCMTP010061	9.03422927856445	https://www.genecards.org/cgi-bin/carddisp.pl?gene=MT-ND3
CD8A	CD8 Subunit Alpha	Protein Coding	P01732	61	GC02M086784	9.03027725219727	https://www.genecards.org/cgi-bin/carddisp.pl?gene=CD8A
OPRM1	Opioid Receptor Mu 1	Protein Coding	P35372	61	GC06P174892	9.00876235961914	https://www.genecards.org/cgi-bin/carddisp.pl?gene=OPRM1
SLC5A8	Solute Carrier Family 5 Member 8	Protein Coding	Q8N695	53	GC12M101155	9.00042915344238	https://www.genecards.org/cgi-bin/carddisp.pl?gene=SLC5A8
SPTB	Spectrin Beta, Erythrocytic	Protein Coding	P11277	54	GC14M064746	8.98638725280762	https://www.genecards.org/cgi-bin/carddisp.pl?gene=SPTB
MEN1	Menin 1	Protein Coding	O00255	58	GC11M064803	8.97953605651855	https://www.genecards.org/cgi-bin/carddisp.pl?gene=MEN1
PRPS2	Phosphoribosyl Pyrophosphate Synthetase 2	Protein Coding	P11908	54	GC0XP012791	8.97897434234619	https://www.genecards.org/cgi-bin/carddisp.pl?gene=PRPS2
FGF21	Fibroblast Growth Factor 21	Protein Coding	Q9NSA1	52	GC19P143268	8.96201229095459	https://www.genecards.org/cgi-bin/carddisp.pl?gene=FGF21
NDUFAF6	NADH:Ubiquinone Oxidoreductase Complex Assembly Factor 6	Protein Coding	Q330K2	48	GC08P094895	8.9522180557251	https://www.genecards.org/cgi-bin/carddisp.pl?gene=NDUFAF6
CD55	CD55 Molecule (Cromer Blood Group)	Protein Coding	P08174	62	GC01P207321	8.93377208709717	https://www.genecards.org/cgi-bin/carddisp.pl?gene=CD55
MPI	Mannose Phosphate Isomerase	Protein Coding	P34949	56	GC15P074890	8.9304780960083	https://www.genecards.org/cgi-bin/carddisp.pl?gene=MPI
NPHS2	NPHS2 Stomatin Family Member, Podocin	Protein Coding	Q9NP85	54	GC01M179554	8.92120361328125	https://www.genecards.org/cgi-bin/carddisp.pl?gene=NPHS2
CDT1	Chromatin Licensing And DNA Replication Factor 1	Protein Coding	Q9H211	55	GC16P088803	8.91289901733398	https://www.genecards.org/cgi-bin/carddisp.pl?gene=CDT1
IL2RG	Interleukin 2 Receptor Subunit Gamma	Protein Coding	P31785	61	GC0XM071118	8.89426517486572	https://www.genecards.org/cgi-bin/carddisp.pl?gene=IL2RG
PHKG2	Phosphorylase Kinase Catalytic Subunit Gamma 2	Protein Coding	P15735	58	GC16P113182	8.8864107131958	https://www.genecards.org/cgi-bin/carddisp.pl?gene=PHKG2
FABP5P9	Fatty Acid Binding Protein 5 Pseudogene 9	Pseudogene		9	GC15P085415	8.88006114959717	https://www.genecards.org/cgi-bin/carddisp.pl?gene=FABP5P9
IFT80	Intraflagellar Transport 80	Protein Coding	Q9P2H3	50	GC03M160256	8.8757848739624	https://www.genecards.org/cgi-bin/carddisp.pl?gene=IFT80
IL11	Interleukin 11	Protein Coding	P20809	53	GC19M055364	8.86947059631348	https://www.genecards.org/cgi-bin/carddisp.pl?gene=IL11
SHBG	Sex Hormone Binding Globulin	Protein Coding	P04278	55	GC17P007613	8.85851001739502	https://www.genecards.org/cgi-bin/carddisp.pl?gene=SHBG
CCN2	Cellular Communication Network Factor 2	Protein Coding	P29279	59	GC06M131948	8.84728050231934	https://www.genecards.org/cgi-bin/carddisp.pl?gene=CCN2
LTBP3	Latent Transforming Growth Factor Beta Binding Protein 3	Protein Coding	Q9NS15	56	GC11M065538	8.8432731628418	https://www.genecards.org/cgi-bin/carddisp.pl?gene=LTBP3
FBP1	Fructose-Bisphosphatase 1	Protein Coding	P09467	62	GC09M094603	8.84185600280762	https://www.genecards.org/cgi-bin/carddisp.pl?gene=FBP1
MT-CO3	Mitochondrially Encoded Cytochrome C Oxidase III	Protein Coding	P00414	43	GCMTP009209	8.83251190185547	https://www.genecards.org/cgi-bin/carddisp.pl?gene=MT-CO3
SEC61A1	SEC61 Translocon Subunit Alpha 1	Protein Coding	P61619	54	GC03P128051	8.82642364501953	https://www.genecards.org/cgi-bin/carddisp.pl?gene=SEC61A1
TREX1	Three Prime Repair Exonuclease 1	Protein Coding	Q9NSU2	55	GC03P063183	8.82103443145752	https://www.genecards.org/cgi-bin/carddisp.pl?gene=TREX1
MLXIPL	MLX Interacting Protein Like	Protein Coding	Q9NP71	55	GC07M073593	8.79903411865234	https://www.genecards.org/cgi-bin/carddisp.pl?gene=MLXIPL
HDAC6	Histone Deacetylase 6	Protein Coding	Q9UBN7	66	GC0XP048801	8.79776000976563	https://www.genecards.org/cgi-bin/carddisp.pl?gene=HDAC6
CTLA4	Cytotoxic T-Lymphocyte Associated Protein 4	Protein Coding	P16410	61	GC02P204608	8.78459453582764	https://www.genecards.org/cgi-bin/carddisp.pl?gene=CTLA4
GATA3	GATA Binding Protein 3	Protein Coding	P23771	63	GC10P008045	8.77480697631836	https://www.genecards.org/cgi-bin/carddisp.pl?gene=GATA3
XPC	XPC Complex Subunit, DNA Damage Recognition And Repair Factor	Protein Coding	Q01831	59	GC03M028072	8.77377414703369	https://www.genecards.org/cgi-bin/carddisp.pl?gene=XPC
KRT18	Keratin 18	Protein Coding	P05783	63	GC12P052948	8.76174926757813	https://www.genecards.org/cgi-bin/carddisp.pl?gene=KRT18
ITIH4	Inter-Alpha-Trypsin Inhibitor Heavy Chain 4	Protein Coding	Q14624	55	GC03M052812	8.75541400909424	https://www.genecards.org/cgi-bin/carddisp.pl?gene=ITIH4
SYT1	Synaptotagmin 1	Protein Coding	P21579	60	GC12P078863	8.75155258178711	https://www.genecards.org/cgi-bin/carddisp.pl?gene=SYT1
TTPA	Alpha Tocopherol Transfer Protein	Protein Coding	P49638	55	GC08M063048	8.74653339385986	https://www.genecards.org/cgi-bin/carddisp.pl?gene=TTPA
PLA2G7	Phospholipase A2 Group VII	Protein Coding	Q13093	63	GC06M046704	8.73710060119629	https://www.genecards.org/cgi-bin/carddisp.pl?gene=PLA2G7
GPLD1	Glycosylphosphatidylinositol Specific Phospholipase D1	Protein Coding	P80108	55	GC06M024566	8.72880268096924	https://www.genecards.org/cgi-bin/carddisp.pl?gene=GPLD1
PDX1	Pancreatic And Duodenal Homeobox 1	Protein Coding	P52945	59	GC13P028549	8.72776317596436	https://www.genecards.org/cgi-bin/carddisp.pl?gene=PDX1
GBA3	Glucosylceramidase Beta 3 (Gene/Pseudogene)	Protein Coding	Q9H227	44	GC04P028495	8.71899032592773	https://www.genecards.org/cgi-bin/carddisp.pl?gene=GBA3
TBX6	T-Box Transcription Factor 6	Protein Coding	O95947	52	GC16M030085	8.71075057983398	https://www.genecards.org/cgi-bin/carddisp.pl?gene=TBX6
HAMP	Hepcidin Antimicrobial Peptide	Protein Coding	P81172	56	GC19P142820	8.71065616607666	https://www.genecards.org/cgi-bin/carddisp.pl?gene=HAMP
H6PD	Hexose-6-Phosphate Dehydrogenase/Glucose 1-Dehydrogenase	Protein Coding	O95479	56	GC01P009234	8.70701599121094	https://www.genecards.org/cgi-bin/carddisp.pl?gene=H6PD
CYBA	Cytochrome B-245 Alpha Chain	Protein Coding	P13498	60	GC16M088643	8.7062816619873	https://www.genecards.org/cgi-bin/carddisp.pl?gene=CYBA
ORC4	Origin Recognition Complex Subunit 4	Protein Coding	O43929	53	GC02M147930	8.70115184783936	https://www.genecards.org/cgi-bin/carddisp.pl?gene=ORC4
SLC22A4	Solute Carrier Family 22 Member 4	Protein Coding	Q9H015	58	GC05P132294	8.68377208709717	https://www.genecards.org/cgi-bin/carddisp.pl?gene=SLC22A4
LOC129930561	ATAC-STARR-Seq Lymphoblastoid Silent Region 902	Functional Element		9	GC01P074552	8.68186855316162	https://www.genecards.org/cgi-bin/carddisp.pl?gene=LOC129930561
DNAJB11	DnaJ Heat Shock Protein Family (Hsp40) Member B11	Protein Coding	Q9UBS4	52	GC03P186567	8.67914009094238	https://www.genecards.org/cgi-bin/carddisp.pl?gene=DNAJB11
ITGAL	Integrin Subunit Alpha L	Protein Coding	P20701	60	GC16P030472	8.67891597747803	https://www.genecards.org/cgi-bin/carddisp.pl?gene=ITGAL
NR4A2	Nuclear Receptor Subfamily 4 Group A Member 2	Protein Coding	P43354	59	GC02M156324	8.67249011993408	https://www.genecards.org/cgi-bin/carddisp.pl?gene=NR4A2
PIK3CB	Phosphatidylinositol-4,5-Bisphosphate 3-Kinase Catalytic Subunit Beta	Protein Coding	P42338	62	GC03M138652	8.67026615142822	https://www.genecards.org/cgi-bin/carddisp.pl?gene=PIK3CB
TRA-TGC7-1	TRNA-Ala (Anticodon TGC) 7-1	RNA Gene		16	GC06M103186	8.67013359069824	https://www.genecards.org/cgi-bin/carddisp.pl?gene=TRA-TGC7-1
SLC15A2	Solute Carrier Family 15 Member 2	Protein Coding	Q16348	52	GC03P121894	8.65255260467529	https://www.genecards.org/cgi-bin/carddisp.pl?gene=SLC15A2
KL	Klotho	Protein Coding	Q9UEF7	61	GC13P033016	8.64111232757568	https://www.genecards.org/cgi-bin/carddisp.pl?gene=KL
FLT3	Fms Related Receptor Tyrosine Kinase 3	Protein Coding	P36888	66	GC13M028003	8.63844776153564	https://www.genecards.org/cgi-bin/carddisp.pl?gene=FLT3
PCSK2	Proprotein Convertase Subtilisin/Kexin Type 2	Protein Coding	P16519	57	GC20P017226	8.63065719604492	https://www.genecards.org/cgi-bin/carddisp.pl?gene=PCSK2
AKAP13	A-Kinase Anchoring Protein 13	Protein Coding	Q12802	56	GC15P185088	8.62154674530029	https://www.genecards.org/cgi-bin/carddisp.pl?gene=AKAP13
GJB1	Gap Junction Protein Beta 1	Protein Coding	P08034	60	GC0XP071212	8.62038707733154	https://www.genecards.org/cgi-bin/carddisp.pl?gene=GJB1
XIAP	X-Linked Inhibitor Of Apoptosis	Protein Coding	P98170	64	GC0XP123859	8.6161994934082	https://www.genecards.org/cgi-bin/carddisp.pl?gene=XIAP
GALNT3	Polypeptide N-Acetylgalactosaminyltransferase 3	Protein Coding	Q14435	59	GC02M165747	8.61594486236572	https://www.genecards.org/cgi-bin/carddisp.pl?gene=GALNT3
LMX1B	LIM Homeobox Transcription Factor 1 Beta	Protein Coding	O60663	56	GC09P149625	8.61569881439209	https://www.genecards.org/cgi-bin/carddisp.pl?gene=LMX1B
FGA	Fibrinogen Alpha Chain	Protein Coding	P02671	63	GC04M154583	8.59788417816162	https://www.genecards.org/cgi-bin/carddisp.pl?gene=FGA
TNNI3	Troponin I3, Cardiac Type	Protein Coding	P19429	61	GC19M055151	8.59523677825928	https://www.genecards.org/cgi-bin/carddisp.pl?gene=TNNI3
GANAB	Glucosidase II Alpha Subunit	Protein Coding	Q14697	59	GC11M136448	8.59241676330566	https://www.genecards.org/cgi-bin/carddisp.pl?gene=GANAB
CACNA1S	Calcium Voltage-Gated Channel Subunit Alpha1 S	Protein Coding	Q13698	62	GC01M201008	8.58948230743408	https://www.genecards.org/cgi-bin/carddisp.pl?gene=CACNA1S
KCNJ2	Potassium Inwardly Rectifying Channel Subfamily J Member 2	Protein Coding	P63252	61	GC17P070168	8.57393360137939	https://www.genecards.org/cgi-bin/carddisp.pl?gene=KCNJ2
RNASEH2C	Ribonuclease H2 Subunit C	Protein Coding	Q8TDP1	52	GC11M065714	8.55643177032471	https://www.genecards.org/cgi-bin/carddisp.pl?gene=RNASEH2C
GC	GC Vitamin D Binding Protein	Protein Coding	P02774	58	GC04M071741	8.55251598358154	https://www.genecards.org/cgi-bin/carddisp.pl?gene=GC
PTGDS	Prostaglandin D2 Synthase	Protein Coding	P41222	59	GC09P150224	8.55186653137207	https://www.genecards.org/cgi-bin/carddisp.pl?gene=PTGDS
TTF2	Transcription Termination Factor 2	Protein Coding	Q9UNY4	52	GC01P117060	8.54745483398438	https://www.genecards.org/cgi-bin/carddisp.pl?gene=TTF2
IFT172	Intraflagellar Transport 172	Protein Coding	Q9UG01	52	GC02M029173	8.5081090927124	https://www.genecards.org/cgi-bin/carddisp.pl?gene=IFT172
IFT122	Intraflagellar Transport 122	Protein Coding	Q9HBG6	52	GC03P141961	8.49338150024414	https://www.genecards.org/cgi-bin/carddisp.pl?gene=IFT122
SLC5A1	Solute Carrier Family 5 Member 1	Protein Coding	P13866	60	GC22P032043	8.4911527633667	https://www.genecards.org/cgi-bin/carddisp.pl?gene=SLC5A1
ALLC	Allantoicase	Protein Coding	Q8N6M5	45	GC02P004054	8.47980690002441	https://www.genecards.org/cgi-bin/carddisp.pl?gene=ALLC
GBE1	1,4-Alpha-Glucan Branching Enzyme 1	Protein Coding	Q04446	57	GC03M081489	8.47932720184326	https://www.genecards.org/cgi-bin/carddisp.pl?gene=GBE1
IL6R	Interleukin 6 Receptor	Protein Coding	P08887	63	GC01P154405	8.47575	https://www.genecards.org/cgi-bin/carddisp.pl?gene=IL6R
SELL	Selectin L	Protein Coding	P14151	56	GC01M169690	8.47318553924561	https://www.genecards.org/cgi-bin/carddisp.pl?gene=SELL
CYP11B2	Cytochrome P450 Family 11 Subfamily B Member 2	Protein Coding	P19099	59	GC08M142910	8.46132373809814	https://www.genecards.org/cgi-bin/carddisp.pl?gene=CYP11B2
LEPR	Leptin Receptor	Protein Coding	P48357	63	GC01P070891	8.45778465270996	https://www.genecards.org/cgi-bin/carddisp.pl?gene=LEPR
PRKAG1	Protein Kinase AMP-Activated Non-Catalytic Subunit Gamma 1	Protein Coding	P54619	57	GC12M049002	8.45703983306885	https://www.genecards.org/cgi-bin/carddisp.pl?gene=PRKAG1
XBP1	X-Box Binding Protein 1	Protein Coding	P17861	59	GC22M028794	8.4453296661377	https://www.genecards.org/cgi-bin/carddisp.pl?gene=XBP1
TTC21B	Tetratricopeptide Repeat Domain 21B	Protein Coding	Q7Z4L5	52	GC02M165905	8.44366359710693	https://www.genecards.org/cgi-bin/carddisp.pl?gene=TTC21B
GLRA1	Glycine Receptor Alpha 1	Protein Coding	P23415	60	GC05M151822	8.43180274963379	https://www.genecards.org/cgi-bin/carddisp.pl?gene=GLRA1
NONO	Non-POU Domain Containing Octamer Binding	Protein Coding	Q15233	58	GC0XP071274	8.41573238372803	https://www.genecards.org/cgi-bin/carddisp.pl?gene=NONO
HAS1	Hyaluronan Synthase 1	Protein Coding	Q92839	52	GC19M105396	8.41281986236572	https://www.genecards.org/cgi-bin/carddisp.pl?gene=HAS1
PKD2L1	Polycystin 2 Like 1, Transient Receptor Potential Cation Channel	Protein Coding	Q9P0L9	56	GC10M100288	8.40771579742432	https://www.genecards.org/cgi-bin/carddisp.pl?gene=PKD2L1
GDF15	Growth Differentiation Factor 15	Protein Coding	Q99988	56	GC19P142540	8.36117076873779	https://www.genecards.org/cgi-bin/carddisp.pl?gene=GDF15
HLA-DQA1	Major Histocompatibility Complex, Class II, DQ Alpha 1	Protein Coding	P01909	56	GC06P173108	8.36002731323242	https://www.genecards.org/cgi-bin/carddisp.pl?gene=HLA-DQA1
LRP1	LDL Receptor Related Protein 1	Protein Coding	Q07954	61	GC12P057128	8.35453033447266	https://www.genecards.org/cgi-bin/carddisp.pl?gene=LRP1
JAK3	Janus Kinase 3	Protein Coding	P52333	65	GC19M017824	8.34252643585205	https://www.genecards.org/cgi-bin/carddisp.pl?gene=JAK3
NME1	NME/NM23 Nucleoside Diphosphate Kinase 1	Protein Coding	P15531	60	GC17P144771	8.33783912658691	https://www.genecards.org/cgi-bin/carddisp.pl?gene=NME1
SCO2	Synthesis Of Cytochrome C Oxidase 2	Protein Coding	O43819	58	GC22M050523	8.33730316162109	https://www.genecards.org/cgi-bin/carddisp.pl?gene=SCO2
PFAS	Phosphoribosylformylglycinamidine Synthase	Protein Coding	O15067	56	GC17P008247	8.32864475250244	https://www.genecards.org/cgi-bin/carddisp.pl?gene=PFAS
KCNE1	Potassium Voltage-Gated Channel Subfamily E Regulatory Subunit 1	Protein Coding	P15382	58	GC21M034446	8.32847499847412	https://www.genecards.org/cgi-bin/carddisp.pl?gene=KCNE1
ELAVL1	ELAV Like RNA Binding Protein 1	Protein Coding	Q15717	54	GC19M007958	8.31733226776123	https://www.genecards.org/cgi-bin/carddisp.pl?gene=ELAVL1
ADH1B	Alcohol Dehydrogenase 1B (Class I), Beta Polypeptide	Protein Coding	P00325	57	GC04M099304	8.31571388244629	https://www.genecards.org/cgi-bin/carddisp.pl?gene=ADH1B
SLC39A8	Solute Carrier Family 39 Member 8	Protein Coding	Q9C0K1	56	GC04M102252	8.30671882629395	https://www.genecards.org/cgi-bin/carddisp.pl?gene=SLC39A8
PLPBP	Pyridoxal Phosphate Binding Protein	Protein Coding	O94903	52	GC08P041305	8.29315853118896	https://www.genecards.org/cgi-bin/carddisp.pl?gene=PLPBP
SLC12A2	Solute Carrier Family 12 Member 2	Protein Coding	P55011	62	GC05P128083	8.2656831741333	https://www.genecards.org/cgi-bin/carddisp.pl?gene=SLC12A2
IL2RB	Interleukin 2 Receptor Subunit Beta	Protein Coding	P14784	63	GC22M083884	8.25838375091553	https://www.genecards.org/cgi-bin/carddisp.pl?gene=IL2RB
COL4A4	Collagen Type IV Alpha 4 Chain	Protein Coding	P53420	56	GC02M226973	8.25168323516846	https://www.genecards.org/cgi-bin/carddisp.pl?gene=COL4A4
ANK1	Ankyrin 1	Protein Coding	P16157	58	GC08M041653	8.24247741699219	https://www.genecards.org/cgi-bin/carddisp.pl?gene=ANK1
CFB	Complement Factor B	Protein Coding	P00751	60	GC06P031945	8.23026561737061	https://www.genecards.org/cgi-bin/carddisp.pl?gene=CFB
PCSK1	Proprotein Convertase Subtilisin/Kexin Type 1	Protein Coding	P29120	63	GC05M096391	8.22177410125732	https://www.genecards.org/cgi-bin/carddisp.pl?gene=PCSK1
GDA	Guanine Deaminase	Protein Coding	Q9Y2T3	57	GC09P072114	8.21144104003906	https://www.genecards.org/cgi-bin/carddisp.pl?gene=GDA
WNK1	WNK Lysine Deficient Protein Kinase 1	Protein Coding	Q9H4A3	61	GC12P000804	8.21089363098145	https://www.genecards.org/cgi-bin/carddisp.pl?gene=WNK1
SAA1	Serum Amyloid A1	Protein Coding	P0DJI8	51	GC11P020053	8.20942878723145	https://www.genecards.org/cgi-bin/carddisp.pl?gene=SAA1
LAP3	Leucine Aminopeptidase 3	Protein Coding	P28838	56	GC04P028426	8.20657825469971	https://www.genecards.org/cgi-bin/carddisp.pl?gene=LAP3
ANXA1	Annexin A1	Protein Coding	P04083	60	GC09P073151	8.20469570159912	https://www.genecards.org/cgi-bin/carddisp.pl?gene=ANXA1
STAT5A	Signal Transducer And Activator Of Transcription 5A	Protein Coding	P42229	63	GC17P042287	8.20058822631836	https://www.genecards.org/cgi-bin/carddisp.pl?gene=STAT5A
HNF1A-AS1	HNF1A Antisense RNA 1	RNA Gene		28	GC12M124478	8.2003345489502	https://www.genecards.org/cgi-bin/carddisp.pl?gene=HNF1A-AS1
CLCNKB	Chloride Voltage-Gated Channel Kb	Protein Coding	P51801	56	GC01P068466	8.18084716796875	https://www.genecards.org/cgi-bin/carddisp.pl?gene=CLCNKB
CALM2	Calmodulin 2	Protein Coding	P0DP24	56	GC02M047160	8.15936374664307	https://www.genecards.org/cgi-bin/carddisp.pl?gene=CALM2
FOXRED1	FAD Dependent Oxidoreductase Domain Containing 1	Protein Coding	Q96CU9	53	GC11P126269	8.15874195098877	https://www.genecards.org/cgi-bin/carddisp.pl?gene=FOXRED1
RRAGD	Ras Related GTP Binding D	Protein Coding	Q9NQL2	52	GC06M089364	8.13266563415527	https://www.genecards.org/cgi-bin/carddisp.pl?gene=RRAGD
NRG1	Neuregulin 1	Protein Coding	Q02297	61	GC08P031639	8.12165832519531	https://www.genecards.org/cgi-bin/carddisp.pl?gene=NRG1
ADM	Adrenomedullin	Protein Coding	P35318	57	GC11P016182	8.10805702209473	https://www.genecards.org/cgi-bin/carddisp.pl?gene=ADM
MMP14	Matrix Metallopeptidase 14	Protein Coding	P50281	64	GC14P054634	8.10698795318604	https://www.genecards.org/cgi-bin/carddisp.pl?gene=MMP14
P2RX7	Purinergic Receptor P2X 7	Protein Coding	Q99572	60	GC12P137493	8.10533618927002	https://www.genecards.org/cgi-bin/carddisp.pl?gene=P2RX7
FOXO1	Forkhead Box O1	Protein Coding	Q12778	64	GC13M040555	8.10524272918701	https://www.genecards.org/cgi-bin/carddisp.pl?gene=FOXO1
PGR-AS1	PGR Antisense RNA 1	RNA Gene		19	GC11P104498	8.0973653793335	https://www.genecards.org/cgi-bin/carddisp.pl?gene=PGR-AS1
PIGA	Phosphatidylinositol Glycan Anchor Biosynthesis Class A	Protein Coding	P37287	56	GC0XM015319	8.08128356933594	https://www.genecards.org/cgi-bin/carddisp.pl?gene=PIGA
CHKB	Choline Kinase Beta	Protein Coding	Q9Y259	58	GC22M050578	8.07342052459717	https://www.genecards.org/cgi-bin/carddisp.pl?gene=CHKB
TNFRSF10B	TNF Receptor Superfamily Member 10b	Protein Coding	O14763	63	GC08M023006	8.06051635742188	https://www.genecards.org/cgi-bin/carddisp.pl?gene=TNFRSF10B
PHKB	Phosphorylase Kinase Regulatory Subunit Beta	Protein Coding	Q93100	56	GC16P113489	8.05198097229004	https://www.genecards.org/cgi-bin/carddisp.pl?gene=PHKB
NRIP1	Nuclear Receptor Interacting Protein 1	Protein Coding	P48552	57	GC21M014961	8.03795909881592	https://www.genecards.org/cgi-bin/carddisp.pl?gene=NRIP1
NOD2	Nucleotide Binding Oligomerization Domain Containing 2	Protein Coding	Q9HC29	60	GC16P050693	8.02477073669434	https://www.genecards.org/cgi-bin/carddisp.pl?gene=NOD2
RPTOR	Regulatory Associated Protein Of MTOR Complex 1	Protein Coding	Q8N122	57	GC17P080544	8.02268409729004	https://www.genecards.org/cgi-bin/carddisp.pl?gene=RPTOR
TRPC6	Transient Receptor Potential Cation Channel Subfamily C Member 6	Protein Coding	Q9Y210	63	GC11M101451	8.0206356048584	https://www.genecards.org/cgi-bin/carddisp.pl?gene=TRPC6
PSEN2	Presenilin 2	Protein Coding	P49810	63	GC01P226870	8.00727367401123	https://www.genecards.org/cgi-bin/carddisp.pl?gene=PSEN2
HACD3	3-Hydroxyacyl-CoA Dehydratase 3	Protein Coding	Q9P035	43	GC15P065530	8.0025110244751	https://www.genecards.org/cgi-bin/carddisp.pl?gene=HACD3
TLR9	Toll Like Receptor 9	Protein Coding	Q9NR96	59	GC03M054638	7.98967266082764	https://www.genecards.org/cgi-bin/carddisp.pl?gene=TLR9
CXCL10	C-X-C Motif Chemokine Ligand 10	Protein Coding	P02778	57	GC04M076021	7.98889970779419	https://www.genecards.org/cgi-bin/carddisp.pl?gene=CXCL10
BBS1	Bardet-Biedl Syndrome 1	Protein Coding	Q8NFJ9	52	GC11P103443	7.98574447631836	https://www.genecards.org/cgi-bin/carddisp.pl?gene=BBS1
ITGA4	Integrin Subunit Alpha 4	Protein Coding	P13612	62	GC02P181492	7.98513221740723	https://www.genecards.org/cgi-bin/carddisp.pl?gene=ITGA4
NAMPT	Nicotinamide Phosphoribosyltransferase	Protein Coding	P43490	60	GC07M106248	7.97350120544434	https://www.genecards.org/cgi-bin/carddisp.pl?gene=NAMPT
CDH2	Cadherin 2	Protein Coding	P19022	64	GC18M037261	7.9517502784729	https://www.genecards.org/cgi-bin/carddisp.pl?gene=CDH2
KCNA5	Potassium Voltage-Gated Channel Subfamily A Member 5	Protein Coding	P22460	58	GC12P005043	7.94413280487061	https://www.genecards.org/cgi-bin/carddisp.pl?gene=KCNA5
PTGIS	Prostaglandin I2 Synthase	Protein Coding	Q16647	57	GC20M049503	7.93975925445557	https://www.genecards.org/cgi-bin/carddisp.pl?gene=PTGIS
CEP290	Centrosomal Protein 290	Protein Coding	O15078	54	GC12M088049	7.93608474731445	https://www.genecards.org/cgi-bin/carddisp.pl?gene=CEP290
HAVCR1	Hepatitis A Virus Cellular Receptor 1	Protein Coding	Q96D42	55	GC05M157028	7.93174743652344	https://www.genecards.org/cgi-bin/carddisp.pl?gene=HAVCR1
MT-ATP8	Mitochondrially Encoded ATP Synthase Membrane Subunit 8	Protein Coding	P03928	42	GCMTP008368	7.91981840133667	https://www.genecards.org/cgi-bin/carddisp.pl?gene=MT-ATP8
MT-TS1	Mitochondrially Encoded TRNA-Ser (UCN) 1	RNA Gene		22	GCMTM007447	7.91862487792969	https://www.genecards.org/cgi-bin/carddisp.pl?gene=MT-TS1
MC4R	Melanocortin 4 Receptor	Protein Coding	P32245	59	GC18M060371	7.88134717941284	https://www.genecards.org/cgi-bin/carddisp.pl?gene=MC4R
FRAS1	Fraser Extracellular Matrix Complex Subunit 1	Protein Coding	Q86XX4	49	GC04P078057	7.8729190826416	https://www.genecards.org/cgi-bin/carddisp.pl?gene=FRAS1
FDPS	Farnesyl Diphosphate Synthase	Protein Coding	P14324	59	GC01P155308	7.86614084243774	https://www.genecards.org/cgi-bin/carddisp.pl?gene=FDPS
OSM	Oncostatin M	Protein Coding	P13725	56	GC22M030262	7.86416053771973	https://www.genecards.org/cgi-bin/carddisp.pl?gene=OSM
PAX6	Paired Box 6	Protein Coding	P26367	61	GC11M031784	7.85549116134644	https://www.genecards.org/cgi-bin/carddisp.pl?gene=PAX6
IL15	Interleukin 15	Protein Coding	P40933	55	GC04P141636	7.85102653503418	https://www.genecards.org/cgi-bin/carddisp.pl?gene=IL15
SCARNA5	Small Cajal Body-Specific RNA 5	RNA Gene		28	GC02P233275	7.84126234054565	https://www.genecards.org/cgi-bin/carddisp.pl?gene=SCARNA5
ARNT	Aryl Hydrocarbon Receptor Nuclear Translocator	Protein Coding	P27540	58	GC01M150809	7.83231496810913	https://www.genecards.org/cgi-bin/carddisp.pl?gene=ARNT
PRPS1L1	Phosphoribosyl Pyrophosphate Synthetase 1 Like 1	Protein Coding	P21108	48	GC07M018026	7.82078266143799	https://www.genecards.org/cgi-bin/carddisp.pl?gene=PRPS1L1
MYD88	MYD88 Innate Immune Signal Transduction Adaptor	Protein Coding	Q99836	62	GC03P038437	7.81628370285034	https://www.genecards.org/cgi-bin/carddisp.pl?gene=MYD88
LINC02605	Long Intergenic Non-Protein Coding RNA 2605	RNA Gene		21	GC08P078838	7.80652332305908	https://www.genecards.org/cgi-bin/carddisp.pl?gene=LINC02605
TOR1A	Torsin Family 1 Member A	Protein Coding	O14656	59	GC09M129812	7.80371284484863	https://www.genecards.org/cgi-bin/carddisp.pl?gene=TOR1A
USH2A	Usherin	Protein Coding	O75445	51	GC01M215622	7.80059432983398	https://www.genecards.org/cgi-bin/carddisp.pl?gene=USH2A
PDE4A	Phosphodiesterase 4A	Protein Coding	P27815	57	GC19P010416	7.79137659072876	https://www.genecards.org/cgi-bin/carddisp.pl?gene=PDE4A
PTGES	Prostaglandin E Synthase	Protein Coding	O14684	54	GC09M129738	7.78047466278076	https://www.genecards.org/cgi-bin/carddisp.pl?gene=PTGES
ENG	Endoglin	Protein Coding	P17813	60	GC09M131239	7.77009582519531	https://www.genecards.org/cgi-bin/carddisp.pl?gene=ENG
HTR2A	5-Hydroxytryptamine Receptor 2A	Protein Coding	P28223	61	GC13M046831	7.7555046081543	https://www.genecards.org/cgi-bin/carddisp.pl?gene=HTR2A
PMS2	PMS1 Homolog 2, Mismatch Repair System Component	Protein Coding	P54278	62	GC07M005973	7.75502157211304	https://www.genecards.org/cgi-bin/carddisp.pl?gene=PMS2
TNFRSF10A	TNF Receptor Superfamily Member 10a	Protein Coding	O00220	57	GC08M023190	7.75402164459229	https://www.genecards.org/cgi-bin/carddisp.pl?gene=TNFRSF10A
GYS1	Glycogen Synthase 1	Protein Coding	P13807	62	GC19M105253	7.74734783172607	https://www.genecards.org/cgi-bin/carddisp.pl?gene=GYS1
MMP8	Matrix Metallopeptidase 8	Protein Coding	P22894	60	GC11M137187	7.74701595306396	https://www.genecards.org/cgi-bin/carddisp.pl?gene=MMP8
SGPL1	Sphingosine-1-Phosphate Lyase 1	Protein Coding	O95470	60	GC10P070815	7.73129844665527	https://www.genecards.org/cgi-bin/carddisp.pl?gene=SGPL1
DGKD	Diacylglycerol Kinase Delta	Protein Coding	Q16760	56	GC02P234613	7.72594451904297	https://www.genecards.org/cgi-bin/carddisp.pl?gene=DGKD
ADAM17	ADAM Metallopeptidase Domain 17	Protein Coding	P78536	64	GC02M009488	7.69220638275146	https://www.genecards.org/cgi-bin/carddisp.pl?gene=ADAM17
FTO	FTO Alpha-Ketoglutarate Dependent Dioxygenase	Protein Coding	Q9C0B1	59	GC16P113652	7.66282558441162	https://www.genecards.org/cgi-bin/carddisp.pl?gene=FTO
CKMT1B	Creatine Kinase, Mitochondrial 1B	Protein Coding	P12532	49	GC15P184191	7.64215993881226	https://www.genecards.org/cgi-bin/carddisp.pl?gene=CKMT1B
PTPN22	Protein Tyrosine Phosphatase Non-Receptor Type 22	Protein Coding	Q9Y2R2	60	GC01M113813	7.64193391799927	https://www.genecards.org/cgi-bin/carddisp.pl?gene=PTPN22
EMD	Emerin	Protein Coding	P50402	58	GC0XP154379	7.63384437561035	https://www.genecards.org/cgi-bin/carddisp.pl?gene=EMD
MIPEP	Mitochondrial Intermediate Peptidase	Protein Coding	Q99797	54	GC13M023730	7.63094520568848	https://www.genecards.org/cgi-bin/carddisp.pl?gene=MIPEP
WARS2	Tryptophanyl TRNA Synthetase 2, Mitochondrial	Protein Coding	Q9UGM6	57	GC01M119031	7.62397575378418	https://www.genecards.org/cgi-bin/carddisp.pl?gene=WARS2
AQP2	Aquaporin 2	Protein Coding	P41181	61	GC12P049950	7.60940456390381	https://www.genecards.org/cgi-bin/carddisp.pl?gene=AQP2
SLC2A10	Solute Carrier Family 2 Member 10	Protein Coding	O95528	55	GC20P051509	7.60315179824829	https://www.genecards.org/cgi-bin/carddisp.pl?gene=SLC2A10
RPA1	Replication Protein A1	Protein Coding	P27694	60	GC17P001829	7.60119152069092	https://www.genecards.org/cgi-bin/carddisp.pl?gene=RPA1
SPTA1	Spectrin Alpha, Erythrocytic 1	Protein Coding	P02549	57	GC01M158610	7.5931248664856	https://www.genecards.org/cgi-bin/carddisp.pl?gene=SPTA1
CCND3	Cyclin D3	Protein Coding	P30281	59	GC06M041934	7.59137916564941	https://www.genecards.org/cgi-bin/carddisp.pl?gene=CCND3
OLR1	Oxidized Low Density Lipoprotein Receptor 1	Protein Coding	P78380	56	GC12M034544	7.58100271224976	https://www.genecards.org/cgi-bin/carddisp.pl?gene=OLR1
DCN	Decorin	Protein Coding	P07585	60	GC12M091140	7.57631540298462	https://www.genecards.org/cgi-bin/carddisp.pl?gene=DCN
BCR	BCR Activator Of RhoGEF And GTPase	Protein Coding	P11274	65	GC22P023179	7.56979703903198	https://www.genecards.org/cgi-bin/carddisp.pl?gene=BCR
RPL26	Ribosomal Protein L26	Protein Coding	P61254	55	GC17M008377	7.56908988952637	https://www.genecards.org/cgi-bin/carddisp.pl?gene=RPL26
TRPC3	Transient Receptor Potential Cation Channel Subfamily C Member 3	Protein Coding	Q13507	59	GC04M121879	7.54396390914917	https://www.genecards.org/cgi-bin/carddisp.pl?gene=TRPC3
CDK6	Cyclin Dependent Kinase 6	Protein Coding	Q00534	64	GC07M092604	7.5358362197876	https://www.genecards.org/cgi-bin/carddisp.pl?gene=CDK6
ANGPTL4	Angiopoietin Like 4	Protein Coding	Q9BY76	56	GC19P008363	7.53446292877197	https://www.genecards.org/cgi-bin/carddisp.pl?gene=ANGPTL4
ANO1	Anoctamin 1	Protein Coding	Q5XXA6	58	GC11P103586	7.53068399429321	https://www.genecards.org/cgi-bin/carddisp.pl?gene=ANO1
MOCS3	Molybdenum Cofactor Synthesis 3	Protein Coding	O95396	50	GC20P050958	7.52989768981934	https://www.genecards.org/cgi-bin/carddisp.pl?gene=MOCS3
LCN1	Lipocalin 1	Protein Coding	P31025	50	GC09P135521	7.5246000289917	https://www.genecards.org/cgi-bin/carddisp.pl?gene=LCN1
IL18R1	Interleukin 18 Receptor 1	Protein Coding	Q13478	56	GC02P102311	7.50816679000854	https://www.genecards.org/cgi-bin/carddisp.pl?gene=IL18R1
ALG6	ALG6 Alpha-1,3-Glucosyltransferase	Protein Coding	Q9Y672	54	GC01P063367	7.47794437408447	https://www.genecards.org/cgi-bin/carddisp.pl?gene=ALG6
KCNK5	Potassium Two Pore Domain Channel Subfamily K Member 5	Protein Coding	O95279	51	GC06M103489	7.47029733657837	https://www.genecards.org/cgi-bin/carddisp.pl?gene=KCNK5
SAFB	Scaffold Attachment Factor B	Protein Coding	Q15424	53	GC19P005623	7.46910190582275	https://www.genecards.org/cgi-bin/carddisp.pl?gene=SAFB
EIF5A	Eukaryotic Translation Initiation Factor 5A	Protein Coding	P63241	56	GC17P007306	7.46905469894409	https://www.genecards.org/cgi-bin/carddisp.pl?gene=EIF5A
CDK7	Cyclin Dependent Kinase 7	Protein Coding	P50613	59	GC05P081005	7.46540832519531	https://www.genecards.org/cgi-bin/carddisp.pl?gene=CDK7
POU5F1	POU Class 5 Homeobox 1	Protein Coding	Q01860	60	GC06M103297	7.43536853790283	https://www.genecards.org/cgi-bin/carddisp.pl?gene=POU5F1
NPHP3	Nephrocystin 3	Protein Coding	Q7Z494	52	GC03M132683	7.43267726898193	https://www.genecards.org/cgi-bin/carddisp.pl?gene=NPHP3
SHMT2	Serine Hydroxymethyltransferase 2	Protein Coding	P34897	59	GC12P057229	7.41978073120117	https://www.genecards.org/cgi-bin/carddisp.pl?gene=SHMT2
DCLRE1C	DNA Cross-Link Repair 1C	Protein Coding	Q96SD1	56	GC10M014897	7.41476774215698	https://www.genecards.org/cgi-bin/carddisp.pl?gene=DCLRE1C
MYH9	Myosin Heavy Chain 9	Protein Coding	P35579	60	GC22M036281	7.41132879257202	https://www.genecards.org/cgi-bin/carddisp.pl?gene=MYH9
GNAQ	G Protein Subunit Alpha Q	Protein Coding	P50148	61	GC09M077716	7.40116882324219	https://www.genecards.org/cgi-bin/carddisp.pl?gene=GNAQ
VPS33B	VPS33B Late Endosome And Lysosome Associated	Protein Coding	Q9H267	54	GC15M090998	7.38608074188232	https://www.genecards.org/cgi-bin/carddisp.pl?gene=VPS33B
NOX4	NADPH Oxidase 4	Protein Coding	Q9NPH5	56	GC11M089324	7.36194753646851	https://www.genecards.org/cgi-bin/carddisp.pl?gene=NOX4
ST3GAL4	ST3 Beta-Galactoside Alpha-2,3-Sialyltransferase 4	Protein Coding	Q11206	56	GC11P126355	7.35959005355835	https://www.genecards.org/cgi-bin/carddisp.pl?gene=ST3GAL4
TRC-GCA24-1	TRNA-Cys (GCA) 24-1	RNA Gene		14	GC17M093302	7.35556697845459	https://www.genecards.org/cgi-bin/carddisp.pl?gene=TRC-GCA24-1
BDKRB2	Bradykinin Receptor B2	Protein Coding	P30411	57	GC14P096205	7.34853219985962	https://www.genecards.org/cgi-bin/carddisp.pl?gene=BDKRB2
EDNRB	Endothelin Receptor Type B	Protein Coding	P24530	63	GC13M077895	7.31238031387329	https://www.genecards.org/cgi-bin/carddisp.pl?gene=EDNRB
AFG3L2	AFG3 Like Matrix AAA Peptidase Subunit 2	Protein Coding	Q9Y4W6	58	GC18M012328	7.30551910400391	https://www.genecards.org/cgi-bin/carddisp.pl?gene=AFG3L2
STXBP2	Syntaxin Binding Protein 2	Protein Coding	Q15833	57	GC19P142077	7.29789400100708	https://www.genecards.org/cgi-bin/carddisp.pl?gene=STXBP2
RPS11	Ribosomal Protein S11	Protein Coding	P62280	52	GC19P049496	7.29324340820313	https://www.genecards.org/cgi-bin/carddisp.pl?gene=RPS11
PON3	Paraoxonase 3	Protein Coding	Q15166	57	GC07M095359	7.26525783538818	https://www.genecards.org/cgi-bin/carddisp.pl?gene=PON3
ADD1	Adducin 1	Protein Coding	P35611	58	GC04P009396	7.23676490783691	https://www.genecards.org/cgi-bin/carddisp.pl?gene=ADD1
TNFAIP6	TNF Alpha Induced Protein 6	Protein Coding	P98066	53	GC02P151357	7.22610187530518	https://www.genecards.org/cgi-bin/carddisp.pl?gene=TNFAIP6
ASXL1	ASXL Transcriptional Regulator 1	Protein Coding	Q8IXJ9	55	GC20P047046	7.21881580352783	https://www.genecards.org/cgi-bin/carddisp.pl?gene=ASXL1
POLI	DNA Polymerase Iota	Protein Coding	Q9UNA4	55	GC18P054274	7.21701383590698	https://www.genecards.org/cgi-bin/carddisp.pl?gene=POLI
TNC	Tenascin C	Protein Coding	P24821	63	GC09M115019	7.21625185012817	https://www.genecards.org/cgi-bin/carddisp.pl?gene=TNC
RAPSN	Receptor Associated Protein Of The Synapse	Protein Coding	Q13702	54	GC11M136239	7.21469306945801	https://www.genecards.org/cgi-bin/carddisp.pl?gene=RAPSN
CCNQ	Cyclin Q	Protein Coding	Q8N1B3	45	GC0XM153588	7.20988893508911	https://www.genecards.org/cgi-bin/carddisp.pl?gene=CCNQ
KAT5	Lysine Acetyltransferase 5	Protein Coding	Q92993	63	GC11P065711	7.20834302902222	https://www.genecards.org/cgi-bin/carddisp.pl?gene=KAT5
ANP32E	Acidic Nuclear Phosphoprotein 32 Family Member E	Protein Coding	Q9BTT0	40	GC01M150218	7.19949674606323	https://www.genecards.org/cgi-bin/carddisp.pl?gene=ANP32E
HLA-DPB1	Major Histocompatibility Complex, Class II, DP Beta 1	Protein Coding	P04440	57	GC06P173115	7.17619609832764	https://www.genecards.org/cgi-bin/carddisp.pl?gene=HLA-DPB1
MT-TW	Mitochondrially Encoded TRNA-Trp (UGA/G)	RNA Gene		22	GCMTP005514	7.17214584350586	https://www.genecards.org/cgi-bin/carddisp.pl?gene=MT-TW
NDUFS7	NADH:Ubiquinone Oxidoreductase Core Subunit S7	Protein Coding	O75251	59	GC19P141840	7.17061805725098	https://www.genecards.org/cgi-bin/carddisp.pl?gene=NDUFS7
TIMP3	TIMP Metallopeptidase Inhibitor 3	Protein Coding	P35625	57	GC22P086768	7.16165351867676	https://www.genecards.org/cgi-bin/carddisp.pl?gene=TIMP3
MXD1	MAX Dimerization Protein 1	Protein Coding	Q05195	49	GC02P069897	7.15450763702393	https://www.genecards.org/cgi-bin/carddisp.pl?gene=MXD1
FLT1	Fms Related Receptor Tyrosine Kinase 1	Protein Coding	P17948	64	GC13M028300	7.15447568893433	https://www.genecards.org/cgi-bin/carddisp.pl?gene=FLT1
THAP11	THAP Domain Containing 11	Protein Coding	Q96EK4	48	GC16P114015	7.14403963088989	https://www.genecards.org/cgi-bin/carddisp.pl?gene=THAP11
FTH1	Ferritin Heavy Chain 1	Protein Coding	P02794	63	GC11M061959	7.14224004745483	https://www.genecards.org/cgi-bin/carddisp.pl?gene=FTH1
TYK2	Tyrosine Kinase 2	Protein Coding	P29597	66	GC19M010350	7.13979864120483	https://www.genecards.org/cgi-bin/carddisp.pl?gene=TYK2
CTC1	CST Telomere Replication Complex Component 1	Protein Coding	Q2NKJ3	49	GC17M092479	7.13946628570557	https://www.genecards.org/cgi-bin/carddisp.pl?gene=CTC1
AHI1	Abelson Helper Integration Site 1	Protein Coding	Q8N157	53	GC06M135283	7.13781881332397	https://www.genecards.org/cgi-bin/carddisp.pl?gene=AHI1
AAAS	Aladin WD Repeat Nucleoporin	Protein Coding	Q9NRG9	52	GC12M053307	7.13156366348267	https://www.genecards.org/cgi-bin/carddisp.pl?gene=AAAS
THAP1	THAP Domain Containing 1	Protein Coding	Q9NVV9	50	GC08M042836	7.12260150909424	https://www.genecards.org/cgi-bin/carddisp.pl?gene=THAP1
TMEM126B	Transmembrane Protein 126B	Protein Coding	Q8IUX1	50	GC11P085628	7.11800765991211	https://www.genecards.org/cgi-bin/carddisp.pl?gene=TMEM126B
ERBB3	Erb-B2 Receptor Tyrosine Kinase 3	Protein Coding	P21860	67	GC12P069869	7.09680080413818	https://www.genecards.org/cgi-bin/carddisp.pl?gene=ERBB3
SLC25A26	Solute Carrier Family 25 Member 26	Protein Coding	Q70HW3	49	GC03P066120	7.09550714492798	https://www.genecards.org/cgi-bin/carddisp.pl?gene=SLC25A26
CCND2	Cyclin D2	Protein Coding	P30279	61	GC12P068218	7.09269142150879	https://www.genecards.org/cgi-bin/carddisp.pl?gene=CCND2
SETD2	SET Domain Containing 2, Histone Lysine Methyltransferase	Protein Coding	Q9BYW2	60	GC03M047033	7.09013319015503	https://www.genecards.org/cgi-bin/carddisp.pl?gene=SETD2
RHEB	Ras Homolog, MTORC1 Binding	Protein Coding	Q15382	63	GC07M151466	7.08895206451416	https://www.genecards.org/cgi-bin/carddisp.pl?gene=RHEB
LACC1	Laccase Domain Containing 1	Protein Coding	Q8IV20	47	GC13P043879	7.0818510055542	https://www.genecards.org/cgi-bin/carddisp.pl?gene=LACC1
DDHD2	DDHD Domain Containing 2	Protein Coding	O94830	52	GC08P038225	7.0694727897644	https://www.genecards.org/cgi-bin/carddisp.pl?gene=DDHD2
PRDX2	Peroxiredoxin 2	Protein Coding	P32119	59	GC19M012796	7.06321620941162	https://www.genecards.org/cgi-bin/carddisp.pl?gene=PRDX2
MICB	MHC Class I Polypeptide-Related Sequence B	Protein Coding	Q29980	52	GC06P173075	7.06212902069092	https://www.genecards.org/cgi-bin/carddisp.pl?gene=MICB
NEUROD1	Neuronal Differentiation 1	Protein Coding	Q13562	56	GC02M181673	7.06045818328857	https://www.genecards.org/cgi-bin/carddisp.pl?gene=NEUROD1
COL4A1	Collagen Type IV Alpha 1 Chain	Protein Coding	P02462	60	GC13M110148	7.05743360519409	https://www.genecards.org/cgi-bin/carddisp.pl?gene=COL4A1
DRD1	Dopamine Receptor D1	Protein Coding	P21728	58	GC05M175440	7.04357004165649	https://www.genecards.org/cgi-bin/carddisp.pl?gene=DRD1
PADI4	Peptidyl Arginine Deiminase 4	Protein Coding	Q9UM07	59	GC01P017308	7.03789806365967	https://www.genecards.org/cgi-bin/carddisp.pl?gene=PADI4
TACR1	Tachykinin Receptor 1	Protein Coding	P25103	59	GC02M075798	7.03426170349121	https://www.genecards.org/cgi-bin/carddisp.pl?gene=TACR1
TP73	Tumor Protein P73	Protein Coding	O15350	58	GC01P003652	7.01135158538818	https://www.genecards.org/cgi-bin/carddisp.pl?gene=TP73
MIR155	MicroRNA 155	RNA Gene		30	GC21P025573	6.9975962638855	https://www.genecards.org/cgi-bin/carddisp.pl?gene=MIR155
IL6ST	Interleukin 6 Cytokine Family Signal Transducer	Protein Coding	P40189	63	GC05M055935	6.98530721664429	https://www.genecards.org/cgi-bin/carddisp.pl?gene=IL6ST
NDUFA1	NADH:Ubiquinone Oxidoreductase Subunit A1	Protein Coding	O15239	56	GC0XP119871	6.97620296478271	https://www.genecards.org/cgi-bin/carddisp.pl?gene=NDUFA1
EIF2B5	Eukaryotic Translation Initiation Factor 2B Subunit Epsilon	Protein Coding	Q13144	56	GC03P184135	6.97428131103516	https://www.genecards.org/cgi-bin/carddisp.pl?gene=EIF2B5
GAL	Galanin And GMAP Prepropeptide	Protein Coding	P22466	57	GC11P103539	6.97307300567627	https://www.genecards.org/cgi-bin/carddisp.pl?gene=GAL
PAX5	Paired Box 5	Protein Coding	Q02548	60	GC09M037122	6.97091341018677	https://www.genecards.org/cgi-bin/carddisp.pl?gene=PAX5
VEGFC	Vascular Endothelial Growth Factor C	Protein Coding	P49767	60	GC04M176683	6.96522903442383	https://www.genecards.org/cgi-bin/carddisp.pl?gene=VEGFC
BICC1	BicC Family RNA Binding Protein 1	Protein Coding	Q9H694	47	GC10P058513	6.95556592941284	https://www.genecards.org/cgi-bin/carddisp.pl?gene=BICC1
AGMAT	Agmatinase (Putative)	Protein Coding	Q9BSE5	48	GC01M015571	6.94806098937988	https://www.genecards.org/cgi-bin/carddisp.pl?gene=AGMAT
CCR1	C-C Motif Chemokine Receptor 1	Protein Coding	P32246	57	GC03M046218	6.91393852233887	https://www.genecards.org/cgi-bin/carddisp.pl?gene=CCR1
PLCB3	Phospholipase C Beta 3	Protein Coding	Q01970	60	GC11P064251	6.90652894973755	https://www.genecards.org/cgi-bin/carddisp.pl?gene=PLCB3
SRSF6	Serine And Arginine Rich Splicing Factor 6	Protein Coding	Q13247	52	GC20P043457	6.90019941329956	https://www.genecards.org/cgi-bin/carddisp.pl?gene=SRSF6
PLA2G15	Phospholipase A2 Group XV	Protein Coding	Q8NCC3	45	GC16P068245	6.89360952377319	https://www.genecards.org/cgi-bin/carddisp.pl?gene=PLA2G15
IFI27	Interferon Alpha Inducible Protein 27	Protein Coding	P40305	50	GC14P094104	6.88794565200806	https://www.genecards.org/cgi-bin/carddisp.pl?gene=IFI27
DNM2	Dynamin 2	Protein Coding	P50570	63	GC19P010718	6.88524341583252	https://www.genecards.org/cgi-bin/carddisp.pl?gene=DNM2
MIRLET7C	MicroRNA Let-7c	RNA Gene		30	GC21P020733	6.88230895996094	https://www.genecards.org/cgi-bin/carddisp.pl?gene=MIRLET7C
NDUFS2	NADH:Ubiquinone Oxidoreductase Core Subunit S2	Protein Coding	O75306	57	GC01P161197	6.87648677825928	https://www.genecards.org/cgi-bin/carddisp.pl?gene=NDUFS2
MMP7	Matrix Metallopeptidase 7	Protein Coding	P09237	60	GC11M137186	6.87478923797607	https://www.genecards.org/cgi-bin/carddisp.pl?gene=MMP7
GLP1R	Glucagon Like Peptide 1 Receptor	Protein Coding	P43220	60	GC06P039048	6.87231159210205	https://www.genecards.org/cgi-bin/carddisp.pl?gene=GLP1R
HLA-G	Major Histocompatibility Complex, Class I, G	Protein Coding	P17693	57	GC06P173032	6.87151479721069	https://www.genecards.org/cgi-bin/carddisp.pl?gene=HLA-G
ARID1A	AT-Rich Interaction Domain 1A	Protein Coding	O14497	58	GC01P026693	6.87112236022949	https://www.genecards.org/cgi-bin/carddisp.pl?gene=ARID1A
ALDH3B1	Aldehyde Dehydrogenase 3 Family Member B1	Protein Coding	P43353	52	GC11P103521	6.86499977111816	https://www.genecards.org/cgi-bin/carddisp.pl?gene=ALDH3B1
PGAM2	Phosphoglycerate Mutase 2	Protein Coding	P15259	56	GC07M044062	6.86148929595947	https://www.genecards.org/cgi-bin/carddisp.pl?gene=PGAM2
WDR1	WD Repeat Domain 1	Protein Coding	O75083	52	GC04M010073	6.8608136177063	https://www.genecards.org/cgi-bin/carddisp.pl?gene=WDR1
CEACAM5	CEA Cell Adhesion Molecule 5	Protein Coding	P06731	56	GC19P143025	6.84931516647339	https://www.genecards.org/cgi-bin/carddisp.pl?gene=CEACAM5
R3HDM2	R3H Domain Containing 2	Protein Coding	Q9Y2K5	44	GC12M057253	6.8392128944397	https://www.genecards.org/cgi-bin/carddisp.pl?gene=R3HDM2
CR2	Complement C3d Receptor 2	Protein Coding	P20023	59	GC01P207454	6.8341236114502	https://www.genecards.org/cgi-bin/carddisp.pl?gene=CR2
SGMS1	Sphingomyelin Synthase 1	Protein Coding	Q86VZ5	50	GC10M050305	6.82519388198853	https://www.genecards.org/cgi-bin/carddisp.pl?gene=SGMS1
RPGRIP1L	RPGRIP1 Like	Protein Coding	Q68CZ1	54	GC16M053786	6.82443904876709	https://www.genecards.org/cgi-bin/carddisp.pl?gene=RPGRIP1L
PHKA1	Phosphorylase Kinase Regulatory Subunit Alpha 1	Protein Coding	P46020	54	GC0XM072578	6.81501531600952	https://www.genecards.org/cgi-bin/carddisp.pl?gene=PHKA1
SLC30A10	Solute Carrier Family 30 Member 10	Protein Coding	Q6XR72	54	GC01M219685	6.80464792251587	https://www.genecards.org/cgi-bin/carddisp.pl?gene=SLC30A10
BCL2L11	BCL2 Like 11	Protein Coding	O43521	58	GC02P111119	6.79858303070068	https://www.genecards.org/cgi-bin/carddisp.pl?gene=BCL2L11
SLC5A2	Solute Carrier Family 5 Member 2	Protein Coding	P31639	60	GC16P113226	6.79328441619873	https://www.genecards.org/cgi-bin/carddisp.pl?gene=SLC5A2
NDUFS6	NADH:Ubiquinone Oxidoreductase Subunit S6	Protein Coding	O75380	56	GC05P001801	6.78476810455322	https://www.genecards.org/cgi-bin/carddisp.pl?gene=NDUFS6
EPB42	Erythrocyte Membrane Protein Band 4.2	Protein Coding	P16452	52	GC15M047032	6.77746534347534	https://www.genecards.org/cgi-bin/carddisp.pl?gene=EPB42
CKMT2	Creatine Kinase, Mitochondrial 2	Protein Coding	P17540	54	GC05P081233	6.75512504577637	https://www.genecards.org/cgi-bin/carddisp.pl?gene=CKMT2
DDX1	DEAD-Box Helicase 1	Protein Coding	Q92499	56	GC02P015591	6.74925088882446	https://www.genecards.org/cgi-bin/carddisp.pl?gene=DDX1
MIR143	MicroRNA 143	RNA Gene		31	GC05P157239	6.74560165405273	https://www.genecards.org/cgi-bin/carddisp.pl?gene=MIR143
IL7	Interleukin 7	Protein Coding	P13232	56	GC08M078689	6.74364042282104	https://www.genecards.org/cgi-bin/carddisp.pl?gene=IL7
SLC16A12	Solute Carrier Family 16 Member 12	Protein Coding	Q6ZSM3	46	GC10M089430	6.73812770843506	https://www.genecards.org/cgi-bin/carddisp.pl?gene=SLC16A12
TMEM67	Transmembrane Protein 67	Protein Coding	Q5HYA8	52	GC08P093754	6.73732805252075	https://www.genecards.org/cgi-bin/carddisp.pl?gene=TMEM67
DOCK8	Dedicator Of Cytokinesis 8	Protein Coding	Q8NF50	59	GC09P000322	6.72303104400635	https://www.genecards.org/cgi-bin/carddisp.pl?gene=DOCK8
SERPINF2	Serpin Family F Member 2	Protein Coding	P08697	57	GC17P001742	6.71912097930908	https://www.genecards.org/cgi-bin/carddisp.pl?gene=SERPINF2
PDSS2	Decaprenyl Diphosphate Synthase Subunit 2	Protein Coding	Q86YH6	54	GC06M107152	6.7158374786377	https://www.genecards.org/cgi-bin/carddisp.pl?gene=PDSS2
CAPN1	Calpain 1	Protein Coding	P07384	63	GC11P103313	6.71330070495605	https://www.genecards.org/cgi-bin/carddisp.pl?gene=CAPN1
SLC4A2	Solute Carrier Family 4 Member 2	Protein Coding	P04920	54	GC07P151057	6.71008634567261	https://www.genecards.org/cgi-bin/carddisp.pl?gene=SLC4A2
STATH	Statherin	Protein Coding	P02808	42	GC04P069995	6.70916652679443	https://www.genecards.org/cgi-bin/carddisp.pl?gene=STATH
PRKAG3	Protein Kinase AMP-Activated Non-Catalytic Subunit Gamma 3	Protein Coding	Q9UGI9	54	GC02M218823	6.69667434692383	https://www.genecards.org/cgi-bin/carddisp.pl?gene=PRKAG3
NDUFS3	NADH:Ubiquinone Oxidoreductase Core Subunit S3	Protein Coding	O75489	59	GC11P048705	6.69427299499512	https://www.genecards.org/cgi-bin/carddisp.pl?gene=NDUFS3
PROS1	Protein S	Protein Coding	P07225	61	GC03M093873	6.69101905822754	https://www.genecards.org/cgi-bin/carddisp.pl?gene=PROS1
ABO	ABO, Alpha 1-3-N-Acetylgalactosaminyltransferase And Alpha 1-3-Galactosyltransferase	Protein Coding	P16442	49	GC09M133250	6.68477201461792	https://www.genecards.org/cgi-bin/carddisp.pl?gene=ABO
WFS1	Wolframin ER Transmembrane Glycoprotein	Protein Coding	O76024	59	GC04P006269	6.68474245071411	https://www.genecards.org/cgi-bin/carddisp.pl?gene=WFS1
SARS1	Seryl-TRNA Synthetase 1	Protein Coding	P49591	56	GC01P111321	6.6814112663269	https://www.genecards.org/cgi-bin/carddisp.pl?gene=SARS1
AICDA	Activation Induced Cytidine Deaminase	Protein Coding	Q9GZX7	57	GC12M008602	6.66544008255005	https://www.genecards.org/cgi-bin/carddisp.pl?gene=AICDA
STIM1	Stromal Interaction Molecule 1	Protein Coding	Q13586	63	GC11P015861	6.65886068344116	https://www.genecards.org/cgi-bin/carddisp.pl?gene=STIM1
AMD1	Adenosylmethionine Decarboxylase 1	Protein Coding	P17707	53	GC06P110814	6.65543699264526	https://www.genecards.org/cgi-bin/carddisp.pl?gene=AMD1
MIR122	MicroRNA 122	RNA Gene		29	GC18P058451	6.64576387405396	https://www.genecards.org/cgi-bin/carddisp.pl?gene=MIR122
SAA4	Serum Amyloid A4, Constitutive	Protein Coding	P35542	50	GC11M018234	6.62186193466187	https://www.genecards.org/cgi-bin/carddisp.pl?gene=SAA4
MEP1B	Meprin A Subunit Beta	Protein Coding	Q16820	48	GC18P032185	6.61283874511719	https://www.genecards.org/cgi-bin/carddisp.pl?gene=MEP1B
HSD3B1	Hydroxy-Delta-5-Steroid Dehydrogenase, 3 Beta- And Steroid Delta-Isomerase 1	Protein Coding	P14060	56	GC01P119507	6.61182546615601	https://www.genecards.org/cgi-bin/carddisp.pl?gene=HSD3B1
CDKN2B	Cyclin Dependent Kinase Inhibitor 2B	Protein Coding	P42772	59	GC09M022002	6.5935583114624	https://www.genecards.org/cgi-bin/carddisp.pl?gene=CDKN2B
NHEJ1	Non-Homologous End Joining Factor 1	Protein Coding	Q9H9Q4	55	GC02M219188	6.57165098190308	https://www.genecards.org/cgi-bin/carddisp.pl?gene=NHEJ1
FOSL1	FOS Like 1, AP-1 Transcription Factor Subunit	Protein Coding	P15407	57	GC11M136596	6.5575122833252	https://www.genecards.org/cgi-bin/carddisp.pl?gene=FOSL1
HTR1A	5-Hydroxytryptamine Receptor 1A	Protein Coding	P08908	59	GC05M063960	6.54258394241333	https://www.genecards.org/cgi-bin/carddisp.pl?gene=HTR1A
ATP6AP2	ATPase H+ Transporting Accessory Protein 2	Protein Coding	O75787	57	GC0XP040664	6.53910064697266	https://www.genecards.org/cgi-bin/carddisp.pl?gene=ATP6AP2
DVL2	Dishevelled Segment Polarity Protein 2	Protein Coding	O14641	59	GC17M007225	6.53314685821533	https://www.genecards.org/cgi-bin/carddisp.pl?gene=DVL2
B4GALT1	Beta-1,4-Galactosyltransferase 1	Protein Coding	P15291	59	GC09M033100	6.51922750473022	https://www.genecards.org/cgi-bin/carddisp.pl?gene=B4GALT1
NDUFAF2	NADH:Ubiquinone Oxidoreductase Complex Assembly Factor 2	Protein Coding	Q8N183	54	GC05P060945	6.50112628936768	https://www.genecards.org/cgi-bin/carddisp.pl?gene=NDUFAF2
DPEP1	Dipeptidase 1	Protein Coding	P16444	57	GC16P089613	6.50109148025513	https://www.genecards.org/cgi-bin/carddisp.pl?gene=DPEP1
HMGA2	High Mobility Group AT-Hook 2	Protein Coding	P52926	58	GC12P065824	6.50095844268799	https://www.genecards.org/cgi-bin/carddisp.pl?gene=HMGA2
SLC2A6	Solute Carrier Family 2 Member 6	Protein Coding	Q9UGQ3	50	GC09M133471	6.49967479705811	https://www.genecards.org/cgi-bin/carddisp.pl?gene=SLC2A6
TRPM2	Transient Receptor Potential Cation Channel Subfamily M Member 2	Protein Coding	O94759	53	GC21P044350	6.49391984939575	https://www.genecards.org/cgi-bin/carddisp.pl?gene=TRPM2
MECOM	MDS1 And EVI1 Complex Locus	Protein Coding	Q03112	60	GC03M169083	6.49204587936401	https://www.genecards.org/cgi-bin/carddisp.pl?gene=MECOM
TAOK1	TAO Kinase 1	Protein Coding	Q7L7X3	57	GC17P143939	6.47800970077515	https://www.genecards.org/cgi-bin/carddisp.pl?gene=TAOK1
GNB3	G Protein Subunit Beta 3	Protein Coding	P16520	60	GC12P006839	6.46446752548218	https://www.genecards.org/cgi-bin/carddisp.pl?gene=GNB3
CALB1	Calbindin 1	Protein Coding	P05937	57	GC08M090058	6.46140766143799	https://www.genecards.org/cgi-bin/carddisp.pl?gene=CALB1
SOS2	SOS Ras/Rho Guanine Nucleotide Exchange Factor 2	Protein Coding	Q07890	57	GC14M050117	6.45894765853882	https://www.genecards.org/cgi-bin/carddisp.pl?gene=SOS2
AOC1	Amine Oxidase Copper Containing 1	Protein Coding	P19801	54	GC07P150824	6.45527935028076	https://www.genecards.org/cgi-bin/carddisp.pl?gene=AOC1
DICER1	Dicer 1, Ribonuclease III	Protein Coding	Q9UPY3	61	GC14M095086	6.44070291519165	https://www.genecards.org/cgi-bin/carddisp.pl?gene=DICER1
SOCS3	Suppressor Of Cytokine Signaling 3	Protein Coding	O14543	57	GC17M078356	6.43902444839478	https://www.genecards.org/cgi-bin/carddisp.pl?gene=SOCS3
ALDH1L1	Aldehyde Dehydrogenase 1 Family Member L1	Protein Coding	O75891	53	GC03M126103	6.42982912063599	https://www.genecards.org/cgi-bin/carddisp.pl?gene=ALDH1L1
CXCR3	C-X-C Motif Chemokine Receptor 3	Protein Coding	P49682	58	GC0XM071615	6.42982149124146	https://www.genecards.org/cgi-bin/carddisp.pl?gene=CXCR3
DPAGT1	Dolichyl-Phosphate N-Acetylglucosaminephosphotransferase 1	Protein Coding	Q9H3H5	57	GC11M137457	6.42792940139771	https://www.genecards.org/cgi-bin/carddisp.pl?gene=DPAGT1
REL	REL Proto-Oncogene, NF-KB Subunit	Protein Coding	Q04864	61	GC02P060881	6.41628932952881	https://www.genecards.org/cgi-bin/carddisp.pl?gene=REL
PRKCSH	PRKCSH Beta Subunit Of Glucosidase II	Protein Coding	P14314	57	GC19P011435	6.41609382629395	https://www.genecards.org/cgi-bin/carddisp.pl?gene=PRKCSH
GJC2	Gap Junction Protein Gamma 2	Protein Coding	Q5T442	54	GC01P232722	6.41584444046021	https://www.genecards.org/cgi-bin/carddisp.pl?gene=GJC2
MIR17	MicroRNA 17	RNA Gene		28	GC13P091350	6.40564060211182	https://www.genecards.org/cgi-bin/carddisp.pl?gene=MIR17
PAPPA	Pappalysin 1	Protein Coding	Q13219	56	GC09P149287	6.38258600234985	https://www.genecards.org/cgi-bin/carddisp.pl?gene=PAPPA
GCGR	Glucagon Receptor	Protein Coding	P47871	60	GC17P081804	6.37590932846069	https://www.genecards.org/cgi-bin/carddisp.pl?gene=GCGR
NDUFS8	NADH:Ubiquinone Oxidoreductase Core Subunit S8	Protein Coding	O00217	57	GC11P068030	6.36928176879883	https://www.genecards.org/cgi-bin/carddisp.pl?gene=NDUFS8
PGA5	Pepsinogen A5	Protein Coding	P0DJD9	47	GC11P061241	6.35275173187256	https://www.genecards.org/cgi-bin/carddisp.pl?gene=PGA5
MICA	MHC Class I Polypeptide-Related Sequence A	Protein Coding	Q29983	51	GC06P031399	6.34260749816895	https://www.genecards.org/cgi-bin/carddisp.pl?gene=MICA
NDUFB9	NADH:Ubiquinone Oxidoreductase Subunit B9	Protein Coding	Q9Y6M9	57	GC08P124539	6.3358473777771	https://www.genecards.org/cgi-bin/carddisp.pl?gene=NDUFB9
PPP1CC	Protein Phosphatase 1 Catalytic Subunit Gamma	Protein Coding	P36873	57	GC12M110789	6.32710218429565	https://www.genecards.org/cgi-bin/carddisp.pl?gene=PPP1CC
NDUFB10	NADH:Ubiquinone Oxidoreductase Subunit B10	Protein Coding	O96000	55	GC16P112280	6.32402563095093	https://www.genecards.org/cgi-bin/carddisp.pl?gene=NDUFB10
DNTT	DNA Nucleotidylexotransferase	Protein Coding	P04053	54	GC10P096304	6.3191704750061	https://www.genecards.org/cgi-bin/carddisp.pl?gene=DNTT
EIF2B2	Eukaryotic Translation Initiation Factor 2B Subunit Beta	Protein Coding	P49770	57	GC14P075002	6.31421804428101	https://www.genecards.org/cgi-bin/carddisp.pl?gene=EIF2B2
LAMTOR1	Late Endosomal/Lysosomal Adaptor, MAPK And MTOR Activator 1	Protein Coding	Q6IAA8	44	GC11M072085	6.30724573135376	https://www.genecards.org/cgi-bin/carddisp.pl?gene=LAMTOR1
BBS4	Bardet-Biedl Syndrome 4	Protein Coding	Q96RK4	54	GC15P072686	6.29531526565552	https://www.genecards.org/cgi-bin/carddisp.pl?gene=BBS4
CD3E	CD3 Epsilon Subunit Of T-Cell Receptor Complex	Protein Coding	P07766	60	GC11P118304	6.29125547409058	https://www.genecards.org/cgi-bin/carddisp.pl?gene=CD3E
MUC16	Mucin 16, Cell Surface Associated	Protein Coding	Q8WXI7	51	GC19M008848	6.28677940368652	https://www.genecards.org/cgi-bin/carddisp.pl?gene=MUC16
ALG9	ALG9 Alpha-1,2-Mannosyltransferase	Protein Coding	Q9H6U8	53	GC11M137313	6.28582000732422	https://www.genecards.org/cgi-bin/carddisp.pl?gene=ALG9
MT-RNR2	Mitochondrially Encoded 16S RRNA	RNA Gene	Q8IVG9	30	GCMTP001674	6.28323745727539	https://www.genecards.org/cgi-bin/carddisp.pl?gene=MT-RNR2
PRPSAP1	Phosphoribosyl Pyrophosphate Synthetase Associated Protein 1	Protein Coding	Q14558	45	GC17M076309	6.27552890777588	https://www.genecards.org/cgi-bin/carddisp.pl?gene=PRPSAP1
BCL6	BCL6 Transcription Repressor	Protein Coding	P41182	59	GC03M187721	6.24723625183105	https://www.genecards.org/cgi-bin/carddisp.pl?gene=BCL6
MIR125A	MicroRNA 125a	RNA Gene		30	GC19P143413	6.23919582366943	https://www.genecards.org/cgi-bin/carddisp.pl?gene=MIR125A
EPOR	Erythropoietin Receptor	Protein Coding	P19235	61	GC19M011377	6.23730945587158	https://www.genecards.org/cgi-bin/carddisp.pl?gene=EPOR
ATXN2	Ataxin 2	Protein Coding	Q99700	56	GC12M111443	6.23615026473999	https://www.genecards.org/cgi-bin/carddisp.pl?gene=ATXN2
BLK	BLK Proto-Oncogene, Src Family Tyrosine Kinase	Protein Coding	P51451	61	GC08P011486	6.23116064071655	https://www.genecards.org/cgi-bin/carddisp.pl?gene=BLK
BBS2	Bardet-Biedl Syndrome 2	Protein Coding	Q9BXC9	53	GC16M056467	6.22759294509888	https://www.genecards.org/cgi-bin/carddisp.pl?gene=BBS2
RPS6KA1	Ribosomal Protein S6 Kinase A1	Protein Coding	Q15418	63	GC01P069064	6.22543478012085	https://www.genecards.org/cgi-bin/carddisp.pl?gene=RPS6KA1
GLRX	Glutaredoxin	Protein Coding	P35754	56	GC05M095752	6.21243810653687	https://www.genecards.org/cgi-bin/carddisp.pl?gene=GLRX
PHB1	Prohibitin 1	Protein Coding	P35232	59	GC17M093780	6.21089649200439	https://www.genecards.org/cgi-bin/carddisp.pl?gene=PHB1
KCNJ16	Potassium Inwardly Rectifying Channel Subfamily J Member 16	Protein Coding	Q9NPI9	50	GC17P070053	6.20385313034058	https://www.genecards.org/cgi-bin/carddisp.pl?gene=KCNJ16
CSF3R	Colony Stimulating Factor 3 Receptor	Protein Coding	Q99062	60	GC01M036466	6.19850826263428	https://www.genecards.org/cgi-bin/carddisp.pl?gene=CSF3R
NT5E	5'-Nucleotidase Ecto	Protein Coding	P21589	65	GC06P085449	6.1911039352417	https://www.genecards.org/cgi-bin/carddisp.pl?gene=NT5E
PLPP5	Phospholipid Phosphatase 5	Protein Coding	Q8NEB5	40	GC08M038794	6.18342685699463	https://www.genecards.org/cgi-bin/carddisp.pl?gene=PLPP5
C5	Complement C5	Protein Coding	P01031	59	GC09M120940	6.18233489990234	https://www.genecards.org/cgi-bin/carddisp.pl?gene=C5
GGT7	Gamma-Glutamyltransferase 7	Protein Coding	Q9UJ14	50	GC20M034844	6.16434812545776	https://www.genecards.org/cgi-bin/carddisp.pl?gene=GGT7
ANGPT2	Angiopoietin 2	Protein Coding	O15123	61	GC08M006499	6.16158771514893	https://www.genecards.org/cgi-bin/carddisp.pl?gene=ANGPT2
GADD45A	Growth Arrest And DNA Damage Inducible Alpha	Protein Coding	P24522	56	GC01P067685	6.15909671783447	https://www.genecards.org/cgi-bin/carddisp.pl?gene=GADD45A
FGB	Fibrinogen Beta Chain	Protein Coding	P02675	60	GC04P154711	6.15807247161865	https://www.genecards.org/cgi-bin/carddisp.pl?gene=FGB
MAP3K1	Mitogen-Activated Protein Kinase Kinase Kinase 1	Protein Coding	Q13233	63	GC05P056815	6.1568455696106	https://www.genecards.org/cgi-bin/carddisp.pl?gene=MAP3K1
HNF4G	Hepatocyte Nuclear Factor 4 Gamma	Protein Coding	Q14541	51	GC08P075407	6.15022897720337	https://www.genecards.org/cgi-bin/carddisp.pl?gene=HNF4G
PGA3	Pepsinogen A3	Protein Coding	P0DJD8	44	GC11P061203	6.1459789276123	https://www.genecards.org/cgi-bin/carddisp.pl?gene=PGA3
LDHB	Lactate Dehydrogenase B	Protein Coding	P07195	57	GC12M021635	6.14153099060059	https://www.genecards.org/cgi-bin/carddisp.pl?gene=LDHB
HAX1	HCLS1 Associated Protein X-1	Protein Coding	O00165	55	GC01P173375	6.14122295379639	https://www.genecards.org/cgi-bin/carddisp.pl?gene=HAX1
NAALADL1	N-Acetylated Alpha-Linked Acidic Dipeptidase Like 1	Protein Coding	Q9UQQ1	49	GC11M065044	6.14029550552368	https://www.genecards.org/cgi-bin/carddisp.pl?gene=NAALADL1
CTCF	CCCTC-Binding Factor	Protein Coding	P49711	60	GC16P114003	6.1390438079834	https://www.genecards.org/cgi-bin/carddisp.pl?gene=CTCF
PLCE1	Phospholipase C Epsilon 1	Protein Coding	Q9P212	56	GC10P093993	6.13704824447632	https://www.genecards.org/cgi-bin/carddisp.pl?gene=PLCE1
ARID1B	AT-Rich Interaction Domain 1B	Protein Coding	Q8NFD5	56	GC06P174955	6.13178539276123	https://www.genecards.org/cgi-bin/carddisp.pl?gene=ARID1B
MT-TN	Mitochondrially Encoded TRNA-Asn (AAU/C)	RNA Gene		22	GCMTM005659	6.12678575515747	https://www.genecards.org/cgi-bin/carddisp.pl?gene=MT-TN
SORT1	Sortilin 1	Protein Coding	Q99523	58	GC01M109310	6.11918258666992	https://www.genecards.org/cgi-bin/carddisp.pl?gene=SORT1
MMP12	Matrix Metallopeptidase 12	Protein Coding	P39900	59	GC11M102862	6.11572170257568	https://www.genecards.org/cgi-bin/carddisp.pl?gene=MMP12
UBE2L3	Ubiquitin Conjugating Enzyme E2 L3	Protein Coding	P68036	59	GC22P021549	6.10831737518311	https://www.genecards.org/cgi-bin/carddisp.pl?gene=UBE2L3
ESRRA	Estrogen Related Receptor Alpha	Protein Coding	P11474	59	GC11P064305	6.10020637512207	https://www.genecards.org/cgi-bin/carddisp.pl?gene=ESRRA
BAK1	BCL2 Antagonist/Killer 1	Protein Coding	Q16611	57	GC06M033572	6.0960373878479	https://www.genecards.org/cgi-bin/carddisp.pl?gene=BAK1
NOD1	Nucleotide Binding Oligomerization Domain Containing 1	Protein Coding	Q9Y239	56	GC07M030424	6.0785961151123	https://www.genecards.org/cgi-bin/carddisp.pl?gene=NOD1
PGA4	Pepsinogen A4	Protein Coding	P0DJD7	38	GC11P061222	6.07687854766846	https://www.genecards.org/cgi-bin/carddisp.pl?gene=PGA4
MIR6505	MicroRNA 6505	RNA Gene		17	GC12P069408	6.07406902313232	https://www.genecards.org/cgi-bin/carddisp.pl?gene=MIR6505
FTL	Ferritin Light Chain	Protein Coding	P02792	59	GC19P048965	6.07245826721191	https://www.genecards.org/cgi-bin/carddisp.pl?gene=FTL
LGALS9	Galectin 9	Protein Coding	O00182	51	GC17P027629	6.06880235671997	https://www.genecards.org/cgi-bin/carddisp.pl?gene=LGALS9
MPC1	Mitochondrial Pyruvate Carrier 1	Protein Coding	Q9Y5U8	54	GC06M166364	6.05220508575439	https://www.genecards.org/cgi-bin/carddisp.pl?gene=MPC1
PLAAT3	Phospholipase A And Acyltransferase 3	Protein Coding	P53816	50	GC11M136484	6.04822111129761	https://www.genecards.org/cgi-bin/carddisp.pl?gene=PLAAT3
AZGP1	Alpha-2-Glycoprotein 1, Zinc-Binding	Protein Coding	P25311	56	GC07M106398	6.04534721374512	https://www.genecards.org/cgi-bin/carddisp.pl?gene=AZGP1
TRIP6	Thyroid Hormone Receptor Interactor 6	Protein Coding	Q15654	48	GC07P100867	6.04244375228882	https://www.genecards.org/cgi-bin/carddisp.pl?gene=TRIP6
AOC3	Amine Oxidase Copper Containing 3	Protein Coding	Q16853	58	GC17P042851	6.04051637649536	https://www.genecards.org/cgi-bin/carddisp.pl?gene=AOC3
AHSP	Alpha Hemoglobin Stabilizing Protein	Protein Coding	Q9NZD4	48	GC16P031527	6.03462696075439	https://www.genecards.org/cgi-bin/carddisp.pl?gene=AHSP
PAX8	Paired Box 8	Protein Coding	Q06710	58	GC02M113215	6.03414535522461	https://www.genecards.org/cgi-bin/carddisp.pl?gene=PAX8
AQP3	Aquaporin 3 (Gill Blood Group)	Protein Coding	Q92482	59	GC09M033431	6.03098630905151	https://www.genecards.org/cgi-bin/carddisp.pl?gene=AQP3
OFD1	OFD1 Centriole And Centriolar Satellite Protein	Protein Coding	O75665	54	GC0XP013714	6.02991151809692	https://www.genecards.org/cgi-bin/carddisp.pl?gene=OFD1
DIABLO	Diablo IAP-Binding Mitochondrial Protein	Protein Coding	Q9NR28	60	GC12M124516	6.02756834030151	https://www.genecards.org/cgi-bin/carddisp.pl?gene=DIABLO
MIR150	MicroRNA 150	RNA Gene		30	GC19M049500	6.02547073364258	https://www.genecards.org/cgi-bin/carddisp.pl?gene=MIR150
ADORA2A	Adenosine A2a Receptor	Protein Coding	P29274	60	GC22P024417	6.01966667175293	https://www.genecards.org/cgi-bin/carddisp.pl?gene=ADORA2A
ADGRV1	Adhesion G Protein-Coupled Receptor V1	Protein Coding	Q8WXG9	53	GC05P090529	6.01916599273682	https://www.genecards.org/cgi-bin/carddisp.pl?gene=ADGRV1
FIS1	Fission, Mitochondrial 1	Protein Coding	Q9Y3D6	51	GC07M101239	6.01411914825439	https://www.genecards.org/cgi-bin/carddisp.pl?gene=FIS1
PTPRN	Protein Tyrosine Phosphatase Receptor Type N	Protein Coding	Q16849	57	GC02M219289	6.01391696929932	https://www.genecards.org/cgi-bin/carddisp.pl?gene=PTPRN
TMEM216	Transmembrane Protein 216	Protein Coding	Q9P0N5	47	GC11P102979	5.99985837936401	https://www.genecards.org/cgi-bin/carddisp.pl?gene=TMEM216
ITGAV	Integrin Subunit Alpha V	Protein Coding	P06756	61	GC02P186589	5.99375104904175	https://www.genecards.org/cgi-bin/carddisp.pl?gene=ITGAV
FLT4	Fms Related Receptor Tyrosine Kinase 4	Protein Coding	P35916	65	GC05M183106	5.99236679077148	https://www.genecards.org/cgi-bin/carddisp.pl?gene=FLT4
ENO3	Enolase 3	Protein Coding	P13929	61	GC17P004948	5.98920440673828	https://www.genecards.org/cgi-bin/carddisp.pl?gene=ENO3
DCDC2	Doublecortin Domain Containing 2	Protein Coding	Q9UHG0	52	GC06M024171	5.96580171585083	https://www.genecards.org/cgi-bin/carddisp.pl?gene=DCDC2
GGPS1	Geranylgeranyl Diphosphate Synthase 1	Protein Coding	O95749	56	GC01P235327	5.96474552154541	https://www.genecards.org/cgi-bin/carddisp.pl?gene=GGPS1
SLC10A3	Solute Carrier Family 10 Member 3	Protein Coding	P09131	39	GC0XM154488	5.95630979537964	https://www.genecards.org/cgi-bin/carddisp.pl?gene=SLC10A3
MAP3K7	Mitogen-Activated Protein Kinase Kinase Kinase 7	Protein Coding	O43318	63	GC06M090513	5.95439195632935	https://www.genecards.org/cgi-bin/carddisp.pl?gene=MAP3K7
ACYP2	Acylphosphatase 2	Protein Coding	P14621	50	GC02P053970	5.95390510559082	https://www.genecards.org/cgi-bin/carddisp.pl?gene=ACYP2
BIRC3	Baculoviral IAP Repeat Containing 3	Protein Coding	Q13489	60	GC11P102317	5.94048976898193	https://www.genecards.org/cgi-bin/carddisp.pl?gene=BIRC3
CNP	2',3'-Cyclic Nucleotide 3' Phosphodiesterase	Protein Coding	P09543	56	GC17P041966	5.93669	https://www.genecards.org/cgi-bin/carddisp.pl?gene=CNP
PDCD1	Programmed Cell Death 1	Protein Coding	Q15116	60	GC02M241849	5.9326810836792	https://www.genecards.org/cgi-bin/carddisp.pl?gene=PDCD1
MAF	MAF BZIP Transcription Factor	Protein Coding	O75444	58	GC16M079204	5.93260288238525	https://www.genecards.org/cgi-bin/carddisp.pl?gene=MAF
DCK	Deoxycytidine Kinase	Protein Coding	P27707	57	GC04P070992	5.92118167877197	https://www.genecards.org/cgi-bin/carddisp.pl?gene=DCK
SYVN1	Synoviolin 1	Protein Coding	Q86TM6	53	GC11M136551	5.90580892562866	https://www.genecards.org/cgi-bin/carddisp.pl?gene=SYVN1
CC2D2A	Coiled-Coil And C2 Domain Containing 2A	Protein Coding	Q9P2K1	52	GC04P028372	5.8852744102478	https://www.genecards.org/cgi-bin/carddisp.pl?gene=CC2D2A
PPP1CA	Protein Phosphatase 1 Catalytic Subunit Alpha	Protein Coding	P62136	61	GC11M136656	5.87621641159058	https://www.genecards.org/cgi-bin/carddisp.pl?gene=PPP1CA
FCGR2B	Fc Gamma Receptor IIb	Protein Coding	P31994	61	GC01P174147	5.87203931808472	https://www.genecards.org/cgi-bin/carddisp.pl?gene=FCGR2B
SLC26A6	Solute Carrier Family 26 Member 6	Protein Coding	Q9BXS9	50	GC03M048625	5.8640832901001	https://www.genecards.org/cgi-bin/carddisp.pl?gene=SLC26A6
ARHGEF9	Cdc42 Guanine Nucleotide Exchange Factor 9	Protein Coding	O43307	53	GC0XM063634	5.86401176452637	https://www.genecards.org/cgi-bin/carddisp.pl?gene=ARHGEF9
CXCL9	C-X-C Motif Chemokine Ligand 9	Protein Coding	Q07325	52	GC04M076001	5.86114978790283	https://www.genecards.org/cgi-bin/carddisp.pl?gene=CXCL9
NDUFV2	NADH:Ubiquinone Oxidoreductase Core Subunit V2	Protein Coding	P19404	56	GC18P009114	5.85379123687744	https://www.genecards.org/cgi-bin/carddisp.pl?gene=NDUFV2
BBS5	Bardet-Biedl Syndrome 5	Protein Coding	Q8N3I7	50	GC02P169495	5.85013771057129	https://www.genecards.org/cgi-bin/carddisp.pl?gene=BBS5
FCGRT	Fc Gamma Receptor And Transporter	Protein Coding	P55899	56	GC19P049506	5.84704923629761	https://www.genecards.org/cgi-bin/carddisp.pl?gene=FCGRT
LPCAT3	Lysophosphatidylcholine Acyltransferase 3	Protein Coding	Q6P1A2	49	GC12M006976	5.83973455429077	https://www.genecards.org/cgi-bin/carddisp.pl?gene=LPCAT3
TCF7L2	Transcription Factor 7 Like 2	Protein Coding	Q9NQB0	59	GC10P112950	5.83931446075439	https://www.genecards.org/cgi-bin/carddisp.pl?gene=TCF7L2
PLPP7	Phospholipid Phosphatase 7 (Inactive)	Protein Coding	Q8NBV4	45	GC09P149921	5.83065271377563	https://www.genecards.org/cgi-bin/carddisp.pl?gene=PLPP7
MIR223	MicroRNA 223	RNA Gene		29	GC0XP066018	5.82445859909058	https://www.genecards.org/cgi-bin/carddisp.pl?gene=MIR223
KHDRBS1	KH RNA Binding Domain Containing, Signal Transduction Associated 1	Protein Coding	Q07666	54	GC01P032013	5.80144739151001	https://www.genecards.org/cgi-bin/carddisp.pl?gene=KHDRBS1
CXCR5	C-X-C Motif Chemokine Receptor 5	Protein Coding	P32302	54	GC11P124336	5.79660558700562	https://www.genecards.org/cgi-bin/carddisp.pl?gene=CXCR5
DUSP1	Dual Specificity Phosphatase 1	Protein Coding	P28562	59	GC05M172768	5.79513072967529	https://www.genecards.org/cgi-bin/carddisp.pl?gene=DUSP1
SDCCAG8	SHH Signaling And Ciliogenesis Regulator SDCCAG8	Protein Coding	Q86SQ7	53	GC01P243255	5.7898645401001	https://www.genecards.org/cgi-bin/carddisp.pl?gene=SDCCAG8
ARL13B	ARF Like GTPase 13B	Protein Coding	Q3SXY8	50	GC03P093980	5.78855800628662	https://www.genecards.org/cgi-bin/carddisp.pl?gene=ARL13B
SLC28A2	Solute Carrier Family 28 Member 2	Protein Coding	O43868	49	GC15P045252	5.78800487518311	https://www.genecards.org/cgi-bin/carddisp.pl?gene=SLC28A2
TPMT	Thiopurine S-Methyltransferase	Protein Coding	P51580	59	GC06M018128	5.78177976608276	https://www.genecards.org/cgi-bin/carddisp.pl?gene=TPMT
SGCE	Sarcoglycan Epsilon	Protein Coding	O43556	55	GC07M094524	5.77605247497559	https://www.genecards.org/cgi-bin/carddisp.pl?gene=SGCE
NDUFAF1	NADH:Ubiquinone Oxidoreductase Complex Assembly Factor 1	Protein Coding	Q9Y375	53	GC15M041387	5.7717456817627	https://www.genecards.org/cgi-bin/carddisp.pl?gene=NDUFAF1
PTPRS	Protein Tyrosine Phosphatase Receptor Type S	Protein Coding	Q13332	59	GC19M104141	5.76157855987549	https://www.genecards.org/cgi-bin/carddisp.pl?gene=PTPRS
NT5C2	5'-Nucleotidase, Cytosolic II	Protein Coding	P49902	59	GC10M103088	5.75541305541992	https://www.genecards.org/cgi-bin/carddisp.pl?gene=NT5C2
SHROOM3	Shroom Family Member 3	Protein Coding	Q8TF72	48	GC04P076435	5.74808263778687	https://www.genecards.org/cgi-bin/carddisp.pl?gene=SHROOM3
NFATC1	Nuclear Factor Of Activated T Cells 1	Protein Coding	O95644	61	GC18P079395	5.73863124847412	https://www.genecards.org/cgi-bin/carddisp.pl?gene=NFATC1
PCSK7	Proprotein Convertase Subtilisin/Kexin Type 7	Protein Coding	Q16549	56	GC11M137392	5.73771142959595	https://www.genecards.org/cgi-bin/carddisp.pl?gene=PCSK7
PFKP	Phosphofructokinase, Platelet	Protein Coding	Q01813	57	GC10P003066	5.73676586151123	https://www.genecards.org/cgi-bin/carddisp.pl?gene=PFKP
MIR148A	MicroRNA 148a	RNA Gene		29	GC07M025950	5.72184085845947	https://www.genecards.org/cgi-bin/carddisp.pl?gene=MIR148A
THEM4	Thioesterase Superfamily Member 4	Protein Coding	Q5T1C6	49	GC01M151870	5.72082901000977	https://www.genecards.org/cgi-bin/carddisp.pl?gene=THEM4
PGM1	Phosphoglucomutase 1	Protein Coding	P36871	60	GC01P063593	5.71993017196655	https://www.genecards.org/cgi-bin/carddisp.pl?gene=PGM1
NDUFB11	NADH:Ubiquinone Oxidoreductase Subunit B11	Protein Coding	Q9NX14	53	GC0XM047142	5.71509265899658	https://www.genecards.org/cgi-bin/carddisp.pl?gene=NDUFB11
GAS5	Growth Arrest Specific 5	RNA Gene		32	GC01M175098	5.70947647094727	https://www.genecards.org/cgi-bin/carddisp.pl?gene=GAS5
IGF2BP2	Insulin Like Growth Factor 2 MRNA Binding Protein 2	Protein Coding	Q9Y6M1	57	GC03M185643	5.69528293609619	https://www.genecards.org/cgi-bin/carddisp.pl?gene=IGF2BP2
CLCNKA	Chloride Voltage-Gated Channel Ka	Protein Coding	P51800	54	GC01P016018	5.68874168395996	https://www.genecards.org/cgi-bin/carddisp.pl?gene=CLCNKA
CD160	CD160 Molecule	Protein Coding	O95971	53	GC01P145719	5.68573093414307	https://www.genecards.org/cgi-bin/carddisp.pl?gene=CD160
WWOX	WW Domain Containing Oxidoreductase	Protein Coding	Q9NZC7	60	GC16P078099	5.67985105514526	https://www.genecards.org/cgi-bin/carddisp.pl?gene=WWOX
POLR2A	RNA Polymerase II Subunit A	Protein Coding	P24928	59	GC17P143368	5.67321014404297	https://www.genecards.org/cgi-bin/carddisp.pl?gene=POLR2A
BMPR2	Bone Morphogenetic Protein Receptor Type 2	Protein Coding	Q13873	64	GC02P202376	5.6682186126709	https://www.genecards.org/cgi-bin/carddisp.pl?gene=BMPR2
MKS1	MKS Transition Zone Complex Subunit 1	Protein Coding	Q9NXB0	53	GC17M058205	5.66531896591187	https://www.genecards.org/cgi-bin/carddisp.pl?gene=MKS1
EPHA3	EPH Receptor A3	Protein Coding	P29320	60	GC03P089077	5.66138648986816	https://www.genecards.org/cgi-bin/carddisp.pl?gene=EPHA3
NOX1	NADPH Oxidase 1	Protein Coding	Q9Y5S8	57	GC0XM100843	5.65661668777466	https://www.genecards.org/cgi-bin/carddisp.pl?gene=NOX1
CLTC	Clathrin Heavy Chain	Protein Coding	Q00610	60	GC17P059619	5.65629434585571	https://www.genecards.org/cgi-bin/carddisp.pl?gene=CLTC
PEMT	Phosphatidylethanolamine N-Methyltransferase	Protein Coding	Q9UBM1	52	GC17M092673	5.64928102493286	https://www.genecards.org/cgi-bin/carddisp.pl?gene=PEMT
GBA1LP	Glucosylceramidase Beta 1 Like, Pseudogene	Pseudogene		16	GC01M155213	5.6429648399353	https://www.genecards.org/cgi-bin/carddisp.pl?gene=GBA1LP
DOCK7	Dedicator Of Cytokinesis 7	Protein Coding	Q96N67	55	GC01M062454	5.63279104232788	https://www.genecards.org/cgi-bin/carddisp.pl?gene=DOCK7
UOX	Urate Oxidase (Pseudogene)	Pseudogene		20	GC01M084364	5.62951040267944	https://www.genecards.org/cgi-bin/carddisp.pl?gene=UOX
CNTN4	Contactin 4	Protein Coding	Q8IWV2	53	GC03P002117	5.6276707649231	https://www.genecards.org/cgi-bin/carddisp.pl?gene=CNTN4
CD19	CD19 Molecule	Protein Coding	P15391	64	GC16P113028	5.61793994903564	https://www.genecards.org/cgi-bin/carddisp.pl?gene=CD19
FGF4	Fibroblast Growth Factor 4	Protein Coding	P08620	57	GC11M136735	5.6117901802063	https://www.genecards.org/cgi-bin/carddisp.pl?gene=FGF4
G6PC2	Glucose-6-Phosphatase Catalytic Subunit 2	Protein Coding	Q9NQR9	49	GC02P168901	5.60915088653564	https://www.genecards.org/cgi-bin/carddisp.pl?gene=G6PC2
ALG5	ALG5 Dolichyl-Phosphate Beta-Glucosyltransferase	Protein Coding	Q9Y673	51	GC13M036949	5.60686779022217	https://www.genecards.org/cgi-bin/carddisp.pl?gene=ALG5
SIK2	Salt Inducible Kinase 2	Protein Coding	Q9H0K1	58	GC11P112840	5.60399198532104	https://www.genecards.org/cgi-bin/carddisp.pl?gene=SIK2
ACTN4	Actinin Alpha 4	Protein Coding	O43707	60	GC19P038647	5.58244609832764	https://www.genecards.org/cgi-bin/carddisp.pl?gene=ACTN4
BRD4	Bromodomain Containing 4	Protein Coding	O60885	60	GC19M104518	5.57374715805054	https://www.genecards.org/cgi-bin/carddisp.pl?gene=BRD4
ZCCHC8	Zinc Finger CCHC-Type Containing 8	Protein Coding	Q6NZY4	50	GC12M124521	5.57218	https://www.genecards.org/cgi-bin/carddisp.pl?gene=ZCCHC8
SLC4A8	Solute Carrier Family 4 Member 8	Protein Coding	Q2Y0W8	50	GC12P051391	5.57208299636841	https://www.genecards.org/cgi-bin/carddisp.pl?gene=SLC4A8
HIBADH	3-Hydroxyisobutyrate Dehydrogenase	Protein Coding	P31937	52	GC07M027525	5.57083749771118	https://www.genecards.org/cgi-bin/carddisp.pl?gene=HIBADH
PAFAH1B1	Platelet Activating Factor Acetylhydrolase 1b Regulatory Subunit 1	Protein Coding	P43034	59	GC17P002593	5.56449604034424	https://www.genecards.org/cgi-bin/carddisp.pl?gene=PAFAH1B1
VAX2	Ventral Anterior Homeobox 2	Protein Coding	Q9UIW0	49	GC02P070900	5.55356550216675	https://www.genecards.org/cgi-bin/carddisp.pl?gene=VAX2
FCER2	Fc Epsilon Receptor II	Protein Coding	P06734	56	GC19M104236	5.55353498458862	https://www.genecards.org/cgi-bin/carddisp.pl?gene=FCER2
USP2	Ubiquitin Specific Peptidase 2	Protein Coding	O75604	55	GC11M119355	5.54859590530396	https://www.genecards.org/cgi-bin/carddisp.pl?gene=USP2
CFP	Complement Factor Properdin	Protein Coding	P27918	55	GC0XM047623	5.54825258255005	https://www.genecards.org/cgi-bin/carddisp.pl?gene=CFP
ANGPTL3	Angiopoietin Like 3	Protein Coding	Q9Y5C1	60	GC01P062597	5.54469203948975	https://www.genecards.org/cgi-bin/carddisp.pl?gene=ANGPTL3
E2F4	E2F Transcription Factor 4	Protein Coding	Q16254	57	GC16P067192	5.54403686523438	https://www.genecards.org/cgi-bin/carddisp.pl?gene=E2F4
PPA2	Inorganic Pyrophosphatase 2	Protein Coding	Q9H2U2	53	GC04M105369	5.53873443603516	https://www.genecards.org/cgi-bin/carddisp.pl?gene=PPA2
POLRMT	RNA Polymerase Mitochondrial	Protein Coding	O00411	54	GC19M000617	5.53670501708984	https://www.genecards.org/cgi-bin/carddisp.pl?gene=POLRMT
EYA1	EYA Transcriptional Coactivator And Phosphatase 1	Protein Coding	Q99502	57	GC08M071210	5.53478145599365	https://www.genecards.org/cgi-bin/carddisp.pl?gene=EYA1
ACAD10	Acyl-CoA Dehydrogenase Family Member 10	Protein Coding	Q6JQN1	47	GC12P111686	5.52637434005737	https://www.genecards.org/cgi-bin/carddisp.pl?gene=ACAD10
SIRT6	Sirtuin 6	Protein Coding	Q8N6T7	57	GC19M004174	5.52089977264404	https://www.genecards.org/cgi-bin/carddisp.pl?gene=SIRT6
JUND	JunD Proto-Oncogene, AP-1 Transcription Factor Subunit	Protein Coding	P17535	54	GC19M018279	5.51105451583862	https://www.genecards.org/cgi-bin/carddisp.pl?gene=JUND
PRKACB	Protein Kinase CAMP-Activated Catalytic Subunit Beta	Protein Coding	P22694	61	GC01P084078	5.51098585128784	https://www.genecards.org/cgi-bin/carddisp.pl?gene=PRKACB
EIF4A1	Eukaryotic Translation Initiation Factor 4A1	Protein Coding	P60842	60	GC17P007572	5.50627040863037	https://www.genecards.org/cgi-bin/carddisp.pl?gene=EIF4A1
PXDN	Peroxidasin	Protein Coding	Q92626	57	GC02M001635	5.50507688522339	https://www.genecards.org/cgi-bin/carddisp.pl?gene=PXDN
CXCL2	C-X-C Motif Chemokine Ligand 2	Protein Coding	P19875	53	GC04M074097	5.50319337844849	https://www.genecards.org/cgi-bin/carddisp.pl?gene=CXCL2
MT-TH	Mitochondrially Encoded TRNA-His (CAU/C)	RNA Gene		22	GCMTP012140	5.50077533721924	https://www.genecards.org/cgi-bin/carddisp.pl?gene=MT-TH
IL12B	Interleukin 12B	Protein Coding	P29460	57	GC05M159314	5.47920608520508	https://www.genecards.org/cgi-bin/carddisp.pl?gene=IL12B
CLEC12A	C-Type Lectin Domain Family 12 Member A	Protein Coding	Q5QGZ9	50	GC12P009951	5.47224569320679	https://www.genecards.org/cgi-bin/carddisp.pl?gene=CLEC12A
NDUFAF4	NADH:Ubiquinone Oxidoreductase Complex Assembly Factor 4	Protein Coding	Q9P032	54	GC06M096889	5.45092535018921	https://www.genecards.org/cgi-bin/carddisp.pl?gene=NDUFAF4
SEC63	SEC63 Homolog, Protein Translocation Regulator	Protein Coding	Q9UGP8	56	GC06M107867	5.44988965988159	https://www.genecards.org/cgi-bin/carddisp.pl?gene=SEC63
YY1	YY1 Transcription Factor	Protein Coding	P25490	61	GC14P100238	5.44147062301636	https://www.genecards.org/cgi-bin/carddisp.pl?gene=YY1
ABHD12	Abhydrolase Domain Containing 12, Lysophospholipase	Protein Coding	Q8N2K0	54	GC20M025294	5.4399528503418	https://www.genecards.org/cgi-bin/carddisp.pl?gene=ABHD12
S100A6	S100 Calcium Binding Protein A6	Protein Coding	P06703	54	GC01M166191	5.43903017044067	https://www.genecards.org/cgi-bin/carddisp.pl?gene=S100A6
METTL6	Methyltransferase 6, TRNA N3-Cytidine	Protein Coding	Q8TCB7	42	GC03M028103	5.43745946884155	https://www.genecards.org/cgi-bin/carddisp.pl?gene=METTL6
EPG5	Ectopic P-Granules 5 Autophagy Tethering Factor	Protein Coding	Q9HCE0	51	GC18M045800	5.42243576049805	https://www.genecards.org/cgi-bin/carddisp.pl?gene=EPG5
SF1	Splicing Factor 1	Protein Coding	Q15637	50	GC11M064764	5.41588258743286	https://www.genecards.org/cgi-bin/carddisp.pl?gene=SF1
TMPRSS6	Transmembrane Serine Protease 6	Protein Coding	Q8IU80	57	GC22M083883	5.41047048568726	https://www.genecards.org/cgi-bin/carddisp.pl?gene=TMPRSS6
TERF2	Telomeric Repeat Binding Factor 2	Protein Coding	Q15554	55	GC16M069355	5.40552616119385	https://www.genecards.org/cgi-bin/carddisp.pl?gene=TERF2
TMEM171	Transmembrane Protein 171	Protein Coding	Q8WVE6	39	GC05P073120	5.40313720703125	https://www.genecards.org/cgi-bin/carddisp.pl?gene=TMEM171
HLA-DRB5	Major Histocompatibility Complex, Class II, DR Beta 5	Protein Coding	Q30154	53	GC06M103382	5.39275	https://www.genecards.org/cgi-bin/carddisp.pl?gene=HLA-DRB5
KIF12	Kinesin Family Member 12	Protein Coding	Q96FN5	47	GC09M114086	5.3923397064209	https://www.genecards.org/cgi-bin/carddisp.pl?gene=KIF12
POU3F4	POU Class 3 Homeobox 4	Protein Coding	P49335	50	GC0XP083508	5.3912091255188	https://www.genecards.org/cgi-bin/carddisp.pl?gene=POU3F4
KLB	Klotho Beta	Protein Coding	Q86Z14	54	GC04P039602	5.38245534896851	https://www.genecards.org/cgi-bin/carddisp.pl?gene=KLB
ABCG4	ATP Binding Cassette Subfamily G Member 4	Protein Coding	Q9H172	54	GC11P124359	5.37702035903931	https://www.genecards.org/cgi-bin/carddisp.pl?gene=ABCG4
SERPINA6	Serpin Family A Member 6	Protein Coding	P08185	59	GC14M123151	5.37109041213989	https://www.genecards.org/cgi-bin/carddisp.pl?gene=SERPINA6
TPCN2	Two Pore Segment Channel 2	Protein Coding	Q8NHX9	52	GC11P103552	5.36086797714233	https://www.genecards.org/cgi-bin/carddisp.pl?gene=TPCN2
ACVRL1	Activin A Receptor Like Type 1	Protein Coding	P37023	63	GC12P051906	5.35564	https://www.genecards.org/cgi-bin/carddisp.pl?gene=ACVRL1
CDC42BPG	CDC42 Binding Protein Kinase Gamma	Protein Coding	Q6DT37	47	GC11M064823	5.35252237319946	https://www.genecards.org/cgi-bin/carddisp.pl?gene=CDC42BPG
PAX4	Paired Box 4	Protein Coding	O43316	53	GC07M127610	5.35048151016235	https://www.genecards.org/cgi-bin/carddisp.pl?gene=PAX4
ABCC10	ATP Binding Cassette Subfamily C Member 10	Protein Coding	Q5T3U5	52	GC06P043427	5.34757041931152	https://www.genecards.org/cgi-bin/carddisp.pl?gene=ABCC10
SMO	Smoothened, Frizzled Class Receptor	Protein Coding	Q99835	64	GC07P163165	5.34729814529419	https://www.genecards.org/cgi-bin/carddisp.pl?gene=SMO
CCR2	C-C Motif Chemokine Receptor 2	Protein Coding	P41597	58	GC03P063058	5.3423023223877	https://www.genecards.org/cgi-bin/carddisp.pl?gene=CCR2
ETV6	ETS Variant Transcription Factor 6	Protein Coding	P41212	59	GC12P011649	5.34151554107666	https://www.genecards.org/cgi-bin/carddisp.pl?gene=ETV6
ACVR2A	Activin A Receptor Type 2A	Protein Coding	P27037	59	GC02P147844	5.32986783981323	https://www.genecards.org/cgi-bin/carddisp.pl?gene=ACVR2A
TNFSF13B	TNF Superfamily Member 13b	Protein Coding	Q9Y275	58	GC13P108251	5.32821083068848	https://www.genecards.org/cgi-bin/carddisp.pl?gene=TNFSF13B
FAP	Fibroblast Activation Protein Alpha	Protein Coding	Q12884	59	GC02M162170	5.32566499710083	https://www.genecards.org/cgi-bin/carddisp.pl?gene=FAP
KCNA1	Potassium Voltage-Gated Channel Subfamily A Member 1	Protein Coding	Q09470	59	GC12P068224	5.32513284683228	https://www.genecards.org/cgi-bin/carddisp.pl?gene=KCNA1
LMAN1	Lectin, Mannose Binding 1	Protein Coding	P49257	58	GC18M059327	5.32217454910278	https://www.genecards.org/cgi-bin/carddisp.pl?gene=LMAN1
RPL13A	Ribosomal Protein L13a	Protein Coding	P40429	54	GC19P049487	5.3217396736145	https://www.genecards.org/cgi-bin/carddisp.pl?gene=RPL13A
PKD1L3	Polycystin 1 Like 3, Transient Receptor Potential Channel Interacting	Protein Coding	Q7Z443	41	GC16M074252	5.31575584411621	https://www.genecards.org/cgi-bin/carddisp.pl?gene=PKD1L3
S100A4	S100 Calcium Binding Protein A4	Protein Coding	P26447	57	GC01M153543	5.31530618667603	https://www.genecards.org/cgi-bin/carddisp.pl?gene=S100A4
CEMIP	Cell Migration Inducing Hyaluronidase 1	Protein Coding	Q8WUJ3	48	GC15P080779	5.31473779678345	https://www.genecards.org/cgi-bin/carddisp.pl?gene=CEMIP
UQCC2	Ubiquinol-Cytochrome C Reductase Complex Assembly Factor 2	Protein Coding	Q9BRT2	50	GC06M033694	5.31067323684692	https://www.genecards.org/cgi-bin/carddisp.pl?gene=UQCC2
PYGB	Glycogen Phosphorylase B	Protein Coding	P11216	56	GC20P025248	5.30917263031006	https://www.genecards.org/cgi-bin/carddisp.pl?gene=PYGB
EFEMP2	EGF Containing Fibulin Extracellular Matrix Protein 2	Protein Coding	O95967	57	GC11M136594	5.30145311355591	https://www.genecards.org/cgi-bin/carddisp.pl?gene=EFEMP2
FOXA2	Forkhead Box A2	Protein Coding	Q9Y261	60	GC20M022581	5.29362154006958	https://www.genecards.org/cgi-bin/carddisp.pl?gene=FOXA2
NLGN4X	Neuroligin 4 X-Linked	Protein Coding	Q8N0W4	56	GC0XM005840	5.28462314605713	https://www.genecards.org/cgi-bin/carddisp.pl?gene=NLGN4X
MIR199A1	MicroRNA 199a-1	RNA Gene		29	GC19M010817	5.27149057388306	https://www.genecards.org/cgi-bin/carddisp.pl?gene=MIR199A1
MT-TQ	Mitochondrially Encoded TRNA-Gln (CAA/G)	RNA Gene		21	GCMTM004331	5.2649712562561	https://www.genecards.org/cgi-bin/carddisp.pl?gene=MT-TQ
EN1	Engrailed Homeobox 1	Protein Coding	Q05925	53	GC02M118842	5.26175212860107	https://www.genecards.org/cgi-bin/carddisp.pl?gene=EN1
MT-TF	Mitochondrially Encoded TRNA-Phe (UUU/C)	RNA Gene		22	GCMTP000580	5.26000356674194	https://www.genecards.org/cgi-bin/carddisp.pl?gene=MT-TF
PRELID1	PRELI Domain Containing 1	Protein Coding	Q9Y255	48	GC05P189459	5.25670433044434	https://www.genecards.org/cgi-bin/carddisp.pl?gene=PRELID1
EPHA2	EPH Receptor A2	Protein Coding	P29317	66	GC01M016124	5.24642276763916	https://www.genecards.org/cgi-bin/carddisp.pl?gene=EPHA2
RASGRP2	RAS Guanyl Releasing Protein 2	Protein Coding	Q7LDG7	57	GC11M064726	5.2401237487793	https://www.genecards.org/cgi-bin/carddisp.pl?gene=RASGRP2
MIR145	MicroRNA 145	RNA Gene		32	GC05P149430	5.23299264907837	https://www.genecards.org/cgi-bin/carddisp.pl?gene=MIR145
HSP90B1	Heat Shock Protein 90 Beta Family Member 1	Protein Coding	P14625	60	GC12P103930	5.23087310791016	https://www.genecards.org/cgi-bin/carddisp.pl?gene=HSP90B1
BICD2	BICD Cargo Adaptor 2	Protein Coding	Q8TD16	53	GC09M092711	5.22826242446899	https://www.genecards.org/cgi-bin/carddisp.pl?gene=BICD2
ADGRL2	Adhesion G Protein-Coupled Receptor L2	Protein Coding	O95490	52	GC01P081306	5.21580123901367	https://www.genecards.org/cgi-bin/carddisp.pl?gene=ADGRL2
SPI1	Spi-1 Proto-Oncogene	Protein Coding	P17947	56	GC11M136237	5.21539974212646	https://www.genecards.org/cgi-bin/carddisp.pl?gene=SPI1
NEAT1	Nuclear Paraspeckle Assembly Transcript 1	RNA Gene		33	GC11P103328	5.21200656890869	https://www.genecards.org/cgi-bin/carddisp.pl?gene=NEAT1
ANO3	Anoctamin 3	Protein Coding	Q9BYT9	52	GC11P026188	5.21050453186035	https://www.genecards.org/cgi-bin/carddisp.pl?gene=ANO3
FREM2	FRAS1 Related Extracellular Matrix 2	Protein Coding	Q5SZK8	49	GC13P038687	5.20954656600952	https://www.genecards.org/cgi-bin/carddisp.pl?gene=FREM2
LOC107548112	REN Promoter And Enhancer Region	Functional Element		7	GC01P204162	5.20821809768677	https://www.genecards.org/cgi-bin/carddisp.pl?gene=LOC107548112
MASP1	MBL Associated Serine Protease 1	Protein Coding	P48740	60	GC03M187216	5.1933913230896	https://www.genecards.org/cgi-bin/carddisp.pl?gene=MASP1
BIRC2	Baculoviral IAP Repeat Containing 2	Protein Coding	Q13490	61	GC11P102347	5.18709897994995	https://www.genecards.org/cgi-bin/carddisp.pl?gene=BIRC2
CDC42BPA	CDC42 Binding Protein Kinase Alpha	Protein Coding	Q5VT25	50	GC01M226989	5.18481969833374	https://www.genecards.org/cgi-bin/carddisp.pl?gene=CDC42BPA
NME2	NME/NM23 Nucleoside Diphosphate Kinase 2	Protein Coding	P22392	59	GC17P051165	5.18306446075439	https://www.genecards.org/cgi-bin/carddisp.pl?gene=NME2
MT-TS2	Mitochondrially Encoded TRNA-Ser (AGU/C) 2	RNA Gene		21	GCMTP012215	5.17292547225952	https://www.genecards.org/cgi-bin/carddisp.pl?gene=MT-TS2
DHRS11	Dehydrogenase/Reductase 11	Protein Coding	Q6UWP2	47	GC17P144200	5.16396760940552	https://www.genecards.org/cgi-bin/carddisp.pl?gene=DHRS11
AFMID	Arylformamidase	Protein Coding	Q63HM1	47	GC17P145304	5.15731000900269	https://www.genecards.org/cgi-bin/carddisp.pl?gene=AFMID
CLDN19	Claudin 19	Protein Coding	Q8N6F1	52	GC01M042733	5.15413331985474	https://www.genecards.org/cgi-bin/carddisp.pl?gene=CLDN19
HNRNPU	Heterogeneous Nuclear Ribonucleoprotein U	Protein Coding	Q00839	56	GC01M244844	5.14873552322388	https://www.genecards.org/cgi-bin/carddisp.pl?gene=HNRNPU
PFKL	Phosphofructokinase, Liver Type	Protein Coding	P17858	58	GC21P044300	5.14834451675415	https://www.genecards.org/cgi-bin/carddisp.pl?gene=PFKL
HCK	HCK Proto-Oncogene, Src Family Tyrosine Kinase	Protein Coding	P08631	63	GC20P032052	5.14113616943359	https://www.genecards.org/cgi-bin/carddisp.pl?gene=HCK
REG1A	Regenerating Family Member 1 Alpha	Protein Coding	P05451	53	GC02P079120	5.13556098937988	https://www.genecards.org/cgi-bin/carddisp.pl?gene=REG1A
CCL18	C-C Motif Chemokine Ligand 18	Protein Coding	P55774	49	GC17P036064	5.13265943527222	https://www.genecards.org/cgi-bin/carddisp.pl?gene=CCL18
HLA-E	Major Histocompatibility Complex, Class I, E	Protein Coding	P13747	53	GC06P173055	5.12209606170654	https://www.genecards.org/cgi-bin/carddisp.pl?gene=HLA-E
KMT2D	Lysine Methyltransferase 2D	Protein Coding	O14686	57	GC12M049018	5.11021518707275	https://www.genecards.org/cgi-bin/carddisp.pl?gene=KMT2D
TK1	Thymidine Kinase 1	Protein Coding	P04183	57	GC17M094365	5.10993099212646	https://www.genecards.org/cgi-bin/carddisp.pl?gene=TK1
REV3L	REV3 Like, DNA Directed Polymerase Zeta Catalytic Subunit	Protein Coding	O60673	57	GC06M111299	5.10560846328735	https://www.genecards.org/cgi-bin/carddisp.pl?gene=REV3L
ARL6IP5	ARF Like GTPase 6 Interacting Protein 5	Protein Coding	O75915	41	GC03P069084	5.10464906692505	https://www.genecards.org/cgi-bin/carddisp.pl?gene=ARL6IP5
TRPV5	Transient Receptor Potential Cation Channel Subfamily V Member 5	Protein Coding	Q9NQA5	54	GC07M142908	5.09690856933594	https://www.genecards.org/cgi-bin/carddisp.pl?gene=TRPV5
MALAT1	Metastasis Associated Lung Adenocarcinoma Transcript 1	RNA Gene		33	GC11P103334	5.09521770477295	https://www.genecards.org/cgi-bin/carddisp.pl?gene=MALAT1
CFL1	Cofilin 1	Protein Coding	P23528	59	GC11M065823	5.09176969528198	https://www.genecards.org/cgi-bin/carddisp.pl?gene=CFL1
RTN4IP1	Reticulon 4 Interacting Protein 1	Protein Coding	Q8WWV3	52	GC06M106571	5.08754587173462	https://www.genecards.org/cgi-bin/carddisp.pl?gene=RTN4IP1
KHSRP	KH-Type Splicing Regulatory Protein	Protein Coding	Q92945	54	GC19M006413	5.08709859848022	https://www.genecards.org/cgi-bin/carddisp.pl?gene=KHSRP
SLC35C1	Solute Carrier Family 35 Member C1	Protein Coding	Q96A29	52	GC11P048644	5.08430194854736	https://www.genecards.org/cgi-bin/carddisp.pl?gene=SLC35C1
URAD	Ureidoimidazoline (2-Oxo-4-Hydroxy-4-Carboxy-5-) Decarboxylase	Protein Coding	A6NGE7	33	GC13M027978	5.07468032836914	https://www.genecards.org/cgi-bin/carddisp.pl?gene=URAD
P2RX4	Purinergic Receptor P2X 4	Protein Coding	Q99571	58	GC12P137495	5.07089519500732	https://www.genecards.org/cgi-bin/carddisp.pl?gene=P2RX4
TOMM40	Translocase Of Outer Mitochondrial Membrane 40	Protein Coding	O96008	53	GC19P044890	5.06804704666138	https://www.genecards.org/cgi-bin/carddisp.pl?gene=TOMM40
MAP3K11	Mitogen-Activated Protein Kinase Kinase Kinase 11	Protein Coding	Q16584	57	GC11M136572	5.06329536437988	https://www.genecards.org/cgi-bin/carddisp.pl?gene=MAP3K11
CHMP1A	Charged Multivesicular Body Protein 1A	Protein Coding	Q9HD42	53	GC16M089644	5.05991268157959	https://www.genecards.org/cgi-bin/carddisp.pl?gene=CHMP1A
MIR27A	MicroRNA 27a	RNA Gene		32	GC19M104476	5.04961729049683	https://www.genecards.org/cgi-bin/carddisp.pl?gene=MIR27A
HES1	Hes Family BHLH Transcription Factor 1	Protein Coding	Q14469	57	GC03P194136	5.04552555084229	https://www.genecards.org/cgi-bin/carddisp.pl?gene=HES1
FGF5	Fibroblast Growth Factor 5	Protein Coding	P12034	57	GC04P080266	5.04170608520508	https://www.genecards.org/cgi-bin/carddisp.pl?gene=FGF5
LRFN4	Leucine Rich Repeat And Fibronectin Type III Domain Containing 4	Protein Coding	Q6PJG9	49	GC11P066856	5.02967643737793	https://www.genecards.org/cgi-bin/carddisp.pl?gene=LRFN4
WRAP53	WD Repeat Containing Antisense To TP53	Protein Coding	Q9BUR4	53	GC17P143379	5.02251100540161	https://www.genecards.org/cgi-bin/carddisp.pl?gene=WRAP53
CNDP1	Carnosine Dipeptidase 1	Protein Coding	Q96KN2	54	GC18P074534	5.02226305007935	https://www.genecards.org/cgi-bin/carddisp.pl?gene=CNDP1
RPS15	Ribosomal Protein S15	Protein Coding	P62841	50	GC19P001438	5.00181484222412	https://www.genecards.org/cgi-bin/carddisp.pl?gene=RPS15
ESRRG	Estrogen Related Receptor Gamma	Protein Coding	P62508	56	GC01M216503	5.00040817260742	https://www.genecards.org/cgi-bin/carddisp.pl?gene=ESRRG
PIGN	Phosphatidylinositol Glycan Anchor Biosynthesis Class N	Protein Coding	O95427	53	GC18M061905	4.99568796157837	https://www.genecards.org/cgi-bin/carddisp.pl?gene=PIGN
CAPN10	Calpain 10	Protein Coding	Q9HC96	54	GC02P240586	4.9954080581665	https://www.genecards.org/cgi-bin/carddisp.pl?gene=CAPN10
ZDHHC5	Zinc Finger DHHC-Type Palmitoyltransferase 5	Protein Coding	Q9C0B5	50	GC11P059248	4.98824214935303	https://www.genecards.org/cgi-bin/carddisp.pl?gene=ZDHHC5
CTSS	Cathepsin S	Protein Coding	P25774	59	GC01M150730	4.98803853988647	https://www.genecards.org/cgi-bin/carddisp.pl?gene=CTSS
TRMT5	TRNA Methyltransferase 5	Protein Coding	Q32P41	52	GC14M060971	4.97246074676514	https://www.genecards.org/cgi-bin/carddisp.pl?gene=TRMT5
ALPI	Alkaline Phosphatase, Intestinal	Protein Coding	P09923	59	GC02P232456	4.96927833557129	https://www.genecards.org/cgi-bin/carddisp.pl?gene=ALPI
TBXT	T-Box Transcription Factor T	Protein Coding	O15178	57	GC06M166158	4.96720695495605	https://www.genecards.org/cgi-bin/carddisp.pl?gene=TBXT
KCNJ10	Potassium Inwardly Rectifying Channel Subfamily J Member 10	Protein Coding	P78508	59	GC01M159998	4.96368932723999	https://www.genecards.org/cgi-bin/carddisp.pl?gene=KCNJ10
COL18A1	Collagen Type XVIII Alpha 1 Chain	Protein Coding	P39060	59	GC21P045405	4.95615243911743	https://www.genecards.org/cgi-bin/carddisp.pl?gene=COL18A1
NUBPL	NUBP Iron-Sulfur Cluster Assembly Factor, Mitochondrial	Protein Coding	Q8TB37	53	GC14P031489	4.95292806625366	https://www.genecards.org/cgi-bin/carddisp.pl?gene=NUBPL
TIMMDC1	Translocase Of Inner Mitochondrial Membrane Domain Containing 1	Protein Coding	Q9NPL8	50	GC03P119498	4.94789505004883	https://www.genecards.org/cgi-bin/carddisp.pl?gene=TIMMDC1
MIR142	MicroRNA 142	RNA Gene		30	GC17M058331	4.94746112823486	https://www.genecards.org/cgi-bin/carddisp.pl?gene=MIR142
MSTO1	Misato Mitochondrial Distribution And Morphology Regulator 1	Protein Coding	Q9BUK6	52	GC01P173498	4.93696451187134	https://www.genecards.org/cgi-bin/carddisp.pl?gene=MSTO1
TRPC1	Transient Receptor Potential Cation Channel Subfamily C Member 1	Protein Coding	P48995	53	GC03P142724	4.93273162841797	https://www.genecards.org/cgi-bin/carddisp.pl?gene=TRPC1
A2M	Alpha-2-Macroglobulin	Protein Coding	P01023	59	GC12M009067	4.92479276657104	https://www.genecards.org/cgi-bin/carddisp.pl?gene=A2M
DEFB1	Defensin Beta 1	Protein Coding	P60022	51	GC08M006870	4.92433309555054	https://www.genecards.org/cgi-bin/carddisp.pl?gene=DEFB1
TMEM43	Transmembrane Protein 43	Protein Coding	Q9BTV4	55	GC03P025644	4.91138601303101	https://www.genecards.org/cgi-bin/carddisp.pl?gene=TMEM43
RBL2	RB Transcriptional Corepressor Like 2	Protein Coding	Q08999	57	GC16P053433	4.91077423095703	https://www.genecards.org/cgi-bin/carddisp.pl?gene=RBL2
TAGLN	Transgelin	Protein Coding	Q01995	57	GC11P117199	4.90833616256714	https://www.genecards.org/cgi-bin/carddisp.pl?gene=TAGLN
ATP2A2	ATPase Sarcoplasmic/Endoplasmic Reticulum Ca2+ Transporting 2	Protein Coding	P16615	64	GC12P110280	4.90242767333984	https://www.genecards.org/cgi-bin/carddisp.pl?gene=ATP2A2
SUGP1	SURP And G-Patch Domain Containing 1	Protein Coding	Q8IWZ8	46	GC19M019276	4.8810510635376	https://www.genecards.org/cgi-bin/carddisp.pl?gene=SUGP1
APPL1	Adaptor Protein, Phosphotyrosine Interacting With PH Domain And Leucine Zipper 1	Protein Coding	Q9UKG1	58	GC03P057227	4.87308168411255	https://www.genecards.org/cgi-bin/carddisp.pl?gene=APPL1
TRPC4	Transient Receptor Potential Cation Channel Subfamily C Member 4	Protein Coding	Q9UBN4	56	GC13M042368	4.86980533599854	https://www.genecards.org/cgi-bin/carddisp.pl?gene=TRPC4
NHERF2	NHERF Family PDZ Scaffold Protein 2	Protein Coding	Q15599	49	GC16P119604	4.86690330505371	https://www.genecards.org/cgi-bin/carddisp.pl?gene=NHERF2
KPTN	Kaptin, Actin Binding Protein	Protein Coding	Q9Y664	49	GC19M047475	4.86458396911621	https://www.genecards.org/cgi-bin/carddisp.pl?gene=KPTN
TCF4	Transcription Factor 4	Protein Coding	P15884	60	GC18M055222	4.85440826416016	https://www.genecards.org/cgi-bin/carddisp.pl?gene=TCF4
TOMM20	Translocase Of Outer Mitochondrial Membrane 20	Protein Coding	Q15388	52	GC01M235109	4.85150003433228	https://www.genecards.org/cgi-bin/carddisp.pl?gene=TOMM20
PLAAT2	Phospholipase A And Acyltransferase 2	Protein Coding	Q9NWW9	42	GC11M063552	4.84710597991943	https://www.genecards.org/cgi-bin/carddisp.pl?gene=PLAAT2
WNT9B	Wnt Family Member 9B	Protein Coding	O14905	54	GC17P046833	4.84397029876709	https://www.genecards.org/cgi-bin/carddisp.pl?gene=WNT9B
PVT1	Pvt1 Oncogene	RNA Gene		33	GC08P128310	4.83378314971924	https://www.genecards.org/cgi-bin/carddisp.pl?gene=PVT1
NDUFA11	NADH:Ubiquinone Oxidoreductase Subunit A11	Protein Coding	Q86Y39	50	GC19M005891	4.83209657669067	https://www.genecards.org/cgi-bin/carddisp.pl?gene=NDUFA11
COQ5	Coenzyme Q5, Methyltransferase	Protein Coding	Q5HYK3	54	GC12M120503	4.83034896850586	https://www.genecards.org/cgi-bin/carddisp.pl?gene=COQ5
MAP2K7	Mitogen-Activated Protein Kinase Kinase 7	Protein Coding	O14733	59	GC19P007903	4.82792234420776	https://www.genecards.org/cgi-bin/carddisp.pl?gene=MAP2K7
NDUFB3	NADH:Ubiquinone Oxidoreductase Subunit B3	Protein Coding	O43676	53	GC02P201071	4.82567501068115	https://www.genecards.org/cgi-bin/carddisp.pl?gene=NDUFB3
AIF1	Allograft Inflammatory Factor 1	Protein Coding	P55008	52	GC06P173079	4.8232684135437	https://www.genecards.org/cgi-bin/carddisp.pl?gene=AIF1
COPA	COPI Coat Complex Subunit Alpha	Protein Coding	P53621	56	GC01M160288	4.82170438766479	https://www.genecards.org/cgi-bin/carddisp.pl?gene=COPA
RIPK1	Receptor Interacting Serine/Threonine Kinase 1	Protein Coding	Q13546	64	GC06P008764	4.81554317474365	https://www.genecards.org/cgi-bin/carddisp.pl?gene=RIPK1
APLN	Apelin	Protein Coding	Q9ULZ1	49	GC0XM129645	4.81057739257813	https://www.genecards.org/cgi-bin/carddisp.pl?gene=APLN
STAT4	Signal Transducer And Activator Of Transcription 4	Protein Coding	Q14765	59	GC02M191029	4.80485010147095	https://www.genecards.org/cgi-bin/carddisp.pl?gene=STAT4
RELB	RELB Proto-Oncogene, NF-KB Subunit	Protein Coding	Q01201	59	GC19P143137	4.79888391494751	https://www.genecards.org/cgi-bin/carddisp.pl?gene=RELB
ITPR3	Inositol 1,4,5-Trisphosphate Receptor Type 3	Protein Coding	Q14573	59	GC06P033620	4.78910827636719	https://www.genecards.org/cgi-bin/carddisp.pl?gene=ITPR3
TXNIP	Thioredoxin Interacting Protein	Protein Coding	Q9H3M7	53	GC01M145992	4.78860235214233	https://www.genecards.org/cgi-bin/carddisp.pl?gene=TXNIP
MARK4	Microtubule Affinity Regulating Kinase 4	Protein Coding	Q96L34	57	GC19P045079	4.77777290344238	https://www.genecards.org/cgi-bin/carddisp.pl?gene=MARK4
ADCY6	Adenylate Cyclase 6	Protein Coding	O43306	60	GC12M048766	4.77734899520874	https://www.genecards.org/cgi-bin/carddisp.pl?gene=ADCY6
PPM1A	Protein Phosphatase, Mg2+/Mn2+ Dependent 1A	Protein Coding	P35813	56	GC14P060245	4.77248811721802	https://www.genecards.org/cgi-bin/carddisp.pl?gene=PPM1A
TPP2	Tripeptidyl Peptidase 2	Protein Coding	P29144	55	GC13P102596	4.76725053787231	https://www.genecards.org/cgi-bin/carddisp.pl?gene=TPP2
HDAC7	Histone Deacetylase 7	Protein Coding	Q8WUI4	59	GC12M047782	4.76332807540894	https://www.genecards.org/cgi-bin/carddisp.pl?gene=HDAC7
MIR140	MicroRNA 140	RNA Gene		32	GC16P114132	4.7622275352478	https://www.genecards.org/cgi-bin/carddisp.pl?gene=MIR140
AMY2A	Amylase Alpha 2A	Protein Coding	P04746	50	GC01P103616	4.75502347946167	https://www.genecards.org/cgi-bin/carddisp.pl?gene=AMY2A
SLC20A2	Solute Carrier Family 20 Member 2	Protein Coding	Q08357	59	GC08M042416	4.74712514877319	https://www.genecards.org/cgi-bin/carddisp.pl?gene=SLC20A2
PDE1A	Phosphodiesterase 1A	Protein Coding	P54750	53	GC02M182140	4.73893260955811	https://www.genecards.org/cgi-bin/carddisp.pl?gene=PDE1A
TRPM7	Transient Receptor Potential Cation Channel Subfamily M Member 7	Protein Coding	Q96QT4	57	GC15M050552	4.73576688766479	https://www.genecards.org/cgi-bin/carddisp.pl?gene=TRPM7
TRPM6	Transient Receptor Potential Cation Channel Subfamily M Member 6	Protein Coding	Q9BX84	56	GC09M074725	4.71013450622559	https://www.genecards.org/cgi-bin/carddisp.pl?gene=TRPM6
MMP11	Matrix Metallopeptidase 11	Protein Coding	P24347	56	GC22P023768	4.70400381088257	https://www.genecards.org/cgi-bin/carddisp.pl?gene=MMP11
BAG1	BAG Cochaperone 1	Protein Coding	Q99933	56	GC09M033245	4.69902276992798	https://www.genecards.org/cgi-bin/carddisp.pl?gene=BAG1
BST1	Bone Marrow Stromal Cell Antigen 1	Protein Coding	Q10588	56	GC04P028381	4.69861125946045	https://www.genecards.org/cgi-bin/carddisp.pl?gene=BST1
WWTR1	WW Domain Containing Transcription Regulator 1	Protein Coding	Q9GZV5	50	GC03M149517	4.67905044555664	https://www.genecards.org/cgi-bin/carddisp.pl?gene=WWTR1
LOC129993881	ATAC-STARR-Seq Lymphoblastoid Silent Region 16005	Functional Element		7	GC05P053149	4.67586946487427	https://www.genecards.org/cgi-bin/carddisp.pl?gene=LOC129993881
ID2	Inhibitor Of DNA Binding 2	Protein Coding	Q02363	55	GC02P008678	4.66980838775635	https://www.genecards.org/cgi-bin/carddisp.pl?gene=ID2
INPP5D	Inositol Polyphosphate-5-Phosphatase D	Protein Coding	Q92835	59	GC02P233059	4.66892004013062	https://www.genecards.org/cgi-bin/carddisp.pl?gene=INPP5D
PSTPIP1	Proline-Serine-Threonine Phosphatase Interacting Protein 1	Protein Coding	O43586	55	GC15P076993	4.66107130050659	https://www.genecards.org/cgi-bin/carddisp.pl?gene=PSTPIP1
MC3R	Melanocortin 3 Receptor	Protein Coding	P41968	53	GC20P056248	4.66001892089844	https://www.genecards.org/cgi-bin/carddisp.pl?gene=MC3R
PLSCR3	Phospholipid Scramblase 3	Protein Coding	Q9NRY6	47	GC17M007389	4.65151119232178	https://www.genecards.org/cgi-bin/carddisp.pl?gene=PLSCR3
PGF	Placental Growth Factor	Protein Coding	P49763	56	GC14M074941	4.64931488037109	https://www.genecards.org/cgi-bin/carddisp.pl?gene=PGF
SLC11A1	Solute Carrier Family 11 Member 1	Protein Coding	P49279	59	GC02P218382	4.64681	https://www.genecards.org/cgi-bin/carddisp.pl?gene=SLC11A1
SLC24A1	Solute Carrier Family 24 Member 1	Protein Coding	O60721	52	GC15P065611	4.64239072799683	https://www.genecards.org/cgi-bin/carddisp.pl?gene=SLC24A1
KSR2	Kinase Suppressor Of Ras 2	Protein Coding	Q6VAB6	48	GC12M117453	4.64224815368652	https://www.genecards.org/cgi-bin/carddisp.pl?gene=KSR2
H3C1	H3 Clustered Histone 1	Protein Coding	P68431	50	GC06P172884	4.64123296737671	https://www.genecards.org/cgi-bin/carddisp.pl?gene=H3C1
ATP5PO	ATP Synthase Peripheral Stalk Subunit OSCP	Protein Coding	P48047	57	GC21M033904	4.62876558303833	https://www.genecards.org/cgi-bin/carddisp.pl?gene=ATP5PO
TRAF3IP2	TRAF3 Interacting Protein 2	Protein Coding	O43734	56	GC06M111555	4.62578535079956	https://www.genecards.org/cgi-bin/carddisp.pl?gene=TRAF3IP2
NSMCE4A	NSE4 Homolog A, SMC5-SMC6 Complex Component	Protein Coding	Q9NXX6	45	GC10M121957	4.61230945587158	https://www.genecards.org/cgi-bin/carddisp.pl?gene=NSMCE4A
PRTFDC1	Phosphoribosyl Transferase Domain Containing 1	Protein Coding	Q9NRG1	43	GC10M024848	4.61196565628052	https://www.genecards.org/cgi-bin/carddisp.pl?gene=PRTFDC1
RCAN1	Regulator Of Calcineurin 1	Protein Coding	P53805	56	GC21M034513	4.61007308959961	https://www.genecards.org/cgi-bin/carddisp.pl?gene=RCAN1
OXSR1	Oxidative Stress Responsive Kinase 1	Protein Coding	O95747	53	GC03P038441	4.60662937164307	https://www.genecards.org/cgi-bin/carddisp.pl?gene=OXSR1
NPHP4	Nephrocystin 4	Protein Coding	O75161	52	GC01M020769	4.59919452667236	https://www.genecards.org/cgi-bin/carddisp.pl?gene=NPHP4
PRPSAP2	Phosphoribosyl Pyrophosphate Synthetase Associated Protein 2	Protein Coding	O60256	43	GC17P143718	4.58619022369385	https://www.genecards.org/cgi-bin/carddisp.pl?gene=PRPSAP2
SLC22A3	Solute Carrier Family 22 Member 3	Protein Coding	O75751	56	GC06P160348	4.58519411087036	https://www.genecards.org/cgi-bin/carddisp.pl?gene=SLC22A3
NIPSNAP2	Nipsnap Homolog 2	Protein Coding	O75323	49	GC07P061419	4.5803394317627	https://www.genecards.org/cgi-bin/carddisp.pl?gene=NIPSNAP2
APOL1	Apolipoprotein L1	Protein Coding	O14791	56	GC22P036253	4.57694530487061	https://www.genecards.org/cgi-bin/carddisp.pl?gene=APOL1
lnc-ACSM1-3		RNA Gene		2	GC16M047828	4.57115507125854	https://www.genecards.org/cgi-bin/carddisp.pl?gene=lnc-ACSM1-3
CEBPZ	CCAAT Enhancer Binding Protein Zeta	Protein Coding	Q03701	49	GC02M037201	4.57002925872803	https://www.genecards.org/cgi-bin/carddisp.pl?gene=CEBPZ
SCGN	Secretagogin, EF-Hand Calcium Binding Protein	Protein Coding	O76038	50	GC06P025652	4.56712055206299	https://www.genecards.org/cgi-bin/carddisp.pl?gene=SCGN
FOXC1	Forkhead Box C1	Protein Coding	Q12948	56	GC06P001857	4.56394338607788	https://www.genecards.org/cgi-bin/carddisp.pl?gene=FOXC1
SH2D1A	SH2 Domain Containing 1A	Protein Coding	O60880	60	GC0XP124227	4.56311798095703	https://www.genecards.org/cgi-bin/carddisp.pl?gene=SH2D1A
SH2B1	SH2B Adaptor Protein 1	Protein Coding	Q9NRF2	54	GC16P113026	4.55820226669312	https://www.genecards.org/cgi-bin/carddisp.pl?gene=SH2B1
SFN	Stratifin	Protein Coding	P31947	57	GC01P069098	4.55530023574829	https://www.genecards.org/cgi-bin/carddisp.pl?gene=SFN
ARHGAP26	Rho GTPase Activating Protein 26	Protein Coding	Q9UNA1	58	GC05P142770	4.54461336135864	https://www.genecards.org/cgi-bin/carddisp.pl?gene=ARHGAP26
SETD1B	SET Domain Containing 1B, Histone Lysine Methyltransferase	Protein Coding	Q9UPS6	52	GC12P137500	4.53570222854614	https://www.genecards.org/cgi-bin/carddisp.pl?gene=SETD1B
PDE4C	Phosphodiesterase 4C	Protein Coding	Q08493	55	GC19M104622	4.52524328231812	https://www.genecards.org/cgi-bin/carddisp.pl?gene=PDE4C
CASQ1	Calsequestrin 1	Protein Coding	P31415	56	GC01P160190	4.51844024658203	https://www.genecards.org/cgi-bin/carddisp.pl?gene=CASQ1
SLC29A2	Solute Carrier Family 29 Member 2	Protein Coding	Q14542	56	GC11M136622	4.51706314086914	https://www.genecards.org/cgi-bin/carddisp.pl?gene=SLC29A2
ATF1	Activating Transcription Factor 1	Protein Coding	P18846	58	GC12P050763	4.51500177383423	https://www.genecards.org/cgi-bin/carddisp.pl?gene=ATF1
G6PC3	Glucose-6-Phosphatase Catalytic Subunit 3	Protein Coding	Q9BUM1	54	GC17P044070	4.51363468170166	https://www.genecards.org/cgi-bin/carddisp.pl?gene=G6PC3
MAPK6	Mitogen-Activated Protein Kinase 6	Protein Coding	Q16659	53	GC15P051952	4.50610733032227	https://www.genecards.org/cgi-bin/carddisp.pl?gene=MAPK6
PTX3	Pentraxin 3	Protein Coding	P26022	55	GC03P157436	4.49859428405762	https://www.genecards.org/cgi-bin/carddisp.pl?gene=PTX3
GRB10	Growth Factor Receptor Bound Protein 10	Protein Coding	Q13322	56	GC07M050590	4.49827575683594	https://www.genecards.org/cgi-bin/carddisp.pl?gene=GRB10
ZMIZ1	Zinc Finger MIZ-Type Containing 1	Protein Coding	Q9ULJ6	54	GC10P079068	4.4982738494873	https://www.genecards.org/cgi-bin/carddisp.pl?gene=ZMIZ1
ETV5	ETS Variant Transcription Factor 5	Protein Coding	P41161	52	GC03M186046	4.49520874023438	https://www.genecards.org/cgi-bin/carddisp.pl?gene=ETV5
C4BPB	Complement Component 4 Binding Protein Beta	Protein Coding	P20851	54	GC01P207088	4.49298477172852	https://www.genecards.org/cgi-bin/carddisp.pl?gene=C4BPB
BIRC6	Baculoviral IAP Repeat Containing 6	Protein Coding	Q9NR09	54	GC02P032357	4.48998212814331	https://www.genecards.org/cgi-bin/carddisp.pl?gene=BIRC6
GPATCH8	G-Patch Domain Containing 8	Protein Coding	Q9UKJ3	42	GC17M044395	4.47641181945801	https://www.genecards.org/cgi-bin/carddisp.pl?gene=GPATCH8
MIR92A1	MicroRNA 92a-1	RNA Gene		28	GC13P091730	4.45676279067993	https://www.genecards.org/cgi-bin/carddisp.pl?gene=MIR92A1
CDKN2B-AS1	CDKN2B Antisense RNA 1	RNA Gene		32	GC09P021994	4.45552158355713	https://www.genecards.org/cgi-bin/carddisp.pl?gene=CDKN2B-AS1
MIR376A1	MicroRNA 376a-1	RNA Gene		24	GC14P120228	4.45287799835205	https://www.genecards.org/cgi-bin/carddisp.pl?gene=MIR376A1
TRADD	TNFRSF1A Associated Via Death Domain	Protein Coding	Q15628	55	GC16M067154	4.45244216918945	https://www.genecards.org/cgi-bin/carddisp.pl?gene=TRADD
INSL6	Insulin Like 6	Protein Coding	Q9Y581	45	GC09M004991	4.44991207122803	https://www.genecards.org/cgi-bin/carddisp.pl?gene=INSL6
CD68	CD68 Molecule	Protein Coding	P34810	53	GC17P007579	4.44776105880737	https://www.genecards.org/cgi-bin/carddisp.pl?gene=CD68
PIGV	Phosphatidylinositol Glycan Anchor Biosynthesis Class V	Protein Coding	Q9NUD9	52	GC01P026787	4.44419240951538	https://www.genecards.org/cgi-bin/carddisp.pl?gene=PIGV
MMRN1	Multimerin 1	Protein Coding	Q13201	53	GC04P089879	4.44160223007202	https://www.genecards.org/cgi-bin/carddisp.pl?gene=MMRN1
COA8	Cytochrome C Oxidase Assembly Factor 8	Protein Coding	Q96IL0	43	GC14P119320	4.4411244392395	https://www.genecards.org/cgi-bin/carddisp.pl?gene=COA8
SESN2	Sestrin 2	Protein Coding	P58004	52	GC01P069173	4.4346752166748	https://www.genecards.org/cgi-bin/carddisp.pl?gene=SESN2
ADRA2B	Adrenoceptor Alpha 2B	Protein Coding	P18089	56	GC02M096112	4.43120384216309	https://www.genecards.org/cgi-bin/carddisp.pl?gene=ADRA2B
CIRBP	Cold Inducible RNA Binding Protein	Protein Coding	Q14011	49	GC19P001259	4.42861604690552	https://www.genecards.org/cgi-bin/carddisp.pl?gene=CIRBP
FLRT1	Fibronectin Leucine Rich Transmembrane Protein 1	Protein Coding	Q9NZU1	50	GC11P103192	4.39819669723511	https://www.genecards.org/cgi-bin/carddisp.pl?gene=FLRT1
RREB1	Ras Responsive Element Binding Protein 1	Protein Coding	Q92766	53	GC06P007107	4.3961124420166	https://www.genecards.org/cgi-bin/carddisp.pl?gene=RREB1
HPN	Hepsin	Protein Coding	P05981	56	GC19P035040	4.39403915405273	https://www.genecards.org/cgi-bin/carddisp.pl?gene=HPN
RBM14	RNA Binding Motif Protein 14	Protein Coding	Q96PK6	51	GC11P103452	4.39032983779907	https://www.genecards.org/cgi-bin/carddisp.pl?gene=RBM14
CXCL13	C-X-C Motif Chemokine Ligand 13	Protein Coding	O43927	53	GC04P077511	4.3796648979187	https://www.genecards.org/cgi-bin/carddisp.pl?gene=CXCL13
RAB8A	RAB8A, Member RAS Oncogene Family	Protein Coding	P61006	52	GC19P016111	4.37285041809082	https://www.genecards.org/cgi-bin/carddisp.pl?gene=RAB8A
PSG2	Pregnancy Specific Beta-1-Glycoprotein 2	Protein Coding	P11465	47	GC19M043064	4.37249708175659	https://www.genecards.org/cgi-bin/carddisp.pl?gene=PSG2
PAQR6	Progestin And AdipoQ Receptor Family Member 6	Protein Coding	Q6TCH4	42	GC01M156243	4.37160158157349	https://www.genecards.org/cgi-bin/carddisp.pl?gene=PAQR6
NDUFA6	NADH:Ubiquinone Oxidoreductase Subunit A6	Protein Coding	P56556	55	GC22M042085	4.36637401580811	https://www.genecards.org/cgi-bin/carddisp.pl?gene=NDUFA6
TNFRSF8	TNF Receptor Superfamily Member 8	Protein Coding	P28908	56	GC01P012063	4.36006116867065	https://www.genecards.org/cgi-bin/carddisp.pl?gene=TNFRSF8
GSTM3	Glutathione S-Transferase Mu 3	Protein Coding	P21266	59	GC01M109733	4.35687398910522	https://www.genecards.org/cgi-bin/carddisp.pl?gene=GSTM3
PGC	Progastricsin	Protein Coding	P20142	53	GC06M041736	4.34310722351074	https://www.genecards.org/cgi-bin/carddisp.pl?gene=PGC
B3GNT4	UDP-GlcNAc:BetaGal Beta-1,3-N-Acetylglucosaminyltransferase 4	Protein Coding	Q9C0J1	42	GC12P122203	4.34297847747803	https://www.genecards.org/cgi-bin/carddisp.pl?gene=B3GNT4
ADNP	Activity Dependent Neuroprotector Homeobox	Protein Coding	Q9H2P0	56	GC20M050888	4.34121561050415	https://www.genecards.org/cgi-bin/carddisp.pl?gene=ADNP
LOC126859690	MED14-Independent Group 3 Enhancer GRCh37_chr6:51888848-51890047	Functional Element		9	GC06P176986	4.33590745925903	https://www.genecards.org/cgi-bin/carddisp.pl?gene=LOC126859690
SSTR3	Somatostatin Receptor 3	Protein Coding	P32745	57	GC22M037204	4.33426475524902	https://www.genecards.org/cgi-bin/carddisp.pl?gene=SSTR3
PLIN3	Perilipin 3	Protein Coding	O60664	54	GC19M104136	4.32826852798462	https://www.genecards.org/cgi-bin/carddisp.pl?gene=PLIN3
ADCY5	Adenylate Cyclase 5	Protein Coding	O95622	61	GC03M123282	4.31580972671509	https://www.genecards.org/cgi-bin/carddisp.pl?gene=ADCY5
ACAP1	ArfGAP With Coiled-Coil, Ankyrin Repeat And PH Domains 1	Protein Coding	Q15027	48	GC17P143355	4.29943704605103	https://www.genecards.org/cgi-bin/carddisp.pl?gene=ACAP1
NFATC2	Nuclear Factor Of Activated T Cells 2	Protein Coding	Q13469	60	GC20M051386	4.28749990463257	https://www.genecards.org/cgi-bin/carddisp.pl?gene=NFATC2
S1PR4	Sphingosine-1-Phosphate Receptor 4	Protein Coding	O95977	51	GC19P141912	4.28344392776489	https://www.genecards.org/cgi-bin/carddisp.pl?gene=S1PR4
IL12A	Interleukin 12A	Protein Coding	P29459	57	GC03P159988	4.28329420089722	https://www.genecards.org/cgi-bin/carddisp.pl?gene=IL12A
RBM4	RNA Binding Motif Protein 4	Protein Coding	Q9BWF3	52	GC11P066638	4.2824969291687	https://www.genecards.org/cgi-bin/carddisp.pl?gene=RBM4
RMND1	Required For Meiotic Nuclear Division 1 Homolog	Protein Coding	Q9NWS8	50	GC06M151404	4.28117227554321	https://www.genecards.org/cgi-bin/carddisp.pl?gene=RMND1
MIR146A	MicroRNA 146a	RNA Gene		30	GC05P160485	4.27883625030518	https://www.genecards.org/cgi-bin/carddisp.pl?gene=MIR146A
A1CF	APOBEC1 Complementation Factor	Protein Coding	Q9NQ94	44	GC10M050799	4.26850318908691	https://www.genecards.org/cgi-bin/carddisp.pl?gene=A1CF
TRAF1	TNF Receptor Associated Factor 1	Protein Coding	Q13077	54	GC09M120902	4.25848627090454	https://www.genecards.org/cgi-bin/carddisp.pl?gene=TRAF1
TRN-GTT2-1	TRNA-Asn (Anticodon GTT) 2-1	RNA Gene		13	GC01P173089	4.25674962997437	https://www.genecards.org/cgi-bin/carddisp.pl?gene=TRN-GTT2-1
MAP4K2	Mitogen-Activated Protein Kinase Kinase Kinase Kinase 2	Protein Coding	Q12851	57	GC11M136524	4.25442504882813	https://www.genecards.org/cgi-bin/carddisp.pl?gene=MAP4K2
DRD5	Dopamine Receptor D5	Protein Coding	P21918	60	GC04P028229	4.25122928619385	https://www.genecards.org/cgi-bin/carddisp.pl?gene=DRD5
TLR5	Toll Like Receptor 5	Protein Coding	O60602	60	GC01M223109	4.24939441680908	https://www.genecards.org/cgi-bin/carddisp.pl?gene=TLR5
ABHD6	Abhydrolase Domain Containing 6, Acylglycerol Lipase	Protein Coding	Q9BV23	50	GC03P063463	4.24729490280151	https://www.genecards.org/cgi-bin/carddisp.pl?gene=ABHD6
PPM1D	Protein Phosphatase, Mg2+/Mn2+ Dependent 1D	Protein Coding	O15297	61	GC17P060600	4.24586200714111	https://www.genecards.org/cgi-bin/carddisp.pl?gene=PPM1D
ADTRP	Androgen Dependent TFPI Regulating Protein	Protein Coding	Q96IZ2	37	GC06M011712	4.23611688613892	https://www.genecards.org/cgi-bin/carddisp.pl?gene=ADTRP
NDUFAF3	NADH:Ubiquinone Oxidoreductase Complex Assembly Factor 3	Protein Coding	Q9BU61	52	GC03P049020	4.22792863845825	https://www.genecards.org/cgi-bin/carddisp.pl?gene=NDUFAF3
INTS7	Integrator Complex Subunit 7	Protein Coding	Q9NVH2	46	GC01M211940	4.22532176971436	https://www.genecards.org/cgi-bin/carddisp.pl?gene=INTS7
MIR146B	MicroRNA 146b	RNA Gene		29	GC10P102436	4.22022533416748	https://www.genecards.org/cgi-bin/carddisp.pl?gene=MIR146B
SLC14A1	Solute Carrier Family 14 Member 1 (Kidd Blood Group)	Protein Coding	Q13336	56	GC18P045687	4.21729707717896	https://www.genecards.org/cgi-bin/carddisp.pl?gene=SLC14A1
PABPC4L	Poly(A) Binding Protein Cytoplasmic 4 Like	Protein Coding	P0CB38	42	GC04M133948	4.21455907821655	https://www.genecards.org/cgi-bin/carddisp.pl?gene=PABPC4L
ALG8	ALG8 Alpha-1,3-Glucosyltransferase	Protein Coding	Q9BVK2	55	GC11M136954	4.21392869949341	https://www.genecards.org/cgi-bin/carddisp.pl?gene=ALG8
NLRP1	NLR Family Pyrin Domain Containing 1	Protein Coding	Q9C000	56	GC17M005499	4.21275997161865	https://www.genecards.org/cgi-bin/carddisp.pl?gene=NLRP1
GALNT2	Polypeptide N-Acetylgalactosaminyltransferase 2	Protein Coding	Q10471	57	GC01P230057	4.20651149749756	https://www.genecards.org/cgi-bin/carddisp.pl?gene=GALNT2
SLC14A2	Solute Carrier Family 14 Member 2	Protein Coding	Q15849	51	GC18P045167	4.19901323318481	https://www.genecards.org/cgi-bin/carddisp.pl?gene=SLC14A2
LPXN	Leupaxin	Protein Coding	O60711	52	GC11M136313	4.19542837142944	https://www.genecards.org/cgi-bin/carddisp.pl?gene=LPXN
FBLN2	Fibulin 2	Protein Coding	P98095	54	GC03P025630	4.19105386734009	https://www.genecards.org/cgi-bin/carddisp.pl?gene=FBLN2
PTRH2	Peptidyl-TRNA Hydrolase 2	Protein Coding	Q9Y3E5	55	GC17M059674	4.19045305252075	https://www.genecards.org/cgi-bin/carddisp.pl?gene=PTRH2
ISL1	ISL LIM Homeobox 1	Protein Coding	P61371	57	GC05P051383	4.17786121368408	https://www.genecards.org/cgi-bin/carddisp.pl?gene=ISL1
DOHH	Deoxyhypusine Hydroxylase	Protein Coding	Q9BU89	47	GC19M104084	4.17749691009521	https://www.genecards.org/cgi-bin/carddisp.pl?gene=DOHH
LRP6	LDL Receptor Related Protein 6	Protein Coding	O75581	60	GC12M034573	4.17574214935303	https://www.genecards.org/cgi-bin/carddisp.pl?gene=LRP6
MGME1	Mitochondrial Genome Maintenance Exonuclease 1	Protein Coding	Q9BQP7	49	GC20P017968	4.16668510437012	https://www.genecards.org/cgi-bin/carddisp.pl?gene=MGME1
MNX1	Motor Neuron And Pancreas Homeobox 1	Protein Coding	P50219	54	GC07M156994	4.16265201568604	https://www.genecards.org/cgi-bin/carddisp.pl?gene=MNX1
CXCL5	C-X-C Motif Chemokine Ligand 5	Protein Coding	P42830	52	GC04M073995	4.15621900558472	https://www.genecards.org/cgi-bin/carddisp.pl?gene=CXCL5
GYS2	Glycogen Synthase 2	Protein Coding	P54840	58	GC12M034669	4.15233469009399	https://www.genecards.org/cgi-bin/carddisp.pl?gene=GYS2
UBTF	Upstream Binding Transcription Factor	Protein Coding	P17480	57	GC17M044205	4.15005159378052	https://www.genecards.org/cgi-bin/carddisp.pl?gene=UBTF
MDN1	Midasin AAA ATPase 1	Protein Coding	Q9NU22	49	GC06M089642	4.14233350753784	https://www.genecards.org/cgi-bin/carddisp.pl?gene=MDN1
HOXB7	Homeobox B7	Protein Coding	P09629	52	GC17M048607	4.13282871246338	https://www.genecards.org/cgi-bin/carddisp.pl?gene=HOXB7
DAB2	DAB Adaptor Protein 2	Protein Coding	P98082	56	GC05M039371	4.12512302398682	https://www.genecards.org/cgi-bin/carddisp.pl?gene=DAB2
PODXL	Podocalyxin Like	Protein Coding	O00592	56	GC07M131500	4.12002944946289	https://www.genecards.org/cgi-bin/carddisp.pl?gene=PODXL
PAAF1	Proteasomal ATPase Associated Factor 1	Protein Coding	Q9BRP4	44	GC11P073876	4.11991310119629	https://www.genecards.org/cgi-bin/carddisp.pl?gene=PAAF1
GMDS	GDP-Mannose 4,6-Dehydratase	Protein Coding	O60547	54	GC06M001624	4.11182	https://www.genecards.org/cgi-bin/carddisp.pl?gene=GMDS
S100A12	S100 Calcium Binding Protein A12	Protein Coding	P80511	50	GC01M153373	4.10365152359009	https://www.genecards.org/cgi-bin/carddisp.pl?gene=S100A12
NFAT5	Nuclear Factor Of Activated T Cells 5	Protein Coding	O94916	53	GC16P069565	4.08946800231934	https://www.genecards.org/cgi-bin/carddisp.pl?gene=NFAT5
GNAI3	G Protein Subunit Alpha I3	Protein Coding	P08754	57	GC01P109548	4.06875944137573	https://www.genecards.org/cgi-bin/carddisp.pl?gene=GNAI3
MYO9A	Myosin IXA	Protein Coding	B2RTY4	51	GC15M071822	4.06676149368286	https://www.genecards.org/cgi-bin/carddisp.pl?gene=MYO9A
ATP2B3	ATPase Plasma Membrane Ca2+ Transporting 3	Protein Coding	Q16720	59	GC0XP153517	4.06622314453125	https://www.genecards.org/cgi-bin/carddisp.pl?gene=ATP2B3
IL1RAP	Interleukin 1 Receptor Accessory Protein	Protein Coding	Q9NPH3	59	GC03P190514	4.06473827362061	https://www.genecards.org/cgi-bin/carddisp.pl?gene=IL1RAP
KLHL25	Kelch Like Family Member 25	Protein Coding	Q9H0H3	42	GC15M159643	4.06336879730225	https://www.genecards.org/cgi-bin/carddisp.pl?gene=KLHL25
APOC4	Apolipoprotein C4	Protein Coding	P55056	45	GC19P143135	4.06137275695801	https://www.genecards.org/cgi-bin/carddisp.pl?gene=APOC4
THY1	Thy-1 Cell Surface Antigen	Protein Coding	P04216	56	GC11M137472	4.05102205276489	https://www.genecards.org/cgi-bin/carddisp.pl?gene=THY1
LOC129929046	ATAC-STARR-Seq Lymphoblastoid Silent Region 21008	Functional Element		7	GC0XP134471	4.05067110061646	https://www.genecards.org/cgi-bin/carddisp.pl?gene=LOC129929046
PDE6H	Phosphodiesterase 6H	Protein Coding	Q13956	51	GC12P068597	4.04278039932251	https://www.genecards.org/cgi-bin/carddisp.pl?gene=PDE6H
TENM2	Teneurin Transmembrane Protein 2	Protein Coding	Q9NT68	46	GC05P166979	4.03871726989746	https://www.genecards.org/cgi-bin/carddisp.pl?gene=TENM2
LOC126805749	BRD4-Independent Group 4 Enhancer GRCh37_chr1:65312286-65313485	Functional Element		10	GC01P064846	4.03143405914307	https://www.genecards.org/cgi-bin/carddisp.pl?gene=LOC126805749
PDC	Phosducin	Protein Coding	P20941	50	GC01M186675	4.0310845375061	https://www.genecards.org/cgi-bin/carddisp.pl?gene=PDC
CNNM2	Cyclin And CBS Domain Divalent Metal Cation Transport Mediator 2	Protein Coding	Q9H8M5	53	GC10P102918	4.03097248077393	https://www.genecards.org/cgi-bin/carddisp.pl?gene=CNNM2
UBE2Q2	Ubiquitin Conjugating Enzyme E2 Q2	Protein Coding	Q8WVN8	44	GC15P075843	4.02215480804443	https://www.genecards.org/cgi-bin/carddisp.pl?gene=UBE2Q2
C11orf65	Chromosome 11 Open Reading Frame 65	Protein Coding	Q8NCR3	43	GC11M108308	4.01175785064697	https://www.genecards.org/cgi-bin/carddisp.pl?gene=C11orf65
IL23A	Interleukin 23 Subunit Alpha	Protein Coding	Q9NPF7	50	GC12P069905	4.00964736938477	https://www.genecards.org/cgi-bin/carddisp.pl?gene=IL23A
KLHL5	Kelch Like Family Member 5	Protein Coding	Q96PQ7	45	GC04P039044	4.00952339172363	https://www.genecards.org/cgi-bin/carddisp.pl?gene=KLHL5
POLM	DNA Polymerase Mu	Protein Coding	Q9NP87	53	GC07M045603	4.00411128997803	https://www.genecards.org/cgi-bin/carddisp.pl?gene=POLM
HTN3	Histatin 3	Protein Coding	P15516	43	GC04P070028	3.99857997894287	https://www.genecards.org/cgi-bin/carddisp.pl?gene=HTN3
STT3B	STT3 Oligosaccharyltransferase Complex Catalytic Subunit B	Protein Coding	Q8TCJ2	56	GC03P031532	3.99724578857422	https://www.genecards.org/cgi-bin/carddisp.pl?gene=STT3B
NEDD9	Neural Precursor Cell Expressed, Developmentally Down-Regulated 9	Protein Coding	Q14511	53	GC06M011183	3.99355435371399	https://www.genecards.org/cgi-bin/carddisp.pl?gene=NEDD9
INF2	Inverted Formin 2	Protein Coding	Q27J81	52	GC14P119285	3.99123668670654	https://www.genecards.org/cgi-bin/carddisp.pl?gene=INF2
PRDM1	PR/SET Domain 1	Protein Coding	O75626	58	GC06P173844	3.99098014831543	https://www.genecards.org/cgi-bin/carddisp.pl?gene=PRDM1
PRMT7	Protein Arginine Methyltransferase 7	Protein Coding	Q9NVM4	55	GC16P114043	3.97085523605347	https://www.genecards.org/cgi-bin/carddisp.pl?gene=PRMT7
BDKRB1	Bradykinin Receptor B1	Protein Coding	P46663	53	GC14P096358	3.96370482444763	https://www.genecards.org/cgi-bin/carddisp.pl?gene=BDKRB1
ADAMTS4	ADAM Metallopeptidase With Thrombospondin Type 1 Motif 4	Protein Coding	O75173	56	GC01M161184	3.96350526809692	https://www.genecards.org/cgi-bin/carddisp.pl?gene=ADAMTS4
MIR93	MicroRNA 93	RNA Gene		30	GC07M106402	3.96180081367493	https://www.genecards.org/cgi-bin/carddisp.pl?gene=MIR93
FZR1	Fizzy And Cell Division Cycle 20 Related 1	Protein Coding	Q9UM11	56	GC19P003506	3.95950794219971	https://www.genecards.org/cgi-bin/carddisp.pl?gene=FZR1
WNT4	Wnt Family Member 4	Protein Coding	P56705	60	GC01M022190	3.95814657211304	https://www.genecards.org/cgi-bin/carddisp.pl?gene=WNT4
RAP1B	RAP1B, Member Of RAS Oncogene Family	Protein Coding	P61224	57	GC12P068610	3.95727849006653	https://www.genecards.org/cgi-bin/carddisp.pl?gene=RAP1B
PHKG1	Phosphorylase Kinase Catalytic Subunit Gamma 1	Protein Coding	Q16816	54	GC07M056080	3.94694447517395	https://www.genecards.org/cgi-bin/carddisp.pl?gene=PHKG1
CD5	CD5 Molecule	Protein Coding	P06127	56	GC11P102951	3.94600439071655	https://www.genecards.org/cgi-bin/carddisp.pl?gene=CD5
PLAA	Phospholipase A2 Activating Protein	Protein Coding	Q9Y263	56	GC09M026903	3.93929266929626	https://www.genecards.org/cgi-bin/carddisp.pl?gene=PLAA
MIR29C	MicroRNA 29c	RNA Gene		27	GC01M207838	3.93829727172852	https://www.genecards.org/cgi-bin/carddisp.pl?gene=MIR29C
WWP2	WW Domain Containing E3 Ubiquitin Protein Ligase 2	Protein Coding	O00308	54	GC16P114131	3.93471813201904	https://www.genecards.org/cgi-bin/carddisp.pl?gene=WWP2
TRIB1	Tribbles Pseudokinase 1	Protein Coding	Q96RU8	48	GC08P125430	3.9319920539856	https://www.genecards.org/cgi-bin/carddisp.pl?gene=TRIB1
GNAT2	G Protein Subunit Alpha Transducin 2	Protein Coding	P19087	57	GC01M109603	3.92946004867554	https://www.genecards.org/cgi-bin/carddisp.pl?gene=GNAT2
RGS2	Regulator Of G Protein Signaling 2	Protein Coding	P41220	53	GC01P192809	3.92903065681458	https://www.genecards.org/cgi-bin/carddisp.pl?gene=RGS2
PSMB9	Proteasome 20S Subunit Beta 9	Protein Coding	P28065	59	GC06P173111	3.92643594741821	https://www.genecards.org/cgi-bin/carddisp.pl?gene=PSMB9
KLF2	KLF Transcription Factor 2	Protein Coding	Q9Y5W3	53	GC19P142497	3.92627811431885	https://www.genecards.org/cgi-bin/carddisp.pl?gene=KLF2
ZFP57	ZFP57 Zinc Finger Protein	Protein Coding	Q9NU63	50	GC06M029672	3.91863584518433	https://www.genecards.org/cgi-bin/carddisp.pl?gene=ZFP57
BCAS3	BCAS3 Microtubule Associated Cell Migration Factor	Protein Coding	Q9H6U6	49	GC17P144905	3.91451740264893	https://www.genecards.org/cgi-bin/carddisp.pl?gene=BCAS3
FAU	FAU Ubiquitin Like And Ribosomal Protein S30 Fusion	Protein Coding	P62861	49	GC11M065120	3.91146850585938	https://www.genecards.org/cgi-bin/carddisp.pl?gene=FAU
SALL1	Spalt Like Transcription Factor 1	Protein Coding	Q9NSC2	57	GC16M051135	3.90875768661499	https://www.genecards.org/cgi-bin/carddisp.pl?gene=SALL1
THBS3	Thrombospondin 3	Protein Coding	P49746	52	GC01M155195	3.89988040924072	https://www.genecards.org/cgi-bin/carddisp.pl?gene=THBS3
MPDU1	Mannose-P-Dolichol Utilization Defect 1	Protein Coding	O75352	54	GC17P007583	3.89963436126709	https://www.genecards.org/cgi-bin/carddisp.pl?gene=MPDU1
FXYD2	FXYD Domain Containing Ion Transport Regulator 2	Protein Coding	P54710	54	GC11M117800	3.89826154708862	https://www.genecards.org/cgi-bin/carddisp.pl?gene=FXYD2
CD27	CD27 Molecule	Protein Coding	P26842	60	GC12P068246	3.89325904846191	https://www.genecards.org/cgi-bin/carddisp.pl?gene=CD27
EPM2A	EPM2A Glucan Phosphatase, Laforin	Protein Coding	B3EWF7	54	GC06M145382	3.89027452468872	https://www.genecards.org/cgi-bin/carddisp.pl?gene=EPM2A
GDF2	Growth Differentiation Factor 2	Protein Coding	Q9UK05	57	GC10P047322	3.8886091709137	https://www.genecards.org/cgi-bin/carddisp.pl?gene=GDF2
MIR33B	MicroRNA 33b	RNA Gene		26	GC17M017813	3.88255524635315	https://www.genecards.org/cgi-bin/carddisp.pl?gene=MIR33B
CDSN	Corneodesmosin	Protein Coding	Q15517	53	GC06M031115	3.86523008346558	https://www.genecards.org/cgi-bin/carddisp.pl?gene=CDSN
INVS	Inversin	Protein Coding	Q9Y283	57	GC09P100099	3.86315202713013	https://www.genecards.org/cgi-bin/carddisp.pl?gene=INVS
TMPRSS2	Transmembrane Serine Protease 2	Protein Coding	O15393	60	GC21M041464	3.86109232902527	https://www.genecards.org/cgi-bin/carddisp.pl?gene=TMPRSS2
NCOA4	Nuclear Receptor Coactivator 4	Protein Coding	Q13772	51	GC10M046005	3.85328936576843	https://www.genecards.org/cgi-bin/carddisp.pl?gene=NCOA4
BAZ1B	Bromodomain Adjacent To Zinc Finger Domain 1B	Protein Coding	Q9UIG0	54	GC07M073440	3.84828853607178	https://www.genecards.org/cgi-bin/carddisp.pl?gene=BAZ1B
UBE2Q1	Ubiquitin Conjugating Enzyme E2 Q1	Protein Coding	Q7Z7E8	42	GC01M154548	3.84798383712769	https://www.genecards.org/cgi-bin/carddisp.pl?gene=UBE2Q1
XAB2	XPA Binding Protein 2	Protein Coding	Q9HCS7	49	GC19M007619	3.84173965454102	https://www.genecards.org/cgi-bin/carddisp.pl?gene=XAB2
EPHB4	EPH Receptor B4	Protein Coding	P54760	66	GC07M106449	3.84054660797119	https://www.genecards.org/cgi-bin/carddisp.pl?gene=EPHB4
PTGR2	Prostaglandin Reductase 2	Protein Coding	Q8N8N7	46	GC14P074160	3.83504343032837	https://www.genecards.org/cgi-bin/carddisp.pl?gene=PTGR2
ANKS6	Ankyrin Repeat And Sterile Alpha Motif Domain Containing 6	Protein Coding	Q68DC2	50	GC09M098731	3.83394551277161	https://www.genecards.org/cgi-bin/carddisp.pl?gene=ANKS6
CPB2	Carboxypeptidase B2	Protein Coding	Q96IY4	57	GC13M046053	3.82910132408142	https://www.genecards.org/cgi-bin/carddisp.pl?gene=CPB2
ADCY9	Adenylate Cyclase 9	Protein Coding	O60503	56	GC16M003953	3.82679605484009	https://www.genecards.org/cgi-bin/carddisp.pl?gene=ADCY9
SF3B2	Splicing Factor 3b Subunit 2	Protein Coding	Q13435	52	GC11P066050	3.8169732093811	https://www.genecards.org/cgi-bin/carddisp.pl?gene=SF3B2
BMI1	BMI1 Proto-Oncogene, Polycomb Ring Finger	Protein Coding	P35226	56	GC10P022373	3.80269765853882	https://www.genecards.org/cgi-bin/carddisp.pl?gene=BMI1
MED24	Mediator Complex Subunit 24	Protein Coding	O75448	44	GC17M040019	3.79759192466736	https://www.genecards.org/cgi-bin/carddisp.pl?gene=MED24
KCNT1	Potassium Sodium-Activated Channel Subfamily T Member 1	Protein Coding	Q5JUK3	56	GC09P135702	3.79435348510742	https://www.genecards.org/cgi-bin/carddisp.pl?gene=KCNT1
IRF5	Interferon Regulatory Factor 5	Protein Coding	Q13568	59	GC07P128937	3.78904104232788	https://www.genecards.org/cgi-bin/carddisp.pl?gene=IRF5
FSIP1	Fibrous Sheath Interacting Protein 1	Protein Coding	Q8NA03	47	GC15M046703	3.78293800354004	https://www.genecards.org/cgi-bin/carddisp.pl?gene=FSIP1
PTBP2	Polypyrimidine Tract Binding Protein 2	Protein Coding	Q9UKA9	53	GC01P096721	3.77699613571167	https://www.genecards.org/cgi-bin/carddisp.pl?gene=PTBP2
BAMBI	BMP And Activin Membrane Bound Inhibitor	Protein Coding	Q13145	55	GC10P028724	3.77324628829956	https://www.genecards.org/cgi-bin/carddisp.pl?gene=BAMBI
SPEN	Spen Family Transcriptional Repressor	Protein Coding	Q96T58	53	GC01P068446	3.76625490188599	https://www.genecards.org/cgi-bin/carddisp.pl?gene=SPEN
CYP21A1P	Cytochrome P450 Family 21 Subfamily A Member 1, Pseudogene	Pseudogene		23	GC06P032005	3.76282119750977	https://www.genecards.org/cgi-bin/carddisp.pl?gene=CYP21A1P
ANO2	Anoctamin 2	Protein Coding	Q9NQ90	50	GC12M034370	3.76209354400635	https://www.genecards.org/cgi-bin/carddisp.pl?gene=ANO2
MTX1	Metaxin 1	Protein Coding	Q13505	49	GC01P155208	3.74646353721619	https://www.genecards.org/cgi-bin/carddisp.pl?gene=MTX1
ADAM28	ADAM Metallopeptidase Domain 28	Protein Coding	Q9UKQ2	53	GC08P024294	3.74639081954956	https://www.genecards.org/cgi-bin/carddisp.pl?gene=ADAM28
KCNK17	Potassium Two Pore Domain Channel Subfamily K Member 17	Protein Coding	Q96T54	46	GC06M103492	3.7351245880127	https://www.genecards.org/cgi-bin/carddisp.pl?gene=KCNK17
CLDN14	Claudin 14	Protein Coding	O95500	54	GC21M036460	3.73359513282776	https://www.genecards.org/cgi-bin/carddisp.pl?gene=CLDN14
GTF2F1	General Transcription Factor IIF Subunit 1	Protein Coding	P35269	46	GC19M104182	3.73294925689697	https://www.genecards.org/cgi-bin/carddisp.pl?gene=GTF2F1
FAF2	Fas Associated Factor Family Member 2	Protein Coding	Q96CS3	52	GC05P176447	3.72620391845703	https://www.genecards.org/cgi-bin/carddisp.pl?gene=FAF2
SAFB2	Scaffold Attachment Factor B2	Protein Coding	Q14151	47	GC19M104150	3.72495603561401	https://www.genecards.org/cgi-bin/carddisp.pl?gene=SAFB2
FBXO7	F-Box Protein 7	Protein Coding	Q9Y3I1	56	GC22P032474	3.71118259429932	https://www.genecards.org/cgi-bin/carddisp.pl?gene=FBXO7
CTHRC1	Collagen Triple Helix Repeat Containing 1	Protein Coding	Q96CG8	52	GC08P103371	3.70941805839539	https://www.genecards.org/cgi-bin/carddisp.pl?gene=CTHRC1
L3MBTL1	L3MBTL Histone Methyl-Lysine Binding Protein 1	Protein Coding	Q9Y468	50	GC20P049149	3.70819902420044	https://www.genecards.org/cgi-bin/carddisp.pl?gene=L3MBTL1
CD163	CD163 Molecule	Protein Coding	Q86VB7	58	GC12M034465	3.70166230201721	https://www.genecards.org/cgi-bin/carddisp.pl?gene=CD163
ADGRE5	Adhesion G Protein-Coupled Receptor E5	Protein Coding	P48960	57	GC19P142433	3.69775319099426	https://www.genecards.org/cgi-bin/carddisp.pl?gene=ADGRE5
UHRF1	Ubiquitin Like With PHD And Ring Finger Domains 1	Protein Coding	Q96T88	53	GC19P141979	3.69035816192627	https://www.genecards.org/cgi-bin/carddisp.pl?gene=UHRF1
TNIP1	TNFAIP3 Interacting Protein 1	Protein Coding	Q15025	51	GC05M151029	3.68868827819824	https://www.genecards.org/cgi-bin/carddisp.pl?gene=TNIP1
NOLC1	Nucleolar And Coiled-Body Phosphoprotein 1	Protein Coding	Q14978	50	GC10P102152	3.67510557174683	https://www.genecards.org/cgi-bin/carddisp.pl?gene=NOLC1
SNCG	Synuclein Gamma	Protein Coding	O76070	55	GC10P120014	3.6743426322937	https://www.genecards.org/cgi-bin/carddisp.pl?gene=SNCG
MT1A	Metallothionein 1A	Protein Coding	P04731	49	GC16P056638	3.66698122024536	https://www.genecards.org/cgi-bin/carddisp.pl?gene=MT1A
TNFSF12	TNF Superfamily Member 12	Protein Coding	O43508	51	GC17P143370	3.65493440628052	https://www.genecards.org/cgi-bin/carddisp.pl?gene=TNFSF12
KCTD11	Potassium Channel Tetramerization Domain Containing 11	Protein Coding	Q693B1	42	GC17P007351	3.6532416343689	https://www.genecards.org/cgi-bin/carddisp.pl?gene=KCTD11
DDX52	DExD-Box Helicase 52	Protein Coding	Q9Y2R4	48	GC17M037609	3.62446928024292	https://www.genecards.org/cgi-bin/carddisp.pl?gene=DDX52
MIR320A	MicroRNA 320a	RNA Gene		30	GC08M022409	3.62218427658081	https://www.genecards.org/cgi-bin/carddisp.pl?gene=MIR320A
TGFBR3	Transforming Growth Factor Beta Receptor 3	Protein Coding	Q03167	60	GC01M091680	3.62083983421326	https://www.genecards.org/cgi-bin/carddisp.pl?gene=TGFBR3
ASAH2B	N-Acylsphingosine Amidohydrolase 2B	Protein Coding	P0C7U1	37	GC10P050739	3.61775684356689	https://www.genecards.org/cgi-bin/carddisp.pl?gene=ASAH2B
MAN1B1	Mannosidase Alpha Class 1B Member 1	Protein Coding	Q9UKM7	60	GC09P137086	3.61530065536499	https://www.genecards.org/cgi-bin/carddisp.pl?gene=MAN1B1
WDR72	WD Repeat Domain 72	Protein Coding	Q3MJ13	47	GC15M162465	3.61405992507935	https://www.genecards.org/cgi-bin/carddisp.pl?gene=WDR72
CASTOR1	Cytosolic Arginine Sensor For MTORC1 Subunit 1	Protein Coding	Q8WTX7	39	GC22M083699	3.60776376724243	https://www.genecards.org/cgi-bin/carddisp.pl?gene=CASTOR1
SLC17A2	Solute Carrier Family 17 Member 2	Protein Coding	O00624	43	GC06M025912	3.60598731040955	https://www.genecards.org/cgi-bin/carddisp.pl?gene=SLC17A2
ACVR1B	Activin A Receptor Type 1B	Protein Coding	P36896	59	GC12P051951	3.60425758361816	https://www.genecards.org/cgi-bin/carddisp.pl?gene=ACVR1B
VANGL2	VANGL Planar Cell Polarity Protein 2	Protein Coding	Q9ULK5	54	GC01P160400	3.60096049308777	https://www.genecards.org/cgi-bin/carddisp.pl?gene=VANGL2
RBMS1	RNA Binding Motif Single Stranded Interacting Protein 1	Protein Coding	P29558	50	GC02M160272	3.5974063873291	https://www.genecards.org/cgi-bin/carddisp.pl?gene=RBMS1
CABIN1	Calcineurin Binding Protein 1	Protein Coding	Q9Y6J0	54	GC22P024011	3.59659	https://www.genecards.org/cgi-bin/carddisp.pl?gene=CABIN1
INSRR	Insulin Receptor Related Receptor	Protein Coding	P14616	52	GC01M156840	3.59328937530518	https://www.genecards.org/cgi-bin/carddisp.pl?gene=INSRR
MAP3K4	Mitogen-Activated Protein Kinase Kinase Kinase 4	Protein Coding	Q9Y6R4	54	GC06P160991	3.59198451042175	https://www.genecards.org/cgi-bin/carddisp.pl?gene=MAP3K4
GYG1	Glycogenin 1	Protein Coding	P46976	59	GC03P148991	3.58425378799438	https://www.genecards.org/cgi-bin/carddisp.pl?gene=GYG1
CITED2	Cbp/P300 Interacting Transactivator With Glu/Asp Rich Carboxy-Terminal Domain 2	Protein Coding	Q99967	55	GC06M139371	3.57884240150452	https://www.genecards.org/cgi-bin/carddisp.pl?gene=CITED2
PYCARD	PYD And CARD Domain Containing	Protein Coding	Q9ULZ3	54	GC16M031201	3.57683229446411	https://www.genecards.org/cgi-bin/carddisp.pl?gene=PYCARD
ZKSCAN5	Zinc Finger With KRAB And SCAN Domains 5	Protein Coding	Q9Y2L8	43	GC07P099504	3.57148456573486	https://www.genecards.org/cgi-bin/carddisp.pl?gene=ZKSCAN5
CYB5B	Cytochrome B5 Type B	Protein Coding	O43169	53	GC16P114124	3.57148027420044	https://www.genecards.org/cgi-bin/carddisp.pl?gene=CYB5B
TBCE	Tubulin Folding Cofactor E	Protein Coding	Q15813	53	GC01P235367	3.56771516799927	https://www.genecards.org/cgi-bin/carddisp.pl?gene=TBCE
DZIP1L	DAZ Interacting Zinc Finger Protein 1 Like	Protein Coding	Q8IYY4	47	GC03M138061	3.56583	https://www.genecards.org/cgi-bin/carddisp.pl?gene=DZIP1L
ALPK1	Alpha Kinase 1	Protein Coding	Q96QP1	52	GC04P112285	3.56359100341797	https://www.genecards.org/cgi-bin/carddisp.pl?gene=ALPK1
MIR3936HG	MIR3936 Host Gene	RNA Gene		21	GC05M132312	3.55851793289185	https://www.genecards.org/cgi-bin/carddisp.pl?gene=MIR3936HG
PLEKHA8	Pleckstrin Homology Domain Containing A8	Protein Coding	Q96JA3	48	GC07P030027	3.55801296234131	https://www.genecards.org/cgi-bin/carddisp.pl?gene=PLEKHA8
DIP2C	Disco Interacting Protein 2 Homolog C	Protein Coding	Q9Y2E4	47	GC10M000274	3.55724811553955	https://www.genecards.org/cgi-bin/carddisp.pl?gene=DIP2C
DPM3	Dolichyl-Phosphate Mannosyltransferase Subunit 3, Regulatory	Protein Coding	Q9P2X0	52	GC01M155139	3.55027341842651	https://www.genecards.org/cgi-bin/carddisp.pl?gene=DPM3
NLGN2	Neuroligin 2	Protein Coding	Q8NFZ4	54	GC17P143360	3.53655004501343	https://www.genecards.org/cgi-bin/carddisp.pl?gene=NLGN2
MCFD2	Multiple Coagulation Factor Deficiency 2, ER Cargo Receptor Complex Subunit	Protein Coding	Q8NI22	56	GC02M046901	3.53117370605469	https://www.genecards.org/cgi-bin/carddisp.pl?gene=MCFD2
HYOU1	Hypoxia Up-Regulated 1	Protein Coding	Q9Y4L1	58	GC11M137448	3.52873754501343	https://www.genecards.org/cgi-bin/carddisp.pl?gene=HYOU1
NALCN	Sodium Leak Channel, Non-Selective	Protein Coding	Q8IZF0	54	GC13M101053	3.52108383178711	https://www.genecards.org/cgi-bin/carddisp.pl?gene=NALCN
SLC12A7	Solute Carrier Family 12 Member 7	Protein Coding	Q9Y666	55	GC05M001050	3.51498699188232	https://www.genecards.org/cgi-bin/carddisp.pl?gene=SLC12A7
HLF	HLF Transcription Factor, PAR BZIP Family Member	Protein Coding	Q16534	50	GC17P055264	3.50892162322998	https://www.genecards.org/cgi-bin/carddisp.pl?gene=HLF
SH2B3	SH2B Adaptor Protein 3	Protein Coding	Q9UQQ2	59	GC12P111405	3.50778722763062	https://www.genecards.org/cgi-bin/carddisp.pl?gene=SH2B3
UGP2	UDP-Glucose Pyrophosphorylase 2	Protein Coding	Q16851	56	GC02P063840	3.5074725151062	https://www.genecards.org/cgi-bin/carddisp.pl?gene=UGP2
UBE2J1	Ubiquitin Conjugating Enzyme E2 J1	Protein Coding	Q9Y385	53	GC06M089326	3.50398778915405	https://www.genecards.org/cgi-bin/carddisp.pl?gene=UBE2J1
LSM4	LSM4 Homolog, U6 Small Nuclear RNA And MRNA Degradation Associated	Protein Coding	Q9Y4Z0	52	GC19M018306	3.50289678573608	https://www.genecards.org/cgi-bin/carddisp.pl?gene=LSM4
NIPSNAP3B	Nipsnap Homolog 3B	Protein Coding	Q9BS92	47	GC09P105773	3.49617195129395	https://www.genecards.org/cgi-bin/carddisp.pl?gene=NIPSNAP3B
ADAMTS5	ADAM Metallopeptidase With Thrombospondin Type 1 Motif 5	Protein Coding	Q9UNA0	57	GC21M026918	3.49437952041626	https://www.genecards.org/cgi-bin/carddisp.pl?gene=ADAMTS5
SLC30A8	Solute Carrier Family 30 Member 8	Protein Coding	Q8IWU4	54	GC08P116950	3.49362850189209	https://www.genecards.org/cgi-bin/carddisp.pl?gene=SLC30A8
COX11	Cytochrome C Oxidase Copper Chaperone COX11	Protein Coding	Q9Y6N1	53	GC17M054951	3.49308395385742	https://www.genecards.org/cgi-bin/carddisp.pl?gene=COX11
CXCL16	C-X-C Motif Chemokine Ligand 16	Protein Coding	Q9H2A7	50	GC17M004733	3.49271130561829	https://www.genecards.org/cgi-bin/carddisp.pl?gene=CXCL16
HIPK2	Homeodomain Interacting Protein Kinase 2	Protein Coding	Q9H2X6	56	GC07M139561	3.4883668422699	https://www.genecards.org/cgi-bin/carddisp.pl?gene=HIPK2
CHRD	Chordin	Protein Coding	Q9H2X0	53	GC03P184380	3.48388648033142	https://www.genecards.org/cgi-bin/carddisp.pl?gene=CHRD
NFATC3	Nuclear Factor Of Activated T Cells 3	Protein Coding	Q12968	55	GC16P068084	3.48286724090576	https://www.genecards.org/cgi-bin/carddisp.pl?gene=NFATC3
NISCH	Nischarin	Protein Coding	Q9Y2I1	57	GC03P052455	3.4814441204071	https://www.genecards.org/cgi-bin/carddisp.pl?gene=NISCH
HFM1	Helicase For Meiosis 1	Protein Coding	A2PYH4	52	GC01M091260	3.48089694976807	https://www.genecards.org/cgi-bin/carddisp.pl?gene=HFM1
NPSR1	Neuropeptide S Receptor 1	Protein Coding	Q6W5P4	52	GC07P034658	3.47310948371887	https://www.genecards.org/cgi-bin/carddisp.pl?gene=NPSR1
CFTR-AS1	CFTR Antisense RNA 1	RNA Gene		20	GC07M117542	3.46688079833984	https://www.genecards.org/cgi-bin/carddisp.pl?gene=CFTR-AS1
SELENOP	Selenoprotein P	Protein Coding	P49908	48	GC05M042800	3.45350074768066	https://www.genecards.org/cgi-bin/carddisp.pl?gene=SELENOP
MIR92A2	MicroRNA 92a-2	RNA Gene		23	GC0XM135347	3.45327615737915	https://www.genecards.org/cgi-bin/carddisp.pl?gene=MIR92A2
TBL2	Transducin Beta Like 2	Protein Coding	Q9Y4P3	50	GC07M079903	3.45139455795288	https://www.genecards.org/cgi-bin/carddisp.pl?gene=TBL2
MYO18B	Myosin XVIIIB	Protein Coding	Q8IUG5	49	GC22P025742	3.44454216957092	https://www.genecards.org/cgi-bin/carddisp.pl?gene=MYO18B
MIR494	MicroRNA 494	RNA Gene		26	GC14P120247	3.4433536529541	https://www.genecards.org/cgi-bin/carddisp.pl?gene=MIR494
MS4A1	Membrane Spanning 4-Domains A1	Protein Coding	P11836	59	GC11P102912	3.4425220489502	https://www.genecards.org/cgi-bin/carddisp.pl?gene=MS4A1
CLK2	CDC Like Kinase 2	Protein Coding	P49760	54	GC01M155262	3.43898248672485	https://www.genecards.org/cgi-bin/carddisp.pl?gene=CLK2
P2RY6	Pyrimidinergic Receptor P2Y6	Protein Coding	Q15077	55	GC11P073264	3.43711256980896	https://www.genecards.org/cgi-bin/carddisp.pl?gene=P2RY6
KLF11	KLF Transcription Factor 11	Protein Coding	O14901	49	GC02P010519	3.43268918991089	https://www.genecards.org/cgi-bin/carddisp.pl?gene=KLF11
LOC130062945	ATAC-STARR-Seq Lymphoblastoid Silent Region 9707	Functional Element		10	GC19P148099	3.42262482643127	https://www.genecards.org/cgi-bin/carddisp.pl?gene=LOC130062945
PRG4	Proteoglycan 4	Protein Coding	Q92954	54	GC01P186296	3.41931319236755	https://www.genecards.org/cgi-bin/carddisp.pl?gene=PRG4
HAGLR	HOXD Antisense Growth-Associated Long Non-Coding RNA	RNA Gene		26	GC02M176172	3.41825199127197	https://www.genecards.org/cgi-bin/carddisp.pl?gene=HAGLR
QSOX2	Quiescin Sulfhydryl Oxidase 2	Protein Coding	Q6ZRP7	48	GC09M136206	3.41737031936646	https://www.genecards.org/cgi-bin/carddisp.pl?gene=QSOX2
CD24	CD24 Molecule	Protein Coding	P25063	46	GC06M106969	3.41589689254761	https://www.genecards.org/cgi-bin/carddisp.pl?gene=CD24
RAP1GDS1	Rap1 GTPase-GDP Dissociation Stimulator 1	Protein Coding	P52306	53	GC04P098261	3.41543483734131	https://www.genecards.org/cgi-bin/carddisp.pl?gene=RAP1GDS1
MMP10	Matrix Metallopeptidase 10	Protein Coding	P09238	56	GC11M102770	3.41190242767334	https://www.genecards.org/cgi-bin/carddisp.pl?gene=MMP10
NEK9	NIMA Related Kinase 9	Protein Coding	Q8TD19	58	GC14M075079	3.41104102134705	https://www.genecards.org/cgi-bin/carddisp.pl?gene=NEK9
HTRA1	HtrA Serine Peptidase 1	Protein Coding	Q92743	57	GC10P123797	3.40080165863037	https://www.genecards.org/cgi-bin/carddisp.pl?gene=HTRA1
WNT7A	Wnt Family Member 7A	Protein Coding	O00755	61	GC03M028069	3.37847948074341	https://www.genecards.org/cgi-bin/carddisp.pl?gene=WNT7A
ADCYAP1R1	ADCYAP Receptor Type I	Protein Coding	P41586	57	GC07P031058	3.37784481048584	https://www.genecards.org/cgi-bin/carddisp.pl?gene=ADCYAP1R1
BANF1	Barrier To Autointegration Nuclear Assembly Factor 1	Protein Coding	O75531	55	GC11P066002	3.37167167663574	https://www.genecards.org/cgi-bin/carddisp.pl?gene=BANF1
DHRS7B	Dehydrogenase/Reductase 7B	Protein Coding	Q6IAN0	45	GC17P143804	3.37097311019897	https://www.genecards.org/cgi-bin/carddisp.pl?gene=DHRS7B
MBD2	Methyl-CpG Binding Domain Protein 2	Protein Coding	Q9UBB5	53	GC18M054151	3.36378645896912	https://www.genecards.org/cgi-bin/carddisp.pl?gene=MBD2
ADGRL3	Adhesion G Protein-Coupled Receptor L3	Protein Coding	Q9HAR2	51	GC04P061201	3.36334705352783	https://www.genecards.org/cgi-bin/carddisp.pl?gene=ADGRL3
CRB1	Crumbs Cell Polarity Complex Component 1	Protein Coding	P82279	54	GC01P197208	3.36018371582031	https://www.genecards.org/cgi-bin/carddisp.pl?gene=CRB1
PSMD9	Proteasome 26S Subunit, Non-ATPase 9	Protein Coding	O00233	54	GC12P137503	3.35865688323975	https://www.genecards.org/cgi-bin/carddisp.pl?gene=PSMD9
PHYHIPL	Phytanoyl-CoA 2-Hydroxylase Interacting Protein Like	Protein Coding	Q96FC7	45	GC10P059176	3.35124540328979	https://www.genecards.org/cgi-bin/carddisp.pl?gene=PHYHIPL
ITIH3	Inter-Alpha-Trypsin Inhibitor Heavy Chain 3	Protein Coding	Q06033	52	GC03P052794	3.34397506713867	https://www.genecards.org/cgi-bin/carddisp.pl?gene=ITIH3
HOXD9	Homeobox D9	Protein Coding	P28356	47	GC02P176122	3.34396266937256	https://www.genecards.org/cgi-bin/carddisp.pl?gene=HOXD9
CDH16	Cadherin 16	Protein Coding	O75309	52	GC16M066908	3.34022903442383	https://www.genecards.org/cgi-bin/carddisp.pl?gene=CDH16
CCNG1	Cyclin G1	Protein Coding	P51959	53	GC05P163458	3.33961486816406	https://www.genecards.org/cgi-bin/carddisp.pl?gene=CCNG1
MPP1	MAGUK P55 Scaffold Protein 1	Protein Coding	Q00013	52	GC0XM154779	3.33730220794678	https://www.genecards.org/cgi-bin/carddisp.pl?gene=MPP1
MRC1	Mannose Receptor C-Type 1	Protein Coding	P22897	52	GC10P017809	3.33337688446045	https://www.genecards.org/cgi-bin/carddisp.pl?gene=MRC1
DDX28	DEAD-Box Helicase 28	Protein Coding	Q9NUL7	46	GC16M074065	3.33089637756348	https://www.genecards.org/cgi-bin/carddisp.pl?gene=DDX28
SLC5A3	Solute Carrier Family 5 Member 3	Protein Coding	P53794	52	GC21P034293	3.32432174682617	https://www.genecards.org/cgi-bin/carddisp.pl?gene=SLC5A3
GYG2	Glycogenin 2	Protein Coding	O15488	52	GC0XP002828	3.32356095314026	https://www.genecards.org/cgi-bin/carddisp.pl?gene=GYG2
LOC107303340	3p25 Von Hippel-Lindau Tumor Suppressor, E3 Ubiquitin Protein Ligase Alu-Mediated Recombination Region	Functional Element		10	GC03P025574	3.32277274131775	https://www.genecards.org/cgi-bin/carddisp.pl?gene=LOC107303340
ZNF346	Zinc Finger Protein 346	Protein Coding	Q9UL40	43	GC05P177022	3.31717395782471	https://www.genecards.org/cgi-bin/carddisp.pl?gene=ZNF346
IL10RA	Interleukin 10 Receptor Subunit Alpha	Protein Coding	Q13651	57	GC11P118000	3.31003093719482	https://www.genecards.org/cgi-bin/carddisp.pl?gene=IL10RA
KLF15	KLF Transcription Factor 15	Protein Coding	Q9UIH9	51	GC03M126293	3.30943536758423	https://www.genecards.org/cgi-bin/carddisp.pl?gene=KLF15
CALML5	Calmodulin Like 5	Protein Coding	Q9NZT1	49	GC10M005498	3.3090991973877	https://www.genecards.org/cgi-bin/carddisp.pl?gene=CALML5
HTN1	Histatin 1	Protein Coding	P15515	42	GC04P070098	3.29563784599304	https://www.genecards.org/cgi-bin/carddisp.pl?gene=HTN1
NOL8	Nucleolar Protein 8	Protein Coding	Q76FK4	48	GC09M092297	3.29131317138672	https://www.genecards.org/cgi-bin/carddisp.pl?gene=NOL8
MLLT3	MLLT3 Super Elongation Complex Subunit	Protein Coding	P42568	51	GC09M020341	3.27921223640442	https://www.genecards.org/cgi-bin/carddisp.pl?gene=MLLT3
AMY1A	Amylase Alpha 1A	Protein Coding	P0DUB6	43	GC01P103651	3.27342319488525	https://www.genecards.org/cgi-bin/carddisp.pl?gene=AMY1A
UBASH3B	Ubiquitin Associated And SH3 Domain Containing B	Protein Coding	Q8TF42	53	GC11P122655	3.27317810058594	https://www.genecards.org/cgi-bin/carddisp.pl?gene=UBASH3B
IPPK	Inositol-Pentakisphosphate 2-Kinase	Protein Coding	Q9H8X2	47	GC09M092613	3.27066373825073	https://www.genecards.org/cgi-bin/carddisp.pl?gene=IPPK
NEK7	NIMA Related Kinase 7	Protein Coding	Q8TDX7	52	GC01P198156	3.26955890655518	https://www.genecards.org/cgi-bin/carddisp.pl?gene=NEK7
B4GAT1	Beta-1,4-Glucuronyltransferase 1	Protein Coding	O43505	50	GC11M066345	3.26733541488647	https://www.genecards.org/cgi-bin/carddisp.pl?gene=B4GAT1
UCN2	Urocortin 2	Protein Coding	Q96RP3	40	GC03M048561	3.26687550544739	https://www.genecards.org/cgi-bin/carddisp.pl?gene=UCN2
MAPKAPK5	MAPK Activated Protein Kinase 5	Protein Coding	Q8IW41	56	GC12P111842	3.26150894165039	https://www.genecards.org/cgi-bin/carddisp.pl?gene=MAPKAPK5
NRAD1	Non-Coding RNA In The Aldehyde Dehydrogenase 1A Pathway	RNA Gene		19	GC13P043910	3.25978469848633	https://www.genecards.org/cgi-bin/carddisp.pl?gene=NRAD1
MIR193A	MicroRNA 193a	RNA Gene		28	GC17P031559	3.25266408920288	https://www.genecards.org/cgi-bin/carddisp.pl?gene=MIR193A
ZNF446	Zinc Finger Protein 446	Protein Coding	Q9NWS9	43	GC19P058474	3.24431753158569	https://www.genecards.org/cgi-bin/carddisp.pl?gene=ZNF446
FAN1	FANCD2 And FANCI Associated Nuclease 1	Protein Coding	Q9Y2M0	51	GC15P183809	3.23809599876404	https://www.genecards.org/cgi-bin/carddisp.pl?gene=FAN1
STC1	Stanniocalcin 1	Protein Coding	P52823	53	GC08M023841	3.23387145996094	https://www.genecards.org/cgi-bin/carddisp.pl?gene=STC1
MIRLET7B	MicroRNA Let-7b	RNA Gene		29	GC22P087150	3.23092937469482	https://www.genecards.org/cgi-bin/carddisp.pl?gene=MIRLET7B
COL14A1	Collagen Type XIV Alpha 1 Chain	Protein Coding	Q05707	52	GC08P120109	3.22560715675354	https://www.genecards.org/cgi-bin/carddisp.pl?gene=COL14A1
NEUROG3	Neurogenin 3	Protein Coding	Q9Y4Z2	52	GC10M069571	3.22371244430542	https://www.genecards.org/cgi-bin/carddisp.pl?gene=NEUROG3
TRN-GTT2-7	TRNA-Asn (Anticodon GTT) 2-7	RNA Gene		10	GC01P176079	3.2160267829895	https://www.genecards.org/cgi-bin/carddisp.pl?gene=TRN-GTT2-7
NPTX1	Neuronal Pentraxin 1	Protein Coding	Q15818	54	GC17M080466	3.21579790115356	https://www.genecards.org/cgi-bin/carddisp.pl?gene=NPTX1
NCOA7	Nuclear Receptor Coactivator 7	Protein Coding	Q8NI08	49	GC06P125781	3.21332693099976	https://www.genecards.org/cgi-bin/carddisp.pl?gene=NCOA7
PSMD3	Proteasome 26S Subunit, Non-ATPase 3	Protein Coding	O43242	54	GC17P039980	3.2105565071106	https://www.genecards.org/cgi-bin/carddisp.pl?gene=PSMD3
DROSHA	Drosha Ribonuclease III	Protein Coding	Q9NRR4	57	GC05M031401	3.21000361442566	https://www.genecards.org/cgi-bin/carddisp.pl?gene=DROSHA
PANX1	Pannexin 1	Protein Coding	Q96RD7	59	GC11P094128	3.20530200004578	https://www.genecards.org/cgi-bin/carddisp.pl?gene=PANX1
MAP3K8	Mitogen-Activated Protein Kinase Kinase Kinase 8	Protein Coding	P41279	59	GC10P031129	3.19745206832886	https://www.genecards.org/cgi-bin/carddisp.pl?gene=MAP3K8
LINC01428	Long Intergenic Non-Protein Coding RNA 1428	RNA Gene		15	GC20M007146	3.1952338218689	https://www.genecards.org/cgi-bin/carddisp.pl?gene=LINC01428
TTLL1	TTL Family Tubulin Polyglutamylase Complex Subunit L1	Protein Coding	O95922	46	GC22M043039	3.19110536575317	https://www.genecards.org/cgi-bin/carddisp.pl?gene=TTLL1
CELSR2	Cadherin EGF LAG Seven-Pass G-Type Receptor 2	Protein Coding	Q9HCU4	53	GC01P111387	3.18813681602478	https://www.genecards.org/cgi-bin/carddisp.pl?gene=CELSR2
CPEB4	Cytoplasmic Polyadenylation Element Binding Protein 4	Protein Coding	Q17RY0	49	GC05P173888	3.18783	https://www.genecards.org/cgi-bin/carddisp.pl?gene=CPEB4
INS-IGF2	INS-IGF2 Readthrough	Protein Coding	F8WCM5	38	GC11M014035	3.1859335899353	https://www.genecards.org/cgi-bin/carddisp.pl?gene=INS-IGF2
PPIF	Peptidylprolyl Isomerase F	Protein Coding	P30405	56	GC10P119961	3.18473720550537	https://www.genecards.org/cgi-bin/carddisp.pl?gene=PPIF
ZPR1	ZPR1 Zinc Finger	Protein Coding	O75312	52	GC11M137384	3.18050384521484	https://www.genecards.org/cgi-bin/carddisp.pl?gene=ZPR1
ID3	Inhibitor Of DNA Binding 3	Protein Coding	Q02535	52	GC01M023557	3.17668533325195	https://www.genecards.org/cgi-bin/carddisp.pl?gene=ID3
KCNA3	Potassium Voltage-Gated Channel Subfamily A Member 3	Protein Coding	P22001	57	GC01M110654	3.17271709442139	https://www.genecards.org/cgi-bin/carddisp.pl?gene=KCNA3
TNP1	Transition Protein 1	Protein Coding	P09430	46	GC02M216859	3.17110395431519	https://www.genecards.org/cgi-bin/carddisp.pl?gene=TNP1
FAF1	Fas Associated Factor 1	Protein Coding	Q9UNN5	54	GC01M050439	3.16592979431152	https://www.genecards.org/cgi-bin/carddisp.pl?gene=FAF1
TREM1	Triggering Receptor Expressed On Myeloid Cells 1	Protein Coding	Q9NP99	55	GC06M041267	3.16415	https://www.genecards.org/cgi-bin/carddisp.pl?gene=TREM1
MIR106B	MicroRNA 106b	RNA Gene		30	GC07M106401	3.16364216804504	https://www.genecards.org/cgi-bin/carddisp.pl?gene=MIR106B
TADA2A	Transcriptional Adaptor 2A	Protein Coding	O75478	48	GC17P037406	3.1602520942688	https://www.genecards.org/cgi-bin/carddisp.pl?gene=TADA2A
MERTK	MER Proto-Oncogene, Tyrosine Kinase	Protein Coding	Q12866	64	GC02P111898	3.1579225063324	https://www.genecards.org/cgi-bin/carddisp.pl?gene=MERTK
TMEM18	Transmembrane Protein 18	Protein Coding	Q96B42	46	GC02M000660	3.15707755088806	https://www.genecards.org/cgi-bin/carddisp.pl?gene=TMEM18
NDUFAF8	NADH:Ubiquinone Oxidoreductase Complex Assembly Factor 8	Protein Coding	A1L188	43	GC17P145382	3.1523265838623	https://www.genecards.org/cgi-bin/carddisp.pl?gene=NDUFAF8
ACTN3	Actinin Alpha 3	Protein Coding	Q08043	53	GC11P066546	3.14951133728027	https://www.genecards.org/cgi-bin/carddisp.pl?gene=ACTN3
DHX40	DEAH-Box Helicase 40	Protein Coding	Q8IX18	45	GC17P059565	3.14600419998169	https://www.genecards.org/cgi-bin/carddisp.pl?gene=DHX40
CTDP1	CTD Phosphatase Subunit 1	Protein Coding	Q9Y5B0	54	GC18P079685	3.14248609542847	https://www.genecards.org/cgi-bin/carddisp.pl?gene=CTDP1
ISCA1P1	Iron-Sulfur Cluster Assembly 1 Pseudogene 1	Pseudogene		11	GC05M062775	3.14054918289185	https://www.genecards.org/cgi-bin/carddisp.pl?gene=ISCA1P1
PARP11	Poly(ADP-Ribose) Polymerase Family Member 11	Protein Coding	Q9NR21	39	GC12M034327	3.1328330039978	https://www.genecards.org/cgi-bin/carddisp.pl?gene=PARP11
ZNF318	Zinc Finger Protein 318	Protein Coding	Q5VUA4	45	GC06M103564	3.13059329986572	https://www.genecards.org/cgi-bin/carddisp.pl?gene=ZNF318
IRF4	Interferon Regulatory Factor 4	Protein Coding	Q15306	57	GC06P000391	3.12777090072632	https://www.genecards.org/cgi-bin/carddisp.pl?gene=IRF4
AKT1S1	AKT1 Substrate 1	Protein Coding	Q96B36	53	GC19M049869	3.12246036529541	https://www.genecards.org/cgi-bin/carddisp.pl?gene=AKT1S1
NEK8	NIMA Related Kinase 8	Protein Coding	Q86SG6	53	GC17P028725	3.12140583992004	https://www.genecards.org/cgi-bin/carddisp.pl?gene=NEK8
HOXD4	Homeobox D4	Protein Coding	P09016	44	GC02P176427	3.11107301712036	https://www.genecards.org/cgi-bin/carddisp.pl?gene=HOXD4
MIR23B	MicroRNA 23b	RNA Gene		29	GC09P095085	3.10853624343872	https://www.genecards.org/cgi-bin/carddisp.pl?gene=MIR23B
HOXD1	Homeobox D1	Protein Coding	Q9GZZ0	45	GC02P176424	3.1068549156189	https://www.genecards.org/cgi-bin/carddisp.pl?gene=HOXD1
INHBB	Inhibin Subunit Beta B	Protein Coding	P09529	53	GC02P151230	3.10668849945068	https://www.genecards.org/cgi-bin/carddisp.pl?gene=INHBB
PRKG2	Protein Kinase CGMP-Dependent 2	Protein Coding	Q13237	59	GC04M081087	3.09487104415894	https://www.genecards.org/cgi-bin/carddisp.pl?gene=PRKG2
HCRTR2	Hypocretin Receptor 2	Protein Coding	O43614	57	GC06P055106	3.09485387802124	https://www.genecards.org/cgi-bin/carddisp.pl?gene=HCRTR2
PIAS4	Protein Inhibitor Of Activated STAT 4	Protein Coding	Q8N2W9	52	GC19P004007	3.09070158004761	https://www.genecards.org/cgi-bin/carddisp.pl?gene=PIAS4
BRAP	BRCA1 Associated Protein	Protein Coding	Q7Z569	50	GC12M111642	3.08593416213989	https://www.genecards.org/cgi-bin/carddisp.pl?gene=BRAP
NRXN2	Neurexin 2	Protein Coding	Q9P2S2	53	GC11M136518	3.08219051361084	https://www.genecards.org/cgi-bin/carddisp.pl?gene=NRXN2
H3C7	H3 Clustered Histone 7	Protein Coding	P68431	42	GC06M104561	3.0809063911438	https://www.genecards.org/cgi-bin/carddisp.pl?gene=H3C7
STX16	Syntaxin 16	Protein Coding	O14662	53	GC20P058771	3.07683110237122	https://www.genecards.org/cgi-bin/carddisp.pl?gene=STX16
CDK10	Cyclin Dependent Kinase 10	Protein Coding	Q15131	57	GC16P089680	3.0750207901001	https://www.genecards.org/cgi-bin/carddisp.pl?gene=CDK10
POLA2	DNA Polymerase Alpha 2, Accessory Subunit	Protein Coding	Q14181	50	GC11P103322	3.06864643096924	https://www.genecards.org/cgi-bin/carddisp.pl?gene=POLA2
SH3BP5	SH3 Domain Binding Protein 5	Protein Coding	O60239	49	GC03M028094	3.06394290924072	https://www.genecards.org/cgi-bin/carddisp.pl?gene=SH3BP5
CDH4	Cadherin 4	Protein Coding	P55283	54	GC20P061252	3.06372547149658	https://www.genecards.org/cgi-bin/carddisp.pl?gene=CDH4
PER1	Period Circadian Regulator 1	Protein Coding	O15534	54	GC17M092462	3.05913400650024	https://www.genecards.org/cgi-bin/carddisp.pl?gene=PER1
H3C8	H3 Clustered Histone 8	Protein Coding	P68431	43	GC06M104562	3.04821491241455	https://www.genecards.org/cgi-bin/carddisp.pl?gene=H3C8
SHF	Src Homology 2 Domain Containing F	Protein Coding	Q7M4L6	40	GC15M045167	3.04663228988647	https://www.genecards.org/cgi-bin/carddisp.pl?gene=SHF
NPAS2	Neuronal PAS Domain Protein 2	Protein Coding	Q99743	51	GC02P100820	3.03799724578857	https://www.genecards.org/cgi-bin/carddisp.pl?gene=NPAS2
NUDC	Nuclear Distribution C, Dynein Complex Regulator	Protein Coding	Q9Y266	54	GC01P069103	3.03747940063477	https://www.genecards.org/cgi-bin/carddisp.pl?gene=NUDC
UIMC1	Ubiquitin Interaction Motif Containing 1	Protein Coding	Q96RL1	53	GC05M176905	3.03002738952637	https://www.genecards.org/cgi-bin/carddisp.pl?gene=UIMC1
CHRNB1	Cholinergic Receptor Nicotinic Beta 1 Subunit	Protein Coding	P11230	58	GC17P143364	3.02295398712158	https://www.genecards.org/cgi-bin/carddisp.pl?gene=CHRNB1
GGT2P	Gamma-Glutamyltransferase 2, Pseudogene	Pseudogene	P36268	38	GC22M084228	3.02201795578003	https://www.genecards.org/cgi-bin/carddisp.pl?gene=GGT2P
ARL3	ARF Like GTPase 3	Protein Coding	P36405	56	GC10M102673	3.0209264755249	https://www.genecards.org/cgi-bin/carddisp.pl?gene=ARL3
POSTN	Periostin	Protein Coding	Q15063	56	GC13M037562	3.01902341842651	https://www.genecards.org/cgi-bin/carddisp.pl?gene=POSTN
UTS2	Urotensin 2	Protein Coding	O95399	51	GC01M007843	3.01486921310425	https://www.genecards.org/cgi-bin/carddisp.pl?gene=UTS2
BAIAP2	BAR/IMD Domain Containing Adaptor Protein 2	Protein Coding	Q9UQB8	53	GC17P081035	3.01411104202271	https://www.genecards.org/cgi-bin/carddisp.pl?gene=BAIAP2
B3GALNT2	Beta-1,3-N-Acetylgalactosaminyltransferase 2	Protein Coding	Q8NCR0	52	GC01M235440	3.00862693786621	https://www.genecards.org/cgi-bin/carddisp.pl?gene=B3GALNT2
FRK	Fyn Related Src Family Tyrosine Kinase	Protein Coding	P42685	56	GC06M115931	3.00842666625977	https://www.genecards.org/cgi-bin/carddisp.pl?gene=FRK
REEP3	Receptor Accessory Protein 3	Protein Coding	Q6NUK4	47	GC10P063521	3.00705289840698	https://www.genecards.org/cgi-bin/carddisp.pl?gene=REEP3
CD244	CD244 Molecule	Protein Coding	Q9BZW8	56	GC01M160830	3.00191974639893	https://www.genecards.org/cgi-bin/carddisp.pl?gene=CD244
CHD3	Chromodomain Helicase DNA Binding Protein 3	Protein Coding	Q12873	56	GC17P143385	2.99980688095093	https://www.genecards.org/cgi-bin/carddisp.pl?gene=CHD3
CCL27	C-C Motif Chemokine Ligand 27	Protein Coding	Q9Y4X3	47	GC09M035645	2.99920415878296	https://www.genecards.org/cgi-bin/carddisp.pl?gene=CCL27
SLC30A5	Solute Carrier Family 30 Member 5	Protein Coding	Q8TAD4	52	GC05P069093	2.99852609634399	https://www.genecards.org/cgi-bin/carddisp.pl?gene=SLC30A5
ARL2	ARF Like GTPase 2	Protein Coding	P36404	53	GC11P103293	2.99609661102295	https://www.genecards.org/cgi-bin/carddisp.pl?gene=ARL2
TEC	Tec Protein Tyrosine Kinase	Protein Coding	P42680	57	GC04M048346	2.99479246139526	https://www.genecards.org/cgi-bin/carddisp.pl?gene=TEC
ARID4B	AT-Rich Interaction Domain 4B	Protein Coding	Q4LE39	49	GC01M235133	2.99366617202759	https://www.genecards.org/cgi-bin/carddisp.pl?gene=ARID4B
ITM2B	Integral Membrane Protein 2B	Protein Coding	Q9Y287	57	GC13P048233	2.9925434589386	https://www.genecards.org/cgi-bin/carddisp.pl?gene=ITM2B
SLC9A2	Solute Carrier Family 9 Member A2	Protein Coding	Q9UBY0	52	GC02P102630	2.98462247848511	https://www.genecards.org/cgi-bin/carddisp.pl?gene=SLC9A2
NEK3	NIMA Related Kinase 3	Protein Coding	P51956	52	GC13M052132	2.98444151878357	https://www.genecards.org/cgi-bin/carddisp.pl?gene=NEK3
HIC2	HIC ZBTB Transcriptional Repressor 2	Protein Coding	Q96JB3	46	GC22P086380	2.97994542121887	https://www.genecards.org/cgi-bin/carddisp.pl?gene=HIC2
OPN4	Opsin 4	Protein Coding	Q9UHM6	53	GC10P086654	2.97571659088135	https://www.genecards.org/cgi-bin/carddisp.pl?gene=OPN4
SERPINA12	Serpin Family A Member 12	Protein Coding	Q8IW75	52	GC14M094487	2.9751935005188	https://www.genecards.org/cgi-bin/carddisp.pl?gene=SERPINA12
POLR2J	RNA Polymerase II Subunit J	Protein Coding	P52435	49	GC07M102473	2.9738564491272	https://www.genecards.org/cgi-bin/carddisp.pl?gene=POLR2J
COL26A1	Collagen Type XXVI Alpha 1 Chain	Protein Coding	Q96A83	46	GC07P101362	2.96944570541382	https://www.genecards.org/cgi-bin/carddisp.pl?gene=COL26A1
TNFRSF13B	TNF Receptor Superfamily Member 13B	Protein Coding	O14836	60	GC17M016929	2.96547555923462	https://www.genecards.org/cgi-bin/carddisp.pl?gene=TNFRSF13B
MARCHF8	Membrane Associated Ring-CH-Type Finger 8	Protein Coding	Q5T0T0	46	GC10M049085	2.96492147445679	https://www.genecards.org/cgi-bin/carddisp.pl?gene=MARCHF8
PTF1A	Pancreas Associated Transcription Factor 1a	Protein Coding	Q7RTS3	54	GC10P023194	2.96457481384277	https://www.genecards.org/cgi-bin/carddisp.pl?gene=PTF1A
SRRT	Serrate, RNA Effector Molecule	Protein Coding	Q9BXP5	50	GC07P100875	2.96044635772705	https://www.genecards.org/cgi-bin/carddisp.pl?gene=SRRT
CHD2	Chromodomain Helicase DNA Binding Protein 2	Protein Coding	O14647	57	GC15P185249	2.95838069915771	https://www.genecards.org/cgi-bin/carddisp.pl?gene=CHD2
VSTM4	V-Set And Transmembrane Domain Containing 4	Protein Coding	Q8IW00	45	GC10M049014	2.95701932907104	https://www.genecards.org/cgi-bin/carddisp.pl?gene=VSTM4
CILP	Cartilage Intermediate Layer Protein	Protein Coding	O75339	54	GC15M065194	2.95665001869202	https://www.genecards.org/cgi-bin/carddisp.pl?gene=CILP
TRIP10	Thyroid Hormone Receptor Interactor 10	Protein Coding	Q15642	50	GC19P006737	2.95585012435913	https://www.genecards.org/cgi-bin/carddisp.pl?gene=TRIP10
SEMA5A	Semaphorin 5A	Protein Coding	Q13591	53	GC05M009036	2.94891595840454	https://www.genecards.org/cgi-bin/carddisp.pl?gene=SEMA5A
MIRLET7D	MicroRNA Let-7d	RNA Gene		30	GC09P094178	2.94738435745239	https://www.genecards.org/cgi-bin/carddisp.pl?gene=MIRLET7D
CA8	Carbonic Anhydrase 8	Protein Coding	P35219	59	GC08M060187	2.94734978675842	https://www.genecards.org/cgi-bin/carddisp.pl?gene=CA8
CDK5RAP3	CDK5 Regulatory Subunit Associated Protein 3	Protein Coding	Q96JB5	46	GC17P047967	2.94531393051147	https://www.genecards.org/cgi-bin/carddisp.pl?gene=CDK5RAP3
RPH3A	Rabphilin 3A	Protein Coding	Q9Y2J0	52	GC12P112570	2.94393634796143	https://www.genecards.org/cgi-bin/carddisp.pl?gene=RPH3A
MNDA	Myeloid Cell Nuclear Differentiation Antigen	Protein Coding	P41218	50	GC01P158831	2.94091987609863	https://www.genecards.org/cgi-bin/carddisp.pl?gene=MNDA
MIR211	MicroRNA 211	RNA Gene		30	GC15M031065	2.93307971954346	https://www.genecards.org/cgi-bin/carddisp.pl?gene=MIR211
SLC5A9	Solute Carrier Family 5 Member 9	Protein Coding	Q2M3M2	49	GC01P048222	2.92162179946899	https://www.genecards.org/cgi-bin/carddisp.pl?gene=SLC5A9
IGH	Immunoglobulin Heavy Locus	Protein Coding		24	GC14M123366	2.91908073425293	https://www.genecards.org/cgi-bin/carddisp.pl?gene=IGH
CTSW	Cathepsin W	Protein Coding	P56202	46	GC11P065879	2.91711664199829	https://www.genecards.org/cgi-bin/carddisp.pl?gene=CTSW
SART1	Spliceosome Associated Factor 1, Recruiter Of U4/U6.U5 Tri-SnRNP	Protein Coding	O43290	49	GC11P103364	2.91266202926636	https://www.genecards.org/cgi-bin/carddisp.pl?gene=SART1
EIF5A2	Eukaryotic Translation Initiation Factor 5A2	Protein Coding	Q9GZV4	50	GC03M170888	2.91190481185913	https://www.genecards.org/cgi-bin/carddisp.pl?gene=EIF5A2
TULP3	TUB Like Protein 3	Protein Coding	O75386	53	GC12P002877	2.91099953651428	https://www.genecards.org/cgi-bin/carddisp.pl?gene=TULP3
PLAAT1	Phospholipase A And Acyltransferase 1	Protein Coding	Q9HDD0	39	GC03P193240	2.90824556350708	https://www.genecards.org/cgi-bin/carddisp.pl?gene=PLAAT1
MIR222	MicroRNA 222	RNA Gene		29	GC0XM045747	2.90769982337952	https://www.genecards.org/cgi-bin/carddisp.pl?gene=MIR222
INPP5A	Inositol Polyphosphate-5-Phosphatase A	Protein Coding	Q14642	51	GC10P132537	2.89764785766602	https://www.genecards.org/cgi-bin/carddisp.pl?gene=INPP5A
HLA-DQB2	Major Histocompatibility Complex, Class II, DQ Beta 2	Protein Coding	P05538	47	GC06M032756	2.89632368087769	https://www.genecards.org/cgi-bin/carddisp.pl?gene=HLA-DQB2
INTS14	Integrator Complex Subunit 14	Protein Coding	Q96SY0	42	GC15M159056	2.89471459388733	https://www.genecards.org/cgi-bin/carddisp.pl?gene=INTS14
RAB29	RAB29, Member RAS Oncogene Family	Protein Coding	O14966	47	GC01M205768	2.89393281936646	https://www.genecards.org/cgi-bin/carddisp.pl?gene=RAB29
PSORS1C1	Psoriasis Susceptibility 1 Candidate 1	Protein Coding	Q9UIG5	41	GC06P031114	2.89197158813477	https://www.genecards.org/cgi-bin/carddisp.pl?gene=PSORS1C1
MMP16	Matrix Metallopeptidase 16	Protein Coding	P51512	58	GC08M088032	2.89103507995605	https://www.genecards.org/cgi-bin/carddisp.pl?gene=MMP16
KLF10	KLF Transcription Factor 10	Protein Coding	Q13118	54	GC08M102648	2.88817501068115	https://www.genecards.org/cgi-bin/carddisp.pl?gene=KLF10
SMARCD1	SWI/SNF Related BAF Chromatin Remodeling Complex Subunit D1	Protein Coding	Q96GM5	53	GC12P050085	2.8836727142334	https://www.genecards.org/cgi-bin/carddisp.pl?gene=SMARCD1
RANBP3	RAN Binding Protein 3	Protein Coding	Q9H6Z4	49	GC19M005916	2.87054586410522	https://www.genecards.org/cgi-bin/carddisp.pl?gene=RANBP3
FAT4	FAT Atypical Cadherin 4	Protein Coding	Q6V0I7	51	GC04P125315	2.86259698867798	https://www.genecards.org/cgi-bin/carddisp.pl?gene=FAT4
CALML3	Calmodulin Like 3	Protein Coding	P27482	52	GC10P005524	2.85730385780334	https://www.genecards.org/cgi-bin/carddisp.pl?gene=CALML3
IL13RA2	Interleukin 13 Receptor Subunit Alpha 2	Protein Coding	Q14627	50	GC0XM115003	2.85582637786865	https://www.genecards.org/cgi-bin/carddisp.pl?gene=IL13RA2
TRIP4	Thyroid Hormone Receptor Interactor 4	Protein Coding	Q15650	52	GC15P184599	2.85386800765991	https://www.genecards.org/cgi-bin/carddisp.pl?gene=TRIP4
PIGW	Phosphatidylinositol Glycan Anchor Biosynthesis Class W	Protein Coding	Q7Z7B1	50	GC17P036534	2.84265947341919	https://www.genecards.org/cgi-bin/carddisp.pl?gene=PIGW
CDKAL1	CDK5 Regulatory Subunit Associated Protein 1 Like 1	Protein Coding	Q5VV42	52	GC06P020534	2.83681154251099	https://www.genecards.org/cgi-bin/carddisp.pl?gene=CDKAL1
ANO6	Anoctamin 6	Protein Coding	Q4KMQ2	52	GC12P045215	2.83535599708557	https://www.genecards.org/cgi-bin/carddisp.pl?gene=ANO6
DAZAP1	DAZ Associated Protein 1	Protein Coding	Q96EP5	51	GC19P001407	2.83413600921631	https://www.genecards.org/cgi-bin/carddisp.pl?gene=DAZAP1
MIR9-1	MicroRNA 9-1	RNA Gene		29	GC01M156420	2.83193588256836	https://www.genecards.org/cgi-bin/carddisp.pl?gene=MIR9-1
RBM4B	RNA Binding Motif Protein 4B	Protein Coding	Q9BQ04	42	GC11M066664	2.83162593841553	https://www.genecards.org/cgi-bin/carddisp.pl?gene=RBM4B
LAMB2	Laminin Subunit Beta 2	Protein Coding	P55268	59	GC03M049121	2.82870054244995	https://www.genecards.org/cgi-bin/carddisp.pl?gene=LAMB2
PIP5KL1	Phosphatidylinositol-4-Phosphate 5-Kinase Like 1	Protein Coding	Q5T9C9	41	GC09M127920	2.82144641876221	https://www.genecards.org/cgi-bin/carddisp.pl?gene=PIP5KL1
LOC110806262	Solute Carrier Family 6 Member 4 Gene Promoter	Functional Element		9	GC17P030235	2.81323432922363	https://www.genecards.org/cgi-bin/carddisp.pl?gene=LOC110806262
CERS4	Ceramide Synthase 4	Protein Coding	Q9HA82	49	GC19P008206	2.8085880279541	https://www.genecards.org/cgi-bin/carddisp.pl?gene=CERS4
TMBIM6	Transmembrane BAX Inhibitor Motif Containing 6	Protein Coding	P55061	47	GC12P049707	2.80174875259399	https://www.genecards.org/cgi-bin/carddisp.pl?gene=TMBIM6
DNASE1L3	Deoxyribonuclease 1L3	Protein Coding	Q13609	56	GC03M058192	2.80060911178589	https://www.genecards.org/cgi-bin/carddisp.pl?gene=DNASE1L3
SRSF12	Serine And Arginine Rich Splicing Factor 12	Protein Coding	Q8WXF0	41	GC06M104082	2.80050420761108	https://www.genecards.org/cgi-bin/carddisp.pl?gene=SRSF12
SNX1	Sorting Nexin 1	Protein Coding	Q13596	53	GC15P064094	2.79983472824097	https://www.genecards.org/cgi-bin/carddisp.pl?gene=SNX1
HERPUD1	Homocysteine Inducible ER Protein With Ubiquitin Like Domain 1	Protein Coding	Q15011	46	GC16P056932	2.7936475276947	https://www.genecards.org/cgi-bin/carddisp.pl?gene=HERPUD1
CACNA2D3	Calcium Voltage-Gated Channel Auxiliary Subunit Alpha2delta 3	Protein Coding	Q8IZS8	53	GC03P063370	2.78931140899658	https://www.genecards.org/cgi-bin/carddisp.pl?gene=CACNA2D3
ADAM15	ADAM Metallopeptidase Domain 15	Protein Coding	Q13444	56	GC01P155050	2.78868579864502	https://www.genecards.org/cgi-bin/carddisp.pl?gene=ADAM15
VPS9D1-AS1	VPS9D1 Antisense RNA 1	RNA Gene		20	GC16P089711	2.78794288635254	https://www.genecards.org/cgi-bin/carddisp.pl?gene=VPS9D1-AS1
XPO7	Exportin 7	Protein Coding	Q9UIA9	47	GC08P021919	2.78539943695068	https://www.genecards.org/cgi-bin/carddisp.pl?gene=XPO7
MUS81	MUS81 Structure-Specific Endonuclease Subunit	Protein Coding	Q96NY9	53	GC11P103358	2.78278779983521	https://www.genecards.org/cgi-bin/carddisp.pl?gene=MUS81
SIX1	SIX Homeobox 1	Protein Coding	Q15475	55	GC14M060643	2.77526235580444	https://www.genecards.org/cgi-bin/carddisp.pl?gene=SIX1
NME7	NME/NM23 Family Member 7	Protein Coding	Q9Y5B8	53	GC01M169134	2.77343654632568	https://www.genecards.org/cgi-bin/carddisp.pl?gene=NME7
NKX6-1	NK6 Homeobox 1	Protein Coding	P78426	53	GC04M084491	2.77299642562866	https://www.genecards.org/cgi-bin/carddisp.pl?gene=NKX6-1
CHASERR	CHD2 Adjacent Suppressive Regulatory RNA	RNA Gene		18	GC15P185387	2.77208709716797	https://www.genecards.org/cgi-bin/carddisp.pl?gene=CHASERR
PRPF3	Pre-MRNA Processing Factor 3	Protein Coding	O43395	54	GC01P150321	2.7701416015625	https://www.genecards.org/cgi-bin/carddisp.pl?gene=PRPF3
CNKSR3	CNKSR Family Member 3	Protein Coding	Q6P9H4	46	GC06M154387	2.7638258934021	https://www.genecards.org/cgi-bin/carddisp.pl?gene=CNKSR3
RDH14	Retinol Dehydrogenase 14	Protein Coding	Q9HBH5	47	GC02M018555	2.75329637527466	https://www.genecards.org/cgi-bin/carddisp.pl?gene=RDH14
HERC4	HECT And RLD Domain Containing E3 Ubiquitin Protein Ligase 4	Protein Coding	Q5GLZ8	46	GC10M067921	2.75300884246826	https://www.genecards.org/cgi-bin/carddisp.pl?gene=HERC4
ANP32BP1	Acidic Nuclear Phosphoprotein 32 Family Member B Pseudogene 1	Pseudogene		7	GC15M075321	2.75275659561157	https://www.genecards.org/cgi-bin/carddisp.pl?gene=ANP32BP1
TIGAR	TP53 Induced Glycolysis Regulatory Phosphatase	Protein Coding	Q9NQ88	51	GC12P068219	2.75116348266602	https://www.genecards.org/cgi-bin/carddisp.pl?gene=TIGAR
RTL4	Retrotransposon Gag Like 4	Protein Coding	Q6ZR62	36	GC0XP112084	2.74759793281555	https://www.genecards.org/cgi-bin/carddisp.pl?gene=RTL4
HMGN2	High Mobility Group Nucleosomal Binding Domain 2	Protein Coding	P05204	49	GC01P069061	2.74323081970215	https://www.genecards.org/cgi-bin/carddisp.pl?gene=HMGN2
ATP6V1G3	ATPase H+ Transporting V1 Subunit G3	Protein Coding	Q96LB4	51	GC01M198492	2.73988342285156	https://www.genecards.org/cgi-bin/carddisp.pl?gene=ATP6V1G3
NHLRC1	NHL Repeat Containing E3 Ubiquitin Protein Ligase 1	Protein Coding	Q6VVB1	53	GC06M018120	2.73588371276855	https://www.genecards.org/cgi-bin/carddisp.pl?gene=NHLRC1
HBS1L	HBS1 Like Translational GTPase	Protein Coding	Q9Y450	52	GC06M134960	2.73063516616821	https://www.genecards.org/cgi-bin/carddisp.pl?gene=HBS1L
DDI2	DNA Damage Inducible 1 Homolog 2	Protein Coding	Q5TDH0	43	GC01P015617	2.72872591018677	https://www.genecards.org/cgi-bin/carddisp.pl?gene=DDI2
H3C11	H3 Clustered Histone 11	Protein Coding	P68431	43	GC06M104558	2.72641277313232	https://www.genecards.org/cgi-bin/carddisp.pl?gene=H3C11
CCT3	Chaperonin Containing TCP1 Subunit 3	Protein Coding	P49368	54	GC01M156308	2.7237446308136	https://www.genecards.org/cgi-bin/carddisp.pl?gene=CCT3
ZFYVE19	Zinc Finger FYVE-Type Containing 19	Protein Coding	Q96K21	45	GC15P184091	2.72286605834961	https://www.genecards.org/cgi-bin/carddisp.pl?gene=ZFYVE19
HLA-DQA2	Major Histocompatibility Complex, Class II, DQ Alpha 2	Protein Coding	P01906	50	GC06P032741	2.70509719848633	https://www.genecards.org/cgi-bin/carddisp.pl?gene=HLA-DQA2
BCL7A	BAF Chromatin Remodeling Complex Subunit BCL7A	Protein Coding	Q4VC05	49	GC12P122019	2.70006704330444	https://www.genecards.org/cgi-bin/carddisp.pl?gene=BCL7A
PPP6R3	Protein Phosphatase 6 Regulatory Subunit 3	Protein Coding	Q5H9R7	45	GC11P068460	2.69401359558105	https://www.genecards.org/cgi-bin/carddisp.pl?gene=PPP6R3
ATP1B2	ATPase Na+/K+ Transporting Subunit Beta 2	Protein Coding	P14415	53	GC17P143378	2.68899583816528	https://www.genecards.org/cgi-bin/carddisp.pl?gene=ATP1B2
TBX21	T-Box Transcription Factor 21	Protein Coding	Q9UL17	59	GC17P047733	2.68755483627319	https://www.genecards.org/cgi-bin/carddisp.pl?gene=TBX21
PRRC2A	Proline Rich Coiled-Coil 2A	Protein Coding	P48634	46	GC06P173082	2.68652176856995	https://www.genecards.org/cgi-bin/carddisp.pl?gene=PRRC2A
HECTD4	HECT Domain E3 Ubiquitin Protein Ligase 4	Protein Coding	Q9Y4D8	47	GC12M112160	2.68152260780334	https://www.genecards.org/cgi-bin/carddisp.pl?gene=HECTD4
H3C10	H3 Clustered Histone 10	Protein Coding	P68431	43	GC06P172947	2.68068647384644	https://www.genecards.org/cgi-bin/carddisp.pl?gene=H3C10
CENPT	Centromere Protein T	Protein Coding	Q96BT3	48	GC16M067828	2.67905473709106	https://www.genecards.org/cgi-bin/carddisp.pl?gene=CENPT
POLR3C	RNA Polymerase III Subunit C	Protein Coding	Q9BUI4	50	GC01P145824	2.67793130874634	https://www.genecards.org/cgi-bin/carddisp.pl?gene=POLR3C
TIMP4	TIMP Metallopeptidase Inhibitor 4	Protein Coding	Q99727	52	GC03M012153	2.67766261100769	https://www.genecards.org/cgi-bin/carddisp.pl?gene=TIMP4
PLAGL1	PLAG1 Like Zinc Finger 1	Protein Coding	Q9UM63	56	GC06M143940	2.67466259002686	https://www.genecards.org/cgi-bin/carddisp.pl?gene=PLAGL1
AQP11	Aquaporin 11	Protein Coding	Q8NBQ7	46	GC11P077589	2.67352676391602	https://www.genecards.org/cgi-bin/carddisp.pl?gene=AQP11
FZD9	Frizzled Class Receptor 9	Protein Coding	O00144	57	GC07P073433	2.67110204696655	https://www.genecards.org/cgi-bin/carddisp.pl?gene=FZD9
FSTL1	Follistatin Like 1	Protein Coding	Q12841	53	GC03M120392	2.66721725463867	https://www.genecards.org/cgi-bin/carddisp.pl?gene=FSTL1
SOCS2	Suppressor Of Cytokine Signaling 2	Protein Coding	O14508	56	GC12P093569	2.66614723205566	https://www.genecards.org/cgi-bin/carddisp.pl?gene=SOCS2
ZNF558	Zinc Finger Protein 558	Protein Coding	Q96NG5	43	GC19M008806	2.66508674621582	https://www.genecards.org/cgi-bin/carddisp.pl?gene=ZNF558
RPL22L1	Ribosomal Protein L22 Like 1	Protein Coding	Q6P5R6	46	GC03M170864	2.66339206695557	https://www.genecards.org/cgi-bin/carddisp.pl?gene=RPL22L1
MIR22	MicroRNA 22	RNA Gene		30	GC17M001713	2.66224098205566	https://www.genecards.org/cgi-bin/carddisp.pl?gene=MIR22
FNBP1L	Formin Binding Protein 1 Like	Protein Coding	Q5T0N5	49	GC01P093448	2.65666437149048	https://www.genecards.org/cgi-bin/carddisp.pl?gene=FNBP1L
TIMM23	Translocase Of Inner Mitochondrial Membrane 23	Protein Coding	O14925	44	GC10P045972	2.65504837036133	https://www.genecards.org/cgi-bin/carddisp.pl?gene=TIMM23
SEC61B	SEC61 Translocon Subunit Beta	Protein Coding	P60468	47	GC09P099222	2.65352439880371	https://www.genecards.org/cgi-bin/carddisp.pl?gene=SEC61B
STX16-NPEPL1	STX16-NPEPL1 Readthrough (NMD Candidate)	RNA Gene		21	GC20P058651	2.65283060073853	https://www.genecards.org/cgi-bin/carddisp.pl?gene=STX16-NPEPL1
ANAPC5	Anaphase Promoting Complex Subunit 5	Protein Coding	Q9UJX4	47	GC12M121308	2.64715194702148	https://www.genecards.org/cgi-bin/carddisp.pl?gene=ANAPC5
NLRC4	NLR Family CARD Domain Containing 4	Protein Coding	Q9NPP4	56	GC02M032224	2.64488506317139	https://www.genecards.org/cgi-bin/carddisp.pl?gene=NLRC4
SESTD1	SEC14 And Spectrin Domain Containing 1	Protein Coding	Q86VW0	42	GC02M179101	2.63940715789795	https://www.genecards.org/cgi-bin/carddisp.pl?gene=SESTD1
UBAP2L	Ubiquitin Associated Protein 2 Like	Protein Coding	Q14157	52	GC01P173372	2.63877964019775	https://www.genecards.org/cgi-bin/carddisp.pl?gene=UBAP2L
RPS6KA4	Ribosomal Protein S6 Kinase A4	Protein Coding	O75676	57	GC11P103220	2.63740682601929	https://www.genecards.org/cgi-bin/carddisp.pl?gene=RPS6KA4
SENP2	SUMO Specific Peptidase 2	Protein Coding	Q9HC62	46	GC03P185582	2.63433742523193	https://www.genecards.org/cgi-bin/carddisp.pl?gene=SENP2
VDAC3	Voltage Dependent Anion Channel 3	Protein Coding	Q9Y277	56	GC08P042906	2.63352155685425	https://www.genecards.org/cgi-bin/carddisp.pl?gene=VDAC3
BRCC3	BRCA1/BRCA2-Containing Complex Subunit 3	Protein Coding	P46736	56	GC0XP155071	2.62447381019592	https://www.genecards.org/cgi-bin/carddisp.pl?gene=BRCC3
ZNF185	Zinc Finger Protein 185 With LIM Domain	Protein Coding	O15231	42	GC0XP152898	2.61947107315063	https://www.genecards.org/cgi-bin/carddisp.pl?gene=ZNF185
C12orf43	Chromosome 12 Open Reading Frame 43	Protein Coding	Q96C57	44	GC12M121000	2.61880302429199	https://www.genecards.org/cgi-bin/carddisp.pl?gene=C12orf43
ZNF593	Zinc Finger Protein 593	Protein Coding	O00488	39	GC01P069037	2.61589670181274	https://www.genecards.org/cgi-bin/carddisp.pl?gene=ZNF593
TIGD4	Tigger Transposable Element Derived 4	Protein Coding	Q8IY51	41	GC04M152769	2.61433696746826	https://www.genecards.org/cgi-bin/carddisp.pl?gene=TIGD4
BANK1	B Cell Scaffold Protein With Ankyrin Repeats 1	Protein Coding	Q8NDB2	48	GC04P101411	2.60876274108887	https://www.genecards.org/cgi-bin/carddisp.pl?gene=BANK1
OTUB1	OTU Deubiquitinase, Ubiquitin Aldehyde Binding 1	Protein Coding	Q96FW1	51	GC11P063985	2.60705184936523	https://www.genecards.org/cgi-bin/carddisp.pl?gene=OTUB1
CISD1	CDGSH Iron Sulfur Domain 1	Protein Coding	Q9NZ45	50	GC10P058269	2.60660028457642	https://www.genecards.org/cgi-bin/carddisp.pl?gene=CISD1
MIR10B	MicroRNA 10b	RNA Gene		30	GC02P176150	2.60573482513428	https://www.genecards.org/cgi-bin/carddisp.pl?gene=MIR10B
PKNOX2	PBX/Knotted 1 Homeobox 2	Protein Coding	Q96KN3	45	GC11P125164	2.59915637969971	https://www.genecards.org/cgi-bin/carddisp.pl?gene=PKNOX2
ERAP2	Endoplasmic Reticulum Aminopeptidase 2	Protein Coding	Q6P179	51	GC05P096875	2.59707307815552	https://www.genecards.org/cgi-bin/carddisp.pl?gene=ERAP2
EDC4	Enhancer Of MRNA Decapping 4	Protein Coding	Q6P2E9	49	GC16P067873	2.5943922996521	https://www.genecards.org/cgi-bin/carddisp.pl?gene=EDC4
ITPK1	Inositol-Tetrakisphosphate 1-Kinase	Protein Coding	Q13572	51	GC14M092936	2.59272146224976	https://www.genecards.org/cgi-bin/carddisp.pl?gene=ITPK1
GPATCH3	G-Patch Domain Containing 3	Protein Coding	Q96I76	41	GC01M026890	2.59261465072632	https://www.genecards.org/cgi-bin/carddisp.pl?gene=GPATCH3
IFT20	Intraflagellar Transport 20	Protein Coding	Q8IY31	47	GC17M092923	2.59194254875183	https://www.genecards.org/cgi-bin/carddisp.pl?gene=IFT20
TM7SF2	Transmembrane 7 Superfamily Member 2	Protein Coding	O76062	50	GC11P065111	2.59158039093018	https://www.genecards.org/cgi-bin/carddisp.pl?gene=TM7SF2
SAA2	Serum Amyloid A2	Protein Coding	P0DJI9	49	GC11M018238	2.58932018280029	https://www.genecards.org/cgi-bin/carddisp.pl?gene=SAA2
PPP2R5B	Protein Phosphatase 2 Regulatory Subunit B'Beta	Protein Coding	Q15173	48	GC11P103286	2.58864688873291	https://www.genecards.org/cgi-bin/carddisp.pl?gene=PPP2R5B
IL37	Interleukin 37	Protein Coding	Q9NZH6	50	GC02P151134	2.58602952957153	https://www.genecards.org/cgi-bin/carddisp.pl?gene=IL37
MIR30C1	MicroRNA 30c-1	RNA Gene		29	GC01P040757	2.58523201942444	https://www.genecards.org/cgi-bin/carddisp.pl?gene=MIR30C1
IRAK4	Interleukin 1 Receptor Associated Kinase 4	Protein Coding	Q9NWZ3	62	GC12P043758	2.57869672775269	https://www.genecards.org/cgi-bin/carddisp.pl?gene=IRAK4
CD2AP	CD2 Associated Protein	Protein Coding	Q9Y5K6	56	GC06P173285	2.57530856132507	https://www.genecards.org/cgi-bin/carddisp.pl?gene=CD2AP
SAT2	Spermidine/Spermine N1-Acetyltransferase Family Member 2	Protein Coding	Q96F10	43	GC17M007626	2.57428979873657	https://www.genecards.org/cgi-bin/carddisp.pl?gene=SAT2
TNIK	TRAF2 And NCK Interacting Kinase	Protein Coding	Q9UKE5	57	GC03M171097	2.5702657699585	https://www.genecards.org/cgi-bin/carddisp.pl?gene=TNIK
GPR61	G Protein-Coupled Receptor 61	Protein Coding	Q9BZJ8	47	GC01P109539	2.56778335571289	https://www.genecards.org/cgi-bin/carddisp.pl?gene=GPR61
SETDB2	SET Domain Bifurcated Histone Lysine Methyltransferase 2	Protein Coding	Q96T68	49	GC13P049444	2.56466245651245	https://www.genecards.org/cgi-bin/carddisp.pl?gene=SETDB2
KIF3A	Kinesin Family Member 3A	Protein Coding	Q9Y496	53	GC05M132689	2.5579080581665	https://www.genecards.org/cgi-bin/carddisp.pl?gene=KIF3A
RFT1	RFT1 Homolog	Protein Coding	Q96AA3	50	GC03M054672	2.55785512924194	https://www.genecards.org/cgi-bin/carddisp.pl?gene=RFT1
IL32	Interleukin 32	Protein Coding	P24001	50	GC16P112319	2.55659008026123	https://www.genecards.org/cgi-bin/carddisp.pl?gene=IL32
CPN2	Carboxypeptidase N Subunit 2	Protein Coding	P22792	49	GC03M194339	2.55185651779175	https://www.genecards.org/cgi-bin/carddisp.pl?gene=CPN2
CDH10	Cadherin 10	Protein Coding	Q9Y6N8	53	GC05M024522	2.55079030990601	https://www.genecards.org/cgi-bin/carddisp.pl?gene=CDH10
MIR155HG	MIR155 Host Gene	RNA Gene	C0HMA1	29	GC21P025821	2.54940128326416	https://www.genecards.org/cgi-bin/carddisp.pl?gene=MIR155HG
SCYL1	SCY1 Like Pseudokinase 1	Protein Coding	Q96KG9	53	GC11P065525	2.54934024810791	https://www.genecards.org/cgi-bin/carddisp.pl?gene=SCYL1
SLC22A10	Solute Carrier Family 22 Member 10	Protein Coding	Q63ZE4	41	GC11P063268	2.54590940475464	https://www.genecards.org/cgi-bin/carddisp.pl?gene=SLC22A10
KDM6B	Lysine Demethylase 6B	Protein Coding	O15054	58	GC17P007834	2.54270935058594	https://www.genecards.org/cgi-bin/carddisp.pl?gene=KDM6B
CFHR5	Complement Factor H Related 5	Protein Coding	Q9BXR6	52	GC01P196977	2.54102563858032	https://www.genecards.org/cgi-bin/carddisp.pl?gene=CFHR5
GNA15	G Protein Subunit Alpha 15	Protein Coding	P30679	50	GC19P141913	2.5378041267395	https://www.genecards.org/cgi-bin/carddisp.pl?gene=GNA15
MIR197	MicroRNA 197	RNA Gene		28	GC01P109598	2.53394937515259	https://www.genecards.org/cgi-bin/carddisp.pl?gene=MIR197
USP25	Ubiquitin Specific Peptidase 25	Protein Coding	Q9UHP3	52	GC21P020716	2.53137445449829	https://www.genecards.org/cgi-bin/carddisp.pl?gene=USP25
PKNOX1	PBX/Knotted 1 Homeobox 1	Protein Coding	P55347	50	GC21P042974	2.52898263931274	https://www.genecards.org/cgi-bin/carddisp.pl?gene=PKNOX1
CREB5	CAMP Responsive Element Binding Protein 5	Protein Coding	Q02930	51	GC07P029826	2.52812266349792	https://www.genecards.org/cgi-bin/carddisp.pl?gene=CREB5
[truncated: 1,807 more rows]
