# Supplementary material for: Transcriptome sequencing combined with experimental verification to explore potential key genes related to uric acid in diabetic retinopathy
Source: PLoS One. 2026 Jun 2;21(6):e0350132. doi: 10.1371/journal.pone.0350132 (PMC13229317; doi:10.1371/journal.pone.0350132)
Supplement: S4 Table — (XLS) [file pone.0350132.s004.xls]

## Sheet: Sheet1
Primer	Sequence
MMP15 F	GAACTGGCTGCGGCTTTATG
MMP15 R	TTGGCTTTCACTCGTACCCC
FOXK1 F	CCCGTGTCCCGTTGTTTTTC
FOXK1 R	GCAACAGGTACGGACTTCCA
Internal reference-GAPDH F	ATGGGCAGCCGTTAGGAAAG
Internal reference-GAPDH R	AGGAAAAGCATCACCCGGAG
