# Supplementary material for: Transcriptome sequencing combined with experimental verification to explore potential key genes related to uric acid in diabetic retinopathy
Source: PLoS One. 2026 Jun 2;21(6):e0350132. doi: 10.1371/journal.pone.0350132 (PMC13229317; doi:10.1371/journal.pone.0350132)
Supplement: S5 Table — (XLSX) [file pone.0350132.s005.xlsx]

## Sheet: Supplementary Table 3
	baseMean	log2FoldChange	lfcSE	stat	pvalue	padj	Sig
SCGB1C1	13.6338642539716	-1.35862	0.266852419079154	-5.09129	3.55636360567232e-07	1.25815253459672e-05	Down
SCGB1C2	12.3446121473072	-1.10251	0.253886359046724	-4.34253	1.40850835077794e-05	0.000205270872006783	Down
SPINK2	8.66472611617638	-1.06958	0.273663672704642	-3.90838	9.2917335355734e-05	0.00090743492934368	Down
CADM2	6.95000840202009	-1.036	0.299170943827689	-3.46292	0.000534355467135472	0.00350307724609156	Down
GPR62	6.42364164740221	-1.02694	0.256926968219851	-3.99701	6.41473570379651e-05	0.000684012050908988	Down
MAP7D2	8.27326185048538	-0.954638	0.374934562066935	-2.54615	0.0108919812904168	0.0373382817928024	Down
TMEM178A	14.7746550068693	-0.949271	0.198505651112852	-4.78209	1.73485705074379e-06	3.9853834618629e-05	Down
CABP5	77.5115501596444	-0.91998	0.172569061920335	-5.33109	9.76275160496428e-08	4.57459264774336e-06	Down
EVPL	7.44686140897601	-0.89784	0.357676818317248	-2.5102	0.0120663423625008	0.0405102753906878	Down
OPRD1	10.0525498858096	-0.891346	0.219281248928387	-4.06485	4.80628215716997e-05	0.000543674650728315	Down
ADTRP	47.1278575260501	-0.891104	0.196556723639263	-4.53357	5.7994628117341e-06	0.000102074873443842	Down
VPS37D	9.46431289620084	-0.89104	0.264742521671896	-3.36568	0.00076353882924897	0.00462932218196323	Down
ULBP3	9.61675402172209	-0.886877	0.224494030940347	-3.95056	7.79682940994403e-05	0.000793306072887718	Down
PVALB	30.4904478295804	-0.886037	0.234122908166291	-3.7845	0.000154020000624881	0.00133796011592553	Down
MKRN3	10.8151374717036	-0.867053	0.243606022311502	-3.55924	0.000371924841233103	0.00266351641107775	Down
FKBP2	151.199412827154	-0.865825	0.182835799241986	-4.73553	2.18482780060778e-06	4.78599043442736e-05	Down
LOC114841035	151.996830835034	-0.862397	0.182757767683123	-4.7188	2.37240013196797e-06	5.08468691668966e-05	Down
NXF3	3.25357448801079	-0.858249	0.406676332666941	-2.1104	0.0348240854464151	0.0906540899838522	Down
RAMP1	40.1044415822587	-0.837576	0.234870459307571	-3.56612	0.000362306525355449	0.00261581614301273	Down
MYO18B	4.64855337709157	-0.832445	0.360658919767144	-2.30812	0.0209922940791542	0.0615927749355403	Down
NOG	43.6346260106365	-0.81232	0.219482711231133	-3.70107	0.000214694900197514	0.0017291676338617	Down
CPEB1	11.205204548722	-0.809668	0.218378313189543	-3.70764	0.000209200050278881	0.00169552686798192	Down
C1QTNF4	23.1996626792839	-0.809081	0.272446459688214	-2.96969	0.00298101891351309	0.0137453237683688	Down
MYZAP	46.539624313649	-0.805408	0.254051512788875	-3.17025	0.00152306272757085	0.00809953425699178	Down
NEU4	17.6449	-0.803105	0.329154181410685	-2.4399	0.0146911399467216	0.0467705643646776	Down
MYBPC2	10.2411470707858	-0.800665	0.281671216936185	-2.84255	0.00447540413804176	0.0187871385219309	Down
CCDC102B	13.6635389600762	-0.797438	0.189995675415029	-4.19714	2.70307594913057e-05	0.000343985861116427	Down
ANKRD35	9.65741228198565	-0.792695	0.221578406086271	-3.57749	0.000346908868930667	0.00252007566952663	Down
RPL38	4004.56514058692	-0.787936	0.144021272524011	-5.47097	4.4758432075351e-08	2.62811855725432e-06	Down
DUSP4	60.615095373468	-0.783548	0.16228904672049	-4.8281	1.37840682385198e-06	3.38056065239678e-05	Down
MEIS1	98.5727344404896	-0.777197	0.177383582454175	-4.38145	1.17893230035713e-05	0.00017938786002531	Down
LPAR3	8.00338065332547	-0.767787	0.271659736139288	-2.82628	0.00470916713281771	0.0195710496612345	Down
NEK2	7.10966696893737	-0.766867	0.266442037552756	-2.87818	0.00399980168144356	0.017204010210975	Down
CCL5	10487.5533963269	-0.761787	0.145524275393858	-5.23478	1.651828511446e-07	6.85484611890687e-06	Down
GSDMA	9.44411720226045	-0.761617	0.289005966927971	-2.6353	0.00840636398515118	0.0306216039232781	Down
NDUFA3	462.465400330471	-0.756846	0.151834582373784	-4.98467	6.20666915651099e-07	1.90109470203002e-05	Down
ZNF442	10.0342	-0.751064	0.184023471007686	-4.08135	4.47751775728991e-05	0.000510978659543625	Down
PPP1R14C	7.81853965446734	-0.750623	0.259332869874228	-2.89444	0.00379837700852134	0.0165614953925648	Down
POLR2L	407.257230051411	-0.749725	0.171084096220843	-4.3822	1.17486929337899e-05	0.000179154907010842	Down
KRT86	17.315291594375	-0.745829	0.277369395638488	-2.68894	0.00716799272020126	0.0271069655220652	Down
H2BC15	16.537495203992	-0.741785	0.213932460392594	-3.46738	0.000525559538218396	0.00345594471437199	Down
IL6	7.19247558127013	-0.739739	0.266902767136598	-2.77157	0.00557874143351083	0.022371472146585	Down
TNNC2	35.5935211146942	-0.73519	0.196258661194939	-3.74603	0.000179656473860109	0.00150255245957116	Down
PET100	582.622085600822	-0.730252	0.166329251266707	-4.3904	1.1314337713772e-05	0.000174601082865418	Down
TKTL1	161.713403267885	-0.72992	0.240101112057318	-3.04005	0.00236535337771848	0.011470910091876	Down
TCL1B	13.7802098448976	-0.729619	0.265448960768062	-2.74862	0.00598462379462191	0.0236229878152565	Down
FXYD1	25.0562294284735	-0.729355	0.224745316213439	-3.24525	0.00117347376731413	0.00656876079163852	Down
LIPC	30.4991572794512	-0.727316	0.265206598642418	-2.74245	0.00609828883475808	0.0239713570279616	Down
RGS1	259.030253029444	-0.721911	0.156938470170994	-4.59996	4.2257271494805e-06	7.9731019856398e-05	Down
NTN4	34.4149038030291	-0.720545	0.213609772528362	-3.37319	0.000743039021142172	0.00453417213806937	Down
FSIP1	32.6750765502365	-0.71697	0.231841876362483	-3.0925	0.00198480436373848	0.010020323421785	Down
TCEAL3	52.744557710787	-0.714792	0.157831592304027	-4.52882	5.93126987460675e-06	0.000103621481476	Down
AMY1A	7.61873548098343	-0.711508	0.133556092660314	-5.32741	9.96229169321964e-08	4.63738124180102e-06	Down
BEX5	15.818105757479	-0.711004	0.174075841329291	-4.08445	4.41819403779905e-05	0.000505482853287556	Down
RGS6	76.446298210393	-0.709835	0.187613908335891	-3.78349	0.000154646965459765	0.00134093701484138	Down
MYBPH	35.7035	-0.709812	0.251235117446803	-2.82529	0.00472379578200853	0.0196145639997661	Down
TMEM40	214.087	-0.70865	0.158770846208085	-4.46335	8.06888588192365e-06	0.000133898822674751	Down
TDRD12	9.06173983040526	-0.706384	0.295717697246511	-2.38871	0.0169076781413913	0.0520537948072257	Down
RPS19	14944.1544334646	-0.705034	0.131860771855304	-5.34681	8.95191334528097e-08	4.26527022724145e-06	Down
C22orf15	32.887419874027	-0.703353	0.162888167564318	-4.31801	1.57441978946519e-05	0.00022301916357079	Down
AK5	81.7979376654637	-0.696241	0.144790092712318	-4.80862	1.5197248920164e-06	3.62892170877644e-05	Down
CRYM	7.75904489135994	-0.69455	0.246826513765908	-2.81392	0.00489416836170539	0.0201446702985727	Down
UGT8	8.64890959661217	-0.691101	0.236888536541471	-2.91741	0.00352951242145	0.0156865987047547	Down
ZNF683	396.852333908013	-0.686625	0.208554471188144	-3.2923	0.000993703703005372	0.00573103832943342	Down
FAM167B	14.1053192809595	-0.685896	0.203993341914453	-3.36235	0.000772833509673785	0.00467565925412302	Down
AREG	111.639950520908	-0.685707	0.224327477934009	-3.05672	0.00223771476165693	0.0109627792273401	Down
MAPK15	6.81474327260917	-0.685585	0.31913486053631	-2.14826	0.0316929928596433	0.084175589706609	Down
KRT81	7.31632538374133	-0.684773	0.248011618695316	-2.76105	0.00576152525755537	0.0229371805793834	Down
NUDC	722.322329419256	-0.684435	0.106750764946945	-6.41153	1.44070426798188e-10	4.53053468804703e-08	Down
NENF	296.438146937435	-0.682548	0.122933395672875	-5.55218	2.82130559372825e-08	1.83982928372574e-06	Down
APOA1	6.97844071077368	-0.682208	0.189336972243033	-3.60314	0.000314394093373124	0.00234034235419415	Down
CLU	2533.33212318359	-0.680898	0.161956552878793	-4.2042	2.62007777258346e-05	0.000335535932668132	Down
SURF2	174.324729647945	-0.680517	0.126267767079575	-5.38948	7.06621891655264e-08	3.54588879035945e-06	Down
GPATCH4	131.006494708021	-0.67725	0.111940579535744	-6.05008	1.44773140064159e-09	2.12674177915868e-07	Down
VASH2	7.14044180678256	-0.675321	0.229073924502096	-2.94805	0.00319787143860465	0.0145461519536144	Down
BEX2	114.296516918102	-0.674446	0.120822214128442	-5.58213	2.37585024890105e-08	1.64003204254628e-06	Down
PF4V1	144.133034849581	-0.674231	0.226293710392463	-2.97945	0.00288764388674074	0.0133925168928305	Down
CCDC3	8.30436443634732	-0.673505	0.229836547014207	-2.93037	0.00338563551171063	0.0151950929674016	Down
TMIGD2	168.248129213772	-0.670552	0.162909022968634	-4.11611	3.85312716180895e-05	0.000454713005317717	Down
CPT1C	6.66397344078129	-0.669457	0.286721469367822	-2.33487	0.0195503053785309	0.0584032871884295	Down
ZNF165	11.6102842036007	-0.669321	0.171159785258223	-3.91051	9.21028481345667e-05	0.000901917222121632	Down
CRIP1	2853.7051729804	-0.66568	0.185388804473431	-3.59073	0.000329757593284699	0.0024291513287724	Down
MAP2	6.15803	-0.664736	0.258132289529274	-2.57518	0.0100188689490929	0.0350586089264622	Down
PRKN	6.45128967700722	-0.664103	0.235740178195643	-2.8171	0.00484600201078975	0.0199929371588005	Down
CA2	325.905	-0.663924	0.156058373148392	-4.25433	2.09674791855745e-05	0.00028177663623463	Down
RP9	118.185360714386	-0.662783	0.102575192611873	-6.46143	1.03716123657188e-10	3.86233385756016e-08	Down
HSPB1	418.453940301584	-0.661221	0.153068866462338	-4.31976	1.56195890826735e-05	0.000221697898805329	Down
HESX1	6.82672290419052	-0.660902	0.273343009979541	-2.41785	0.015612603527673	0.0490201802795875	Down
RPL11	10654.1649954021	-0.659761	0.105328428172487	-6.26385	3.75587937973921e-10	8.67071189278525e-08	Down
ADH6	6.54815019447746	-0.65876	0.227229690042129	-2.89909	0.00374242615157171	0.0163754133299578	Down
RPS17	7742.70230840459	-0.655806	0.109521307955707	-5.98793	2.12522510969603e-09	2.7340055024826e-07	Down
CD34	7.48153728205776	-0.655553	0.233248446586427	-2.81054	0.00494589837627579	0.0202985521817514	Down
GPRC5D	10.7943727470372	-0.655075	0.276689766726496	-2.36754	0.017906635781167	0.0544354034241233	Down
RPL36	4723.53578631169	-0.654688	0.14069123210182	-4.65337	3.26554700254842e-06	6.49027466756499e-05	Down
CXCL3	11.2706962744763	-0.653027	0.200879542173375	-3.25084	0.00115064313441315	0.00646140912503195	Down
MCM10	6.97621118211657	-0.652589	0.239988451865205	-2.71925	0.00654297601711079	0.0252632069899413	Down
COL13A1	35.0229468570626	-0.652244	0.201083087324394	-3.24366	0.00118006259039199	0.00659520762900358	Down
TCEA3	83.4237064102749	-0.651798	0.138982527459175	-4.68978	2.73496924359749e-06	5.64177110293703e-05	Down
CCNE1	38.3852868211803	-0.651004	0.146603388639349	-4.44058	8.97163783794031e-06	0.000144928820827276	Down
TPM2	288.286648497838	-0.650295	0.135548617610185	-4.7975	1.60656967784914e-06	3.75777975392449e-05	Down
BCL7C	412.969583727339	-0.649408	0.151235591936758	-4.29401	1.75470619872478e-05	0.000243439680570141	Down
RSL1D1	961.489678123828	-0.646784	0.0958542475266845	-6.74758	1.50330209389938e-11	1.11509873372381e-08	Down
MYL9	873.403838629976	-0.644585	0.20591991953122	-3.13027	0.00174645609652725	0.00903293136767439	Down
ZNF34	94.8413322137288	-0.642163	0.103630432947541	-6.19667	5.76713788942901e-10	1.17897550343056e-07	Down
RPL35	7381.78491331061	-0.640548	0.131075788285858	-4.88685	1.02459709373016e-06	2.70001368219283e-05	Down
MTFP1	259.722258041343	-0.64037	0.159139649969921	-4.02395	5.72305189480042e-05	0.000623455791865441	Down
KRT10	233.115023386138	-0.639551	0.120527624604654	-5.30626	1.11895081017981e-07	5.07508747270979e-06	Down
METTL21C	51.8154670534026	-0.639072	0.115963433649223	-5.51098	3.56841177410899e-08	2.21910304085082e-06	Down
FXYD2	11.6954186321845	-0.63876	0.192806289214963	-3.31296	0.00092314203342009	0.00538918437084476	Down
HOXB7	8.18528687588192	-0.637245	0.219674682953369	-2.90086	0.00372142667655423	0.0163191536721162	Down
ILDR2	7.75398085442644	-0.636689	0.249241586287659	-2.55451	0.0106338331181265	0.0366933363703018	Down
PLAAT1	17.0012771218476	-0.636105	0.197599925689344	-3.21916	0.00128567934230414	0.00709819248974293	Down
RPL12	8104.29685546715	-0.633716	0.0925834282111415	-6.84481	7.65798956901595e-12	6.37460061124381e-09	Down
TNNC1	10.5853278700793	-0.632492	0.203808676223971	-3.10336	0.00191334903633193	0.00970458860685777	Down
SEM1	215.221822875112	-0.628821	0.126090893436695	-4.98704	6.13098880814323e-07	1.89018785673279e-05	Down
RPL28	18765.1034862009	-0.62836	0.126790941580609	-4.95588	7.20052361702948e-07	2.12753643151526e-05	Down
TCEAL4	76.8073356061521	-0.628207	0.115701243120613	-5.42957	5.64914974775516e-08	2.98287754031654e-06	Down
ARL6IP4	2063.61881997489	-0.626625	0.133054916091429	-4.70952	2.48298357815819e-06	5.24293776095058e-05	Down
BEX3	182.362211052374	-0.625582	0.155633640681434	-4.01958	5.83012310523922e-05	0.000632684601704296	Down
TFPI	16.7871936297079	-0.624443	0.233983796997438	-2.66874	0.00761352887351035	0.0283747819565565	Down
PLAC8L1	5.82439775178341	-0.624133	0.23653767902724	-2.63862	0.00832438450597814	0.0303995781017024	Down
TENT5C	836.022322191645	-0.623733	0.117910450133121	-5.28989	1.22389154559748e-07	5.39541721549842e-06	Down
NOP53	9547.38918237661	-0.622983	0.111233996287177	-5.60065	2.13543461259254e-08	1.49204542409194e-06	Down
CLNK	12.4041588160319	-0.621896	0.226738992346327	-2.74278	0.00609210054281666	0.023967004387378	Down
GAR1	112.860801725526	-0.620664	0.0965570507132234	-6.42795	1.29335056719434e-10	4.3576675896112e-08	Down
HES1	17.4191569030267	-0.617634	0.21817033171514	-2.83097	0.00464065654571373	0.0193716609965767	Down
MAMDC2	102.421984367486	-0.615318	0.141951569837968	-4.3347	1.45956458542891e-05	0.000209901406995981	Down
ETV3L	5.53999285235895	-0.613767	0.208690324288325	-2.94104	0.0032710951484964	0.0147794595933501	Down
RPL36AL	1596.86584894262	-0.611272	0.12859056158401	-4.75363	1.99792652364771e-06	4.44538651511615e-05	Down
GNAZ	357.798711948569	-0.609675	0.158886222137373	-3.83718	0.000124454461235755	0.00113631848064082	Down
RPL27A	12713.7458835757	-0.609	0.121399248247207	-5.0165	5.26202036884331e-07	1.69233750544322e-05	Down
RPL3	27060.1614790018	-0.608548	0.0989516201931621	-6.14996	7.75037163973762e-10	1.3402011476118e-07	Down
RPL22	4122.29848310978	-0.608495	0.0965039640513759	-6.30539	2.87467019866795e-10	7.26418892524111e-08	Down
RPL13	33128.977896635	-0.608459	0.117071858219028	-5.19731	2.0219227188371e-07	8.05978264627149e-06	Down
RBAK-RBAKDN	19.4419905304705	-0.608451	0.167576438031014	-3.63089	0.000282450413489875	0.00216285487083075	Down
MCMDC2	417.852446377546	-0.607652	0.120580266284794	-5.0394	4.66998334581565e-07	1.554939631215e-05	Down
PINX1	88.610364483157	-0.605856	0.104241992152815	-5.81201	6.17268481396687e-09	5.90200424340846e-07	Down
SPTBN4	7.3867628930711	-0.60549	0.253068566073912	-2.39259	0.0167297168881856	0.0516678794597805	Down
GNLY	11786.6488199124	-0.604509	0.155268187942988	-3.89332	9.88817724214572e-05	0.000951241306278749	Down
C9orf78	1023.20492546131	-0.601414	0.0986444338985154	-6.09679	1.08222093537092e-09	1.71320596956844e-07	Down
C19orf18	6.03620690592038	-0.601377	0.208278465896079	-2.88737	0.0038847724723961	0.0168475069742192	Down
CD83	403.288364280569	-0.601369	0.136473258683712	-4.4065	1.05056199817297e-05	0.000164270749570671	Down
RPL32	10526.6959731804	-0.599867	0.102188048538663	-5.87023	4.35196067582564e-09	4.66549966087944e-07	Down
MZB1	207.078769718768	-0.59901	0.205483662622066	-2.91512	0.00355549980294262	0.0157575564395368	Down
MACROD2	38.8403453430335	-0.598977	0.227888402295261	-2.62838	0.0085793473331646	0.0311336917370786	Down
MAP3K7CL	1664.39226302197	-0.597587	0.159753037149494	-3.74069	0.000183515390937577	0.00152850282351834	Down
SLC8A3	19.6620937130964	-0.595431	0.177532108225989	-3.35394	0.00079670740984963	0.00477923126612213	Down
FTCD	8.84658259577007	-0.594722	0.206236752347757	-2.88368	0.00393053216975971	0.0169886868461422	Down
NDUFAF2	60.3195962265369	-0.594117	0.110786662556946	-5.36271	8.19814748331533e-08	3.98666615245345e-06	Down
GREM2	15.0100022089685	-0.593011	0.238761554745207	-2.4837	0.0130026298070707	0.042651880945725	Down
TRIM66	1653.28721242459	-0.592427	0.183926476238644	-3.221	0.00127743894430532	0.007066864152019	Down
STMN1	244.838816265005	-0.590822	0.108543321816928	-5.44319	5.23345843343752e-08	2.8594081193658e-06	Down
GZMB	3098.34181883647	-0.589432	0.14788283303349	-3.9858	6.72520323695274e-05	0.000705996669184853	Down
SFTPD	11.9754929127082	-0.589298	0.192634287162584	-3.05915	0.00221962583546602	0.0108948751986402	Down
SERGEF	178.982559136832	-0.587925	0.0919018467393799	-6.39731	1.58133100103111e-10	4.86330581915288e-08	Down
DPPA4	10.1899969243577	-0.586424	0.245336510232193	-2.39029	0.0168352437805988	0.0519371124349801	Down
FBXO36	12.7569566158846	-0.586157	0.201603857657915	-2.90747	0.00364363791205195	0.0160877129776746	Down
PDLIM1	607.529286584208	-0.586128	0.121375299359584	-4.82906	1.37180685724874e-06	3.37021507585537e-05	Down
CHMP2A	2098.44276955498	-0.585557	0.130374917024291	-4.49133	7.07797224162623e-06	0.0001198404792084	Down
APBB2	12.9825822746552	-0.585198	0.225942008399968	-2.59004	0.00959654238987231	0.0338824030337034	Down
AMY1C	7.16113697231283	-0.583434	0.118726679612934	-4.91409	8.91956255838764e-07	2.45417815356509e-05	Down
RPS6	18381.7080795424	-0.583361	0.094721266751084	-6.15872	7.3337358736063e-10	1.31464093756859e-07	Down
EXO1	7.32525728938597	-0.582306	0.227454542616761	-2.5601	0.0104642898720681	0.0362319955908087	Down
C20orf204	25.9643010791137	-0.581092	0.221826771760669	-2.61958	0.00880390493508828	0.0317978710404375	Down
MRPS17	95.0724307598817	-0.577365	0.113392578973347	-5.09173	3.54805308918091e-07	1.25815253459672e-05	Down
DDIT3	1056.26167089501	-0.575453	0.130744191752929	-4.40137	1.07571152892091e-05	0.000167279053250108	Down
PTCRA	281.857706715646	-0.574183	0.198126180478823	-2.89807	0.00375467490236863	0.0164090193154473	Down
CXADR	80.256816918273	-0.572698	0.141114561004391	-4.05839	4.94119567588659e-05	0.000556267780504942	Down
GJB6	37.4395754534699	-0.572633	0.265507556731769	-2.15675	0.031025322470474	0.0829785179133769	Down
OR2W3	19.9411211380618	-0.572438	0.194381941323757	-2.94491	0.00323045238651738	0.0146536886395425	Down
OCIAD2	191.981829232668	-0.572401	0.106639949930171	-5.36761	7.97886459094227e-08	3.90688279676208e-06	Down
KLHL14	47.509824040627	-0.571611	0.195100712589195	-2.92982	0.00339155046604449	0.0152119906957197	Down
VAMP8	908.070158564244	-0.571201	0.103905985464435	-5.49728	3.85685842252953e-08	2.32248525690278e-06	Down
BEX4	231.544270477677	-0.570118	0.0979856872572957	-5.81839	5.94187729125602e-09	5.76203250123183e-07	Down
SAMD11	68.4823115894496	-0.567825	0.161550229451376	-3.51485	0.000439998250250746	0.00301521319094349	Down
SLC35F2	70.8725724936156	-0.567129	0.116959747453115	-4.84893	1.24131937788446e-06	3.11929606939758e-05	Down
LRRC23	46.3846443416476	-0.566247	0.137234010590241	-4.12614	3.68895589321986e-05	0.000440150219160326	Down
ZC4H2	68.3498343965887	-0.56431	0.110523270123308	-5.1058	3.2939929543617e-07	1.18911465043807e-05	Down
LRRC32	152.939438464333	-0.563873	0.173873374735021	-3.24301	0.00118274001482557	0.00660756176462561	Down
HTR3A	7.07104662630665	-0.563704	0.267207995579775	-2.10961	0.0348920708566068	0.090740486175054	Down
TMSB10	10493.4121771127	-0.563175	0.12237184881382	-4.60216	4.18124900848513e-06	7.94212815021114e-05	Down
NRGN	11986.6920586245	-0.562453	0.175399175023128	-3.2067	0.00134264814762433	0.00733017513002776	Down
HGD	71.8805072375024	-0.562314	0.15739631410639	-3.5726	0.000353458331831892	0.00256107980222893	Down
RPS28	7208.36739105254	-0.561671	0.149249947270715	-3.76329	0.000167690997858578	0.00142522240882687	Down
RPS4X	15052.5358875016	-0.559376	0.117141588036761	-4.77521	1.79520625556535e-06	4.07768278049844e-05	Down
SLCO5A1	50.1407838095636	-0.557059	0.201301920419514	-2.76728	0.00565258317557647	0.0225737849750776	Down
TCEAL9	8.55974488595532	-0.55703	0.186027669829616	-2.99434	0.00275041462223882	0.0128753534918352	Down
MIS18A	41.7227329003592	-0.556299	0.134629168416118	-4.13208	3.59488410078018e-05	0.000430382444248226	Down
MRPL27	154.830937441258	-0.5562	0.128577110753696	-4.32581	1.51975332305506e-05	0.000216799444222745	Down
AVPI1	57.521335428074	-0.553941	0.163490879566324	-3.38821	0.000703512487049169	0.00433597787640801	Down
ITLN1	5.62153153262424	-0.552252	0.21973511324679	-2.51326	0.0119620796057541	0.0402547569091933	Down
PRPF31	845.860463175591	-0.552204	0.101248513815886	-5.45395	4.92635258318346e-08	2.77871906777562e-06	Down
TOE1	216.068875018826	-0.550614	0.09102614354797	-6.04896	1.45780476700157e-09	2.12674177915868e-07	Down
RPL13A	37825.6787458569	-0.549861	0.10546097809591	-5.21388	1.84930488557414e-07	7.54164652327367e-06	Down
NIM1K	5.53922054203582	-0.54975	0.202361204730836	-2.71668	0.00659409507988658	0.0253978975694665	Down
SLC25A18	76.4936958938714	-0.548571	0.123647173973989	-4.43659	9.13968212948421e-06	0.000147139524248386	Down
EDF1	1633.60921450431	-0.548119	0.134702164529046	-4.06912	4.71918270865714e-05	0.000535964321911776	Down
HIRIP3	163.249288392447	-0.545827	0.106574052954068	-5.12158	3.0299073123846e-07	1.12212890116996e-05	Down
SEPTIN4	49.9917641152193	-0.545261	0.136671041000538	-3.98958	6.61894080144087e-05	0.000697428378862173	Down
HYPK	99.4813	-0.545052	0.128749479700432	-4.23343	2.30152676974201e-05	0.000304495465041335	Down
RPL37A	9013.14772910974	-0.544603	0.119859506817428	-4.54367	5.52821553780131e-06	9.85261688607384e-05	Down
HSBP1L1	74.1476414105508	-0.544552	0.101978147322442	-5.33989	9.3005186760957e-08	4.40172708312476e-06	Down
POLR2J	690.87362450861	-0.542767	0.120723475674666	-4.49595	6.92584811303815e-06	0.00011779516549744	Down
PSMC5	1070.36308514912	-0.542225	0.0946198164456602	-5.73057	1.0009491586291e-08	8.14047789871289e-07	Down
OR2B6	11.2851985216398	-0.541046	0.223283640004429	-2.42313	0.015387326504605	0.048452616236463	Down
RPL21	11806.5058267185	-0.539978	0.114975120395096	-4.69648	2.6468589095575e-06	5.53259976796871e-05	Down
SNRPD2	1062.8950200174	-0.539761	0.109237581544069	-4.94116	7.76574080404043e-07	2.22426580176624e-05	Down
PF4	2601.93996558216	-0.539551	0.162159991830347	-3.32728	0.000876997120965271	0.00519360799212704	Down
BAALC	8.12168240173705	-0.538695	0.212223696480641	-2.53834	0.011138095059602	0.0379795622140792	Down
FHL2	43.0105	-0.538492	0.13284260208225	-4.05361	5.04340108795459e-05	0.000565524316922705	Down
TMA7	1377.22138932902	-0.537078	0.11209330781901	-4.79135	1.65661387432675e-06	3.83678280451682e-05	Down
SERPINE1	17.8793378466594	-0.536555	0.200801382589511	-2.67207	0.00753856443188494	0.0281770272782894	Down
COA8	189.544020715095	-0.536276	0.103099379357592	-5.20154	1.97641239992539e-07	7.92300619584822e-06	Down
RPL6	12042.0904611626	-0.532993	0.0871736506784681	-6.11415	9.70718317256809e-10	1.57892355258633e-07	Down
MAGI2	9.46025905512332	-0.532694	0.205883581670882	-2.58736	0.00967158467658366	0.0341100921502941	Down
DMAP1	697.007806334127	-0.532227	0.109981943924983	-4.83922	1.30346980183126e-06	3.22472048351647e-05	Down
SMIM11	39.8035378738744	-0.531943	0.0751413678479315	-7.07923	1.44954201717236e-12	2.27916323166735e-09	Down
GGTA1	231.935275864869	-0.529225	0.128877242219567	-4.10643	4.01827552936243e-05	0.000468390584975352	Down
LRRC75A	554.902517809756	-0.529183	0.0876522143063444	-6.0373	1.56713564278095e-09	2.17276652162058e-07	Down
SMKR1	18.2010886906528	-0.528905	0.144764146281658	-3.65357	0.000258622961807749	0.00201307675057286	Down
NSMCE1	489.092024591255	-0.52858	0.121588107940545	-4.3473	1.37823146466713e-05	0.000201480924137443	Down
GTF3C6	235.852960247659	-0.528225	0.0933215524345406	-5.66027	1.51138489371662e-08	1.14721635019044e-06	Down
CFAP45	209.227361531132	-0.527553	0.178562374651558	-2.95445	0.0031322915641218	0.014303802047553	Down
PRICKLE2	5.55438067488385	-0.527017	0.255953144235571	-2.05904	0.0394905433749466	0.0999261195466683	Down
ZNF416	34.6316444074126	-0.526796	0.121081986131806	-4.35073	1.3568215181222e-05	0.000199380906572661	Down
RPS8	13053.1041861751	-0.526203	0.0916708526126592	-5.74014	9.45996514834947e-09	7.82853607101131e-07	Down
ANP32B	1620.32931505357	-0.526112	0.0835965221541371	-6.29347	3.10440393290642e-10	7.70709123764189e-08	Down
BIRC5	21.1614583950268	-0.52568	0.192880162634844	-2.72542	0.00642188954540135	0.0249112277842584	Down
RPL9	7723.84452044109	-0.525493	0.139530939685715	-3.76614	0.000165790105646383	0.00141076114552132	Down
CA6	49.0782028142693	-0.525482	0.191860443271613	-2.73888	0.00616497417121334	0.0241730533379995	Down
SCGB3A1	9.37904127453402	-0.525095	0.254659639091049	-2.06195	0.0392125545867259	0.0995152187870799	Down
RPS26	4252.94073780893	-0.524424	0.209387474694097	-2.50456	0.0122603723271084	0.0409383031620837	Down
CA3	4.96629793225841	-0.524406	0.244534597766144	-2.14451	0.0319923068094714	0.0847520142763167	Down
TOMM7	1038.54542730205	-0.524302	0.140027890809814	-3.74427	0.0001809210626328	0.00151134235969112	Down
C12orf43	143.215737734932	-0.524223	0.0961550652997437	-5.45185	4.98487809751623e-08	2.77871906777562e-06	Down
VMO1	33.2464189522091	-0.524119	0.23580343626898	-2.2227	0.0262363165379746	0.0729124342751137	Down
TCL1A	443.598671865428	-0.523133	0.186485986848728	-2.80521	0.00502830561255477	0.0205830352106631	Down
MANF	260.951518672019	-0.522958	0.0945927427844201	-5.52852	3.22944124556643e-08	2.05855058855903e-06	Down
CTTN	520.165366927997	-0.522889	0.161702453079008	-3.23365	0.00122220163977831	0.00679849662126686	Down
RPLP2	14048.7449735558	-0.522809	0.115024845979176	-4.54518	5.4888412976018e-06	9.79477846183646e-05	Down
ZNF134	155.78832867001	-0.522563	0.0811239344869338	-6.44154	1.18263561943152e-10	4.08182357331109e-08	Down
GP9	457.661447679602	-0.521982	0.220389806999961	-2.36845	0.0178627537727832	0.0543320155326846	Down
ZNF14	130.230528064076	-0.521971	0.116612267194258	-4.47613	7.60095187145759e-06	0.000127442025986963	Down
NUDT1	159.640636728242	-0.521228	0.162712083035677	-3.20338	0.00135826304973035	0.00739545225730442	Down
PRG2	12.6038821306317	-0.520391	0.154208420494752	-3.3746	0.00073924318073209	0.00451880356394808	Down
CA11	109.825364643452	-0.519855	0.117471696822136	-4.42536	9.62815436065871e-06	0.000153778794986096	Down
JPH3	17.6909883218992	-0.519306	0.164401866029864	-3.15876	0.00158440940862363	0.00836291590504772	Down
PFDN6	158.587251965671	-0.518628	0.143064917826138	-3.62512	0.000288822039848448	0.00219737671284698	Down
LIPH	11.9686666138707	-0.518351	0.225863206958241	-2.29498	0.0217345158255663	0.0632719879546572	Down
RPL35A	5421.87436595661	-0.517561	0.103926910583185	-4.98005	6.35674412471784e-07	1.93735649962448e-05	Down
RBPMS2	33.4286704045653	-0.51731	0.235623997487717	-2.19549	0.0281285381102438	0.0768578765781155	Down
GFI1B	422.825829049651	-0.517166	0.143140435262676	-3.613	0.000302679438868228	0.00228073308808535	Down
ZNF385D	25.7340246343836	-0.516803	0.222502403047245	-2.32268	0.0201961237265358	0.0598023324658315	Down
ZMYND12	6.74393154735888	-0.51602	0.20005683224786	-2.57936	0.0098982264676762	0.0347309205911445	Down
SNRPC	395.692495839485	-0.51516	0.0898876679536129	-5.73116	9.97489270458006e-09	8.14047789871289e-07	Down
ATP5F1E	2330.02004877226	-0.514741	0.114627655778524	-4.49054	7.10413047841853e-06	0.000119964857279356	Down
EMID1	9.11220065445223	-0.514492	0.227705748282091	-2.25946	0.023854662404985	0.067848464668461	Down
NR4A3	35.2360976843087	-0.514457	0.210557342020833	-2.44331	0.0145531751774399	0.0465034991236455	Down
RPL24	5082.15555101628	-0.514315	0.111178240710776	-4.62604	3.72725461604258e-06	7.21537347080965e-05	Down
CCDC12	537.401881328816	-0.513857	0.103421342177451	-4.96858	6.74442059177037e-07	2.02204016513014e-05	Down
MRPL41	736.167605617939	-0.513652	0.129276958980492	-3.97327	7.08929102137241e-05	0.000738193945867851	Down
EGFL7	95.9336323490591	-0.513346	0.200798283806206	-2.55653	0.0105722671733442	0.0365343474407798	Down
TMEM256	132.394926154068	-0.512547	0.151841004352197	-3.37555	0.000736676023489628	0.00450505722057119	Down
WNT11	11.7332590287451	-0.512422	0.191270822736849	-2.67904	0.0073833482635345	0.0277346312187584	Down
TSPYL2	1238.22498327979	-0.512021	0.117765225748634	-4.34781	1.3750181909333e-05	0.000201480924137443	Down
HOXA2	9.8079076785385	-0.511742	0.202517034347186	-2.52691	0.011507221470017	0.038965345711187	Down
WNT3	12.1166006477554	-0.511538	0.250435080527495	-2.0426	0.0410922281346172	0.102792314006181	Down
CTLA4	220.211299992801	-0.511261	0.114175887177895	-4.47784	7.54029964650674e-06	0.000126575065596343	Down
ENKUR	137.92264730171	-0.510843	0.160590701370624	-3.18102	0.0014675642302082	0.00785457693709386	Down
FGFBP2	2550.01592290597	-0.510149	0.138946294048341	-3.67156	0.000241075650996808	0.00190159505978586	Down
PLAAT2	9.11169011559957	-0.509215	0.240982605031492	-2.11308	0.0345941676698991	0.0901218826761306	Down
MZT2B	1314.65091882532	-0.508726	0.148211190292802	-3.43244	0.000598178579061606	0.00381470260130725	Down
CADM1	49.7856407900204	-0.508442	0.191138061211974	-2.66008	0.00781222583222003	0.0289703374611493	Down
RPL14	8790.11671352746	-0.507902	0.0876141547370435	-5.79703	6.75004972749406e-09	6.10903179367804e-07	Down
NEDD8	530.470638090126	-0.507864	0.101022832876236	-5.02722	4.97636291642793e-07	1.62633976051667e-05	Down
MRM3	152.724544233763	-0.506854	0.103979563772986	-4.87456	1.09053094212489e-06	2.82201024799211e-05	Down
H1-2	796.281432675416	-0.505854	0.141884030833144	-3.56527	0.000363488428820383	0.0026230110944606	Down
PDZK1IP1	205.157477864619	-0.505603	0.198174983094715	-2.5513	0.010732259397394	0.0369159462159755	Down
HHLA2	6.96452618393357	-0.504171	0.243453307655151	-2.07092	0.0383666634623292	0.0977820696935236	Down
C19orf73	10.8296673218451	-0.503811	0.172614616765556	-2.9187	0.00351490525253939	0.0156364112633401	Down
RPS11	15874.3013992428	-0.503261	0.109490021262565	-4.59641	4.29826743366956e-06	8.07766035243798e-05	Down
SKOR1	28.3051755880102	-0.50266	0.190186216434404	-2.64299	0.00821780759456756	0.0301348005365964	Down
SNCA	178.782358964268	-0.502611	0.141080950394806	-3.56257	0.000367238562267967	0.00264198927028673	Down
RPL19	15715.7992520133	-0.501929	0.0862691722984381	-5.81818	5.94921367007813e-09	5.76203250123183e-07	Down
C2orf15	11.8122054849811	-0.501621	0.188323327729669	-2.66362	0.00773052729994399	0.0287275976422026	Down
SELENOS	302.888511398929	-0.501488	0.0845486113979991	-5.93136	3.00444588100309e-09	3.57180128914393e-07	Down
RWDD2A	52.296032157658	-0.501145	0.110491627440306	-4.53559	5.74419853128427e-06	0.000101271351054082	Down
PQBP1	513.16729177565	-0.500853	0.0891041272770103	-5.62099	1.89871531780397e-08	1.35700608395172e-06	Down
ZNF830	232.663184446661	-0.50039	0.0877197480611097	-5.70442	1.16738561795658e-08	9.38617834074064e-07	Down
CCDC141	22.9026789314441	-0.500277	0.16441189366836	-3.04283	0.0023436636807276	0.0113813262683515	Down
FEN1	115.381535995915	-0.500048	0.0949111477339761	-5.26859	1.37475075574124e-07	5.85966805557058e-06	Down
SLC16A7	372.940665571051	0.500151196049741	0.0955391852965617	5.23503727289729	1.64951573099446e-07	6.85484611890687e-06	Up
CMPK2	639.389811912435	0.501007178795371	0.244134441988435	2.05217737700076	0.0401524272449401	0.101148955458196	Up
MED12	1346.16790183265	0.501017946400742	0.0885479475395404	5.6581542579179	1.53009582301633e-08	1.15044538463945e-06	Up
PTGFRN	12.6450473111251	0.501045043414075	0.167269092644369	2.9954430641849	0.0027404645728036	0.0128414090598679	Up
FAM153B	40.1370334855259	0.501438830568074	0.190102498146624	2.63772878029894	0.00834633054709409	0.0304482917174345	Up
CSF1	435.677912913276	0.501552399605077	0.165132205030933	3.03727791626791	0.00238725243439741	0.0115494048544129	Up
FRMD8	1928.56086598592	0.501861059192081	0.0982682222630882	5.10705340581491	3.27221288475178e-07	1.18427326169111e-05	Up
ABCA2	4519.53543002115	0.501914403789707	0.0984052304053164	5.10048502221271	3.38784190979905e-07	1.21678555496361e-05	Up
WDR49	13.7913991108213	0.502657111614082	0.184554940012266	2.72361775621218	0.00645711919173207	0.0250067579863712	Up
MAPK12	8.01865383369307	0.503794010348798	0.214219934321401	2.35176	0.0186847940357322	0.0562714189815407	Up
TRPM2	366.320284573985	0.504398652428291	0.118977761622459	4.23943639172547	2.2408167518944e-05	0.000298867086296491	Up
INSC	11.8753306055136	0.504720286950145	0.242902859688462	2.07786885505375	0.0377214398091318	0.0965273227376173	Up
JRK	345.226914052053	0.505097440679751	0.0995498914589017	5.07381206827609	3.89924167234666e-07	1.34909948423906e-05	Up
AP5B1	5973.92883590123	0.505732707833974	0.14399720749704	3.51210080129068	0.000444579342184839	0.00304071641916755	Up
CCDC194	13.5917889178504	0.505994649613512	0.19825124119246	2.55228994567705	0.0107017418227094	0.0368521822223397	Up
IL1RL1	68.9489067865822	0.506027984232488	0.236921114555096	2.13585009163382	0.0326916346867802	0.0861007486418438	Up
PTAR1	1191.92813794455	0.50636280544278	0.0896352331692145	5.64914919657611	1.61243869317046e-08	1.18226010088369e-06	Up
NLRC5	6956.09857449012	0.508512279137251	0.0778106333766144	6.53525433568932	6.35015353998947e-11	2.56745779269689e-08	Up
UVSSA	861.907553915856	0.508575811524707	0.0899461723289079	5.65422405819547	1.56551883577106e-08	1.16598194973664e-06	Up
SLC4A8	111.907042175731	0.510304145215989	0.0872782560169054	5.84686459726173	5.00924920929059e-09	5.13665837396168e-07	Up
KISS1R	31.7943736175531	0.512774311645756	0.160079635226111	3.20324512809806	0.00135888262294996	0.00739597999898647	Up
SASH1	69.0009213345905	0.513153858570973	0.160717201735208	3.19289940983684	0.00140852002879411	0.00759602398150358	Up
GPM6B	34.6740764168054	0.51353375865898	0.128544199732531	3.99499751624359	6.4694931182121e-05	0.000687827175926517	Up
NEK5	9.34684905790952	0.51393279114059	0.189381958489592	2.71373680597371	0.00665289996540228	0.0255620926989975	Up
DEPP1	20.5047708484492	0.514531336754381	0.168574173764705	3.05225483396146	0.0022712918575441	0.0110984292389871	Up
LRRC7	4.47637104124956	0.515427927777404	0.240731883348615	2.14108709078219	0.0322670155135036	0.0852521539454051	Up
ADAMTSL4	2145.1359348654	0.515753605788905	0.147689502631176	3.49214803083801	0.000479152620077067	0.0032241981582076	Up
PHF24	35.500861801943	0.515858859543948	0.217394698355896	2.37291370693612	0.0176483865705679	0.0537774156675508	Up
PDGFRB	290.805416248754	0.516063516421674	0.156362731595015	3.3004253069606	0.000965384071453474	0.00560112750928172	Up
SEZ6L	40.6139293183372	0.516073442884733	0.156516878125974	3.29723828550534	0.000976406247705416	0.00565603133812546	Up
LOC105375434	5.64763501676159	0.516649638574813	0.216190023407153	2.38979408222645	0.0168578215410953	0.0519840995049115	Up
PFKFB4	1655.37172071924	0.517679888456637	0.14554177087932	3.5569162401211	0.000375233731054187	0.00268043035242191	Up
FBXL18	229.652912351798	0.51888148909851	0.08406442462837	6.17242658107004	6.72497594538297e-10	1.30363198086458e-07	Up
ZNF8	222.517810871108	0.519077921298672	0.0793666790555134	6.54024998243407	6.14160885993096e-11	2.55617373461421e-08	Up
TLN1	21957.8989186102	0.51916922878157	0.0930955266511014	5.57673657862516	2.45072545695679e-08	1.67942843290511e-06	Up
CCDC88A	511.131525739279	0.519324459449262	0.123385356834878	4.20896346836565	2.56544858498242e-05	0.000331237800420495	Up
AGO3	799.365931574369	0.519492456737388	0.066661182534559	7.79302792098038	6.54221575538457e-15	8.21193452665821e-11	Up
HAVCR1	20.5180002749157	0.519613343399146	0.141335183617458	3.67646137429974	0.000236491643779829	0.00187065022421932	Up
C1orf100	10.0201623254462	0.519860079160195	0.169800749058815	3.06158884481792	0.00220165642936401	0.0108329764019228	Up
AHNAK	27023.3758098422	0.520378159618321	0.0897550126116341	5.79776153416605	6.72059227936723e-09	6.10903179367804e-07	Up
LAMB2	96.6104819985059	0.520547454431563	0.162629216134757	3.20082373145197	0.00137035335144587	0.00744123955345758	Up
SMG1	3048.43652510322	0.520770491079874	0.0844656431542496	6.16547120974207	7.02735556518426e-10	1.30847511319635e-07	Up
ABHD12B	46.7664423698645	0.521709658152257	0.203940095833471	2.55815148080672	0.0105230242181756	0.0364086346482647	Up
DUSP1	53759.8344890421	0.521781247369566	0.138099481743724	3.77829982257177	0.000157902703704497	0.00136165823285944	Up
LDHD	39.4815997596994	0.52198652032594	0.201401756091014	2.59176747242488	0.00954842849259069	0.0337705283294752	Up
TREML4	136.422025483623	0.522078912286126	0.236575836760145	2.20681418455867	0.0273270436706976	0.0752113346242234	Up
FOXN2	687.793197800942	0.522161441741682	0.0988579712383115	5.28193564161797	1.27826105589937e-07	5.58292351914569e-06	Up
GRIK1	17.7144046699254	0.522789177390111	0.133290973609609	3.92216489408568	8.77568987021078e-05	0.000870787728136774	Up
BRCA2	47.3898705871813	0.52360078207912	0.128801741437837	4.06516850031739	4.79977721540615e-05	0.000543674650728315	Up
ZNF81	246.739136971287	0.524731162751832	0.0750341643989781	6.99322991006719	2.68628748982723e-12	3.45578675168593e-09	Up
COL27A1	7.98083906978222	0.525527827513409	0.267890190362319	1.96172852317824	0.0497940991913947	0.11926816141798	Up
WDFY4	1950.67436107325	0.525855301183041	0.113967534501082	4.61407982093401	3.94840672300202e-06	7.58126235240185e-05	Up
TNFSF15	8.15187803617506	0.526067465286256	0.235043033551994	2.23817510068804	0.0252096387154322	0.0707259312970025	Up
LOC102723475	11.249906673383	0.526241149660564	0.201648174954495	2.60969954119009	0.00906217774935584	0.0324737597698492	Up
C10orf105	499.918324717067	0.526276289790859	0.143775113897604	3.66041295690207	0.000251809086511997	0.00197087963674296	Up
CIC	3952.3539350538	0.52638191518249	0.121080262823115	4.34738001809159	1.37773392800284e-05	0.000201480924137443	Up
SRCAP	3216.23934766175	0.526732445557535	0.091252048032979	5.77228080806658	7.82056423362111e-09	6.80846548848587e-07	Up
PLPP7	10.0469491154574	0.527012654969006	0.199983647674364	2.63527873952549	0.00840682151381071	0.0306216039232781	Up
DYSF	6857.10891830904	0.527800253991475	0.17937456547306	2.94244756830222	0.00325628922498165	0.0147360885266119	Up
FLCN	890.451661557376	0.528242771604731	0.0955865405162911	5.52633005391278	3.26998706236258e-08	2.07504874078443e-06	Up
TMC3	8.70716772696803	0.528323572973904	0.189002659170621	2.79532349064445	0.00518478058248722	0.0211318634858228	Up
BAHCC1	119.454731146981	0.528958551626053	0.162742289901435	3.2502833279931	0.00115290084177082	0.00647151916378376	Up
ZNF66	77.4408963962358	0.529469465472072	0.164029390241946	3.22789388347476	0.00124705225722429	0.00692040646744352	Up
DST	69.8915838061486	0.529666339381536	0.113589445978574	4.66298901996093	3.11649387288522e-06	6.27437040006589e-05	Up
AJM1	371.282168610949	0.529869994765849	0.128232324112419	4.13210942274835	3.59449221451823e-05	0.000430382444248226	Up
FAM20C	217.206835289269	0.530204265937163	0.169554328572996	3.12704647766572	0.00176572010995732	0.00910926185782212	Up
SHTN1	246.423980806116	0.530369416330827	0.149280865427912	3.55282919087139	0.000381111840979079	0.00271419912516102	Up
KIAA1614	61.6284027383243	0.530438110289468	0.116813878528245	4.54088261576909	5.601921637373e-06	9.94639812929301e-05	Up
KLHL21	1386.77684844739	0.53093208501597	0.112981210660989	4.69929541301414	2.61060597794996e-06	5.48111056290355e-05	Up
GRK7	7.8993472657768	0.531776642561889	0.156715746080455	3.39325598009075	0.00069067063725434	0.00427171336878766	Up
CRACR2A	319.892453711099	0.531822313032396	0.116383445160229	4.56957011626712	4.88725641804301e-06	8.97011226611241e-05	Up
PPARG	5.04212108715198	0.531824973859284	0.232565944401252	2.28677064145605	0.0222092139613355	0.0642573270837985	Up
ADA2	3815.96949214945	0.532413171604335	0.0806498775176546	6.60153726194795	4.0691595778721e-11	1.93065179235566e-08	Up
C1orf167	192.035317828971	0.532428615878769	0.10800903807423	4.92948206346261	8.24479044372209e-07	2.31492122160935e-05	Up
CACNA1D	15.1459131500346	0.532554366589624	0.172820647343016	3.08154363947384	0.00205930288417089	0.010302554282175	Up
MCC	66.9695588873109	0.533521537192859	0.124102587431861	4.29903637170976	1.71542322215667e-05	0.0002391621085393	Up
IMPG2	16.7424270484582	0.53356784500604	0.142622105976644	3.74113003978091	0.000183194697049188	0.00152673036392406	Up
GRN	11463.8225966175	0.533847376711486	0.12736581402828	4.19144949360549	2.77177896553737e-05	0.000351149902787102	Up
PKDREJ	13.5938265111907	0.5339473612639	0.172847510899561	3.08912380910228	0.00200747761743716	0.0101188453966867	Up
FLNA	45847.2120133941	0.534192494520657	0.102747848269817	5.19906259367946	2.00296073530497e-07	8.00675066816402e-06	Up
STEAP3	50.6872713571824	0.53498615947095	0.144949447251075	3.69084649591157	0.000223508997143924	0.0017839119112147	Up
PFKFB2	277.654341108379	0.535075893799146	0.121224624812482	4.41392080715315	1.01515106372884e-05	0.000159438431773883	Up
LYNX1	77.8771237687917	0.535275310087853	0.174510032511499	3.06730393882989	0.00215999106267898	0.0106762254725708	Up
LOC105375112	237.207857820261	0.536940463889958	0.215303614456628	2.49387575422298	0.0126356765127237	0.0418165243993343	Up
SLC12A4	695.815106427502	0.537041868916746	0.102159549214353	5.25689348716601	1.46509107941675e-07	6.18880712382879e-06	Up
RNF217	97.5799666252181	0.537381649529065	0.105375212795798	5.09969693319087	3.40197751394702e-07	1.21876921012315e-05	Up
NLRX1	528.157186457433	0.538592787951259	0.105928872824101	5.08447577692641	3.68642809525585e-07	1.29125356376152e-05	Up
FRRS1	52.793327933605	0.539387372017564	0.150516689765839	3.58357184745889	0.0003389274804879	0.00247480019421273	Up
FKBP9	72.0252648511695	0.539551356855698	0.139808724664483	3.85921091942245	0.000113753729286056	0.00105903225205722	Up
IRF5	1064.71457574829	0.540784925890358	0.114685621482872	4.71536814203968	2.41274103359595e-06	5.13424035585208e-05	Up
HELB	199.067295531808	0.540789606377597	0.0960739707420519	5.6288878475686	1.81375277241965e-08	1.30951099400564e-06	Up
PCDHGB3	6.95985324401752	0.541594915392184	0.188462698389761	2.87375125167796	0.00405628297811439	0.0173835434352807	Up
TRRAP	1246.63999341387	0.541856838523922	0.0839864351621248	6.4517185123757	1.10588847742523e-10	4.01267380616524e-08	Up
ITIH3	10.2331392262821	0.541865120610669	0.159382370661889	3.39978078102611	0.000674398984379706	0.00418990589985857	Up
C11orf42	16.0499774057506	0.542093574928372	0.126742352691526	4.27713044153249	1.89317880415976e-05	0.000259770783050342	Up
DNAH14	8.86276262644878	0.542510975931296	0.223704063875641	2.42512794149722	0.015302992609639	0.0482085147860644	Up
COL10A1	17.5507837900222	0.542781301901831	0.140335446573256	3.86774200785043	0.00010984779144625	0.00103354793667279	Up
TLNRD1	1026.28048139225	0.543974629042557	0.0938479349692771	5.79634095540448	6.77774002973255e-09	6.10903179367804e-07	Up
NATD1	1396.30829675488	0.545142509053864	0.135103964166793	4.03498529755098	5.46057167387798e-05	0.000600139402303462	Up
NEXMIF	7.3353936119078	0.545374498765933	0.209977631627495	2.59729807665151	0.00939603466439415	0.033349206555265	Up
PPARGC1B	139.252135570416	0.547203742470232	0.102059166484133	5.36163248555736	8.24732013337679e-08	3.99684339751421e-06	Up
NBEAL2	18972.263591135	0.547973242789274	0.103383349542521	5.30040132394718	1.15548403650779e-07	5.14190396245965e-06	Up
EBLN2	75.1465470460425	0.547978405655746	0.148178683254142	3.69809201716218	0.000217226147952862	0.00174458979550565	Up
AKR1C4	4.79665323272542	0.548251571721157	0.241096878723563	2.27398867469277	0.0229666674667772	0.065923186880804	Up
KIF14	6.24994242988676	0.549310635999105	0.192594528355746	2.85216117347042	0.00434230774944851	0.0183262740717107	Up
DUSP18	288.490507204037	0.549613370481945	0.111147975950794	4.94487970455946	7.61908984058043e-07	2.20620199344079e-05	Up
VNN1	305.180118757435	0.549730575968574	0.171340357025374	3.20841269104606	0.00133469826776685	0.00729803523460924	Up
FSCN2	33.6972186701508	0.549874983817463	0.138101971252606	3.98165919595508	6.84358602897864e-05	0.000715769297088519	Up
SYT9	5.18854495590879	0.550082964051021	0.199256089234511	2.76068333050344	0.00576805744287377	0.0229473660034036	Up
TMEM229B	390.790818584901	0.550330183627398	0.0956161209316545	5.75562131432595	8.63237024865226e-09	7.27123043980227e-07	Up
CHRM5	10.8268484978932	0.55051191445404	0.145931022560838	3.77241182027992	0.000161677113603865	0.00138408519940006	Up
RAB23	12.6254429054318	0.550670772928308	0.128189282966777	4.29576295446652	1.74093536290601e-05	0.000242241655068662	Up
NAV1	83.1058872133896	0.55089629146724	0.118867093882961	4.63455674292556	3.57703109817911e-06	6.96884912773939e-05	Up
PRH2	4.80696946746306	0.550899478026732	0.199959814992574	2.75505094884785	0.0058682996631654	0.023274189611394	Up
MSMP	75.1442899984541	0.551135214128928	0.110078808414379	5.00673310392534	5.53616066945832e-07	1.76446418093479e-05	Up
SLC1A5	593.33562118782	0.552001917412093	0.109656560652405	5.03391602041812	4.80560262141368e-07	1.58888043681367e-05	Up
SPDYE4	10.2252241032476	0.552098174103605	0.178228137677837	3.09770489271212	0.00195025528527024	0.00987055169594392	Up
PCDHGC3	5.33311328220643	0.553078202677999	0.176032333386337	3.1419125795723	0.00167848142989621	0.00874804036387442	Up
WDFY3	1618.31509876783	0.553303807851758	0.171889579818078	3.21894909765533	0.00128661322423791	0.00709819248974293	Up
GPC4	10.6839208516855	0.553379962298777	0.266973084976583	2.07279307705237	0.0381915410045549	0.0974205409834065	Up
XKR7	13.6170073153804	0.553673727839376	0.185526693386586	2.98433458675229	0.00284195816873836	0.0132204306527996	Up
NEK6	447.673057437592	0.553707361076845	0.118564215419231	4.67010521782639	3.01045501481353e-06	6.09455635402379e-05	Up
TP53TG5	30.3097857591722	0.5537081950269	0.124589964184847	4.44424395375374	8.82014793032094e-06	0.000143299556098705	Up
SLC35E4	98.1484436061079	0.554349785538823	0.0926737410801383	5.98173526910343	2.20772881825973e-09	2.81455590154896e-07	Up
VCAN	6754.16833961203	0.554511634311053	0.165147672505603	3.35767150634375	0.000786019640838227	0.00473317614361777	Up
RNF213	16784.9457631488	0.554841908178731	0.109070861580106	5.08698565447046	3.63799340328762e-07	1.28062797636625e-05	Up
NCOR2	3195.12953309842	0.555042719005758	0.104450153722811	5.31394832102138	1.07275053427547e-07	4.9466917093245e-06	Up
KCNC3	172.611151875302	0.555309169351768	0.148500379933981	3.73944611857992	0.000184426172649508	0.0015342826391318	Up
DAGLA	82.1359273013839	0.555547707926415	0.150892233509201	3.6817515057363	0.000231637127141988	0.00183738620301921	Up
LOC400499	2355.95616458666	0.555797783330716	0.169506972481158	3.27890808970998	0.00104209570061094	0.00595742872647635	Up
SOWAHD	93.5603938930414	0.556150359946484	0.156646117861479	3.55036158916037	0.000384702366862631	0.00273426579280416	Up
HRH4	48.4250533617648	0.556772516328304	0.189880936484679	2.9322191402465	0.00336549178084958	0.0151190711716833	Up
TNS3	306.198138966842	0.558316074661183	0.10260791754039	5.4412572445144	5.29058512882199e-08	2.87950269838307e-06	Up
ST14	413.246292077668	0.558592793895614	0.128810860368467	4.33653491869972	1.44746441186836e-05	0.000208625046964611	Up
SZT2	1472.55323357604	0.560535191820452	0.0899478432517199	6.23178023570603	4.61164125618983e-10	9.88777809338519e-08	Up
ZNF213	360.319299081499	0.560962759196725	0.125830204323832	4.45809304857402	8.26920077074338e-06	0.000136383986138449	Up
P2RY6	21.3709965259237	0.562001866430478	0.159847066898433	3.51587224798799	0.000438311835163095	0.00301004635501692	Up
WDR81	1495.24450782428	0.562271562065247	0.112533388578586	4.99648654650252	5.83842464417932e-07	1.83598993643959e-05	Up
GABRR2	106.860956103451	0.562438088144688	0.150575764956637	3.73524974823577	0.000187528984042151	0.00155643557371289	Up
C1QL3	13.6176596842855	0.563414710528176	0.151407047800211	3.72119210244181	0.000198284523686868	0.00162383229154564	Up
PPEF1	7.80410689329699	0.563934860761546	0.186460655370702	3.0244174549338	0.00249112440437074	0.0119336159262865	Up
LOC107984203	10.9417868522878	0.563950085938213	0.236600257384536	2.38355651922072	0.0171462513057122	0.0526783765147924	Up
TSSK4	103.838798800179	0.564239938793809	0.126843336819927	4.44832147229643	8.65439375339334e-06	0.000141354290216705	Up
HYAL1	13.9030411370118	0.565217754815996	0.162482254847702	3.47864297763337	0.000503959515576536	0.00335285900560581	Up
HPD	10.7176999936726	0.566609316520986	0.173823863480804	3.25967508243514	0.00111539913322046	0.00629279644654565	Up
PEAK3	555.851053698693	0.567190563771322	0.16170600927054	3.5075416574185	0.00045226753734844	0.00307842131843087	Up
KCTD12	1563.98	0.567599128702392	0.127254416784033	4.46034914187443	8.18262400274171e-06	0.000135588187661356	Up
CLC	1598.53337221782	0.568738749197256	0.229647783731636	2.47656972758718	0.0132651711193752	0.0433022921592338	Up
SLC25A34	68.1720412448766	0.56930862934028	0.116801835424413	4.87414112348174	1.09282850392175e-06	2.82201024799211e-05	Up
RIMBP3B	9.82454315954891	0.569723943502751	0.151691292502456	3.75581178130924	0.000172780513247458	0.00145792779256593	Up
MYCL	236.686256306378	0.569963113578819	0.154275285163444	3.69445509677705	0.000220358828605435	0.0017657405343123	Up
MDM4	2361.55927328254	0.571174049586095	0.0768626842850315	7.4310968306545	1.0770083017045e-13	3.04814889548407e-10	Up
HCFC1	1905.49976805098	0.572082457914625	0.101987972634697	5.60931297226314	2.03131385186726e-08	1.43010558794894e-06	Up
STAB1	2031.91520786814	0.573097745076429	0.14373379828899	3.98721631167197	6.68530686034526e-05	0.000702329453457652	Up
ARPIN	178.589530920426	0.57311180147266	0.183520890329642	3.12286955693834	0.0017909710478748	0.00919661942688216	Up
ALDH1L2	5.52848845855557	0.573700086066492	0.203552779499174	2.81843405665124	0.00482585226908165	0.0199388716670874	Up
DNAAF8	6.84707274983141	0.57445759684652	0.165659329739339	3.46770446162262	0.000524924242929565	0.00345337190222979	Up
KIAA1522	47.5659246864506	0.575249093251833	0.167587692062096	3.43252589837377	0.000597986766583001	0.00381470260130725	Up
GARIN1A	96.8791918895818	0.575258743111799	0.139365717345678	4.12769190348978	3.66422605448009e-05	0.000437573526556521	Up
HSD3B7	88.5010585026165	0.575477894349107	0.144883556810778	3.97200280705903	7.12708798502127e-05	0.000741583985853206	Up
DIO1	5.19482413585179	0.575732051154252	0.204289925992787	2.81821067953483	0.00482921112234372	0.019946925450171	Up
GPR82	7.63316345920817	0.576043541960544	0.200588823308134	2.87176290513283	0.00408189090421416	0.0174668394876125	Up
IQCH	6.70143618089637	0.577464962241855	0.1680368308672	3.43653804503268	0.000589199596965083	0.00378301429067736	Up
AJUBA	10.1013267501309	0.577653328577766	0.173407605767833	3.33118796041253	0.00086476190675738	0.00513307287857537	Up
FOXK1	1080.27959431759	0.57870817804875	0.0876741224346765	6.60067260416468	4.0929654279323e-11	1.93065179235566e-08	Up
COL8A2	48.9835849725963	0.579456885650391	0.160741920093392	3.60488965985801	0.000312285578931265	0.00232832098390744	Up
LPL	12.0332183052071	0.580720142607422	0.248843172882252	2.33367922407181	0.0196125247586446	0.0585027061255437	Up
TMEM106A	159.922823240048	0.58094440129382	0.0904670762911609	6.42161132105229	1.34839351345039e-10	4.43746897879918e-08	Up
SLC22A13	4.90281427202965	0.580951233277269	0.202002159030041	2.87596546525462	0.0040279377862732	0.0172934913876068	Up
TTLL13	5.66035415754084	0.581399504319384	0.185977839060445	3.12617625442149	0.00177095376234913	0.00912742901494211	Up
ARHGEF10L	403.128378621223	0.58146890073572	0.141732162151446	4.10258964450425	4.0855148062816e-05	0.00047464342555996	Up
FAM131B	780.699220118715	0.581613819174254	0.156131332060906	3.72515760608108	0.000195193229838841	0.00160312210995324	Up
SGMS2	114.597658122447	0.583941085346385	0.144698559232323	4.03556945172363	5.44700234185948e-05	0.000599382038410991	Up
PCDHGB2	7.90370919760557	0.58464190878955	0.21724889068203	2.69111573805568	0.00712134843846037	0.0269666046969903	Up
PTGDR2	220.658806279796	0.584855860268376	0.17231699191582	3.39406957936039	0.000688621941541113	0.00426463417713273	Up
LOC107984876	7.21213233499576	0.585705091619151	0.190249240958574	3.07861986028468	0.00207961854744985	0.0103731695681927	Up
ZSWIM4	197.802935313279	0.586750384576782	0.133674822338625	4.38938593155879	1.13671183673872e-05	0.000175224501107731	Up
CYP1B1	253.755407760443	0.587633027903855	0.201115130080917	2.92187379272473	0.00347932496370559	0.0155171533442792	Up
CD209	14.0134331827805	0.587786908392433	0.195218981928281	3.01091063269848	0.00260465499394673	0.0123769216989054	Up
C9orf131	16.0877899357139	0.587987507935454	0.177415213488963	3.31418876866517	0.000919094355231662	0.00537220331304554	Up
CELSR3	124.028339592184	0.588060032186288	0.146022833262232	4.02717862027943	5.64501484198795e-05	0.00061590289151096	Up
HECTD4	1461.38157352339	0.588273688619645	0.0904804122602524	6.50166896816926	7.94337470076594e-11	3.12240820529275e-08	Up
AP3B2	11.2537677334427	0.588565667098672	0.264969235658168	2.22126038759446	0.0263333301887088	0.073095911239784	Up
SLC13A4	34.563698917126	0.588567473509315	0.150093250777766	3.92134536669321	8.80559486175834e-05	0.000871994211957609	Up
TBC1D8B	9.09351767541247	0.588658115255139	0.16321814691212	3.6065727150553	0.000310267941262051	0.00232061397293831	Up
PPP1R3G	8.27418784215794	0.588853945057546	0.216290996425542	2.72250789348163	0.00647884856654276	0.0250703270618394	Up
BAIAP2L1	40.3885588070623	0.593304803143711	0.131131275736888	4.52451026507332	6.05355150221826e-06	0.000105497299640259	Up
RFTN2	11.0039805882692	0.593688192538501	0.178441937974394	3.32706649164331	0.000877654289043848	0.00519434790642388	Up
CDCP1	10.6947107497425	0.595176202240152	0.199050712419793	2.99007320800209	0.00278910592230382	0.0130256056040401	Up
CBL	1657.46820471827	0.596012163748884	0.107042136813272	5.56801444265436	2.57658472839837e-08	1.73839234752005e-06	Up
MUC16	8.43963924145344	0.597049135440581	0.240766512207272	2.4797847921915	0.0131461700681244	0.0430031097166039	Up
ASB2	71.5554088648428	0.598607543825788	0.111029253742567	5.39143985614567	6.98953533933606e-08	3.53246123524802e-06	Up
MMP15	16.2229447387373	0.599646769471889	0.15274996050143	3.9256754470079	8.64867040989012e-05	0.000861276108165764	Up
TRPV4	19.1451585149103	0.602519072562228	0.196541156409518	3.06561273765381	0.00217224467270076	0.0107180733484618	Up
C4orf50	45.5012528557482	0.60465260517709	0.141421037943631	4.27554919670508	1.90666689574409e-05	0.000259872578506126	Up
GPR15	80.4551163763644	0.606848920232308	0.231841048315085	2.61752146413506	0.00885709177335533	0.0319269787249221	Up
NKX3-1	35.2086165222512	0.606943937818468	0.250369798726723	2.42418990191761	0.0153425801933634	0.0483224687995294	Up
TEX52	22.6541949369221	0.60868260382616	0.168135156979997	3.62019826643738	0.000294377358656722	0.00222885714411518	Up
THNSL2	58.7399681409535	0.609764253413662	0.233041833827954	2.61654417748801	0.00888248693048506	0.031985148837416	Up
RSPH10B2	7.8807371852934	0.610388839476935	0.195946035065111	3.11508645364581	0.00183891003959444	0.00939437399649851	Up
FASN	1086.0260872723	0.610428299362207	0.112862902876687	5.40858230475566	6.35255926713768e-08	3.28084183172501e-06	Up
PLBD2	548.140132455563	0.612990720031319	0.0962560741480372	6.36833286062102	1.91093856098978e-10	5.40833831531329e-08	Up
ZBED2	11.0926481309725	0.613019778532361	0.184859386882085	3.31614092674333	0.000912697912604454	0.00534143430986999	Up
ADGRG6	5.43179077995297	0.614135420908024	0.207849757787444	2.95470837900165	0.00312964723372493	0.014300173717934	Up
TMEM144	54.6584749894883	0.614331166381643	0.153894334197555	3.99190242827927	6.55453425191302e-05	0.000696303390775399	Up
LOC112268067	217.151777755583	0.614794753974337	0.261361046694993	2.35228149622388	0.0186586485478204	0.0562142932936355	Up
ZNF469	115.260286076915	0.614828848298342	0.145289594024801	4.23174730733565	2.31882841918947e-05	0.000305528314338456	Up
ARL13A	9.08759519893296	0.615010042369068	0.160440170892754	3.83326718581077	0.000126452477183138	0.001148542364967	Up
LRP5	25.9600617750479	0.615650315769157	0.144702230550244	4.25460142133324	2.09421721071341e-05	0.000281704066053284	Up
MYOF	242.524360589421	0.615738561144101	0.147418036981691	4.17681970097442	2.95613155875918e-05	0.000369216396187124	Up
DMXL2	1910.0722959926	0.616344228931931	0.130754132152272	4.71376482552886	2.43181314662136e-06	5.16705523090674e-05	Up
EVI2A	2170.20377899066	0.616613317635365	0.131743171283011	4.68041957416341	2.86288405111497e-06	5.87140176917796e-05	Up
CD36	1203.56064573803	0.617702978522402	0.133719675043561	4.61938737378159	3.84874722394627e-06	7.43023492033612e-05	Up
OR4F16	17.6254753376801	0.617799295816033	0.187388145852926	3.29689635918016	0.000977595681655557	0.00565603133812546	Up
PIEZO1	4574.25719946012	0.618790147298587	0.102476496263011	6.03836167183577	1.55686806886234e-09	2.17276652162058e-07	Up
IFITM5	18.2298708027094	0.619005376819585	0.256174497924329	2.41634269544829	0.0156772985716435	0.0491687615441772	Up
MAST3	5428.61452761329	0.61936642759545	0.11400223195474	5.43293246961467	5.54353911989857e-08	2.94912113104078e-06	Up
NOTCH1	9829.15042172535	0.621302449303361	0.140548143131338	4.42056675713439	9.84423671580444e-06	0.000156347692217002	Up
KMT2D	5108.72079634545	0.621373265787558	0.131863239649893	4.71225542036848	2.44990034921524e-06	5.18990117391389e-05	Up
PMEL	23.1622193590823	0.621732134837907	0.144062496745399	4.31571122869467	1.5908984145626e-05	0.000224454670632855	Up
NOTCH2	5728.07153266874	0.62193287713663	0.118454095744321	5.25041260269336	1.51758895411621e-07	6.35366902062085e-06	Up
BHLHA15	8.70302457363805	0.623160389271867	0.265152349858918	2.35019749816827	0.018763452276481	0.0564699304901069	Up
IFI44L	1128.80153402519	0.623655174436422	0.289313880281784	2.15563516630795	0.0311121643425931	0.08308383732336	Up
DRC3	51.9405504725656	0.624848664582256	0.090041635279699	6.93955260409554	3.93343636269715e-12	4.2816967668098e-09	Up
SELENON	855.048159736489	0.625488423890164	0.101159479116238	6.18319142560475	6.28184617285024e-10	1.24484738664461e-07	Up
FAT2	31.7475983571487	0.625537069650682	0.131387239005873	4.76101845494081	1.92618431461025e-06	4.31288516393191e-05	Up
IRAK3	1220.57998760947	0.625751906651218	0.133308900448153	4.69399945950786	2.67914740137693e-06	5.57538454071836e-05	Up
FAM83H	101.85033277685	0.626341837425913	0.124637972532057	5.02528904074413	5.02674866159088e-07	1.63150275940763e-05	Up
NFAT5	1590.5304045259	0.627167732283135	0.0989513520855348	6.33814211796725	2.32552275390511e-10	6.45264166480612e-08	Up
HSPA12B	16.8252785842743	0.627168297101374	0.165733203471401	3.78420427509323	0.000154201135957371	0.00133871182511212	Up
C1orf226	6.80431179305604	0.628632869768271	0.229282922718583	2.74173437042166	0.00611157430064971	0.0240169086166326	Up
ATP11A	2157.15065349961	0.628882564416477	0.127482551194108	4.93308737961264	8.09399233873672e-07	2.29477555645103e-05	Up
GRAPL	108.567867386041	0.631047925440129	0.145885345646019	4.3256430085262	1.52087560458658e-05	0.000216799444222745	Up
MGAM2	135.155301368075	0.631131763324333	0.209681460680701	3.00995501116528	0.00261286388642582	0.0123909986355379	Up
TMPPE	163.666868565503	0.631985107887825	0.128615637834728	4.91375013588884	8.9350609039297e-07	2.45417815356509e-05	Up
UGGT2	26.4563357078881	0.632427276771151	0.137650220654721	4.59445160177055	4.33888812659183e-06	8.11091226940568e-05	Up
CEMIP	38.2192895985646	0.632471219375253	0.116927499480142	5.40908872752098	6.33462424367853e-08	3.28084183172501e-06	Up
IL17REL	6.07870194548567	0.6334061917703	0.268212512048637	2.36158330919119	0.018197082805865	0.0550581395736148	Up
TOR4A	711.19984468976	0.633462367777554	0.131114464613258	4.83136906096551	1.35597383462397e-06	3.34292434386129e-05	Up
HYAL2	179.175691284543	0.634688733640501	0.139594506107657	4.54665983166285	5.45039825581315e-06	9.73845779267826e-05	Up
SH3RF3	68.3193364313662	0.635007725862886	0.19742954007598	3.21637646331194	0.00129820412103894	0.0071454245495224	Up
HRK	46.4905620506507	0.635188889389063	0.215692853298377	2.94487684536483	0.00323083234791695	0.0146536886395425	Up
ARHGEF17	22.4549893663507	0.635776281587839	0.183108083690479	3.47213661338152	0.000516333511468299	0.00340953594063831	Up
SLIT1	33.613412753523	0.637278246931562	0.115219130339262	5.53101073628223	3.18390835177768e-08	2.0387098228962e-06	Up
UNC5A	54.8735470931865	0.637292055107056	0.170165622618397	3.7451281010866	0.000180301753412924	0.0015070585425554	Up
CHGA	13.7079346244053	0.637621692174962	0.20099979581789	3.17225044722265	0.00151262498571806	0.00805416621693467	Up
CYP27A1	1089.22882612072	0.638252574188173	0.169104215819397	3.77431497550496	0.000160447938359401	0.0013794038734653	Up
CYP4F2	6.9053676245983	0.63834146201575	0.20999681190079	3.0397673956942	0.00236760926411335	0.0114779166483275	Up
CXCL10	19.3784697768007	0.638346433989826	0.212371271044531	3.00580408475294	0.00264879600478763	0.0125152294703672	Up
NOTCH2NLR	73.263583432052	0.638858561099775	0.176947929743846	3.61043252681509	0.000305686818001933	0.00229484040400284	Up
LOC107984890	19.9498336422732	0.639813090628201	0.221511757973903	2.8883933588012	0.00387215302892363	0.016816408765275	Up
RGMA	5.45491599614497	0.641107987544798	0.239886161224337	2.67255094780247	0.00752769426902562	0.0281661558966107	Up
SH3PXD2B	22.0428840870499	0.641502119797238	0.217439001023859	2.95026244959086	0.00317504097143956	0.0144608962944452	Up
CLEC12B	161.141817681264	0.641594854661094	0.181053724846167	3.54367111312527	0.000394597153901684	0.00278500963833553	Up
TRIM72	4.69661988815039	0.644260430008209	0.265114867034939	2.43011807377556	0.0150939047200405	0.0476984916688908	Up
MPO	199.062741815677	0.64791848440859	0.210320456139726	3.08062513889826	0.00206566531792928	0.0103217619752886	Up
SCRG1	4.28434	0.648717028811378	0.208023042487867	3.11848639964591	0.00181782531431064	0.00931355757523892	Up
ZC3H12C	24.9870048850977	0.649866064449571	0.131958650249525	4.92477047333174	8.44594321072637e-07	2.36189370396783e-05	Up
EPPK1	94.3889060368649	0.651152580756905	0.180579862076497	3.60589809555322	0.000311075201495163	0.00232319261660245	Up
TAC4	28.8033397794619	0.652731640518946	0.131632059548411	4.95875885219958	7.09449641626248e-07	2.1091222434145e-05	Up
POLR2A	4280.08514410033	0.653230919431272	0.0963396174851171	6.78050148509449	1.19759446226194e-11	9.41508846414931e-09	Up
MUC4	6.43545571761845	0.655469637467656	0.2484127680542	2.63863102771208	0.0083241525422941	0.0303995781017024	Up
AGRN	367.657548492957	0.655592679555895	0.187657161520612	3.49356600219004	0.000476615151348547	0.00321314848247526	Up
TACR2	7.72800544685373	0.655908644360464	0.191059689796729	3.43300381707044	0.000596933694070916	0.00381191728555846	Up
PPP1R27	6.39054084030412	0.656375247234635	0.229329535715503	2.86214876416488	0.0042077935409137	0.0179135037296841	Up
NECTIN4	5.19770036778732	0.657228456264659	0.250667303370114	2.62191537319987	0.00874371397113071	0.0316369972910945	Up
OR2A7	5.95105906711177	0.657413833510283	0.195972204206218	3.35462794927028	0.000794717912196223	0.00477134203457308	Up
INTS5	383.590021733302	0.658549750147587	0.120833524141171	5.45005829158964	5.03533133787443e-08	2.78339741258832e-06	Up
NCR3LG1	35.3864996059151	0.659031551401376	0.146010336904732	4.51359516985005	6.3737828184842e-06	0.000109726764798503	Up
OR2A4	7.64286339027188	0.659045586933877	0.168724771664681	3.90603928772027	9.38212643999864e-05	0.000914369636724661	Up
OPRL1	364.67418400657	0.659201700677914	0.127886845096733	5.15457004337936	2.54213528373427e-07	9.69643029652929e-06	Up
LRP3	292.479187230342	0.660190526521228	0.178725390842465	3.69388212502579	0.000220856211256861	0.00176772412075557	Up
SLFN12L	521.213314216283	0.660272912676256	0.111640888769111	5.91425704288141	3.33376922744657e-09	3.74414034425369e-07	Up
TGM2	36.4326234106648	0.660356287715993	0.169386762229377	3.89851177875261	9.67856936597406e-05	0.000934252626861521	Up
FGD6	61.868912146427	0.66143415735973	0.131369234086169	5.0349243638421	4.7803754711931e-07	1.58424106072256e-05	Up
DNAH1	1586.78870490609	0.661639829860649	0.098437074182288	6.72144956924877	1.79925511029026e-11	1.15732995753261e-08	Up
RAPH1	23.3840822360762	0.662734261101705	0.130109166076333	5.09367849389559	3.51182107053666e-07	1.25494393861526e-05	Up
FCGBP	613.607960216397	0.663808977406505	0.176740368590736	3.75584244108734	0.000172759359926385	0.00145792779256593	Up
RUNDC3B	6.21817756460768	0.663821369850506	0.215841393515103	3.07550539328805	0.00210146127811026	0.010449047672973	Up
ZNF573	26.7401467017972	0.66553228873926	0.129066782835404	5.15649552982192	2.51614487107334e-07	9.62323407312403e-06	Up
LOC101929805	12.3616047763459	0.666149017150495	0.139964494792905	4.75941429386178	1.94155546636356e-06	4.33358854960737e-05	Up
B3GALT2	5.80242338265236	0.666363881466831	0.225645816936437	2.95314085815533	0.00314558393465103	0.0143452008569922	Up
IFI27	10.7162694193001	0.666508470350946	0.265912928867765	2.50649140374214	0.0121936022641118	0.040840630920579	Up
KIRREL3	17.6416255182867	0.667237715169252	0.16239151683821	4.10882124978252	3.97683726852601e-05	0.000465810974699622	Up
FABP6	24.0353876715824	0.667879967966762	0.245579661660011	2.71960618991079	0.0065359705169796	0.025243045520136	Up
ATP7B	42.626032257458	0.670112847152268	0.141918132111666	4.72182685313955	2.33735630077384e-06	5.03438797751152e-05	Up
TFEC	363.626048818752	0.670126158460883	0.131594383311778	5.09236140324618	3.53631205951873e-07	1.25772407507605e-05	Up
ZBTB37	1097.00972284525	0.670245332510217	0.0940285976477663	7.12810091054399	1.01763163218803e-12	2.05721503244183e-09	Up
BTBD19	128.060531396516	0.671205763841392	0.185430045091248	3.61972496696045	0.000294916313246256	0.00222935937433107	Up
FABP3	12.9347826669663	0.675597031890985	0.162409071882522	4.15984787093468	3.18459638579866e-05	0.000392554211284293	Up
NDST1	964.626290062889	0.678757988147802	0.116926207446228	5.80501157928984	6.4361555868961e-09	6.04904690827998e-07	Up
GAS2L3	7.91407901463047	0.678947351077017	0.189204514608292	3.58843102915718	0.000332673973121782	0.00244047143268343	Up
DUSP29	5.35843632560548	0.679934118192864	0.217234597079813	3.12995318118252	0.00174834165782668	0.00903937990497088	Up
SUMO4	6.76573272691224	0.682933431293563	0.212386930435811	3.21551533275708	0.00130210538678624	0.00716049645732602	Up
SLC38A11	9.08033715631374	0.684060569099614	0.262739471994697	2.60356985536388	0.00922584645048551	0.032885378619854	Up
PLEC	12788.4261621933	0.685626108569515	0.124820130603959	5.49291292399729	3.95357753753676e-08	2.37063880227469e-06	Up
SMIM38	22.1964910945477	0.685634271092072	0.180792699897728	3.79237807433555	0.000149211515207419	0.0013056109816505	Up
TEAD2	93.1215655842278	0.687000443944959	0.173307947147628	3.96404466876384	7.36904544359963e-05	0.000761719226240893	Up
LKAAEAR1	12.9125644931596	0.688441033869635	0.198842921356906	3.46223556348754	0.0005357080558524	0.00350476407691508	Up
LOC107986982	21.3666474460363	0.688689721541328	0.175452383919284	3.92522293603122	8.66494516757803e-05	0.000862290007499273	Up
ADAM20	6.1648982701246	0.689491137773623	0.202658943234433	3.40222408529994	0.000668398086448086	0.00416490590987533	Up
NAALAD2	42.0145655308294	0.689723195183499	0.126931597409722	5.43381797171548	5.51608526121079e-08	2.94790681786697e-06	Up
IGSF9B	61.5831963628222	0.691112543973818	0.155106984227427	4.45571517888883	8.36139813165754e-06	0.000137744056997772	Up
H6PD	1386.14689664243	0.691616575297441	0.0916870533249181	7.54323048038755	4.58469815709403e-14	2.16260212070126e-10	Up
CHST13	246.68553705203	0.696388071859473	0.194234023934211	3.5853042518202	0.00033668545971497	0.00246224079608607	Up
RAB39A	17.1450353721918	0.696488157014044	0.184012375119519	3.78500715814174	0.000153704154294788	0.00133685770585467	Up
ANGPTL1	8.62833088287693	0.697249080999445	0.235874994219771	2.95601101467245	0.00311645961181718	0.0142537233247657	Up
NUP210L	14.1202273902364	0.697731562219424	0.133598682110894	5.22259315133264	1.764347517996e-07	7.25793073463994e-06	Up
BTBD8	6.19463193859146	0.703978993064953	0.208332384739092	3.37911455267307	0.000727197005193992	0.00446058293042921	Up
APOA2	12.2645109555942	0.706860718672386	0.232856908958185	3.03560122753034	0.00240056626129045	0.011597956013493	Up
SLC6A12	64.2769280659132	0.707125761409176	0.146553596572659	4.8250317832261	1.39980943057272e-06	3.41529366414388e-05	Up
FBN2	104.52671249732	0.710184940532244	0.166359021918063	4.26898963665483	1.96360390712236e-05	0.000266158610054488	Up
KRBA2	41.1443370706227	0.714156457483445	0.119566467468052	5.97288246952909	2.3309783448484e-09	2.89348022438155e-07	Up
TENM1	232.169855943718	0.715224486404709	0.124169961558158	5.76004435718311	8.40918344637478e-09	7.125649996985e-07	Up
GASK1B	397.070343495204	0.721933802531982	0.154122986005662	4.68414103075748	2.81136395161141e-06	5.78250163942632e-05	Up
NNAT	55.9939843124544	0.72407713183735	0.159880810796884	4.52885576591947	5.93039622186827e-06	0.000103621481476	Up
PZP	128.061651311541	0.725669847184489	0.187639088760353	3.86737	0.000110015287423439	0.00103443610121534	Up
LYPD4	12.391677249025	0.729576614470295	0.19843094276413	3.67672805615565	0.00023624465423417	0.00186974166782312	Up
PAQR5	4.45534829074071	0.733025992084924	0.284179679970209	2.5794454837931	0.00989590769822225	0.0347309205911445	Up
FOSB	2885.48705583914	0.734546406670027	0.213934575777974	3.43350953906748	0.000595821238098533	0.0038082503795539	Up
GAN	30.8883268567239	0.735086327258013	0.133492536558179	5.50657247371762	3.65887374210994e-08	2.23175527261197e-06	Up
GPER1	22.669291673523	0.737009228931493	0.189187742036304	3.8956500088154	9.79357251373069e-05	0.000944065699194843	Up
OAS3	3086.17751926611	0.737350330343423	0.254167847788656	2.90103699881246	0.00371929960962752	0.0163191536721162	Up
RNF224	5.73040614938022	0.738546799746601	0.210872536197996	3.50233754030991	0.000461194943860604	0.00313466361698915	Up
MS4A4E	144.512479655747	0.73902541234159	0.137035713060057	5.39294024775648	6.93140071707397e-08	3.51563625617612e-06	Up
EGR1	1528.48715913345	0.739438904948209	0.230050845780328	3.2142411928113	0.0013078976021318	0.00718113270165001	Up
RDM1	6.47862030307042	0.740151341863582	0.196517140935082	3.76634495261706	0.000165654877827477	0.00141076114552132	Up
PCP4L1	6.51745716615562	0.741265724614421	0.225294672280474	3.29020529918082	0.00100114309719107	0.00575667450969151	Up
C21orf62	4.6910792394885	0.743990965317103	0.25078257824105	2.96667723306515	0.00301036801585942	0.0138535667617648	Up
NTSR1	74.498267923433	0.746391148662845	0.202643464988366	3.68327273078209	0.000230258575589444	0.00182850118022796	Up
RSC1A1	45.9271582100059	0.747003148816106	0.105397030614179	7.08751607576706	1.36540446795569e-12	2.27916323166735e-09	Up
OSMR	86.8941382722862	0.747123452549087	0.151759145446506	4.92308684495354	8.51896234623307e-07	2.3683843526536e-05	Up
OLFML2A	10.549330696622	0.747365658509066	0.193787581382229	3.85662307759007	0.000114964225386185	0.0010674926203674	Up
PRRG1	4.9599749450926	0.749666529732673	0.232657541731629	3.22218881946847	0.00127215268825672	0.00704864240075208	Up
ASPHD1	18.8616643282809	0.751990831140781	0.122290999437586	6.14919196506018	7.78786762046442e-10	1.3402011476118e-07	Up
SHH	4.96500093344091	0.754081493814786	0.211305408331357	3.56868051683883	0.000358783611305268	0.00259302700897898	Up
ADGRD1	41.9384666965869	0.754682998289817	0.152946501314145	4.93429396426489	8.04412094043399e-07	2.28579026964019e-05	Up
SOGA1	255.965201993765	0.759275200334241	0.114097036420282	6.65464436374505	2.83985889466067e-11	1.54564781609012e-08	Up
MMP9	2317.50410799676	0.762660759390067	0.212579838219828	3.58764389782536	0.000333679586463074	0.00244404753004087	Up
TTYH3	1890.75428491118	0.763859600498263	0.14496054552102	5.26943105624213	1.36847257453302e-07	5.850530332996e-06	Up
GPR52	6.02993865383916	0.766791980586706	0.246495617928637	3.11077327471476	0.00186598149038427	0.00950522104767022	Up
CHSY3	7.81907667826676	0.768864024979996	0.329054146010056	2.33658817037515	0.0194606081527409	0.0582583173195338	Up
CDC42EP1	110.453710339642	0.772739184348524	0.199441970770153	3.87450636074524	0.000106841052854442	0.00101198643838233	Up
HHIPL2	20.9935709187996	0.778255258967508	0.154861101189948	5.02550513322855	5.02109135670522e-07	1.63150275940763e-05	Up
SLC36A1	576.925234064531	0.781332040759052	0.135341091851369	5.77305850034892	7.78453994216694e-09	6.80846548848587e-07	Up
AHR	682.68226582507	0.7842369689914	0.116465680017101	6.73363147732659	1.65479990164652e-11	1.11509873372381e-08	Up
HORMAD1	42.0352417090755	0.788088708602338	0.187808923317306	4.19622611472433	2.71399302307675e-05	0.000344445876857032	Up
UNC5B	12.7863341805131	0.78850111695994	0.268072077362556	2.94137727702809	0.00326756290459009	0.0147682154783949	Up
PKD1	1863.8717503817	0.789134745592836	0.132098529809557	5.97383443048543	2.31741000738928e-09	2.89348022438155e-07	Up
DPY19L2	12.8558155585713	0.791994977425305	0.264329391564524	2.99624257725413	0.00273328905709061	0.0128202762502119	Up
PRLR	16.2072805868533	0.793377427821083	0.217818559529256	3.64237753447507	0.000270131501658725	0.00209001141605938	Up
LRRC18	19.0650938002652	0.79374340129531	0.217888379951138	3.64289000392452	0.000269594062924457	0.00208813660889107	Up
RXFP4	20.0380911913675	0.7939443719905	0.176600689222606	4.49570370016919	6.93402394596619e-06	0.00011779516549744	Up
ESR1	56.7753576649623	0.79405927445773	0.131557597007487	6.03582987619133	1.5814779996249e-09	2.17276652162058e-07	Up
C3orf22	5.23121299792828	0.799585147875864	0.297444814190353	2.68817982270877	0.00718426961969653	0.0271467555109014	Up
NID1	141.106004028396	0.808271194310005	0.148752140961411	5.43367772111386	5.52042475255987e-08	2.94790681786697e-06	Up
SMTNL1	183.651752500339	0.811284095793845	0.196521322316808	4.12822428746937	3.65575440698761e-05	0.000436930579504068	Up
HELZ2	5406.6039356245	0.811651665097104	0.15198409494407	5.34037239486009	9.27558475052266e-08	4.40172708312476e-06	Up
MLANA	18.6215553228053	0.812627937366985	0.137379623144302	5.91519993116746	3.31472694810233e-09	3.74414034425369e-07	Up
MAB21L3	9.44074043493144	0.812794566469113	0.241660181149317	3.36337812296393	0.000769948250555297	0.00466019576287768	Up
DRAXIN	102.936240151933	0.817635341877633	0.188318076901622	4.34177831108996	1.41334101880581e-05	0.000205551785787471	Up
CALB1	10.3949466456001	0.819134209455358	0.173940790636325	4.70927035837156	2.48605133036382e-06	5.24293776095058e-05	Up
ALPK2	13.0875349011727	0.82356960425207	0.274419184111833	3.00113713593888	0.00268973400986284	0.0126621510224781	Up
PLXNB2	3899.61513690519	0.823631067263822	0.138955267130993	5.92731088406592	3.07935663398741e-09	3.57180128914393e-07	Up
SRGAP1	10.2086763845041	0.827805886220713	0.156882238295317	5.27660680530604	1.3159782720516e-07	5.71239525392707e-06	Up
LYNX1-SLURP2	7.86744536575586	0.831657502734587	0.183685873801019	4.5276072978562	5.9655312055148e-06	0.0001040915315527	Up
KLB	8.52727080893612	0.834872724689812	0.209188373419421	3.99100920879526	6.57927253305076e-05	0.000696303390775399	Up
MARVELD1	240.283248013305	0.837398660245588	0.147547383049551	5.67545586331657	1.38319805154667e-08	1.0637845449694e-06	Up
ARHGEF26	5.02889848900894	0.839430238918545	0.228711622700568	3.67025614617555	0.000242307533987125	0.00190918369345869	Up
OR52K1	5.52797478298368	0.840854749322976	0.287135679617099	2.92842307317667	0.00340686124949883	0.0152415669060021	Up
TSHB	10.3478289120914	0.842581061233069	0.192551131970123	4.37588214939087	1.20942349174711e-05	0.000182847775979843	Up
ZNF462	4.70784558828381	0.843953264830748	0.250204082805846	3.37305952551399	0.000743378799875475	0.0045342902573439	Up
HTR6	9.49401497489983	0.848829593597188	0.265264783883006	3.19993321831804	0.00137459433669809	0.00745282929448835	Up
TUBA3D	12.4409635069053	0.850657996765762	0.175222674027573	4.85472557411094	1.20553572457674e-06	3.05179535572192e-05	Up
DCHS1	210.946928514825	0.854900053426645	0.158010327986562	5.41040616977488	6.28819637593994e-08	3.27148040132081e-06	Up
TAS2R5	8.96782328923693	0.855019344671688	0.172795803131165	4.94814879284228	7.49226279969383e-07	2.19055807600139e-05	Up
PPL	155.323306707972	0.856164700929834	0.184544354401837	4.63934377025468	3.4951724007619e-06	6.85994239156473e-05	Up
EPHB3	20.9689476715117	0.858247888298185	0.191503598475241	4.48162799619219	7.40757840101138e-06	0.000124494824171867	Up
ARR3	9.11381350922445	0.863271866450158	0.172360035207599	5.00853846664855	5.48449151306947e-07	1.75194219867824e-05	Up
LAMB1	26.9580577080635	0.873382813941846	0.127484821247274	6.85087687614043	7.33986699975072e-12	6.37460061124381e-09	Up
SMIM18	7.66400599960884	0.873736064153851	0.220798916077841	3.95715739766503	7.58469567718135e-05	0.000778889902233624	Up
GNAT2	26.3867616479503	0.873868031299587	0.201773959047533	4.33092573206499	1.4848376122473e-05	0.000212509501988506	Up
ACKR4	8.26803965900877	0.880630288891023	0.176661809438581	4.98483680026601	6.20141341925856e-07	1.90109470203002e-05	Up
ARHGAP29	11.0584644715147	0.883897670062755	0.188144715311546	4.69796703350994	2.62763830024561e-06	5.50869771655935e-05	Up
GRIFIN	6.54539157329211	0.89298352803934	0.219148195359041	4.0747929800486	4.60552985564008e-05	0.000523897532051148	Up
PTPRH	3.83336655117894	0.898512427819852	0.332669011979934	2.70092012018856	0.00691479438503202	0.0263465197220695	Up
OVCH1	8.97099089513654	0.912352776797202	0.390310971551781	2.33750225664913	0.0194130837369158	0.0581529525743216	Up
HTR2B	4.91617614032646	0.912923234738264	0.221832610030599	4.11536984851928	3.86559073844403e-05	0.000454713005317717	Up
TULP2	15.5512975875528	0.913553195584723	0.250804644624024	3.6424891451042	0.000270014367503497	0.00209001141605938	Up
LOC112268437	125.277321746958	0.920804739516183	0.137977726915792	6.67357522187729	2.49645529674596e-11	1.47197245434384e-08	Up
TSPO2	10.1564373204833	0.922048870291531	0.185872527255454	4.96065171064422	7.02570646526861e-07	2.09306888821087e-05	Up
OR52K2	6.83401348296473	0.932590982784238	0.256165917001988	3.64057402209757	0.000272030884001189	0.00210240799535818	Up
HSPB9	4.95695923075966	0.934360813578061	0.222225570210227	4.20456031542251	2.61590175880692e-05	0.000335304581420984	Up
RLBP1	6.72607525012342	0.935177079121717	0.250988203435656	3.72598021070525	0.000194557668808561	0.00159883018078394	Up
CLDN20	10.935527510236	0.94049952490004	0.183925229623238	5.11348838235301	3.16263215671953e-07	1.15450772543573e-05	Up
INSYN2B	23.8506621522368	0.942120024657906	0.16665139194381	5.65323825783321	1.57452808033876e-08	1.16655219187821e-06	Up
CYP2A6	10.4897594630857	0.943324132093317	0.223849986578303	4.21409063503938	2.50786568822296e-05	0.000325884365050901	Up
CLEC6A	15.0331244108713	0.948134789714676	0.211116680355794	4.49104631674195	7.08741351074235e-06	0.0001198404792084	Up
CC2D2A	73.5803234148088	0.949366912904903	0.157392812420135	6.0318314305911	1.62111835122768e-09	2.20581209502143e-07	Up
ANKRD36C	127.993207349238	0.980925521005928	0.141251727999932	6.94452050176971	3.79747927721052e-12	4.2816967668098e-09	Up
CEP295NL	23.3467225407397	0.981705057793744	0.160619252254194	6.11200117057021	9.83894621058391e-10	1.58216963438606e-07	Up
LRP1	5031.53079097882	0.981726089038479	0.158351898637347	6.19964836220119	5.65894507991385e-10	1.17897550343056e-07	Up
GRIK4	6.38695259476219	0.983499188762688	0.423927168952951	2.31997206310653	0.0203423886661673	0.0601222101117237	Up
GABRB1	3.77939758420597	0.988434304728848	0.414408738008252	2.38516762334574	0.0170713408912726	0.0524824125466868	Up
OR6N1	61.2057423631606	0.999197789081707	0.236030179800506	4.23334757413749	2.30238250013588e-05	0.000304495465041335	Up
LOC112268070	216.615140353809	1.00163609668512	0.204523440382812	4.89741466704417	9.71057807791684e-07	2.6174169596305e-05	Up
PLEKHG6	64.7821967829219	1.00826561148367	0.237737198757181	4.24109317664455	2.22433766257892e-05	0.000297229483127048	Up
ERVH48-1	4.95819329874745	1.00922263320511	0.25657734479814	3.93340508687197	8.3750918060044e-05	0.000838753886389019	Up
FAM240C	5.62625734951885	1.01092806831421	0.239173068536235	4.22676380121392	2.37076295499939e-05	0.000311501082415937	Up
ADAMTS2	3.13748326080046	1.01402560483177	0.471782235423814	2.14935096892922	0.0316065890261647	0.0839618624571535	Up
POMK	56.1987028618439	1.01454796688313	0.174878522334629	5.80144407294226	6.5746225912721e-09	6.10903179367804e-07	Up
CCDC200	42.7276241655644	1.02342659927548	0.148778816852343	6.87884620221973	6.03392593512963e-12	5.69240572720129e-09	Up
ANKRD61	18.4912613806897	1.04144697747816	0.179357614827883	5.80653895558081	6.37774390767974e-09	6.04904690827998e-07	Up
NEUROD2	3.13414741945823	1.0456489503302	0.530742928451144	1.97016087125588	0.0488199364167398	0.117516415250327	Up
LOC107985876	60.4545998857296	1.04718669720287	0.169395806726683	6.18189267749991	6.33375816821509e-10	1.24484738664461e-07	Up
H3C6	5.26062578438782	1.04835098998884	0.290280367959696	3.61151185440964	0.000304417166214661	0.00228652193158369	Up
GK3	11.6001277577212	1.05203124020827	0.210273581242034	5.00315462358219	5.63996667393582e-07	1.78948808078174e-05	Up
KANTR	35.9323727556343	1.05393040371772	0.165276324422865	6.37677784400145	1.80852501390157e-10	5.22294642280024e-08	Up
ZNF460	102.928757207258	1.06824037897808	0.138367833834868	7.72029415632065	1.16061543730594e-14	8.21193452665821e-11	Up
ZBED6	223.718853293714	1.08407161729094	0.161606785528247	6.70808229832316	1.97198712870822e-11	1.21328651558044e-08	Up
OTOF	79.2959219981274	1.0925304542229	0.288106310386589	3.79210872804873	0.000149373484509375	0.0013056109816505	Up
SIGLEC1	613.692057745991	1.09304923173405	0.258127670801732	4.23452948046636	2.29030739340047e-05	0.000304035083714916	Up
OR2A1	5.24787236185633	1.09428269374079	0.233936072050817	4.67769969867275	2.90110990953936e-06	5.93260207079356e-05	Up
PRPH2	13.9638222744858	1.1069607889612	0.180060515290028	6.14771532325228	7.860695021679e-10	1.3402011476118e-07	Up
UGT2B11	43.8330582628363	1.11682243538573	0.271587177519141	4.11220605327369	3.91896280094516e-05	0.000459844465971601	Up
CYP2A7	8.76479410900865	1.12115561539166	0.294268174155773	3.80997917497586	0.000138978497846526	0.00123148698999762	Up
KCNJ13	5.64671895106917	1.13286649408574	0.222878386649339	5.08289076889324	3.71733496759042e-07	1.29886437349067e-05	Up
FNDC9	11.4913798163491	1.14366357660711	0.198146406768153	5.77181083049005	7.84241307768495e-09	6.80846548848587e-07	Up
CSPG4	6.89272061725893	1.14724867440943	0.210012727220515	5.46275785088401	4.68793875507561e-08	2.71375529498888e-06	Up
A2M	90.3900610225512	1.17644937920772	0.221863970722809	5.30257064892049	1.14183254439381e-07	5.12780998197312e-06	Up
SHOC1	64.7815352081911	1.19591492320445	0.205372128685842	5.82316077092351	5.77449570382245e-09	5.71432788145395e-07	Up
CALCRL	15.0301611687857	1.20382132830572	0.192142085589623	6.26526627215258	3.72188868020174e-10	8.67071189278525e-08	Up
LOC107986800	5.71494636047348	1.25532264847726	0.281582389462639	4.45810070321821	8.26890555161894e-06	0.000136383986138449	Up
LOC101060341	8.20543199933541	1.25933094958926	0.228527354108531	5.51063549701445	3.57540451780077e-08	2.21910304085082e-06	Up
IHO1	13.4724322889771	1.28403539447513	0.204462157202387	6.28006381251338	3.38434091891193e-10	8.11725565144454e-08	Up
TAS1R1	14.8806697168659	1.32244325697191	0.199696653418575	6.62226048525711	3.53746962480979e-11	1.78781188073869e-08	Up
POU5F2	11.4070837524054	1.5125140121023	0.202407123419004	7.47263231922544	7.86062603584188e-14	2.78089297582996e-10	Up
SLC30A10	2.92909896933855	1.65834312661486	0.764282824700288	2.16980294862072	0.0300217769081057	0.0809678225703456	Up
CCDC144A	27.6885516855069	1.97564797947142	0.334237452682384	5.91091143023046	3.40219940884045e-09	3.7909073885434e-07	Up
