# Supplementary material for: Transcriptome sequencing combined with experimental verification to explore potential key genes related to uric acid in diabetic retinopathy
Source: PLoS One. 2026 Jun 2;21(6):e0350132. doi: 10.1371/journal.pone.0350132 (PMC13229317; doi:10.1371/journal.pone.0350132)
Supplement: S6 Table — (XLSX) [file pone.0350132.s006.xlsx]

## Sheet: Supplementary Table 4
	ONTOLOGY	ID	Description	GeneRatio	BgRatio	pvalue	p.adjust	qvalue	geneID	Count
GO:0051235	BP	GO:0051235	maintenance of location	15/99	347/18614	4.41047220633875e-10	1.3279931813286e-06	9.64268502375325e-07	PPARG/LPL/CD36/IL6/APOA1/FLNA/SNCA/ATP7B/FBN2/PKD1/SELENON/CXCL10/TRPM2/CEMIP/P2RY6	15
GO:0048732	BP	GO:0048732	gland development	13/99	441/18614	6.04352143604959e-07	0.000519883672000786	0.000377492487806335	FASN/IL6/APOA1/ESR1/ATP7B/BRCA2/LRP5/NOTCH2/CSF1/PKD1/SHH/HES1/NTN4	13
GO:0051208	BP	GO:0051208	sequestering of calcium ion	8/99	137/18614	6.83623463890013e-07	0.000519883672000786	0.000377492487806335	FLNA/SNCA/ATP7B/SELENON/CXCL10/TRPM2/CEMIP/P2RY6	8
GO:0010743	BP	GO:0010743	regulation of macrophage derived foam cell differentiation	5/99	32/18614	6.90645861176733e-07	0.000519883672000786	0.000377492487806335	PPARG/LPL/CD36/CSF1/PF4	5
GO:0072006	BP	GO:0072006	nephron development	8/99	152/18614	1.50151927808982e-06	0.000721627864418251	0.000523980868183925	NOTCH2/PKD1/PDGFRB/SHH/CALB1/HES1/HOXB7/LAMB2	8
GO:0010742	BP	GO:0010742	macrophage derived foam cell differentiation	5/99	38/18614	1.67854958394902e-06	0.000721627864418251	0.000523980868183925	PPARG/LPL/CD36/CSF1/PF4	5
GO:0043010	BP	GO:0043010	camera-type eye development	11/99	338/18614	1.82572587480239e-06	0.000721627864418251	0.000523980868183925	LRP5/NOTCH2/FBN2/PDGFRB/SHH/CALB1/CC2D2A/HES1/GNAT2/PLAAT1/LAMB2	11
GO:0090077	BP	GO:0090077	foam cell differentiation	5/99	39/18614	1.91731083206443e-06	0.000721627864418251	0.000523980868183925	PPARG/LPL/CD36/CSF1/PF4	5
GO:0010744	BP	GO:0010744	positive regulation of macrophage derived foam cell differentiation	4/99	19/18614	2.74431957410431e-06	0.000849613326547096	0.000616912331709458	LPL/CD36/CSF1/PF4	4
GO:0072009	BP	GO:0072009	nephron epithelium development	7/99	116/18614	2.82169819510826e-06	0.000849613326547096	0.000616912331709458	NOTCH2/PKD1/SHH/CALB1/HES1/HOXB7/LAMB2	7
GO:0022612	BP	GO:0022612	gland morphogenesis	7/99	123/18614	4.17003995455104e-06	0.000869633705313803	0.000631449319490559	IL6/ESR1/LRP5/NOTCH2/CSF1/SHH/NTN4	7
GO:0030301	BP	GO:0030301	cholesterol transport	7/99	124/18614	4.40046483710185e-06	0.000869633705313803	0.000631449319490559	PPARG/CD36/APOA1/LIPC/SHH/CLU/LRP1	7
GO:0006874	BP	GO:0006874	intracellular calcium ion homeostasis	10/99	303/18614	4.88673338936677e-06	0.000869633705313803	0.000631449319490559	FLNA/TRPV4/SNCA/ATP7B/SELENON/CXCL10/TRPM2/CALB1/CEMIP/P2RY6	10
GO:0006816	BP	GO:0006816	calcium ion transport	12/99	455/18614	5.31584993360838e-06	0.000869633705313803	0.000631449319490559	FLNA/TRPV4/SNCA/PKD1/PDGFRB/SELENON/CXCL10/TRPM2/CEMIP/HES1/P2RY6/PKDREJ	12
GO:0030595	BP	GO:0030595	leukocyte chemotaxis	9/99	241/18614	5.53839282649853e-06	0.000869633705313803	0.000631449319490559	IL6/SERPINE1/TRPV4/CSF1/PF4/CXCL10/TRPM2/DUSP1/RPL13A	9
GO:1905952	BP	GO:1905952	regulation of lipid localization	8/99	182/18614	5.74484948476957e-06	0.000869633705313803	0.000631449319490559	PPARG/FABP3/LPL/CD36/IL6/APOA1/SHH/LRP1	8
GO:0001822	BP	GO:0001822	kidney development	10/99	310/18614	5.97603863785776e-06	0.000869633705313803	0.000631449319490559	MMP9/NOTCH2/PKD1/PDGFRB/SHH/CALB1/CC2D2A/HES1/HOXB7/LAMB2	10
GO:0051209	BP	GO:0051209	release of sequestered calcium ion into cytosol	7/99	130/18614	6.01729901799749e-06	0.000869633705313803	0.000631449319490559	FLNA/SNCA/SELENON/CXCL10/TRPM2/CEMIP/P2RY6	7
GO:0072243	BP	GO:0072243	metanephric nephron epithelium development	4/99	23/18614	6.16801777632975e-06	0.000869633705313803	0.000631449319490559	PKD1/CALB1/HES1/LAMB2	4
GO:0060326	BP	GO:0060326	cell chemotaxis	10/99	312/18614	6.3235316681961e-06	0.000869633705313803	0.000631449319490559	IL6/SERPINE1/TRPV4/CSF1/PDGFRB/PF4/CXCL10/TRPM2/DUSP1/RPL13A	10
GO:0051283	BP	GO:0051283	negative regulation of sequestering of calcium ion	7/99	131/18614	6.32956855217192e-06	0.000869633705313803	0.000631449319490559	FLNA/SNCA/SELENON/CXCL10/TRPM2/CEMIP/P2RY6	7
GO:0001654	BP	GO:0001654	eye development	11/99	385/18614	6.35401578110384e-06	0.000869633705313803	0.000631449319490559	LRP5/NOTCH2/FBN2/PDGFRB/SHH/CALB1/CC2D2A/HES1/GNAT2/PLAAT1/LAMB2	11
GO:0051282	BP	GO:0051282	regulation of sequestering of calcium ion	7/99	133/18614	6.99463566415762e-06	0.000878990598974584	0.000638243449132204	FLNA/SNCA/SELENON/CXCL10/TRPM2/CEMIP/P2RY6	7
GO:0150063	BP	GO:0150063	visual system development	11/99	389/18614	7.00623526250084e-06	0.000878990598974584	0.000638243449132204	LRP5/NOTCH2/FBN2/PDGFRB/SHH/CALB1/CC2D2A/HES1/GNAT2/PLAAT1/LAMB2	11
GO:0072001	BP	GO:0072001	renal system development	10/99	320/18614	7.89460500795079e-06	0.000937362078558233	0.000680627536634253	MMP9/NOTCH2/PKD1/PDGFRB/SHH/CALB1/CC2D2A/HES1/HOXB7/LAMB2	10
GO:0048880	BP	GO:0048880	sensory system development	11/99	395/18614	8.09412621803854e-06	0.000937362078558233	0.000680627536634253	LRP5/NOTCH2/FBN2/PDGFRB/SHH/CALB1/CC2D2A/HES1/GNAT2/PLAAT1/LAMB2	11
GO:0015918	BP	GO:0015918	sterol transport	7/99	138/18614	8.91538507292615e-06	0.000992389510720193	0.000720583479440592	PPARG/CD36/APOA1/LIPC/SHH/CLU/LRP1	7
GO:0055074	BP	GO:0055074	calcium ion homeostasis	10/99	327/18614	9.53581530794901e-06	0.000992389510720193	0.000720583479440592	FLNA/TRPV4/SNCA/ATP7B/SELENON/CXCL10/TRPM2/CALB1/CEMIP/P2RY6	10
GO:0001656	BP	GO:0001656	metanephros development	6/99	92/18614	9.57555289628108e-06	0.000992389510720193	0.000720583479440592	PKD1/PDGFRB/SHH/CALB1/HES1/LAMB2	6
GO:0014009	BP	GO:0014009	glial cell proliferation	5/99	54/18614	9.88764042564125e-06	0.000992389510720193	0.000720583479440592	IL6/CSF1/SHH/CLU/HES1	5
GO:0060562	BP	GO:0060562	epithelial tube morphogenesis	10/99	334/18614	1.146404717717e-05	0.00105703773178584	0.000767525168738901	ESR1/LRP5/NOTCH2/CSF1/PKD1/SHH/CXCL10/CC2D2A/HES1/HOXB7	10
GO:0097553	BP	GO:0097553	calcium ion transmembrane import into cytosol	8/99	201/18614	1.18817944676839e-05	0.00105703773178584	0.000767525168738901	FLNA/TRPV4/SNCA/SELENON/CXCL10/TRPM2/CEMIP/P2RY6	8
GO:0072207	BP	GO:0072207	metanephric epithelium development	4/99	27/18614	1.20266313137462e-05	0.00105703773178584	0.000767525168738901	PKD1/CALB1/HES1/LAMB2	4
GO:0072080	BP	GO:0072080	nephron tubule development	6/99	96/18614	1.22379229661763e-05	0.00105703773178584	0.000767525168738901	NOTCH2/PKD1/SHH/CALB1/HES1/HOXB7	6
GO:0071674	BP	GO:0071674	mononuclear cell migration	8/99	202/18614	1.2318095105859e-05	0.00105703773178584	0.000767525168738901	IL6/SERPINE1/TRPV4/CSF1/CXCL10/TRPM2/DUSP1/ADTRP	8
GO:0072073	BP	GO:0072073	kidney epithelium development	7/99	146/18614	1.28878579942228e-05	0.00105703773178584	0.000767525168738901	NOTCH2/PKD1/SHH/CALB1/HES1/HOXB7/LAMB2	7
GO:0060993	BP	GO:0060993	kidney morphogenesis	6/99	97/18614	1.2989171729019e-05	0.00105703773178584	0.000767525168738901	PKD1/PDGFRB/SHH/CALB1/HES1/HOXB7	6
GO:0061005	BP	GO:0061005	cell differentiation involved in kidney development	5/99	58/18614	1.40873003620361e-05	0.00111623319447607	0.000810507558225732	MMP9/NOTCH2/SHH/HES1/LAMB2	5
GO:0061326	BP	GO:0061326	renal tubule development	6/99	100/18614	1.54694501472315e-05	0.00119432088187985	0.000867207772086366	NOTCH2/PKD1/SHH/CALB1/HES1/HOXB7	6
GO:1903409	BP	GO:1903409	reactive oxygen species biosynthetic process	5/99	61/18614	1.80610780410121e-05	0.00132997338897331	0.000965706350014008	CD36/MPO/SNCA/SLC30A10/COA8	5
GO:0034368	BP	GO:0034368	protein-lipid complex remodeling	4/99	30/18614	1.85516048943471e-05	0.00132997338897331	0.000965706350014008	LPL/APOA1/LIPC/MPO	4
GO:0034369	BP	GO:0034369	plasma lipoprotein particle remodeling	4/99	30/18614	1.85516048943471e-05	0.00132997338897331	0.000965706350014008	LPL/APOA1/LIPC/MPO	4
GO:0032760	BP	GO:0032760	positive regulation of tumor necrosis factor production	6/99	105/18614	2.04431741145523e-05	0.00143149761067249	0.00103942405473501	LPL/CD36/IL6/PF4/CLU/FRMD8	6
GO:0042060	BP	GO:0042060	wound healing	11/99	439/18614	2.16448210564169e-05	0.00146338493247977	0.00106257774292873	PPARG/CD36/IL6/SERPINE1/FLNA/NOTCH2/PDGFRB/PF4/SHH/ADTRP/MYOF	11
GO:0070588	BP	GO:0070588	calcium ion transmembrane transport	10/99	360/18614	2.18705818537328e-05	0.00146338493247977	0.00106257774292873	FLNA/TRPV4/SNCA/PKD1/SELENON/CXCL10/TRPM2/CEMIP/P2RY6/PKDREJ	10
GO:0072205	BP	GO:0072205	metanephric collecting duct development	3/99	11/18614	2.33459099838321e-05	0.00149295832003254	0.00108405126141257	PKD1/SHH/CALB1	3
GO:0003338	BP	GO:0003338	metanephros morphogenesis	4/99	32/18614	2.4145103002574e-05	0.00149295832003254	0.00108405126141257	PKD1/PDGFRB/CALB1/HES1	4
GO:0034367	BP	GO:0034367	protein-containing complex remodeling	4/99	32/18614	2.4145103002574e-05	0.00149295832003254	0.00108405126141257	LPL/APOA1/LIPC/MPO	4
GO:1905330	BP	GO:1905330	regulation of morphogenesis of an epithelium	5/99	65/18614	2.4658591500915e-05	0.00149295832003254	0.00108405126141257	ESR1/SHH/CXCL10/HOXB7/NTN4	5
GO:0002237	BP	GO:0002237	response to molecule of bacterial origin	10/99	366/18614	2.51863292969215e-05	0.00149295832003254	0.00108405126141257	CD36/IL6/MPO/SERPINE1/SNCA/CSF1/PF4/CXCL10/RPL13A/IRF5	10
GO:1903557	BP	GO:1903557	positive regulation of tumor necrosis factor superfamily cytokine production	6/99	109/18614	2.52875703492725e-05	0.00149295832003254	0.00108405126141257	LPL/CD36/IL6/PF4/CLU/FRMD8	6
GO:0010517	BP	GO:0010517	regulation of phospholipase activity	5/99	66/18614	2.65680101826919e-05	0.00153838997423241	0.00111703961840994	ESR1/SNCA/PDGFRB/LRP1/P2RY6	5
GO:0071404	BP	GO:0071404	cellular response to low-density lipoprotein particle stimulus	4/99	33/18614	2.73636611858586e-05	0.00155456573265321	0.00112878499072549	PPARG/LPL/CD36/ADTRP	4
GO:1905954	BP	GO:1905954	positive regulation of lipid localization	6/99	112/18614	2.94948742545086e-05	0.00163796631326364	0.00118934294696589	PPARG/FABP3/LPL/CD36/APOA1/LRP1	6
GO:0055094	BP	GO:0055094	response to lipoprotein particle	4/99	34/18614	3.08859739372617e-05	0.00163796631326364	0.00118934294696589	PPARG/LPL/CD36/ADTRP	4
GO:0034370	BP	GO:0034370	triglyceride-rich lipoprotein particle remodeling	3/99	12/18614	3.10076651796837e-05	0.00163796631326364	0.00118934294696589	LPL/APOA1/LIPC	3
GO:0034372	BP	GO:0034372	very-low-density lipoprotein particle remodeling	3/99	12/18614	3.10076651796837e-05	0.00163796631326364	0.00118934294696589	LPL/APOA1/LIPC	3
GO:0043270	BP	GO:0043270	positive regulation of monoatomic ion transport	8/99	231/18614	3.23313905940619e-05	0.0016784451220469	0.00121873499571446	FLNA/SNCA/PDGFRB/CXCL10/CEMIP/COA8/FXYD2/P2RY6	8
GO:0051651	BP	GO:0051651	maintenance of location in cell	8/99	233/18614	3.43766465745796e-05	0.00175437428535693	0.00127386788466373	FLNA/SNCA/ATP7B/SELENON/CXCL10/TRPM2/CEMIP/P2RY6	8
GO:0034764	BP	GO:0034764	positive regulation of transmembrane transport	8/99	235/18614	3.65290877370109e-05	0.001833151386269	0.00133106868824161	CA2/FLNA/SNCA/CXCL10/CEMIP/COA8/FXYD2/P2RY6	8
GO:0034767	BP	GO:0034767	positive regulation of monoatomic ion transmembrane transport	7/99	175/18614	4.14223106493978e-05	0.00204463241582519	0.00148462707884036	FLNA/SNCA/CXCL10/CEMIP/COA8/FXYD2/P2RY6	7
GO:0071402	BP	GO:0071402	cellular response to lipoprotein particle stimulus	4/99	37/18614	4.34507889550642e-05	0.00208735825789022	0.00151565071986505	PPARG/LPL/CD36/ADTRP	4
GO:0097529	BP	GO:0097529	myeloid leukocyte migration	8/99	241/18614	4.36743840076665e-05	0.00208735825789022	0.00151565071986505	IL6/SERPINE1/TRPV4/CSF1/PF4/CXCL10/DUSP1/RPL13A	8
GO:0050900	BP	GO:0050900	leukocyte migration	10/99	393/18614	4.60010562844706e-05	0.00216420594488345	0.00157145055761259	IL6/SERPINE1/TRPV4/CSF1/PF4/CXCL10/TRPM2/DUSP1/RPL13A/ADTRP	10
GO:0071675	BP	GO:0071675	regulation of mononuclear cell migration	6/99	122/18614	4.77500749995624e-05	0.00221193039728742	0.00160610373723225	SERPINE1/TRPV4/CSF1/CXCL10/DUSP1/ADTRP	6
GO:0071415	BP	GO:0071415	cellular response to purine-containing compound	3/99	14/18614	5.09082207256578e-05	0.00232249473643872	0.00168638555737147	SELENON/TRPM2/P2RY6	3
GO:0046470	BP	GO:0046470	phosphatidylcholine metabolic process	5/99	76/18614	5.26655301209463e-05	0.0023319986940319	0.00169328647153569	FABP3/APOA1/LIPC/PLAAT2/PLAAT1	5
GO:0150076	BP	GO:0150076	neuroinflammatory response	5/99	76/18614	5.26655301209463e-05	0.0023319986940319	0.00169328647153569	IL6/MMP9/SNCA/CLU/LRP1	5
GO:0002688	BP	GO:0002688	regulation of leukocyte chemotaxis	6/99	126/18614	5.71965332539802e-05	0.00249592408156137	0.00181231425733817	IL6/SERPINE1/TRPV4/CSF1/CXCL10/DUSP1	6
GO:0061138	BP	GO:0061138	morphogenesis of a branching epithelium	7/99	188/18614	6.52232476294048e-05	0.002741193531428	0.00199040674186787	ESR1/LRP5/CSF1/PKD1/SHH/HOXB7/NTN4	7
GO:0051281	BP	GO:0051281	positive regulation of release of sequestered calcium ion into cytosol	4/99	41/18614	6.55483009839973e-05	0.002741193531428	0.00199040674186787	SNCA/CXCL10/CEMIP/P2RY6	4
GO:0072210	BP	GO:0072210	metanephric nephron development	4/99	41/18614	6.55483009839973e-05	0.002741193531428	0.00199040674186787	PKD1/PDGFRB/HES1/LAMB2	4
GO:0072028	BP	GO:0072028	nephron morphogenesis	5/99	80/18614	6.73899026383078e-05	0.00277960269649239	0.00201829600259215	PKD1/PDGFRB/SHH/HES1/HOXB7	5
GO:0050727	BP	GO:0050727	regulation of inflammatory response	10/99	414/18614	7.1048170764362e-05	0.00289089246177695	0.00209910456155875	PPARG/LPL/IL6/APOA1/MMP9/ESR1/SERPINE1/TRPV4/SNCA/NLRX1	10
GO:0051279	BP	GO:0051279	regulation of release of sequestered calcium ion into cytosol	5/99	82/18614	7.58485815572163e-05	0.00304506772091705	0.00221105268623633	SNCA/SELENON/CXCL10/CEMIP/P2RY6	5
GO:0072044	BP	GO:0072044	collecting duct development	3/99	16/18614	7.77170285326754e-05	0.00307902595936692	0.00223571008673638	PKD1/SHH/CALB1	3
GO:0010959	BP	GO:0010959	regulation of metal ion transport	10/99	423/18614	8.48969700504069e-05	0.00331980229638669	0.00241054007921661	FLNA/SNCA/PDGFRB/SELENON/CXCL10/SLC30A10/CEMIP/HES1/FXYD2/P2RY6	10
GO:0030879	BP	GO:0030879	mammary gland development	6/99	136/18614	8.74499369794129e-05	0.00337579179801298	0.00245119458982781	FASN/ESR1/ATP7B/BRCA2/LRP5/CSF1	6
GO:0032496	BP	GO:0032496	response to lipopolysaccharide	9/99	345/18614	9.30129595626353e-05	0.00353890811107342	0.00256963489894929	CD36/IL6/MPO/SERPINE1/SNCA/CSF1/PF4/CXCL10/RPL13A	9
GO:1904062	BP	GO:1904062	regulation of monoatomic cation transmembrane transport	9/99	346/18614	9.50815133501734e-05	0.00353890811107342	0.00256963489894929	MMP9/FLNA/SNCA/SELENON/CXCL10/CEMIP/COA8/FXYD2/P2RY6	9
GO:0019915	BP	GO:0019915	lipid storage	5/99	86/18614	9.52014470265515e-05	0.00353890811107342	0.00256963489894929	PPARG/LPL/CD36/IL6/APOA1	5
GO:0048708	BP	GO:0048708	astrocyte differentiation	5/99	87/18614	0.000100583987429561	0.00363903111451742	0.00264233516574409	IL6/SHH/LRP1/HES1/LAMB2	5
GO:0097006	BP	GO:0097006	regulation of plasma lipoprotein particle levels	5/99	87/18614	0.000100583987429561	0.00363903111451742	0.00264233516574409	LPL/CD36/APOA1/LIPC/MPO	5
GO:0062197	BP	GO:0062197	cellular response to chemical stress	9/99	349/18614	0.000101520628900519	0.00363903111451742	0.00264233516574409	CD36/IL6/MMP9/MPO/TRPV4/SNCA/SELENON/TRPM2/NFAT5	9
GO:0071827	BP	GO:0071827	plasma lipoprotein particle organization	4/99	46/18614	0.000103495108945713	0.00366616203571224	0.00266203518613306	LPL/APOA1/LIPC/MPO	4
GO:0001763	BP	GO:0001763	morphogenesis of a branching structure	7/99	203/18614	0.000105520921846522	0.00369445925209159	0.00268258206456824	ESR1/LRP5/CSF1/PKD1/SHH/HOXB7/NTN4	7
GO:0060191	BP	GO:0060191	regulation of lipase activity	5/99	89/18614	0.000112048079302135	0.00380173790328979	0.00276047811537796	ESR1/SNCA/PDGFRB/LRP1/P2RY6	5
GO:0000302	BP	GO:0000302	response to reactive oxygen species	7/99	205/18614	0.000112162063491931	0.00380173790328979	0.00276047811537796	CD36/IL6/MMP9/MPO/PDGFRB/TRPM2/COA8	7
GO:0010885	BP	GO:0010885	regulation of cholesterol storage	3/99	18/18614	0.000112372857320754	0.00380173790328979	0.00276047811537796	PPARG/LPL/CD36	3
GO:0050921	BP	GO:0050921	positive regulation of chemotaxis	6/99	143/18614	0.000115341150087719	0.00385880225460135	0.00280191308458704	IL6/SERPINE1/TRPV4/CSF1/PDGFRB/CXCL10	6
GO:1903426	BP	GO:1903426	regulation of reactive oxygen species biosynthetic process	4/99	48/18614	0.000122406093976954	0.00405016207653414	0.00294086127461113	CD36/SNCA/SLC30A10/COA8	4
GO:0045598	BP	GO:0045598	regulation of fat cell differentiation	6/99	146/18614	0.000129267776052277	0.00423070949666745	0.00307195847666566	PPARG/LPL/IL6/TRPV4/LRP5/HES1	6
GO:0050878	BP	GO:0050878	regulation of body fluid levels	9/99	361/18614	0.000131063835334279	0.0042433678300163	0.00308114981312166	CD36/IL6/SERPINE1/FLNA/TRPV4/ATP7B/PF4/SHH/ADTRP	9
GO:0071825	BP	GO:0071825	protein-lipid complex subunit organization	4/99	49/18614	0.000132745433305662	0.00425209042216327	0.00308748337039036	LPL/APOA1/LIPC/MPO	4
GO:0060688	BP	GO:0060688	regulation of morphogenesis of a branching structure	4/99	51/18614	0.00015529975327978	0.00473801319020567	0.00344031652224551	ESR1/SHH/HOXB7/NTN4	4
GO:0010878	BP	GO:0010878	cholesterol storage	3/99	20/18614	0.000155783230099755	0.00473801319020567	0.00344031652224551	PPARG/LPL/CD36	3
GO:0042953	BP	GO:0042953	lipoprotein transport	3/99	20/18614	0.000155783230099755	0.00473801319020567	0.00344031652224551	PPARG/CD36/LRP1	3
GO:0043691	BP	GO:0043691	reverse cholesterol transport	3/99	20/18614	0.000155783230099755	0.00473801319020567	0.00344031652224551	APOA1/LIPC/CLU	3
GO:0072234	BP	GO:0072234	metanephric nephron tubule development	3/99	20/18614	0.000155783230099755	0.00473801319020567	0.00344031652224551	PKD1/CALB1/HES1	3
GO:0002690	BP	GO:0002690	positive regulation of leukocyte chemotaxis	5/99	96/18614	0.000160233929246188	0.00475601375443662	0.00345338690344696	IL6/SERPINE1/TRPV4/CSF1/CXCL10	5
GO:0045807	BP	GO:0045807	positive regulation of endocytosis	5/99	96/18614	0.000160233929246188	0.00475601375443662	0.00345338690344696	CD36/SERPINE1/SNCA/CLU/LRP1	5
GO:1904064	BP	GO:1904064	positive regulation of cation transmembrane transport	6/99	152/18614	0.000161113717353881	0.00475601375443662	0.00345338690344696	FLNA/SNCA/CXCL10/CEMIP/FXYD2/P2RY6	6
GO:0072163	BP	GO:0072163	mesonephric epithelium development	5/99	98/18614	0.000176540613904376	0.00502251852682243	0.00364689855799269	PKD1/SHH/CALB1/HES1/HOXB7	5
GO:0072164	BP	GO:0072164	mesonephric tubule development	5/99	98/18614	0.000176540613904376	0.00502251852682243	0.00364689855799269	PKD1/SHH/CALB1/HES1/HOXB7	5
GO:0060041	BP	GO:0060041	retina development in camera-type eye	6/99	155/18614	0.000179208440572107	0.00502251852682243	0.00364689855799269	LRP5/PDGFRB/CALB1/HES1/GNAT2/LAMB2	6
GO:0010874	BP	GO:0010874	regulation of cholesterol efflux	4/99	53/18614	0.000180501288847023	0.00502251852682243	0.00364689855799269	PPARG/APOA1/SHH/LRP1	4
GO:0010883	BP	GO:0010883	regulation of lipid storage	4/99	53/18614	0.000180501288847023	0.00502251852682243	0.00364689855799269	PPARG/LPL/CD36/IL6	4
GO:0044872	BP	GO:0044872	lipoprotein localization	3/99	21/18614	0.000181046588414797	0.00502251852682243	0.00364689855799269	PPARG/CD36/LRP1	3
GO:0015850	BP	GO:0015850	organic hydroxy compound transport	8/99	296/18614	0.000182080119548315	0.00502251852682243	0.00364689855799269	PPARG/CD36/APOA1/LIPC/SNCA/SHH/CLU/LRP1	8
GO:0051090	BP	GO:0051090	regulation of DNA-binding transcription factor activity	10/99	465/18614	0.000183884223642069	0.00502251852682243	0.00364689855799269	PPARG/CD36/IL6/ESR1/FLNA/LRP5/PKD1/SHH/CLU/HES1	10
GO:0042632	BP	GO:0042632	cholesterol homeostasis	5/99	99/18614	0.000185154286442142	0.00502251852682243	0.00364689855799269	FABP3/LPL/APOA1/LIPC/LRP5	5
GO:0048754	BP	GO:0048754	branching morphogenesis of an epithelial tube	6/99	157/18614	0.000192138019848359	0.00512622927754039	0.00372220392226796	ESR1/LRP5/CSF1/PKD1/SHH/HOXB7	6
GO:0007596	BP	GO:0007596	blood coagulation	7/99	224/18614	0.000193905859992678	0.00512622927754039	0.00372220392226796	CD36/IL6/SERPINE1/FLNA/PF4/SHH/ADTRP	7
GO:0055092	BP	GO:0055092	sterol homeostasis	5/99	100/18614	0.000194085067299769	0.00512622927754039	0.00372220392226796	FABP3/LPL/APOA1/LIPC/LRP5	5
GO:0061900	BP	GO:0061900	glial cell activation	4/99	55/18614	0.000208528387395636	0.00541372200726819	0.00393095513261761	IL6/SNCA/CLU/LRP1	4
GO:0060444	BP	GO:0060444	branching involved in mammary gland duct morphogenesis	3/99	22/18614	0.000208825076396465	0.00541372200726819	0.00393095513261761	ESR1/LRP5/CSF1	3
GO:0002685	BP	GO:0002685	regulation of leukocyte migration	7/99	227/18614	0.000210363824261169	0.00541372200726819	0.00393095513261761	IL6/SERPINE1/TRPV4/CSF1/CXCL10/DUSP1/ADTRP	7
GO:0001823	BP	GO:0001823	mesonephros development	5/99	102/18614	0.00021292913782651	0.00543330198301374	0.00394517233956879	PKD1/SHH/CALB1/HES1/HOXB7	5
GO:0050817	BP	GO:0050817	coagulation	7/99	229/18614	0.00022194952525767	0.00561588252563734	0.00407774581123556	CD36/IL6/SERPINE1/FLNA/PF4/SHH/ADTRP	7
GO:0007599	BP	GO:0007599	hemostasis	7/99	230/18614	0.00022793254500467	0.00567194126453771	0.00411845059569117	CD36/IL6/SERPINE1/FLNA/PF4/SHH/ADTRP	7
GO:0050920	BP	GO:0050920	regulation of chemotaxis	7/99	230/18614	0.00022793254500467	0.00567194126453771	0.00411845059569117	IL6/SERPINE1/TRPV4/CSF1/PDGFRB/CXCL10/DUSP1	7
GO:0072170	BP	GO:0072170	metanephric tubule development	3/99	23/18614	0.000239223635189486	0.00590411775045527	0.0042870361543448	PKD1/CALB1/HES1	3
GO:0006631	BP	GO:0006631	fatty acid metabolic process	9/99	394/18614	0.00025153602065477	0.00615751998529685	0.00447103393153579	FASN/FABP3/LPL/CD36/LIPC/SNCA/CYP2A6/SLC22A13/ADTRP	9
GO:0010466	BP	GO:0010466	negative regulation of peptidase activity	7/99	236/18614	0.000266623944214796	0.00647423141960283	0.00470100112168193	MMP9/SERPINE1/SNCA/BIRC5/LRP1/A2M/ITIH3	7
GO:1903053	BP	GO:1903053	regulation of extracellular matrix organization	4/99	59/18614	0.000273786813273383	0.00657644681295133	0.00477522069272314	IL6/LRP1/ADTRP/LAMB2	4
GO:0001819	BP	GO:0001819	positive regulation of cytokine production	10/99	489/18614	0.000275201693268638	0.00657644681295133	0.00477522069272314	LPL/CD36/IL6/SERPINE1/TRPV4/PF4/CLU/IRF5/FRMD8/CLNK	10
GO:0046579	BP	GO:0046579	positive regulation of Ras protein signal transduction	4/99	60/18614	0.000292153696425236	0.00692657307036525	0.00502945070431178	APOA1/NOTCH2/CSF1/PDGFRB	4
GO:0002274	BP	GO:0002274	myeloid leukocyte activation	7/99	240/18614	0.000295235701263345	0.00694495856643698	0.00504280058819053	IL6/SNCA/NOTCH2/CSF1/CLU/HAVCR1/CLNK	7
GO:0072273	BP	GO:0072273	metanephric nephron morphogenesis	3/99	25/18614	0.000308291586480576	0.00719586020847298	0.00522498266111918	PKD1/PDGFRB/HES1	3
GO:0010876	BP	GO:0010876	lipid localization	10/99	497/18614	0.000313038680228093	0.00722406710878898	0.00524546396020022	PPARG/FABP3/LPL/CD36/IL6/APOA1/LIPC/SHH/CLU/LRP1	10
GO:0055088	BP	GO:0055088	lipid homeostasis	6/99	172/18614	0.000314298502574346	0.00722406710878898	0.00524546396020022	PPARG/FABP3/LPL/APOA1/LIPC/LRP5	6
GO:0022617	BP	GO:0022617	extracellular matrix disassembly	4/99	62/18614	0.000331514143122063	0.00756203852227676	0.00549086822380004	IL6/MMP9/LRP1/MMP15	4
GO:0042692	BP	GO:0042692	muscle cell differentiation	9/99	410/18614	0.00033688493542613	0.00762677098171486	0.00553787107938323	PDGFRB/SHH/SELENON/CXCL10/PLPP7/HES1/MYO18B/LAMB2/SCGB3A1	9
GO:0045444	BP	GO:0045444	fat cell differentiation	7/99	246/18614	0.000342736462758939	0.0077013394728893	0.00559201597133006	PPARG/FABP3/LPL/IL6/TRPV4/LRP5/HES1	7
GO:0042593	BP	GO:0042593	glucose homeostasis	7/99	248/18614	0.000359866535608448	0.00802635658308917	0.00582801399188107	PPARG/IL6/TRPV4/LRP5/NDUFAF2/HECTD4/FOXK1	7
GO:0033002	BP	GO:0033002	muscle cell proliferation	7/99	249/18614	0.000368685413199657	0.00810300568718369	0.00588366963669371	PPARG/IL6/MMP9/PDGFRB/SHH/SELENON/P2RY6	7
GO:0033500	BP	GO:0033500	carbohydrate homeostasis	7/99	249/18614	0.000368685413199657	0.00810300568718369	0.00588366963669371	PPARG/IL6/TRPV4/LRP5/NDUFAF2/HECTD4/FOXK1	7
GO:0045861	BP	GO:0045861	negative regulation of proteolysis	8/99	330/18614	0.000378693843056808	0.00826266059017427	0.00599959658298239	MMP9/SERPINE1/SNCA/BIRC5/SHH/LRP1/A2M/ITIH3	8
GO:0010875	BP	GO:0010875	positive regulation of cholesterol efflux	3/99	27/18614	0.000389053669215112	0.00842763020148707	0.00611938258962354	PPARG/APOA1/LRP1	3
GO:0002718	BP	GO:0002718	regulation of cytokine production involved in immune response	5/99	119/18614	0.00043485697949577	0.00928620117206925	0.00674279915201729	CD36/IL6/APOA1/NLRX1/CLNK	5
GO:0021782	BP	GO:0021782	glial cell development	5/99	119/18614	0.00043485697949577	0.00928620117206925	0.00674279915201729	IL6/SHH/CLU/LRP1/LAMB2	5
GO:0032640	BP	GO:0032640	tumor necrosis factor production	6/99	185/18614	0.0004633333223559	0.00974087668274151	0.0070729433725652	LPL/CD36/IL6/PF4/CLU/FRMD8	6
GO:0032680	BP	GO:0032680	regulation of tumor necrosis factor production	6/99	185/18614	0.0004633333223559	0.00974087668274151	0.0070729433725652	LPL/CD36/IL6/PF4/CLU/FRMD8	6
GO:0002367	BP	GO:0002367	cytokine production involved in immune response	5/99	121/18614	0.000469383493931731	0.00974087668274151	0.0070729433725652	CD36/IL6/APOA1/NLRX1/CLNK	5
GO:0051057	BP	GO:0051057	positive regulation of small GTPase mediated signal transduction	4/99	68/18614	0.000472324143367739	0.00974087668274151	0.0070729433725652	APOA1/NOTCH2/CSF1/PDGFRB	4
GO:0061180	BP	GO:0061180	mammary gland epithelium development	4/99	68/18614	0.000472324143367739	0.00974087668274151	0.0070729433725652	ESR1/BRCA2/LRP5/CSF1	4
GO:0030324	BP	GO:0030324	lung development	6/99	186/18614	0.000476745502049385	0.00974603538221563	0.00707668915340658	PKD1/PDGFRB/SHH/SELENON/RPL13A/HES1	6
GO:0072012	BP	GO:0072012	glomerulus vasculature development	3/99	29/18614	0.000482284713367695	0.00974603538221563	0.00707668915340658	NOTCH2/PDGFRB/HES1	3
GO:0090025	BP	GO:0090025	regulation of monocyte chemotaxis	3/99	29/18614	0.000482284713367695	0.00974603538221563	0.00707668915340658	SERPINE1/CXCL10/DUSP1	3
GO:0032835	BP	GO:0032835	glomerulus development	4/99	69/18614	0.000499359958801681	0.0100238189063457	0.0072783904170603	NOTCH2/PDGFRB/HES1/LAMB2	4
GO:0051346	BP	GO:0051346	negative regulation of hydrolase activity	8/99	345/18614	0.000508292180931149	0.0100793865623114	0.00731873862151786	APOA1/MMP9/SERPINE1/SNCA/BIRC5/LRP1/A2M/ITIH3	8
GO:0006979	BP	GO:0006979	response to oxidative stress	9/99	434/18614	0.000508823233965902	0.0100793865623114	0.00731873862151786	CD36/IL6/MMP9/MPO/SNCA/PDGFRB/SELENON/TRPM2/COA8	9
GO:0030323	BP	GO:0030323	respiratory tube development	6/99	190/18614	0.000533450633819606	0.0103032292287496	0.00748127291444103	PKD1/PDGFRB/SHH/SELENON/RPL13A/HES1	6
GO:0071706	BP	GO:0071706	tumor necrosis factor superfamily cytokine production	6/99	190/18614	0.000533450633819606	0.0103032292287496	0.00748127291444103	LPL/CD36/IL6/PF4/CLU/FRMD8	6
GO:1903555	BP	GO:1903555	regulation of tumor necrosis factor superfamily cytokine production	6/99	190/18614	0.000533450633819606	0.0103032292287496	0.00748127291444103	LPL/CD36/IL6/PF4/CLU/FRMD8	6
GO:0060603	BP	GO:0060603	mammary gland duct morphogenesis	3/99	30/18614	0.000533810614309177	0.0103032292287496	0.00748127291444103	ESR1/LRP5/CSF1	3
GO:0051924	BP	GO:0051924	regulation of calcium ion transport	7/99	266/18614	0.000547070205085804	0.0104919005574099	0.00761826896388344	SNCA/PDGFRB/SELENON/CXCL10/CEMIP/HES1/P2RY6	7
GO:0002548	BP	GO:0002548	monocyte chemotaxis	4/99	71/18614	0.000556708403008262	0.0105424465500495	0.00765497089075247	IL6/SERPINE1/CXCL10/DUSP1	4
GO:0033344	BP	GO:0033344	cholesterol efflux	4/99	71/18614	0.000556708403008262	0.0105424465500495	0.00765497089075247	PPARG/APOA1/SHH/LRP1	4
GO:0031349	BP	GO:0031349	positive regulation of defense response	9/99	441/18614	0.000570749803873219	0.0107407978716391	0.00779899567529392	LPL/CD36/IL6/ESR1/SERPINE1/TRPV4/SNCA/NLRX1/CLNK	9
GO:0014902	BP	GO:0014902	myotube differentiation	5/99	127/18614	0.000585427565582576	0.0108089714391835	0.00784849715226068	SHH/SELENON/CXCL10/PLPP7/SCGB3A1	5
GO:0060674	BP	GO:0060674	placenta blood vessel development	3/99	31/18614	0.0005887317555716	0.0108089714391835	0.00784849715226068	NOTCH2/PKD1/HES1	3
GO:0061437	BP	GO:0061437	renal system vasculature development	3/99	31/18614	0.0005887317555716	0.0108089714391835	0.00784849715226068	NOTCH2/PDGFRB/HES1	3
GO:0061440	BP	GO:0061440	kidney vasculature development	3/99	31/18614	0.0005887317555716	0.0108089714391835	0.00784849715226068	NOTCH2/PDGFRB/HES1	3
GO:0051091	BP	GO:0051091	positive regulation of DNA-binding transcription factor activity	7/99	271/18614	0.0006108853016448	0.0111477311712272	0.00809447382147528	PPARG/CD36/IL6/ESR1/LRP5/SHH/CLU	7
GO:0051928	BP	GO:0051928	positive regulation of calcium ion transport	5/99	129/18614	0.000628520277460168	0.0114004491291118	0.00827797473864787	SNCA/PDGFRB/CXCL10/CEMIP/P2RY6	5
GO:0031589	BP	GO:0031589	cell-substrate adhesion	8/99	359/18614	0.000659721880320566	0.0118947459978756	0.00863688840482708	CD36/APOA1/SIGLEC1/SERPINE1/FLNA/CSF1/PKD1/NTN4	8
GO:0072078	BP	GO:0072078	nephron tubule morphogenesis	4/99	75/18614	0.000685200247663561	0.0122805830102082	0.00891704833582215	PKD1/SHH/HES1/HOXB7	4
GO:0048710	BP	GO:0048710	regulation of astrocyte differentiation	3/99	33/18614	0.000709114632371477	0.012633989101009	0.00917365986568394	IL6/SHH/HES1	3
GO:0072088	BP	GO:0072088	nephron epithelium morphogenesis	4/99	77/18614	0.000756738542520506	0.0134031750089955	0.00973217308244638	PKD1/SHH/HES1/HOXB7	4
GO:0071900	BP	GO:0071900	regulation of protein serine/threonine kinase activity	8/99	369/18614	0.000788736089136907	0.0138882126572586	0.0100843635403962	PPARG/SNCA/LRP5/PKD1/PDGFRB/DUSP1/CEMIP/TCL1A	8
GO:0032371	BP	GO:0032371	regulation of sterol transport	4/99	79/18614	0.000833402776715108	0.0144216997740758	0.0104717336191003	PPARG/APOA1/SHH/LRP1	4
GO:0032374	BP	GO:0032374	regulation of cholesterol transport	4/99	79/18614	0.000833402776715108	0.0144216997740758	0.0104717336191003	PPARG/APOA1/SHH/LRP1	4
GO:0061333	BP	GO:0061333	renal tubule morphogenesis	4/99	79/18614	0.000833402776715108	0.0144216997740758	0.0104717336191003	PKD1/SHH/HES1/HOXB7	4
GO:0090162	BP	GO:0090162	establishment of epithelial cell polarity	3/99	35/18614	0.000844126563274607	0.0145238004686848	0.0105458699062939	PKD1/SHH/HES1	3
GO:0006644	BP	GO:0006644	phospholipid metabolic process	8/99	375/18614	0.000875424462920024	0.0149767219196147	0.0108747404873498	FABP3/LPL/APOA1/LIPC/SNCA/PDGFRB/PLAAT2/PLAAT1	8
GO:0034599	BP	GO:0034599	cellular response to oxidative stress	7/99	290/18614	0.000909339582990208	0.0154690479343702	0.0112322230976548	CD36/IL6/MMP9/MPO/SNCA/SELENON/TRPM2	7
GO:0030224	BP	GO:0030224	monocyte differentiation	3/99	36/18614	0.000917327918231195	0.0155172716954726	0.011267238830078	FASN/PPARG/CSF1	3
GO:0060541	BP	GO:0060541	respiratory system development	6/99	211/18614	0.000922539129012573	0.0155182419969657	0.0112679433752374	PKD1/PDGFRB/SHH/SELENON/RPL13A/HES1	6
GO:0035909	BP	GO:0035909	aorta morphogenesis	3/99	37/18614	0.000994434723755562	0.0166346830734889	0.0120786018785983	PDGFRB/LRP1/HES1	3
GO:0034765	BP	GO:0034765	regulation of monoatomic ion transmembrane transport	9/99	478/18614	0.00100964281375588	0.0167957707857401	0.0121955692013432	MMP9/FLNA/SNCA/SELENON/CXCL10/CEMIP/COA8/FXYD2/P2RY6	9
GO:0009612	BP	GO:0009612	response to mechanical stimulus	6/99	215/18614	0.00101654939099287	0.0168177484410964	0.0122115273863054	MPO/TRPV4/CSF1/PKD1/CXCL10/PKDREJ	6
GO:0051146	BP	GO:0051146	striated muscle cell differentiation	7/99	297/18614	0.00104454077788213	0.0171864059136782	0.0124792130897969	PDGFRB/SHH/SELENON/CXCL10/PLPP7/MYO18B/SCGB3A1	7
GO:0051783	BP	GO:0051783	regulation of nuclear division	5/99	145/18614	0.00106419097380078	0.0173177004799899	0.0125745473253995	LRP5/BIRC5/PDGFRB/DUSP1/HORMAD1	5
GO:0045785	BP	GO:0045785	positive regulation of cell adhesion	9/99	482/18614	0.00107017293625663	0.0173177004799899	0.0125745473253995	CD36/IL6/APOA1/FLNA/CSF1/SHH/HES1/NFAT5/LAMB2	9
GO:0032373	BP	GO:0032373	positive regulation of sterol transport	3/99	38/18614	0.00107552639978682	0.0173177004799899	0.0125745473253995	PPARG/APOA1/LRP1	3
GO:0032376	BP	GO:0032376	positive regulation of cholesterol transport	3/99	38/18614	0.00107552639978682	0.0173177004799899	0.0125745473253995	PPARG/APOA1/LRP1	3
GO:0023061	BP	GO:0023061	signal release	9/99	483/18614	0.00108575701746798	0.0173894381893409	0.012626636759692	PPARG/IL6/TRPV4/SNCA/LRP5/NDUFAF2/TRPM2/SLC4A8/MYOF	9
GO:0090092	BP	GO:0090092	regulation of transmembrane receptor protein serine/threonine kinase signaling pathway	7/99	301/18614	0.00112861929872706	0.017927461981079	0.0130173009612827	PPARG/NOTCH2/FBN2/SHH/LRP1/HES1/GREM2	7
GO:0002687	BP	GO:0002687	positive regulation of leukocyte migration	5/99	147/18614	0.00113125797954334	0.017927461981079	0.0130173009612827	IL6/SERPINE1/TRPV4/CSF1/CXCL10	5
GO:0002683	BP	GO:0002683	negative regulation of immune system process	9/99	487/18614	0.00114994755195995	0.018107823388563	0.0131482630977802	PPARG/APOA1/SHH/CTLA4/DUSP1/A2M/ADTRP/NLRX1/CLNK	9
GO:0060251	BP	GO:0060251	regulation of glial cell proliferation	3/99	39/18614	0.00116068080836687	0.018107823388563	0.0131482630977802	IL6/SHH/HES1	3
GO:0097242	BP	GO:0097242	amyloid-beta clearance	3/99	39/18614	0.00116068080836687	0.018107823388563	0.0131482630977802	CD36/CLU/LRP1	3
GO:0032370	BP	GO:0032370	positive regulation of lipid transport	4/99	87/18614	0.00119529850241166	0.0185079609834032	0.0134388068179931	PPARG/FABP3/APOA1/LRP1	4
GO:0070374	BP	GO:0070374	positive regulation of ERK1 and ERK2 cascade	6/99	222/18614	0.00119862251470064	0.0185079609834032	0.0134388068179931	CD36/TRPV4/NOTCH2/PDGFRB/SLC30A10/P2RY6	6
GO:0006828	BP	GO:0006828	manganese ion transport	2/99	10/18614	0.00122558085579063	0.0186331142212587	0.0135296817764877	SLC30A10/TRPM2	2
GO:0071421	BP	GO:0071421	manganese ion transmembrane transport	2/99	10/18614	0.00122558085579063	0.0186331142212587	0.0135296817764877	SLC30A10/TRPM2	2
GO:0072203	BP	GO:0072203	cell proliferation involved in metanephros development	2/99	10/18614	0.00122558085579063	0.0186331142212587	0.0135296817764877	PDGFRB/SHH	2
GO:0019221	BP	GO:0019221	cytokine-mediated signaling pathway	9/99	492/18614	0.00123447985272689	0.0186331142212587	0.0135296817764877	PPARG/IL6/APOA1/CSF1/PF4/CXCL10/IFI27/IRF5/GREM2	9
GO:2000377	BP	GO:2000377	regulation of reactive oxygen species metabolic process	5/99	150/18614	0.00123766949327524	0.0186331142212587	0.0135296817764877	CD36/SNCA/PDGFRB/SLC30A10/COA8	5
GO:0010863	BP	GO:0010863	positive regulation of phospholipase C activity	3/99	40/18614	0.0012499742707071	0.0187247389507417	0.013596211365586	ESR1/PDGFRB/P2RY6	3
GO:0034614	BP	GO:0034614	cellular response to reactive oxygen species	5/99	152/18614	0.00131261121123808	0.0195657047378111	0.0142068446364851	CD36/IL6/MMP9/MPO/TRPM2	5
GO:0048285	BP	GO:0048285	organelle fission	9/99	497/18614	0.00132397699685932	0.0196232438513944	0.0142486243351033	PPARG/FLNA/BRCA2/LRP5/BIRC5/PDGFRB/DUSP1/NUDC/HORMAD1	9
GO:0002573	BP	GO:0002573	myeloid leukocyte differentiation	6/99	227/18614	0.00134326793535548	0.0196232438513944	0.0142486243351033	FASN/PPARG/MMP9/NOTCH2/CSF1/PF4	6
GO:0048246	BP	GO:0048246	macrophage chemotaxis	3/99	41/18614	0.0013434815841063	0.0196232438513944	0.0142486243351033	TRPV4/CSF1/RPL13A	3
GO:1990000	BP	GO:1990000	amyloid fibril formation	3/99	41/18614	0.0013434815841063	0.0196232438513944	0.0142486243351033	CD36/SNCA/CLU	3
GO:0032368	BP	GO:0032368	regulation of lipid transport	5/99	153/18614	0.00135131508282761	0.0196232438513944	0.0142486243351033	PPARG/FABP3/APOA1/SHH/LRP1	5
GO:0014910	BP	GO:0014910	regulation of smooth muscle cell migration	4/99	90/18614	0.00135557446731652	0.0196232438513944	0.0142486243351033	SERPINE1/PDGFRB/LRP1/P2RY6	4
GO:0007162	BP	GO:0007162	negative regulation of cell adhesion	7/99	312/18614	0.00138750037442448	0.0199422203565796	0.0144802362147969	APOA1/SERPINE1/TRPV4/SHH/CTLA4/DUSP1/ADTRP	7
GO:0050729	BP	GO:0050729	positive regulation of inflammatory response	5/99	154/18614	0.00139085562101684	0.0199422203565796	0.0144802362147969	LPL/IL6/SERPINE1/TRPV4/SNCA	5
GO:0030198	BP	GO:0030198	extracellular matrix organization	7/99	314/18614	0.00143919099799264	0.0202788885634988	0.0147246942076901	IL6/MMP9/LRP1/ADTRP/LAMB2/MMP15/NTN4	7
GO:0055090	BP	GO:0055090	acylglycerol homeostasis	3/99	42/18614	0.00144127603872094	0.0202788885634988	0.0147246942076901	LPL/APOA1/LIPC	3
GO:0070328	BP	GO:0070328	triglyceride homeostasis	3/99	42/18614	0.00144127603872094	0.0202788885634988	0.0147246942076901	LPL/APOA1/LIPC	3
GO:1900274	BP	GO:1900274	regulation of phospholipase C activity	3/99	42/18614	0.00144127603872094	0.0202788885634988	0.0147246942076901	ESR1/PDGFRB/P2RY6	3
GO:0043062	BP	GO:0043062	extracellular structure organization	7/99	315/18614	0.00146559497556805	0.0205251463787692	0.0149035043537568	IL6/MMP9/LRP1/ADTRP/LAMB2/MMP15/NTN4	7
GO:0035581	BP	GO:0035581	sequestering of extracellular ligand from receptor	2/99	11/18614	0.00149274417708103	0.0206176730146375	0.014970688825675	FBN2/GREM2	2
GO:0060736	BP	GO:0060736	prostate gland growth	2/99	11/18614	0.00149274417708103	0.0206176730146375	0.014970688825675	ESR1/SHH	2
GO:0072173	BP	GO:0072173	metanephric tubule morphogenesis	2/99	11/18614	0.00149274417708103	0.0206176730146375	0.014970688825675	PKD1/HES1	2
GO:0048592	BP	GO:0048592	eye morphogenesis	5/99	157/18614	0.00151460773682597	0.020743511343221	0.0150620612350749	LRP5/NOTCH2/FBN2/CALB1/GNAT2	5
GO:0045229	BP	GO:0045229	external encapsulating structure organization	7/99	317/18614	0.00151953876481939	0.020743511343221	0.0150620612350749	IL6/MMP9/LRP1/ADTRP/LAMB2/MMP15/NTN4	7
GO:0043254	BP	GO:0043254	regulation of protein-containing complex assembly	8/99	409/18614	0.00152252275219257	0.020743511343221	0.0150620612350749	CD36/ESR1/SNCA/HCFC1/CLU/RPL13A/HES1/TCL1A	8
GO:1904427	BP	GO:1904427	positive regulation of calcium ion transmembrane transport	4/99	93/18614	0.00153029224876112	0.0207554502748637	0.0150707302070974	SNCA/CXCL10/CEMIP/P2RY6	4
GO:0014002	BP	GO:0014002	astrocyte development	3/99	43/18614	0.00154342943418901	0.0208397579656642	0.01513194682469	IL6/LRP1/LAMB2	3
GO:0010001	BP	GO:0010001	glial cell differentiation	6/99	235/18614	0.00160203137375917	0.021456386424011	0.0155796866236679	IL6/SHH/CLU/LRP1/HES1/LAMB2	6
GO:0042063	BP	GO:0042063	gliogenesis	7/99	320/18614	0.00160335003168465	0.021456386424011	0.0155796866236679	IL6/CSF1/SHH/CLU/LRP1/HES1/LAMB2	7
GO:0010951	BP	GO:0010951	negative regulation of endopeptidase activity	5/99	160/18614	0.00164628892323555	0.0219335218931958	0.0159261392340952	MMP9/SERPINE1/SNCA/BIRC5/A2M	5
GO:0072593	BP	GO:0072593	reactive oxygen species metabolic process	6/99	237/18614	0.00167227874292164	0.0221816356605156	0.016106297004629	CD36/MPO/SNCA/PDGFRB/SLC30A10/COA8	6
GO:0008202	BP	GO:0008202	steroid metabolic process	7/99	323/18614	0.00169072646352712	0.0223279709722814	0.0162125524688173	APOA1/LIPC/ESR1/LRP5/CYP2A6/SHH/H6PD	7
GO:0032409	BP	GO:0032409	regulation of transporter activity	7/99	324/18614	0.00172066195675305	0.0226061101901861	0.0164145120051099	PPARG/MMP9/SNCA/SELENON/COA8/FXYD2/P2RY6	7
GO:0060443	BP	GO:0060443	mammary gland morphogenesis	3/99	45/18614	0.00176109289237119	0.0226061101901861	0.0164145120051099	ESR1/LRP5/CSF1	3
GO:0060394	BP	GO:0060394	negative regulation of pathway-restricted SMAD protein phosphorylation	2/99	12/18614	0.00178509147946129	0.0226061101901861	0.0164145120051099	PPARG/LRP1	2
GO:0060442	BP	GO:0060442	branching involved in prostate gland morphogenesis	2/99	12/18614	0.00178509147946129	0.0226061101901861	0.0164145120051099	ESR1/SHH	2
GO:0061517	BP	GO:0061517	macrophage proliferation	2/99	12/18614	0.00178509147946129	0.0226061101901861	0.0164145120051099	CSF1/CLU	2
GO:0072015	BP	GO:0072015	podocyte development	2/99	12/18614	0.00178509147946129	0.0226061101901861	0.0164145120051099	NOTCH2/LAMB2	2
GO:0072017	BP	GO:0072017	distal tubule development	2/99	12/18614	0.00178509147946129	0.0226061101901861	0.0164145120051099	PKD1/CALB1	2
GO:0140052	BP	GO:0140052	cellular response to oxidised low-density lipoprotein particle stimulus	2/99	12/18614	0.00178509147946129	0.0226061101901861	0.0164145120051099	CD36/ADTRP	2
GO:0001657	BP	GO:0001657	ureteric bud development	4/99	97/18614	0.00178686623223656	0.0226061101901861	0.0164145120051099	SHH/CALB1/HES1/HOXB7	4
GO:0014909	BP	GO:0014909	smooth muscle cell migration	4/99	97/18614	0.00178686623223656	0.0226061101901861	0.0164145120051099	SERPINE1/PDGFRB/LRP1/P2RY6	4
GO:0030099	BP	GO:0030099	myeloid cell differentiation	8/99	421/18614	0.00182535191248956	0.0229963791150882	0.0166978899900499	FASN/PPARG/MMP9/FLNA/NOTCH2/CSF1/PF4/HOXB7	8
GO:0048661	BP	GO:0048661	positive regulation of smooth muscle cell proliferation	4/99	99/18614	0.00192571647148385	0.0241597178984911	0.0175426013652278	IL6/MMP9/PDGFRB/P2RY6	4
GO:0052547	BP	GO:0052547	regulation of peptidase activity	8/99	425/18614	0.00193625761470889	0.0241619916244829	0.0175442523393351	PPARG/MMP9/SERPINE1/SNCA/BIRC5/LRP1/A2M/ITIH3	8
GO:0062012	BP	GO:0062012	regulation of small molecule metabolic process	7/99	331/18614	0.00194194685258216	0.0241619916244829	0.0175442523393351	FABP3/APOA1/SNCA/SLC22A13/H6PD/P2RY6/FOXK1	7
GO:0001774	BP	GO:0001774	microglial cell activation	3/99	47/18614	0.0019970171679691	0.0244535767705466	0.0177559750921796	IL6/SNCA/CLU	3
GO:0048806	BP	GO:0048806	genitalia development	3/99	47/18614	0.0019970171679691	0.0244535767705466	0.0177559750921796	ESR1/PKD1/SHH	3
GO:1901976	BP	GO:1901976	regulation of cell cycle checkpoint	3/99	47/18614	0.0019970171679691	0.0244535767705466	0.0177559750921796	BRCA2/BIRC5/DUSP1	3
GO:0032755	BP	GO:0032755	positive regulation of interleukin-6 production	4/99	100/18614	0.00199786777999152	0.0244535767705466	0.0177559750921796	LPL/CD36/IL6/TRPV4	4
GO:0010642	BP	GO:0010642	negative regulation of platelet-derived growth factor receptor signaling pathway	2/99	13/18614	0.00210235278062423	0.0251197786605538	0.0182397106322328	SNCA/LRP1	2
GO:0032494	BP	GO:0032494	response to peptidoglycan	2/99	13/18614	0.00210235278062423	0.0251197786605538	0.0182397106322328	IL6/IRF5	2
GO:0072310	BP	GO:0072310	glomerular epithelial cell development	2/99	13/18614	0.00210235278062423	0.0251197786605538	0.0182397106322328	NOTCH2/LAMB2	2
GO:1900115	BP	GO:1900115	extracellular regulation of signal transduction	2/99	13/18614	0.00210235278062423	0.0251197786605538	0.0182397106322328	FBN2/GREM2	2
GO:1900116	BP	GO:1900116	extracellular negative regulation of signal transduction	2/99	13/18614	0.00210235278062423	0.0251197786605538	0.0182397106322328	FBN2/GREM2	2
GO:2001046	BP	GO:2001046	positive regulation of integrin-mediated signaling pathway	2/99	13/18614	0.00210235278062423	0.0251197786605538	0.0182397106322328	FLNA/LAMB2	2
GO:0035850	BP	GO:0035850	epithelial cell differentiation involved in kidney development	3/99	48/18614	0.00212199123956857	0.0251547859147282	0.0182651297330456	MMP9/NOTCH2/LAMB2	3
GO:0070509	BP	GO:0070509	calcium ion import	3/99	48/18614	0.00212199123956857	0.0251547859147282	0.0182651297330456	TRPV4/PDGFRB/HES1	3
GO:0001649	BP	GO:0001649	osteoblast differentiation	6/99	250/18614	0.00218767700088819	0.0257308416002904	0.0186834092551183	FASN/PPARG/IL6/LRP5/FBN2/SHH	6
GO:0006959	BP	GO:0006959	humoral immune response	6/99	250/18614	0.00218767700088819	0.0257308416002904	0.0186834092551183	IL6/NOTCH2/PF4/CLU/CXCL10/A2M	6
GO:0002269	BP	GO:0002269	leukocyte activation involved in inflammatory response	3/99	50/18614	0.00238627925381468	0.0279575363160934	0.0203002335047024	IL6/SNCA/CLU	3
GO:0019216	BP	GO:0019216	regulation of lipid metabolic process	7/99	344/18614	0.0024109880060192	0.0281375383183093	0.0204309346736102	PPARG/FABP3/APOA1/SNCA/SLC22A13/PDGFRB/H6PD	7
GO:0035791	BP	GO:0035791	platelet-derived growth factor receptor-beta signaling pathway	2/99	14/18614	0.00244426020727399	0.028197959709203	0.0204748072212465	PDGFRB/LRP1	2
GO:0048711	BP	GO:0048711	positive regulation of astrocyte differentiation	2/99	14/18614	0.00244426020727399	0.028197959709203	0.0204748072212465	SHH/HES1	2
GO:0060732	BP	GO:0060732	positive regulation of inositol phosphate biosynthetic process	2/99	14/18614	0.00244426020727399	0.028197959709203	0.0204748072212465	SNCA/P2RY6	2
GO:0006898	BP	GO:0006898	receptor-mediated endocytosis	6/99	256/18614	0.0024624459872731	0.0282993315560279	0.0205484142851195	CD36/SIGLEC1/SERPINE1/SNCA/CLU/LRP1	6
GO:0048660	BP	GO:0048660	regulation of smooth muscle cell proliferation	5/99	176/18614	0.00249504609938164	0.0284567568380232	0.0206627222823591	PPARG/IL6/MMP9/PDGFRB/P2RY6	5
GO:0051099	BP	GO:0051099	positive regulation of binding	5/99	176/18614	0.00249504609938164	0.0284567568380232	0.0206627222823591	PPARG/MMP9/PKD1/LRP1/HES1	5
GO:0060612	BP	GO:0060612	adipose tissue development	3/99	51/18614	0.00252571547259812	0.0286978463697846	0.0208377796885255	PPARG/LRP5/CSF1	3
GO:0046822	BP	GO:0046822	regulation of nucleocytoplasmic transport	4/99	107/18614	0.00255606947412112	0.0289335533330026	0.0210089287603861	CD36/FLNA/SHH/IFI27	4
GO:0015833	BP	GO:0015833	peptide transport	6/99	259/18614	0.00260920532516188	0.0292169285934256	0.0212146902370414	IL6/CA2/TRPV4/LRP5/NDUFAF2/TRPM2	6
GO:0042886	BP	GO:0042886	amide transport	7/99	349/18614	0.00261300913792004	0.0292169285934256	0.0212146902370414	IL6/CA2/TRPV4/SNCA/LRP5/NDUFAF2/TRPM2	7
GO:0032635	BP	GO:0032635	interleukin-6 production	5/99	178/18614	0.00261991721030386	0.0292169285934256	0.0212146902370414	LPL/CD36/IL6/TRPV4/NLRX1	5
GO:0032675	BP	GO:0032675	regulation of interleukin-6 production	5/99	178/18614	0.00261991721030386	0.0292169285934256	0.0212146902370414	LPL/CD36/IL6/TRPV4/NLRX1	5
GO:0032963	BP	GO:0032963	collagen metabolic process	4/99	108/18614	0.0026436914552911	0.0292800965605623	0.0212605570998577	IL6/MMP9/PDGFRB/MMP15	4
GO:0006869	BP	GO:0006869	lipid transport	8/99	447/18614	0.00264503031035302	0.0292800965605623	0.0212605570998577	PPARG/FABP3/CD36/APOA1/LIPC/SHH/CLU/LRP1	8
GO:0007204	BP	GO:0007204	positive regulation of cytosolic calcium ion concentration	5/99	179/18614	0.00268402624877186	0.0296029415203372	0.0214949779012884	CD36/ESR1/TRPV4/PKD1/GNAT2	5
GO:0060840	BP	GO:0060840	artery development	4/99	109/18614	0.00273335426523928	0.0300369696811513	0.0218101298843718	PDGFRB/SHH/LRP1/HES1	4
GO:0048659	BP	GO:0048659	smooth muscle cell proliferation	5/99	180/18614	0.00274926627311777	0.0300625167156649	0.0218286798295499	PPARG/IL6/MMP9/PDGFRB/P2RY6	5
GO:0000280	BP	GO:0000280	nuclear division	8/99	450/18614	0.00275564749701877	0.0300625167156649	0.0218286798295499	FLNA/BRCA2/LRP5/BIRC5/PDGFRB/DUSP1/NUDC/HORMAD1	8
GO:0001956	BP	GO:0001956	positive regulation of neurotransmitter secretion	2/99	15/18614	0.00281054798069917	0.0300869657881833	0.0218464325340616	SNCA/SLC4A8	2
GO:0010889	BP	GO:0010889	regulation of sequestering of triglyceride	2/99	15/18614	0.00281054798069917	0.0300869657881833	0.0218464325340616	PPARG/LPL	2
GO:0072075	BP	GO:0072075	metanephric mesenchyme development	2/99	15/18614	0.00281054798069917	0.0300869657881833	0.0218464325340616	PDGFRB/SHH	2
GO:0048771	BP	GO:0048771	tissue remodeling	5/99	181/18614	0.00281564878775561	0.0300869657881833	0.0218464325340616	PPARG/IL6/FLNA/LRP5/NOTCH2	5
GO:1902930	BP	GO:1902930	regulation of alcohol biosynthetic process	3/99	53/18614	0.00281946789580475	0.0300869657881833	0.0218464325340616	SNCA/H6PD/P2RY6	3
GO:0014812	BP	GO:0014812	muscle cell migration	4/99	110/18614	0.00282508136811046	0.0300869657881833	0.0218464325340616	SERPINE1/PDGFRB/LRP1/P2RY6	4
GO:0045787	BP	GO:0045787	positive regulation of cell cycle	7/99	354/18614	0.00282783504418992	0.0300869657881833	0.0218464325340616	HCFC1/BRCA2/LRP5/BIRC5/PKD1/PDGFRB/HES1	7
GO:0071216	BP	GO:0071216	cellular response to biotic stimulus	6/99	264/18614	0.00286830387996142	0.0303197952565764	0.0220154922295125	CD36/IL6/SERPINE1/NOTCH2/PF4/CXCL10	6
GO:0048568	BP	GO:0048568	embryonic organ development	8/99	453/18614	0.00286985773766997	0.0303197952565764	0.0220154922295125	NOTCH2/FBN2/PKD1/SHH/CC2D2A/HES1/A2M/HOXB7	8
GO:0098657	BP	GO:0098657	import into cell	6/99	265/18614	0.00292235794720652	0.030766502723912	0.0223398507778724	FABP3/CD36/TRPV4/SNCA/TRPM2/FXYD2	6
GO:1904645	BP	GO:1904645	response to amyloid-beta	3/99	54/18614	0.00297389833786851	0.0312000275098331	0.0226546372556497	CD36/MMP9/LRP1	3
GO:0032611	BP	GO:0032611	interleukin-1 beta production	4/99	112/18614	0.00301482179630716	0.0314104789919753	0.0228074480820615	LPL/CD36/IL6/APOA1	4
GO:0032651	BP	GO:0032651	regulation of interleukin-1 beta production	4/99	112/18614	0.00301482179630716	0.0314104789919753	0.0228074480820615	LPL/CD36/IL6/APOA1	4
GO:0010518	BP	GO:0010518	positive regulation of phospholipase activity	3/99	55/18614	0.00313343891193425	0.0318088042367608	0.0230966758376312	ESR1/PDGFRB/P2RY6	3
GO:0034381	BP	GO:0034381	plasma lipoprotein particle clearance	3/99	55/18614	0.00313343891193425	0.0318088042367608	0.0230966758376312	CD36/APOA1/LIPC	3
GO:1903169	BP	GO:1903169	regulation of calcium ion transmembrane transport	5/99	186/18614	0.00316510159294463	0.0318088042367608	0.0230966758376312	SNCA/SELENON/CXCL10/CEMIP/P2RY6	5
GO:0009074	BP	GO:0009074	aromatic amino acid family catabolic process	2/99	16/18614	0.00320095240243724	0.0318088042367608	0.0230966758376312	HPD/HGD	2
GO:0010715	BP	GO:0010715	regulation of extracellular matrix disassembly	2/99	16/18614	0.00320095240243724	0.0318088042367608	0.0230966758376312	IL6/LRP1	2
GO:0010919	BP	GO:0010919	regulation of inositol phosphate biosynthetic process	2/99	16/18614	0.00320095240243724	0.0318088042367608	0.0230966758376312	SNCA/P2RY6	2
GO:0014857	BP	GO:0014857	regulation of skeletal muscle cell proliferation	2/99	16/18614	0.00320095240243724	0.0318088042367608	0.0230966758376312	SHH/SELENON	2
GO:0034374	BP	GO:0034374	low-density lipoprotein particle remodeling	2/99	16/18614	0.00320095240243724	0.0318088042367608	0.0230966758376312	LIPC/MPO	2
GO:0034375	BP	GO:0034375	high-density lipoprotein particle remodeling	2/99	16/18614	0.00320095240243724	0.0318088042367608	0.0230966758376312	APOA1/LIPC	2
GO:0045651	BP	GO:0045651	positive regulation of macrophage differentiation	2/99	16/18614	0.00320095240243724	0.0318088042367608	0.0230966758376312	CSF1/PF4	2
GO:0051447	BP	GO:0051447	negative regulation of meiotic cell cycle	2/99	16/18614	0.00320095240243724	0.0318088042367608	0.0230966758376312	DUSP1/HORMAD1	2
GO:0055091	BP	GO:0055091	phospholipid homeostasis	2/99	16/18614	0.00320095240243724	0.0318088042367608	0.0230966758376312	FABP3/APOA1	2
GO:0060392	BP	GO:0060392	negative regulation of SMAD protein signal transduction	2/99	16/18614	0.00320095240243724	0.0318088042367608	0.0230966758376312	PPARG/LRP1	2
GO:0061684	BP	GO:0061684	chaperone-mediated autophagy	2/99	16/18614	0.00320095240243724	0.0318088042367608	0.0230966758376312	SNCA/CLU	2
GO:0031532	BP	GO:0031532	actin cytoskeleton reorganization	4/99	114/18614	0.00321309836184602	0.0318244709457841	0.0231080515843289	FLNA/TRPV4/NOTCH2/TRPM2	4
GO:0002700	BP	GO:0002700	regulation of production of molecular mediator of immune response	5/99	189/18614	0.00338921993898173	0.0334440953649088	0.0242840763071949	CD36/IL6/APOA1/NLRX1/CLNK	5
GO:0045860	BP	GO:0045860	positive regulation of protein kinase activity	7/99	366/18614	0.00339883533100701	0.0334440953649088	0.0242840763071949	SNCA/CSF1/PKD1/PDGFRB/CLU/CEMIP/TCL1A	7
GO:0001706	BP	GO:0001706	endoderm formation	3/99	57/18614	0.00346806466758509	0.0339037101107101	0.0246178069534321	MMP9/DUSP1/MMP15	3
GO:0043388	BP	GO:0043388	positive regulation of DNA binding	3/99	57/18614	0.00346806466758509	0.0339037101107101	0.0246178069534321	PPARG/MMP9/HES1	3
GO:0050708	BP	GO:0050708	regulation of protein secretion	6/99	275/18614	0.00350581575102373	0.0340516491172015	0.0247252268756411	PPARG/IL6/LRP5/NDUFAF2/TRPM2/ADTRP	6
GO:0061448	BP	GO:0061448	connective tissue development	6/99	275/18614	0.00350581575102373	0.0340516491172015	0.0247252268756411	PPARG/TRPV4/LRP5/CSF1/PKD1/PDGFRB	6
GO:0007088	BP	GO:0007088	regulation of mitotic nuclear division	4/99	117/18614	0.003526920148619	0.0341464841398451	0.0247940874891916	LRP5/BIRC5/PDGFRB/DUSP1	4
GO:0002076	BP	GO:0002076	osteoblast development	2/99	17/18614	0.00361521184002987	0.0341739475263996	0.0248140289158461	LRP5/SHH	2
GO:0006570	BP	GO:0006570	tyrosine metabolic process	2/99	17/18614	0.00361521184002987	0.0341739475263996	0.0248140289158461	HPD/HGD	2
GO:0042481	BP	GO:0042481	regulation of odontogenesis	2/99	17/18614	0.00361521184002987	0.0341739475263996	0.0248140289158461	CSF1/SHH	2
GO:0044539	BP	GO:0044539	long-chain fatty acid import into cell	2/99	17/18614	0.00361521184002987	0.0341739475263996	0.0248140289158461	FABP3/CD36	2
GO:0060965	BP	GO:0060965	negative regulation of miRNA-mediated gene silencing	2/99	17/18614	0.00361521184002987	0.0341739475263996	0.0248140289158461	PPARG/IL6	2
GO:0072224	BP	GO:0072224	metanephric glomerulus development	2/99	17/18614	0.00361521184002987	0.0341739475263996	0.0248140289158461	PDGFRB/LAMB2	2
GO:0030510	BP	GO:0030510	regulation of BMP signaling pathway	4/99	118/18614	0.00363599347766645	0.0341739475263996	0.0248140289158461	PPARG/NOTCH2/HES1/GREM2	4
GO:0030225	BP	GO:0030225	macrophage differentiation	3/99	58/18614	0.00364325378810172	0.0341739475263996	0.0248140289158461	MMP9/CSF1/PF4	3
GO:0042306	BP	GO:0042306	regulation of protein import into nucleus	3/99	58/18614	0.00364325378810172	0.0341739475263996	0.0248140289158461	CD36/FLNA/SHH	3
GO:0048008	BP	GO:0048008	platelet-derived growth factor receptor signaling pathway	3/99	58/18614	0.00364325378810172	0.0341739475263996	0.0248140289158461	SNCA/PDGFRB/LRP1	3
GO:1903131	BP	GO:1903131	mononuclear cell differentiation	8/99	474/18614	0.00377669077590005	0.0353155774106679	0.0256429772525152	FASN/PPARG/IL6/NOTCH2/CSF1/SHH/CTLA4/TRPM2	8
GO:0002763	BP	GO:0002763	positive regulation of myeloid leukocyte differentiation	3/99	59/18614	0.00382376094746753	0.0356450285226772	0.0258821948440282	NOTCH2/CSF1/PF4	3
GO:0030326	BP	GO:0030326	embryonic limb morphogenesis	4/99	120/18614	0.00386097410563795	0.0356477655387719	0.0258841822174935	LRP5/NOTCH2/FBN2/SHH	4
GO:0035113	BP	GO:0035113	embryonic appendage morphogenesis	4/99	120/18614	0.00386097410563795	0.0356477655387719	0.0258841822174935	LRP5/NOTCH2/FBN2/SHH	4
GO:0031334	BP	GO:0031334	positive regulation of protein-containing complex assembly	5/99	195/18614	0.00387141126907287	0.0356477655387719	0.0258841822174935	CD36/ESR1/SNCA/CLU/TCL1A	5
GO:0071902	BP	GO:0071902	positive regulation of protein serine/threonine kinase activity	5/99	195/18614	0.00387141126907287	0.0356477655387719	0.0258841822174935	SNCA/PKD1/PDGFRB/CEMIP/TCL1A	5
GO:0031667	BP	GO:0031667	response to nutrient levels	8/99	477/18614	0.00392256050005978	0.0359993624555961	0.0261394800888927	PPARG/LPL/MPO/TRPV4/H6PD/CXCL10/A2M/FOXK1	8
GO:0007369	BP	GO:0007369	gastrulation	5/99	196/18614	0.00395631201355102	0.0359993624555961	0.0261394800888927	APOA1/MMP9/LRP5/DUSP1/MMP15	5
GO:0007548	BP	GO:0007548	sex differentiation	6/99	283/18614	0.00403183121305209	0.0359993624555961	0.0261394800888927	ESR1/BRCA2/PKD1/PDGFRB/SHH/A2M	6
GO:0090087	BP	GO:0090087	regulation of peptide transport	5/99	197/18614	0.00404253918810972	0.0359993624555961	0.0261394800888927	IL6/CA2/LRP5/NDUFAF2/TRPM2	5
GO:0030299	BP	GO:0030299	intestinal cholesterol absorption	2/99	18/18614	0.00405306671286851	0.0359993624555961	0.0261394800888927	CD36/APOA1	2
GO:0030730	BP	GO:0030730	sequestering of triglyceride	2/99	18/18614	0.00405306671286851	0.0359993624555961	0.0261394800888927	PPARG/LPL	2
GO:0033194	BP	GO:0033194	response to hydroperoxide	2/99	18/18614	0.00405306671286851	0.0359993624555961	0.0261394800888927	CD36/TRPM2	2
GO:0060149	BP	GO:0060149	negative regulation of post-transcriptional gene silencing	2/99	18/18614	0.00405306671286851	0.0359993624555961	0.0261394800888927	PPARG/IL6	2
GO:0060602	BP	GO:0060602	branch elongation of an epithelium	2/99	18/18614	0.00405306671286851	0.0359993624555961	0.0261394800888927	ESR1/SHH	2
GO:0060967	BP	GO:0060967	negative regulation of gene silencing by RNA	2/99	18/18614	0.00405306671286851	0.0359993624555961	0.0261394800888927	PPARG/IL6	2
GO:0061298	BP	GO:0061298	retina vasculature development in camera-type eye	2/99	18/18614	0.00405306671286851	0.0359993624555961	0.0261394800888927	LRP5/PDGFRB	2
GO:1900369	BP	GO:1900369	negative regulation of post-transcriptional gene silencing by RNA	2/99	18/18614	0.00405306671286851	0.0359993624555961	0.0261394800888927	PPARG/IL6	2
GO:0060042	BP	GO:0060042	retina morphogenesis in camera-type eye	3/99	61/18614	0.00420092363816576	0.0370937861422789	0.0269341515557039	LRP5/CALB1/GNAT2	3
GO:1905517	BP	GO:1905517	macrophage migration	3/99	61/18614	0.00420092363816576	0.0370937861422789	0.0269341515557039	TRPV4/CSF1/RPL13A	3
GO:0140014	BP	GO:0140014	mitotic nuclear division	6/99	286/18614	0.00424344728552794	0.0373597069494872	0.0271272391875701	FLNA/LRP5/BIRC5/PDGFRB/DUSP1/NUDC	6
GO:0071692	BP	GO:0071692	protein localization to extracellular region	7/99	382/18614	0.00429257498242504	0.0376820503559236	0.0273612958063428	PPARG/IL6/LRP5/FBN2/NDUFAF2/TRPM2/ADTRP	7
GO:0071248	BP	GO:0071248	cellular response to metal ion	5/99	200/18614	0.00430929361470903	0.0377188461450258	0.0273880135794083	MMP9/SNCA/SHH/SLC30A10/TRPM2	5
GO:0002697	BP	GO:0002697	regulation of immune effector process	7/99	384/18614	0.00441572866819497	0.0385384319418408	0.0279831226356703	CD36/IL6/APOA1/SLC22A13/A2M/NLRX1/CLNK	7
GO:0022898	BP	GO:0022898	regulation of transmembrane transporter activity	6/99	289/18614	0.00446318245035558	0.0386148729791153	0.0280386272011825	MMP9/SNCA/SELENON/COA8/FXYD2/P2RY6	6
GO:0010811	BP	GO:0010811	positive regulation of cell-substrate adhesion	4/99	125/18614	0.00446432312666162	0.0386148729791153	0.0280386272011825	CD36/APOA1/FLNA/CSF1	4
GO:0046486	BP	GO:0046486	glycerolipid metabolic process	7/99	385/18614	0.00447830116108021	0.0386148729791153	0.0280386272011825	FABP3/LPL/APOA1/LIPC/PDGFRB/PLAAT2/PLAAT1	7
GO:0050673	BP	GO:0050673	epithelial cell proliferation	8/99	488/18614	0.00449512180156181	0.0386148729791153	0.0280386272011825	PPARG/IL6/APOA1/ESR1/BRCA2/NOTCH2/SHH/HES1	8
GO:0010759	BP	GO:0010759	positive regulation of macrophage chemotaxis	2/99	19/18614	0.00451425947812972	0.0386148729791153	0.0280386272011825	TRPV4/CSF1	2
GO:0072074	BP	GO:0072074	kidney mesenchyme development	2/99	19/18614	0.00451425947812972	0.0386148729791153	0.0280386272011825	PDGFRB/SHH	2
GO:0140354	BP	GO:0140354	lipid import into cell	2/99	19/18614	0.00451425947812972	0.0386148729791153	0.0280386272011825	FABP3/CD36	2
GO:0032731	BP	GO:0032731	positive regulation of interleukin-1 beta production	3/99	63/18614	0.00459992918367941	0.0389055808203896	0.0282497129346604	LPL/CD36/IL6	3
GO:0035904	BP	GO:0035904	aorta development	3/99	63/18614	0.00459992918367941	0.0389055808203896	0.0282497129346604	PDGFRB/LRP1/HES1	3
GO:0051784	BP	GO:0051784	negative regulation of nuclear division	3/99	63/18614	0.00459992918367941	0.0389055808203896	0.0282497129346604	BIRC5/DUSP1/HORMAD1	3
GO:0070542	BP	GO:0070542	response to fatty acid	3/99	63/18614	0.00459992918367941	0.0389055808203896	0.0282497129346604	LPL/CD36/HES1	3
GO:0022407	BP	GO:0022407	regulation of cell-cell adhesion	8/99	491/18614	0.0046619361356375	0.0393195790039342	0.0285503209603983	IL6/APOA1/TRPV4/SHH/CTLA4/HES1/ADTRP/NFAT5	8
GO:0048593	BP	GO:0048593	camera-type eye morphogenesis	4/99	127/18614	0.00472247939677757	0.0397189538092102	0.0288403108118407	LRP5/NOTCH2/CALB1/GNAT2	4
GO:0022408	BP	GO:0022408	negative regulation of cell-cell adhesion	5/99	205/18614	0.00478147784918934	0.0400999763687571	0.0291169749227948	APOA1/TRPV4/SHH/CTLA4/ADTRP	5
GO:0070050	BP	GO:0070050	neuron cellular homeostasis	3/99	64/18614	0.00480773545968825	0.0400999763687571	0.0291169749227948	IL6/CA2/CALB1	3
GO:1905953	BP	GO:1905953	negative regulation of lipid localization	3/99	64/18614	0.00480773545968825	0.0400999763687571	0.0291169749227948	PPARG/IL6/SHH	3
GO:0043410	BP	GO:0043410	positive regulation of MAPK cascade	8/99	495/18614	0.00489173220771893	0.040687860987408	0.0295438435458919	CD36/IL6/TRPV4/NOTCH2/PDGFRB/SLC30A10/KLB/P2RY6	8
GO:2000027	BP	GO:2000027	regulation of animal organ morphogenesis	4/99	129/18614	0.00499050215099403	0.0411218244021419	0.0298589485162295	CSF1/SHH/HOXB7/NTN4	4
GO:0001780	BP	GO:0001780	neutrophil homeostasis	2/99	20/18614	0.00499853461679972	0.0411218244021419	0.0298589485162295	IL6/CSF1	2
GO:1900221	BP	GO:1900221	regulation of amyloid-beta clearance	2/99	20/18614	0.00499853461679972	0.0411218244021419	0.0298589485162295	CLU/LRP1	2
GO:1903427	BP	GO:1903427	negative regulation of reactive oxygen species biosynthetic process	2/99	20/18614	0.00499853461679972	0.0411218244021419	0.0298589485162295	SLC30A10/COA8	2
GO:0006650	BP	GO:0006650	glycerophospholipid metabolic process	6/99	297/18614	0.00509024059591384	0.0417621646711078	0.0303239056868293	FABP3/APOA1/LIPC/PDGFRB/PLAAT2/PLAAT1	6
GO:0007052	BP	GO:0007052	mitotic spindle organization	4/99	130/18614	0.0051282660980026	0.0419598076659941	0.0304674161486024	FLNA/BIRC5/PKD1/NUDC	4
GO:0060675	BP	GO:0060675	ureteric bud morphogenesis	3/99	66/18614	0.00524016968844825	0.0426441741023969	0.0309643411388692	SHH/HES1/HOXB7	3
GO:0032612	BP	GO:0032612	interleukin-1 production	4/99	131/18614	0.00526855953706133	0.0426441741023969	0.0309643411388692	LPL/CD36/IL6/APOA1	4
GO:0032652	BP	GO:0032652	regulation of interleukin-1 production	4/99	131/18614	0.00526855953706133	0.0426441741023969	0.0309643411388692	LPL/CD36/IL6/APOA1	4
GO:0071621	BP	GO:0071621	granulocyte chemotaxis	4/99	131/18614	0.00526855953706133	0.0426441741023969	0.0309643411388692	TRPV4/CSF1/PF4/CXCL10	4
GO:0002064	BP	GO:0002064	epithelial cell development	5/99	210/18614	0.00528938241074504	0.0426979368331188	0.0310033787699095	FASN/ESR1/NOTCH2/LAMB2/ARHGEF26	5
GO:0001701	BP	GO:0001701	in utero embryonic development	7/99	398/18614	0.00535434996960909	0.0427254584643826	0.0310233624886024	BRCA2/NOTCH2/PKD1/HES1/MYO18B/HORMAD1/SLC25A34	7
GO:0007178	BP	GO:0007178	transmembrane receptor protein serine/threonine kinase signaling pathway	7/99	398/18614	0.00535434996960909	0.0427254584643826	0.0310233624886024	PPARG/NOTCH2/FBN2/SHH/LRP1/HES1/GREM2	7
GO:0048608	BP	GO:0048608	reproductive structure development	6/99	301/18614	0.00542700872938742	0.0427254584643826	0.0310233624886024	ESR1/BRCA2/PKD1/PDGFRB/SHH/A2M	6
GO:0060193	BP	GO:0060193	positive regulation of lipase activity	3/99	67/18614	0.00546488007894732	0.0427254584643826	0.0310233624886024	ESR1/PDGFRB/P2RY6	3
GO:0072171	BP	GO:0072171	mesonephric tubule morphogenesis	3/99	67/18614	0.00546488007894732	0.0427254584643826	0.0310233624886024	SHH/HES1/HOXB7	3
GO:0010888	BP	GO:0010888	negative regulation of lipid storage	2/99	21/18614	0.0055056386197876	0.0427254584643826	0.0310233624886024	PPARG/IL6	2
GO:0014856	BP	GO:0014856	skeletal muscle cell proliferation	2/99	21/18614	0.0055056386197876	0.0427254584643826	0.0310233624886024	SHH/SELENON	2
GO:0051220	BP	GO:0051220	cytoplasmic sequestering of protein	2/99	21/18614	0.0055056386197876	0.0427254584643826	0.0310233624886024	FLNA/PKD1	2
GO:0051590	BP	GO:0051590	positive regulation of neurotransmitter transport	2/99	21/18614	0.0055056386197876	0.0427254584643826	0.0310233624886024	SNCA/SLC4A8	2
GO:0060445	BP	GO:0060445	branching involved in salivary gland morphogenesis	2/99	21/18614	0.0055056386197876	0.0427254584643826	0.0310233624886024	SHH/NTN4	2
GO:0090026	BP	GO:0090026	positive regulation of monocyte chemotaxis	2/99	21/18614	0.0055056386197876	0.0427254584643826	0.0310233624886024	SERPINE1/CXCL10	2
GO:0090231	BP	GO:0090231	regulation of spindle checkpoint	2/99	21/18614	0.0055056386197876	0.0427254584643826	0.0310233624886024	BIRC5/DUSP1	2
GO:0090266	BP	GO:0090266	regulation of mitotic cell cycle spindle assembly checkpoint	2/99	21/18614	0.0055056386197876	0.0427254584643826	0.0310233624886024	BIRC5/DUSP1	2
GO:1901739	BP	GO:1901739	regulation of myoblast fusion	2/99	21/18614	0.0055056386197876	0.0427254584643826	0.0310233624886024	CXCL10/SCGB3A1	2
GO:1903504	BP	GO:1903504	regulation of mitotic spindle checkpoint	2/99	21/18614	0.0055056386197876	0.0427254584643826	0.0310233624886024	BIRC5/DUSP1	2
GO:0050821	BP	GO:0050821	protein stabilization	5/99	213/18614	0.00561185646718171	0.04343778874726	0.03154059229424	APOA1/FLNA/HCFC1/CLU/COA8	5
GO:0015909	BP	GO:0015909	long-chain fatty acid transport	3/99	68/18614	0.00569530573751253	0.0439706809632057	0.0319275304097531	PPARG/FABP3/CD36	3
GO:0030100	BP	GO:0030100	regulation of endocytosis	5/99	214/18614	0.00572237013055329	0.0440666405705779	0.0319972075949904	CD36/SERPINE1/SNCA/CLU/LRP1	5
GO:0046879	BP	GO:0046879	hormone secretion	6/99	305/18614	0.00577985458882717	0.0442828044960779	0.0321541662809536	PPARG/IL6/TRPV4/LRP5/NDUFAF2/TRPM2	6
GO:0061458	BP	GO:0061458	reproductive system development	6/99	305/18614	0.00577985458882717	0.0442828044960779	0.0321541662809536	ESR1/BRCA2/PKD1/PDGFRB/SHH/A2M	6
GO:0010565	BP	GO:0010565	regulation of cellular ketone metabolic process	4/99	135/18614	0.00585543885196227	0.0447480365057319	0.0324919756759969	FABP3/SNCA/SLC22A13/H6PD	4
GO:0014015	BP	GO:0014015	positive regulation of gliogenesis	3/99	69/18614	0.0059314850910903	0.0450926760349765	0.032742221721983	IL6/SHH/HES1	3
GO:0034104	BP	GO:0034104	negative regulation of tissue remodeling	2/99	22/18614	0.00603531997412671	0.0450926760349765	0.032742221721983	PPARG/IL6	2
GO:0044241	BP	GO:0044241	lipid digestion	2/99	22/18614	0.00603531997412671	0.0450926760349765	0.032742221721983	CD36/APOA1	2
GO:0061318	BP	GO:0061318	renal filtration cell differentiation	2/99	22/18614	0.00603531997412671	0.0450926760349765	0.032742221721983	NOTCH2/LAMB2	2
GO:0072111	BP	GO:0072111	cell proliferation involved in kidney development	2/99	22/18614	0.00603531997412671	0.0450926760349765	0.032742221721983	PDGFRB/SHH	2
GO:0072112	BP	GO:0072112	podocyte differentiation	2/99	22/18614	0.00603531997412671	0.0450926760349765	0.032742221721983	NOTCH2/LAMB2	2
GO:0098856	BP	GO:0098856	intestinal lipid absorption	2/99	22/18614	0.00603531997412671	0.0450926760349765	0.032742221721983	CD36/APOA1	2
GO:1902894	BP	GO:1902894	negative regulation of miRNA transcription	2/99	22/18614	0.00603531997412671	0.0450926760349765	0.032742221721983	PPARG/ESR1	2
GO:2001044	BP	GO:2001044	regulation of integrin-mediated signaling pathway	2/99	22/18614	0.00603531997412671	0.0450926760349765	0.032742221721983	FLNA/LAMB2	2
GO:0035270	BP	GO:0035270	endocrine system development	4/99	137/18614	0.00616458496563573	0.0455594961536793	0.0330811842581384	IL6/APOA1/SHH/HES1	4
GO:0030193	BP	GO:0030193	regulation of blood coagulation	3/99	70/18614	0.00617345547349756	0.0455594961536793	0.0330811842581384	CD36/SERPINE1/ADTRP	3
GO:0032722	BP	GO:0032722	positive regulation of chemokine production	3/99	70/18614	0.00617345547349756	0.0455594961536793	0.0330811842581384	LPL/IL6/TRPV4	3
GO:0043627	BP	GO:0043627	response to estrogen	3/99	70/18614	0.00617345547349756	0.0455594961536793	0.0330811842581384	ESR1/PDGFRB/KMT2D	3
GO:2000379	BP	GO:2000379	positive regulation of reactive oxygen species metabolic process	3/99	70/18614	0.00617345547349756	0.0455594961536793	0.0330811842581384	CD36/SNCA/PDGFRB	3
GO:0003143	BP	GO:0003143	embryonic heart tube morphogenesis	3/99	71/18614	0.0064212531383721	0.0471570565844839	0.0342411881088546	NOTCH2/SHH/HES1	3
GO:0045600	BP	GO:0045600	positive regulation of fat cell differentiation	3/99	71/18614	0.0064212531383721	0.0471570565844839	0.0342411881088546	PPARG/LPL/LRP5	3
GO:0009855	BP	GO:0009855	determination of bilateral symmetry	4/99	139/18614	0.00648441397638811	0.0475050376713007	0.034493860491633	NOTCH2/SHH/CC2D2A/GREM2	4
GO:0019430	BP	GO:0019430	removal of superoxide radicals	2/99	23/18614	0.00658732914926359	0.0475646236653062	0.0345371264496289	CD36/MPO	2
GO:0072311	BP	GO:0072311	glomerular epithelial cell differentiation	2/99	23/18614	0.00658732914926359	0.0475646236653062	0.0345371264496289	NOTCH2/LAMB2	2
GO:0072574	BP	GO:0072574	hepatocyte proliferation	2/99	23/18614	0.00658732914926359	0.0475646236653062	0.0345371264496289	IL6/NOTCH2	2
GO:0072575	BP	GO:0072575	epithelial cell proliferation involved in liver morphogenesis	2/99	23/18614	0.00658732914926359	0.0475646236653062	0.0345371264496289	IL6/NOTCH2	2
GO:1900120	BP	GO:1900120	regulation of receptor binding	2/99	23/18614	0.00658732914926359	0.0475646236653062	0.0345371264496289	MMP9/GREM2	2
GO:2000629	BP	GO:2000629	negative regulation of miRNA metabolic process	2/99	23/18614	0.00658732914926359	0.0475646236653062	0.0345371264496289	PPARG/ESR1	2
GO:0042742	BP	GO:0042742	defense response to bacterium	6/99	314/18614	0.00663481239186308	0.0476259807156614	0.0345816783885153	CD36/IL6/MPO/SERPINE1/NOTCH2/GSDMA	6
GO:0009799	BP	GO:0009799	specification of symmetry	4/99	140/18614	0.00664838333408011	0.0476259807156614	0.0345816783885153	NOTCH2/SHH/CC2D2A/GREM2	4
GO:0010810	BP	GO:0010810	regulation of cell-substrate adhesion	5/99	222/18614	0.00666247517694237	0.0476259807156614	0.0345816783885153	CD36/APOA1/SERPINE1/FLNA/CSF1	5
GO:0071677	BP	GO:0071677	positive regulation of mononuclear cell migration	3/99	72/18614	0.00667491327200568	0.0476259807156614	0.0345816783885153	SERPINE1/CSF1/CXCL10	3
GO:1900046	BP	GO:1900046	regulation of hemostasis	3/99	72/18614	0.00667491327200568	0.0476259807156614	0.0345816783885153	CD36/SERPINE1/ADTRP	3
GO:0009914	BP	GO:0009914	hormone transport	6/99	315/18614	0.00673518554557755	0.0478293482965425	0.0347293455267244	PPARG/IL6/TRPV4/LRP5/NDUFAF2/TRPM2	6
GO:0070372	BP	GO:0070372	regulation of ERK1 and ERK2 cascade	6/99	315/18614	0.00673518554557755	0.0478293482965425	0.0347293455267244	CD36/TRPV4/NOTCH2/PDGFRB/SLC30A10/P2RY6	6
GO:0033157	BP	GO:0033157	regulation of intracellular protein transport	5/99	224/18614	0.00691345796375348	0.0488648402085956	0.035481226070462	CD36/FLNA/SHH/IFI27/CEMIP	5
GO:0071222	BP	GO:0071222	cellular response to lipopolysaccharide	5/99	224/18614	0.00691345796375348	0.0488648402085956	0.035481226070462	CD36/IL6/SERPINE1/PF4/CXCL10	5
GO:0001889	BP	GO:0001889	liver development	4/99	142/18614	0.00698452785144268	0.0492515535379249	0.0357620223035781	IL6/NOTCH2/PKD1/HES1	4
GO:0002053	BP	GO:0002053	positive regulation of mesenchymal cell proliferation	2/99	24/18614	0.00716141858343402	0.0495701870223444	0.0359933851126254	LRP5/SHH	2
GO:0002320	BP	GO:0002320	lymphoid progenitor cell differentiation	2/99	24/18614	0.00716141858343402	0.0495701870223444	0.0359933851126254	SHH/HES1	2
GO:0010640	BP	GO:0010640	regulation of platelet-derived growth factor receptor signaling pathway	2/99	24/18614	0.00716141858343402	0.0495701870223444	0.0359933851126254	SNCA/LRP1	2
GO:0034695	BP	GO:0034695	response to prostaglandin E	2/99	24/18614	0.00716141858343402	0.0495701870223444	0.0359933851126254	A2M/P2RY6	2
GO:0043369	BP	GO:0043369	CD4-positive or CD8-positive, alpha-beta T cell lineage commitment	2/99	24/18614	0.00716141858343402	0.0495701870223444	0.0359933851126254	IL6/SHH	2
GO:0048143	BP	GO:0048143	astrocyte activation	2/99	24/18614	0.00716141858343402	0.0495701870223444	0.0359933851126254	IL6/LRP1	2
GO:0071676	BP	GO:0071676	negative regulation of mononuclear cell migration	2/99	24/18614	0.00716141858343402	0.0495701870223444	0.0359933851126254	DUSP1/ADTRP	2
GO:0072576	BP	GO:0072576	liver morphogenesis	2/99	24/18614	0.00716141858343402	0.0495701870223444	0.0359933851126254	IL6/NOTCH2	2
GO:0032732	BP	GO:0032732	positive regulation of interleukin-1 production	3/99	74/18614	0.00719995643017607	0.0497226348882113	0.0361040789605883	LPL/CD36/IL6	3
GO:0031091	CC	GO:0031091	platelet alpha granule	6/100	91/19518	7.2899407789086e-06	0.00175687572771697	0.00153472437450707	CD36/SERPINE1/SNCA/PF4/CLU/A2M	6
GO:0034358	CC	GO:0034358	plasma lipoprotein particle	4/100	36/19518	3.36883383597444e-05	0.00257374644138743	0.00224830438208118	LPL/APOA1/LIPC/CLU	4
GO:1990777	CC	GO:1990777	lipoprotein particle	4/100	36/19518	3.36883383597444e-05	0.00257374644138743	0.00224830438208118	LPL/APOA1/LIPC/CLU	4
GO:0032994	CC	GO:0032994	protein-lipid complex	4/100	39/19518	4.64891938887076e-05	0.00257374644138743	0.00224830438208118	LPL/APOA1/LIPC/CLU	4
GO:0062023	CC	GO:0062023	collagen-containing extracellular matrix	10/100	415/19518	5.33972290744281e-05	0.00257374644138743	0.00224830438208118	APOA1/MMP9/SERPINE1/FBN2/PF4/SHH/CLU/A2M/LAMB2/NTN4	10
GO:0005788	CC	GO:0005788	endoplasmic reticulum lumen	8/100	312/19518	0.000202860815287214	0.00814824274736977	0.00711792334341103	IL6/APOA1/LIPC/CSF1/SHH/CLU/H6PD/LAMB2	8
GO:0034364	CC	GO:0034364	high-density lipoprotein particle	3/100	27/19518	0.000349070813881676	0.0116944580175268	0.0102157309609319	APOA1/LIPC/CLU	3
GO:0031093	CC	GO:0031093	platelet alpha granule lumen	4/100	67/19518	0.000388197776515412	0.0116944580175268	0.0102157309609319	SERPINE1/PF4/CLU/A2M	4
GO:0034774	CC	GO:0034774	secretory granule lumen	7/100	322/19518	0.00134571671455161	0.0322014430863552	0.0281296729297709	APOA1/MPO/SERPINE1/PF4/CLU/A2M/ITIH3	7
GO:0060205	CC	GO:0060205	cytoplasmic vesicle lumen	7/100	325/19518	0.00141912276200743	0.0322014430863552	0.0281296729297709	APOA1/MPO/SERPINE1/PF4/CLU/A2M/ITIH3	7
GO:0031983	CC	GO:0031983	vesicle lumen	7/100	327/19518	0.00146977541058053	0.0322014430863552	0.0281296729297709	APOA1/MPO/SERPINE1/PF4/CLU/A2M/ITIH3	7
GO:0052740	MF	GO:0052740	1-acyl-2-lysophosphatidylserine acylhydrolase activity	4/97	10/18369	1.49740384332538e-07	4.10119082973053e-05	3.35495911484723e-05	LPL/LIPC/PLAAT2/PLAAT1	4
GO:0052739	MF	GO:0052739	phosphatidylserine 1-acylhydrolase activity	4/97	11/18369	2.34353761698888e-07	4.10119082973053e-05	3.35495911484723e-05	LPL/LIPC/PLAAT2/PLAAT1	4
GO:0008970	MF	GO:0008970	phospholipase A1 activity	4/97	18/18369	2.11229227802066e-06	0.00024643409910241	0.00020159421039355	LPL/LIPC/PLAAT2/PLAAT1	4
GO:0071813	MF	GO:0071813	lipoprotein particle binding	4/97	30/18369	1.80201612687654e-05	0.00126141128881358	0.00103189134002193	LPL/CD36/APOA1/LIPC	4
GO:0071814	MF	GO:0071814	protein-lipid complex binding	4/97	30/18369	1.80201612687654e-05	0.00126141128881358	0.00103189134002193	LPL/CD36/APOA1/LIPC	4
GO:0005539	MF	GO:0005539	glycosaminoglycan binding	8/97	232/18369	3.15626977824206e-05	0.0018411573706412	0.00150614978891551	LPL/LIPC/MPO/PF4/SHH/CXCL10/CEMIP/GREM2	8
GO:0052689	MF	GO:0052689	carboxylic ester hydrolase activity	6/97	133/18369	7.41311693792556e-05	0.00370655846896278	0.00303213204077557	LPL/CA2/LIPC/H6PD/PLAAT2/PLAAT1	6
GO:0034185	MF	GO:0034185	apolipoprotein binding	3/97	18/18369	0.00010996497179305	0.00481096751594593	0.00393558846417231	LPL/LIPC/LRP1	3
GO:0008201	MF	GO:0008201	heparin binding	6/97	168/18369	0.000266044362447179	0.0103461696507236	0.00846363351878744	LPL/LIPC/MPO/PF4/CXCL10/GREM2	6
GO:0070325	MF	GO:0070325	lipoprotein particle receptor binding	3/97	29/18369	0.000472105460650243	0.0165236911227585	0.0135171247680912	APOA1/CLU/LRP1	3
GO:1901681	MF	GO:1901681	sulfur compound binding	7/97	269/18369	0.00055894660294079	0.0177846646390251	0.0145486579904206	LPL/LIPC/MPO/PF4/LRP1/CXCL10/GREM2	7
GO:0001540	MF	GO:0001540	amyloid-beta binding	4/97	85/18369	0.00106662148293799	0.0305997794920717	0.0250320000656948	CD36/APOA1/CLU/LRP1	4
GO:0032050	MF	GO:0032050	clathrin heavy chain binding	2/97	10/18369	0.0012081575953822	0.0305997794920717	0.0250320000656948	LRP1/CEMIP	2
GO:0046915	MF	GO:0046915	transition metal ion transmembrane transporter activity	3/97	40/18369	0.00122399117968287	0.0305997794920717	0.0250320000656948	ATP7B/SLC30A10/TRPM2	3
GO:0001055	MF	GO:0001055	RNA polymerase II activity	2/97	11/18369	0.00147156131316739	0.0337350639630371	0.0275968042043492	POLR2A/POLR2J	2
GO:0005125	MF	GO:0005125	cytokine activity	6/97	235/18369	0.00154217435259598	0.0337350639630371	0.0275968042043492	IL6/CSF1/PF4/CXCL10/GREM2/SCGB3A1	6
GO:0008035	MF	GO:0008035	high-density lipoprotein particle binding	2/97	12/18369	0.00175980601889251	0.0362313003889635	0.0296388382129266	CD36/APOA1	2
GO:0004620	MF	GO:0004620	phospholipase activity	4/97	104/18369	0.00224448102736426	0.0436426866431939	0.0357016865171391	LPL/LIPC/PLAAT2/PLAAT1	4
