# Supplementary material for: Transcriptome sequencing combined with experimental verification to explore potential key genes related to uric acid in diabetic retinopathy
Source: PLoS One. 2026 Jun 2;21(6):e0350132. doi: 10.1371/journal.pone.0350132 (PMC13229317; doi:10.1371/journal.pone.0350132)
Supplement: S7 Table — (XLSX) [file pone.0350132.s007.xlsx]

## Sheet: Supplementary Table 5
	category	subcategory	ID	Description	GeneRatio	BgRatio	pvalue	p.adjust	qvalue	geneID	Count
hsa04979	Organismal Systems	Digestive system	hsa04979	Cholesterol metabolism	5/69	51/8542	5.23039127905782e-05	0.00972852777904755	0.0091944773010806	4023/948/335/3990/4035	5
hsa03320	Organismal Systems	Endocrine system	hsa03320	PPAR signaling pathway	5/69	76/8542	0.000351988222692435	0.0327349047103964	0.0309379122050719	5468/2170/4023/948/335	5
hsa04668	Environmental Information Processing	Signal transduction	hsa04668	TNF signaling pathway	5/69	119/8542	0.00266390675969345	0.165162219100994	0.156095589076774	3569/4318/1435/3627/83786	5
hsa05224	Human Diseases	Cancer: specific types	hsa05224	Breast cancer	5/69	148/8542	0.00673741505042132	0.1830539959017	0.173005191372858	2099/675/4041/4853/3280	5
hsa05144	Human Diseases	Infectious disease: parasitic	hsa05144	Malaria	3/69	50/8542	0.00753924751369607	0.1830539959017	0.173005191372858	948/3569/4035	3
hsa05417	Human Diseases	Cardiovascular disease	hsa05417	Lipid and atherosclerosis	6/69	216/8542	0.00777048661002606	0.1830539959017	0.173005191372858	5468/948/3569/335/4318/1548	6
hsa04061	Environmental Information Processing	Signaling molecules and interaction	hsa04061	Viral protein interaction with cytokine and cytokine receptor	4/69	100/8542	0.00854781403872171	0.1830539959017	0.173005191372858	3569/1435/5196/3627	4
hsa04148	Cellular Processes	Transport and catabolism	hsa04148	Efferocytosis	5/69	157/8542	0.00859559278940614	0.1830539959017	0.173005191372858	5468/948/4035/26762/5031	5
hsa04961	Organismal Systems	Excretory system	hsa04961	Endocrine and other factor-regulated calcium reabsorption	3/69	53/8542	0.0088574514145984	0.1830539959017	0.173005191372858	2099/793/486	3
hsa04964	Organismal Systems	Excretory system	hsa04964	Proximal tubule bicarbonate reclamation	2/69	23/8542	0.0145834360403239	0.271251910350025	0.256361454603589	760/486	2
hsa03020	Genetic Information Processing	Transcription	hsa03020	RNA polymerase	2/69	34/8542	0.0305513256759847	0.459674971145818	0.43444097442757	5430/5439	2
hsa00350	Metabolism	Amino acid metabolism	hsa00350	Tyrosine metabolism	2/69	36/8542	0.0339578032528757	0.459674971145818	0.43444097442757	3242/3081	2
hsa04610	Organismal Systems	Immune system	hsa04610	Complement and coagulation cascades	3/69	88/8542	0.033999826961761	0.459674971145818	0.43444097442757	5054/1191/2	3
hsa05143	Human Diseases	Infectious disease: parasitic	hsa05143	African trypanosomiasis	2/69	37/8542	0.035714225989954	0.459674971145818	0.43444097442757	3569/335	2
hsa04657	Organismal Systems	Immune system	hsa04657	IL-17 signaling pathway	3/69	95/8542	0.0412233190320245	0.459674971145818	0.43444097442757	3569/4318/3627	3
hsa05323	Human Diseases	Immune disease	hsa05323	Rheumatoid arthritis	3/69	95/8542	0.0412233190320245	0.459674971145818	0.43444097442757	3569/1435/1493	3
hsa01522	Human Diseases	Drug resistance: antineoplastic	hsa01522	Endocrine resistance	3/69	99/8542	0.0456721298230764	0.459674971145818	0.43444097442757	4318/2099/4853	3
hsa04640	Organismal Systems	Immune system	hsa04640	Hematopoietic cell lineage	3/69	100/8542	0.0468203045380565	0.459674971145818	0.43444097442757	948/3569/1435	3
hsa04975	Organismal Systems	Digestive system	hsa04975	Fat digestion and absorption	2/69	43/8542	0.0469560454396266	0.459674971145818	0.43444097442757	948/335	2
hsa04972	Organismal Systems	Digestive system	hsa04972	Pancreatic secretion	3/69	106/8542	0.0540068622047781	0.502263818504436	0.474691894115681	760/486/276	3
hsa04620	Organismal Systems	Immune system	hsa04620	Toll-like receptor signaling pathway	3/69	109/8542	0.0577883998463245	0.511840112924588	0.483742494954195	3569/3627/3663	3
hsa04973	Organismal Systems	Digestive system	hsa04973	Carbohydrate digestion and absorption	2/69	52/8542	0.0658561065807031	0.541321474101676	0.511605467883304	486/276	2
hsa03460	Genetic Information Processing	Replication and repair	hsa03460	Fanconi anemia pathway	2/69	55/8542	0.0726363077021316	0.541321474101676	0.511605467883304	675/3280	2
hsa04152	Environmental Information Processing	Signal transduction	hsa04152	AMPK signaling pathway	3/69	122/8542	0.0755678813977893	0.541321474101676	0.511605467883304	2194/5468/948	3
hsa04919	Organismal Systems	Endocrine system	hsa04919	Thyroid hormone signaling pathway	3/69	122/8542	0.0755678813977893	0.541321474101676	0.511605467883304	2099/4853/486	3
hsa05202	Human Diseases	Cancer: overview	hsa05202	Transcriptional misregulation in cancer	4/69	198/8542	0.0756685931539977	0.541321474101676	0.511605467883304	5468/3569/4318/4353	4
hsa05205	Human Diseases	Cancer: overview	hsa05205	Proteoglycans in cancer	4/69	204/8542	0.0823931498578656	0.545126760493834	0.515201861926826	4318/2099/2316/6469	4
hsa04978	Organismal Systems	Digestive system	hsa04978	Mineral absorption	2/69	61/8542	0.0868292533359961	0.545126760493834	0.515201861926826	540/486	2
hsa04330	Environmental Information Processing	Signal transduction	hsa04330	Notch signaling pathway	2/69	62/8542	0.0892707975304448	0.545126760493834	0.515201861926826	4853/3280	2
hsa03420	Genetic Information Processing	Replication and repair	hsa03420	Nucleotide excision repair	2/69	63/8542	0.0917327602993314	0.545126760493834	0.515201861926826	5430/5439	2
hsa00130	Metabolism	Metabolism of cofactors and vitamins	hsa00130	Ubiquinone and other terpenoid-quinone biosynthesis	1/69	12/8542	0.0927973276385603	0.545126760493834	0.515201861926826	3242	1
hsa05010	Human Diseases	Neurodegenerative disease	hsa05010	Alzheimer disease	6/69	391/8542	0.0950436553255946	0.545126760493834	0.515201861926826	4023/3569/6622/4041/1435/4035	6
hsa00561	Metabolism	Lipid metabolism	hsa00561	Glycerolipid metabolism	2/69	65/8542	0.0967160381521318	0.545126760493834	0.515201861926826	4023/3990	2
hsa05418	Human Diseases	Cardiovascular disease	hsa05418	Fluid shear stress and atherosclerosis	3/69	141/8542	0.10531371371309	0.57212101212876	0.540714255945121	4318/59341/1843	3
hsa04622	Organismal Systems	Immune system	hsa04622	RIG-I-like receptor signaling pathway	2/69	72/8542	0.114732498746711	0.57212101212876	0.540714255945121	3627/79671	2
hsa00360	Metabolism	Amino acid metabolism	hsa00360	Phenylalanine metabolism	1/69	16/8542	0.121801917569622	0.57212101212876	0.540714255945121	3242	1
hsa01524	Human Diseases	Drug resistance: antineoplastic	hsa01524	Platinum drug resistance	2/69	75/8542	0.122701242452578	0.57212101212876	0.540714255945121	540/332	2
hsa05171	Human Diseases	Infectious disease: viral	hsa05171	Coronavirus disease - COVID-19	4/69	238/8542	0.125728080121807	0.57212101212876	0.540714255945121	3569/3627/6205/23521	4
hsa00910	Metabolism	Energy metabolism	hsa00910	Nitrogen metabolism	1/69	17/8542	0.128909080094569	0.57212101212876	0.540714255945121	760	1
hsa04218	Cellular Processes	Cell growth and death	hsa04218	Cellular senescence	3/69	157/8542	0.133386603837893	0.57212101212876	0.540714255945121	3569/5054/59341	3
hsa00061	Metabolism	Lipid metabolism	hsa00061	Fatty acid biosynthesis	1/69	18/8542	0.135959552056266	0.57212101212876	0.540714255945121	2194	1
hsa04980	Organismal Systems	Digestive system	hsa04980	Cobalamin transport and metabolism	1/69	18/8542	0.135959552056266	0.57212101212876	0.540714255945121	3054	1
hsa01521	Human Diseases	Drug resistance: antineoplastic	hsa01521	EGFR tyrosine kinase inhibitor resistance	2/69	80/8542	0.136270760849723	0.57212101212876	0.540714255945121	3569/5159	2
hsa00983	Metabolism	Xenobiotics biodegradation and metabolism	hsa00983	Drug metabolism - other enzymes	2/69	81/8542	0.139024359195597	0.57212101212876	0.540714255945121	4353/1548	2
hsa05161	Human Diseases	Infectious disease: viral	hsa05161	Hepatitis B	3/69	163/8542	0.144531931925489	0.57212101212876	0.540714255945121	3569/4318/332	3
hsa03083	Genetic Information Processing	Chromosome	hsa03083	Polycomb repressive complex	2/69	83/8542	0.144568212742213	0.57212101212876	0.540714255945121	3054/221937	2
hsa04623	Organismal Systems	Immune system	hsa04623	Cytosolic DNA-sensing pathway	2/69	83/8542	0.144568212742213	0.57212101212876	0.540714255945121	3569/3627	2
hsa04512	Environmental Information Processing	Signaling molecules and interaction	hsa04512	ECM-receptor interaction	2/69	89/8542	0.161466959488852	0.583369936131822	0.551345666859164	948/3913	2
hsa05164	Human Diseases	Infectious disease: viral	hsa05164	Influenza A	3/69	173/8542	0.16376455008969	0.583369936131822	0.551345666859164	3569/3627/79671	3
hsa04976	Organismal Systems	Digestive system	hsa04976	Bile secretion	2/69	90/8542	0.164318708377463	0.583369936131822	0.551345666859164	760/486	2
hsa04151	Environmental Information Processing	Signal transduction	hsa04151	PI3K-Akt signaling pathway	5/69	362/8542	0.167531124785864	0.583369936131822	0.551345666859164	3569/1435/5159/3913/8115	5
hsa00515	Metabolism	Glycan biosynthesis and metabolism	hsa00515	Mannose type O-glycan biosynthesis	1/69	23/8542	0.170377029087146	0.583369936131822	0.551345666859164	84197	1
hsa04970	Organismal Systems	Digestive system	hsa04970	Salivary secretion	2/69	97/8542	0.184520021957158	0.583369936131822	0.551345666859164	486/276	2
hsa05215	Human Diseases	Cancer: specific types	hsa05215	Prostate cancer	2/69	98/8542	0.187436308098656	0.583369936131822	0.551345666859164	4318/5159	2
hsa00592	Metabolism	Lipid metabolism	hsa00592	alpha-Linolenic acid metabolism	1/69	26/8542	0.190375221064263	0.583369936131822	0.551345666859164	54979	1
hsa04950	Human Diseases	Endocrine and metabolic disease	hsa04950	Maturity onset diabetes of the young	1/69	26/8542	0.190375221064263	0.583369936131822	0.551345666859164	3280	1
hsa04977	Organismal Systems	Digestive system	hsa04977	Vitamin digestion and absorption	1/69	26/8542	0.190375221064263	0.583369936131822	0.551345666859164	335	1
hsa04621	Organismal Systems	Immune system	hsa04621	NOD-like receptor signaling pathway	3/69	189/8542	0.196006423254932	0.583369936131822	0.551345666859164	3569/7226/79671	3
hsa04933	Human Diseases	Endocrine and metabolic disease	hsa04933	AGE-RAGE signaling pathway in diabetic complications	2/69	101/8542	0.196224120356591	0.583369936131822	0.551345666859164	3569/5054	2
hsa05142	Human Diseases	Infectious disease: parasitic	hsa05142	Chagas disease	2/69	103/8542	0.20211225018418	0.583369936131822	0.551345666859164	3569/5054	2
hsa05146	Human Diseases	Infectious disease: parasitic	hsa05146	Amoebiasis	2/69	103/8542	0.20211225018418	0.583369936131822	0.551345666859164	3569/3913	2
hsa04966	Organismal Systems	Excretory system	hsa04966	Collecting duct acid secretion	1/69	28/8542	0.203442634626455	0.583369936131822	0.551345666859164	760	1
hsa04744	Organismal Systems	Sensory system	hsa04744	Phototransduction	1/69	29/8542	0.209898173528355	0.583369936131822	0.551345666859164	2780	1
hsa00591	Metabolism	Lipid metabolism	hsa00591	Linoleic acid metabolism	1/69	30/8542	0.21630214698384	0.583369936131822	0.551345666859164	54979	1
hsa01523	Human Diseases	Drug resistance: antineoplastic	hsa01523	Antifolate resistance	1/69	30/8542	0.21630214698384	0.583369936131822	0.551345666859164	3569	1
hsa04931	Human Diseases	Endocrine and metabolic disease	hsa04931	Insulin resistance	2/69	109/8542	0.219894445809715	0.583369936131822	0.551345666859164	948/3569	2
hsa04060	Environmental Information Processing	Signaling molecules and interaction	hsa04060	Cytokine-cytokine receptor interaction	4/69	298/8542	0.219985112788909	0.583369936131822	0.551345666859164	3569/1435/5196/3627	4
hsa00030	Metabolism	Carbohydrate metabolism	hsa00030	Pentose phosphate pathway	1/69	31/8542	0.222654960876945	0.583369936131822	0.551345666859164	9563	1
hsa04066	Environmental Information Processing	Signal transduction	hsa04066	HIF-1 signaling pathway	2/69	110/8542	0.222872559087204	0.583369936131822	0.551345666859164	3569/5054	2
hsa04010	Environmental Information Processing	Signal transduction	hsa04010	MAPK signaling pathway	4/69	300/8542	0.223422642068792	0.583369936131822	0.551345666859164	2316/1435/5159/1843	4
hsa04510	Cellular Processes	Cellular community - eukaryotes	hsa04510	Focal adhesion	3/69	203/8542	0.225406694393571	0.583369936131822	0.551345666859164	2316/5159/3913	3
hsa05169	Human Diseases	Infectious disease: viral	hsa05169	Epstein-Barr virus infection	3/69	204/8542	0.227541224909029	0.583369936131822	0.551345666859164	3569/3627/3280	3
hsa04215	Cellular Processes	Cell growth and death	hsa04215	Apoptosis - multiple species	1/69	32/8542	0.22895701794421	0.583369936131822	0.551345666859164	332	1
hsa04928	Organismal Systems	Endocrine system	hsa04928	Parathyroid hormone synthesis, secretion and action	2/69	115/8542	0.237809886469419	0.597738363287999	0.56492533485623	4041/4324	2
hsa05207	Human Diseases	Cancer: overview	hsa05207	Chemical carcinogenesis - receptor activation	3/69	215/8542	0.251268436000818	0.623145721282029	0.588937948240514	2099/4853/332	3
hsa05216	Human Diseases	Cancer: specific types	hsa05216	Thyroid cancer	1/69	37/8542	0.259719829360986	0.635630108699256	0.600737001430536	5468	1
hsa04960	Organismal Systems	Excretory system	hsa04960	Aldosterone-regulated sodium reabsorption	1/69	38/8542	0.265725629687159	0.641882689893656	0.606646345287156	486	1
hsa00500	Metabolism	Carbohydrate metabolism	hsa00500	Starch and sucrose metabolism	1/69	40/8542	0.277593537336995	0.650899878122353	0.615168532237877	276	1
hsa05165	Human Diseases	Infectious disease: viral	hsa05165	Human papillomavirus infection	4/69	333/8542	0.281956378910212	0.650899878122353	0.615168532237877	4853/5159/3280/3913	4
hsa03440	Genetic Information Processing	Replication and repair	hsa03440	Homologous recombination	1/69	41/8542	0.283456398537154	0.650899878122353	0.615168532237877	675	1
hsa05219	Human Diseases	Cancer: specific types	hsa05219	Bladder cancer	1/69	41/8542	0.283456398537154	0.650899878122353	0.615168532237877	4318	1
hsa04714	Organismal Systems	Environmental adaptation	hsa04714	Thermogenesis	3/69	235/8542	0.295262555340387	0.669741893820877	0.632976209779776	5468/91942/152831	3
hsa04014	Environmental Information Processing	Signal transduction	hsa04014	Ras signaling pathway	3/69	238/8542	0.301921964686236	0.676596210019758	0.639454256215618	1435/5159/54979	3
hsa05332	Human Diseases	Immune disease	hsa05332	Graft-versus-host disease	1/69	45/8542	0.306442551900255	0.677984635857159	0.640766463996296	3569	1
hsa04915	Organismal Systems	Endocrine system	hsa04915	Estrogen signaling pathway	2/69	139/8542	0.309831688429347	0.677984635857159	0.640766463996296	4318/2099	2
hsa00620	Metabolism	Carbohydrate metabolism	hsa00620	Pyruvate metabolism	1/69	47/8542	0.317661559065119	0.682999214439929	0.645505765769486	197257	1
hsa04380	Organismal Systems	Development and regeneration	hsa04380	Osteoclast differentiation	2/69	143/8542	0.321768875981054	0.682999214439929	0.645505765769486	5468/1435	2
hsa04936	Human Diseases	Endocrine and metabolic disease	hsa04936	Alcoholic liver disease	2/69	144/8542	0.324746161702489	0.682999214439929	0.645505765769486	2194/3569	2
hsa05132	Human Diseases	Infectious disease: bacterial	hsa05132	Salmonella infection	3/69	251/8542	0.330858146274342	0.682999214439929	0.645505765769486	3569/2316/26084	3
hsa00565	Metabolism	Lipid metabolism	hsa00565	Ether lipid metabolism	1/69	50/8542	0.334155529645342	0.682999214439929	0.645505765769486	54979	1
hsa04672	Organismal Systems	Immune system	hsa04672	Intestinal immune network for IgA production	1/69	50/8542	0.334155529645342	0.682999214439929	0.645505765769486	3569	1
hsa05226	Human Diseases	Cancer: specific types	hsa05226	Gastric cancer	2/69	150/8542	0.342539880746606	0.68883058161169	0.651017018274772	4041/6469	2
hsa05320	Human Diseases	Immune disease	hsa05320	Autoimmune thyroid disease	1/69	54/8542	0.355537660043859	0.68883058161169	0.651017018274772	1493	1
hsa04390	Environmental Information Processing	Signal transduction	hsa04390	Hippo signaling pathway	2/69	157/8542	0.363119238938606	0.68883058161169	0.651017018274772	5054/332	2
hsa04932	Human Diseases	Endocrine and metabolic disease	hsa04932	Non-alcoholic fatty liver disease	2/69	157/8542	0.363119238938606	0.68883058161169	0.651017018274772	5468/3569	2
hsa04340	Environmental Information Processing	Signal transduction	hsa04340	Hedgehog signaling pathway	1/69	56/8542	0.365973512399072	0.68883058161169	0.651017018274772	6469	1
hsa05134	Human Diseases	Infectious disease: bacterial	hsa05134	Legionellosis	1/69	56/8542	0.365973512399072	0.68883058161169	0.651017018274772	3569	1
hsa04145	Cellular Processes	Transport and catabolism	hsa04145	Phagosome	2/69	159/8542	0.368957863118653	0.68883058161169	0.651017018274772	948/4353	2
hsa01212	Metabolism	Global and overview maps	hsa01212	Fatty acid metabolism	1/69	57/8542	0.371128806724368	0.68883058161169	0.651017018274772	2194	1
hsa04514	Environmental Information Processing	Signaling molecules and interaction	hsa04514	Cell adhesion molecules	2/69	160/8542	0.371869732291851	0.68883058161169	0.651017018274772	6614/1493	2
hsa04923	Organismal Systems	Endocrine system	hsa04923	Regulation of lipolysis in adipocytes	1/69	59/8542	0.381315775858943	0.68883058161169	0.651017018274772	54979	1
hsa04630	Environmental Information Processing	Signal transduction	hsa04630	JAK-STAT signaling pathway	2/69	168/8542	0.394972036412022	0.68883058161169	0.651017018274772	3569/5159	2
hsa00310	Metabolism	Amino acid metabolism	hsa00310	Lysine degradation	1/69	63/8542	0.401204283342034	0.68883058161169	0.651017018274772	8085	1
hsa00590	Metabolism	Lipid metabolism	hsa00590	Arachidonic acid metabolism	1/69	63/8542	0.401204283342034	0.68883058161169	0.651017018274772	54979	1
hsa05217	Human Diseases	Cancer: specific types	hsa05217	Basal cell carcinoma	1/69	63/8542	0.401204283342034	0.68883058161169	0.651017018274772	6469	1
hsa03010	Genetic Information Processing	Translation	hsa03010	Ribosome	2/69	172/8542	0.406384473232424	0.68883058161169	0.651017018274772	6205/23521	2
hsa05321	Human Diseases	Immune disease	hsa05321	Inflammatory bowel disease	1/69	66/8542	0.415705893639969	0.68883058161169	0.651017018274772	3569	1
hsa00830	Metabolism	Metabolism of cofactors and vitamins	hsa00830	Retinol metabolism	1/69	68/8542	0.425180776239547	0.68883058161169	0.651017018274772	1548	1
hsa05221	Human Diseases	Cancer: specific types	hsa05221	Acute myeloid leukemia	1/69	68/8542	0.425180776239547	0.68883058161169	0.651017018274772	4353	1
hsa05168	Human Diseases	Infectious disease: viral	hsa05168	Herpes simplex virus 1 infection	2/69	182/8542	0.434465655887458	0.68883058161169	0.651017018274772	3569/3054	2
hsa04920	Organismal Systems	Endocrine system	hsa04920	Adipocytokine signaling pathway	1/69	70/8542	0.434504205736937	0.68883058161169	0.651017018274772	948	1
hsa04917	Organismal Systems	Endocrine system	hsa04917	Prolactin signaling pathway	1/69	71/8542	0.439109872616558	0.68883058161169	0.651017018274772	2099	1
hsa05204	Human Diseases	Cancer: overview	hsa05204	Chemical carcinogenesis - DNA adducts	1/69	71/8542	0.439109872616558	0.68883058161169	0.651017018274772	1548	1
hsa05230	Human Diseases	Cancer: overview	hsa05230	Central carbon metabolism in cancer	1/69	71/8542	0.439109872616558	0.68883058161169	0.651017018274772	5159	1
hsa04360	Organismal Systems	Development and regeneration	hsa04360	Axon guidance	2/69	184/8542	0.439999777869098	0.68883058161169	0.651017018274772	6469/59277	2
hsa00982	Metabolism	Xenobiotics biodegradation and metabolism	hsa00982	Drug metabolism - cytochrome P450	1/69	73/8542	0.448210584411181	0.68883058161169	0.651017018274772	1548	1
hsa05218	Human Diseases	Cancer: specific types	hsa05218	Melanoma	1/69	73/8542	0.448210584411181	0.68883058161169	0.651017018274772	5159	1
hsa04115	Cellular Processes	Cell growth and death	hsa04115	p53 signaling pathway	1/69	75/8542	0.457165738570738	0.68883058161169	0.651017018274772	5054	1
hsa04918	Organismal Systems	Endocrine system	hsa04918	Thyroid hormone synthesis	1/69	75/8542	0.457165738570738	0.68883058161169	0.651017018274772	486	1
hsa04971	Organismal Systems	Digestive system	hsa04971	Gastric acid secretion	1/69	76/8542	0.461589449925246	0.68883058161169	0.651017018274772	760	1
hsa05214	Human Diseases	Cancer: specific types	hsa05214	Glioma	1/69	76/8542	0.461589449925246	0.68883058161169	0.651017018274772	5159	1
hsa05016	Human Diseases	Neurodegenerative disease	hsa05016	Huntington disease	3/69	311/8542	0.462235609162399	0.68883058161169	0.651017018274772	5468/5430/5439	3
hsa05206	Human Diseases	Cancer: overview	hsa05206	MicroRNAs in cancer	3/69	312/8542	0.464351082064226	0.68883058161169	0.651017018274772	4318/4853/5159	3
hsa04062	Organismal Systems	Immune system	hsa04062	Chemokine signaling pathway	2/69	193/8542	0.464541044118509	0.68883058161169	0.651017018274772	5196/3627	2
hsa05212	Human Diseases	Cancer: specific types	hsa05212	Pancreatic cancer	1/69	77/8542	0.465977629461646	0.68883058161169	0.651017018274772	675	1
hsa05100	Human Diseases	Infectious disease: bacterial	hsa05100	Bacterial invasion of epithelial cells	1/69	78/8542	0.470330558412283	0.68883058161169	0.651017018274772	26084	1
hsa05133	Human Diseases	Infectious disease: bacterial	hsa05133	Pertussis	1/69	78/8542	0.470330558412283	0.68883058161169	0.651017018274772	3569	1
hsa00980	Metabolism	Xenobiotics biodegradation and metabolism	hsa00980	Metabolism of xenobiotics by cytochrome P450	1/69	79/8542	0.474648515816531	0.689723624545896	0.651861037346716	1548	1
hsa05415	Human Diseases	Cardiovascular disease	hsa05415	Diabetic cardiomyopathy	2/69	205/8542	0.496286392740207	0.715575729067276	0.676293982763073	948/4318	2
hsa04911	Organismal Systems	Endocrine system	hsa04911	Insulin secretion	1/69	86/8542	0.50391800085298	0.715770235592652	0.676477811793848	486	1
hsa04260	Organismal Systems	Circulatory system	hsa04260	Cardiac muscle contraction	1/69	87/8542	0.507965973646398	0.715770235592652	0.676477811793848	486	1
hsa05210	Human Diseases	Cancer: specific types	hsa05210	Colorectal cancer	1/69	87/8542	0.507965973646398	0.715770235592652	0.676477811793848	332	1
hsa04015	Environmental Information Processing	Signal transduction	hsa04015	Rap1 signaling pathway	2/69	212/8542	0.514260478791899	0.719191346280401	0.679711119574572	1435/5159	2
hsa04211	Organismal Systems	Aging	hsa04211	Longevity regulating pathway	1/69	90/8542	0.519915585243021	0.721673872053745	0.682057366343947	5468	1
hsa04540	Cellular Processes	Cellular community - eukaryotes	hsa04540	Gap junction	1/69	92/8542	0.527722625718259	0.721705920323862	0.682087655314573	5159	1
hsa04658	Organismal Systems	Immune system	hsa04658	Th1 and Th2 cell differentiation	1/69	93/8542	0.531579091851447	0.721705920323862	0.682087655314573	4853	1
hsa05222	Human Diseases	Cancer: specific types	hsa05222	Small cell lung cancer	1/69	93/8542	0.531579091851447	0.721705920323862	0.682087655314573	3913	1
hsa05022	Human Diseases	Neurodegenerative disease	hsa05022	Pathways of neurodegeneration - multiple diseases	4/69	483/8542	0.553029330009605	0.730906972023362	0.690783612495198	3569/6622/4041/1435	4
hsa04750	Organismal Systems	Sensory system	hsa04750	Inflammatory mediator regulation of TRP channels	1/69	99/8542	0.554074640082226	0.730906972023362	0.690783612495198	59341	1
hsa05231	Human Diseases	Cancer: overview	hsa05231	Choline metabolism in cancer	1/69	99/8542	0.554074640082226	0.730906972023362	0.690783612495198	5159	1
hsa05410	Human Diseases	Cardiovascular disease	hsa05410	Hypertrophic cardiomyopathy	1/69	99/8542	0.554074640082226	0.730906972023362	0.690783612495198	3569	1
hsa00564	Metabolism	Lipid metabolism	hsa00564	Glycerophospholipid metabolism	1/69	103/8542	0.56847665372088	0.738233704568511	0.697708141838944	54979	1
hsa04137	Cellular Processes	Transport and catabolism	hsa04137	Mitophagy - animal	1/69	105/8542	0.575504769690506	0.738233704568511	0.697708141838944	79671	1
hsa04625	Organismal Systems	Immune system	hsa04625	C-type lectin receptor signaling pathway	1/69	105/8542	0.575504769690506	0.738233704568511	0.697708141838944	3569	1
hsa04974	Organismal Systems	Digestive system	hsa04974	Protein digestion and absorption	1/69	105/8542	0.575504769690506	0.738233704568511	0.697708141838944	486	1
hsa04350	Environmental Information Processing	Signal transduction	hsa04350	TGF-beta signaling pathway	1/69	108/8542	0.58583594082583	0.745549099104452	0.704621955576929	64388	1
hsa04659	Organismal Systems	Immune system	hsa04659	Th17 cell differentiation	1/69	109/8542	0.589224288001905	0.745549099104452	0.704621955576929	3569	1
hsa05145	Human Diseases	Infectious disease: parasitic	hsa05145	Toxoplasmosis	1/69	112/8542	0.59922626338785	0.753081655338785	0.711741009856124	3913	1
hsa04726	Organismal Systems	Nervous system	hsa04726	Serotonergic synapse	1/69	115/8542	0.608988145390811	0.754088021211236	0.712692130969306	1843	1
hsa01200	Metabolism	Global and overview maps	hsa01200	Carbon metabolism	1/69	116/8542	0.612189737649982	0.754088021211236	0.712692130969306	9563	1
hsa04670	Organismal Systems	Immune system	hsa04670	Leukocyte transendothelial migration	1/69	116/8542	0.612189737649982	0.754088021211236	0.712692130969306	4318	1
hsa04660	Organismal Systems	Immune system	hsa04660	T cell receptor signaling pathway	1/69	122/8542	0.630863835500461	0.771978114493985	0.72960014216466	1493	1
hsa05012	Human Diseases	Neurodegenerative disease	hsa05012	Parkinson disease	2/69	271/8542	0.648621072266486	0.787588140497361	0.744353251064286	6622/1843	2
hsa04926	Organismal Systems	Endocrine system	hsa04926	Relaxin signaling pathway	1/69	130/8542	0.654390403496384	0.787588140497361	0.744353251064286	4318	1
hsa04068	Environmental Information Processing	Signal transduction	hsa04068	FoxO signaling pathway	1/69	133/8542	0.662826487292184	0.787588140497361	0.744353251064286	3569	1
hsa04142	Cellular Processes	Transport and catabolism	hsa04142	Lysosome	1/69	133/8542	0.662826487292184	0.787588140497361	0.744353251064286	23312	1
hsa04210	Cellular Processes	Cell growth and death	hsa04210	Apoptosis	1/69	136/8542	0.671059564681738	0.787588140497361	0.744353251064286	332	1
hsa04910	Organismal Systems	Endocrine system	hsa04910	Insulin signaling pathway	1/69	138/8542	0.676437884054459	0.787588140497361	0.744353251064286	2194	1
hsa05135	Human Diseases	Infectious disease: bacterial	hsa05135	Yersinia infection	1/69	138/8542	0.676437884054459	0.787588140497361	0.744353251064286	3569	1
hsa05162	Human Diseases	Infectious disease: viral	hsa05162	Measles	1/69	139/8542	0.679094450689424	0.787588140497361	0.744353251064286	3569	1
hsa04371	Environmental Information Processing	Signal transduction	hsa04371	Apelin signaling pathway	1/69	140/8542	0.68172951946277	0.787588140497361	0.744353251064286	5054	1
hsa04072	Environmental Information Processing	Signal transduction	hsa04072	Phospholipase D signaling pathway	1/69	149/8542	0.704505580973881	0.805390351431076	0.761178204238764	5159	1
hsa01240	Metabolism	Global and overview maps	hsa01240	Biosynthesis of cofactors	1/69	154/8542	0.716456801476243	0.805390351431076	0.761178204238764	3242	1
hsa04261	Organismal Systems	Circulatory system	hsa04261	Adrenergic signaling in cardiomyocytes	1/69	154/8542	0.716456801476243	0.805390351431076	0.761178204238764	486	1
hsa04921	Organismal Systems	Endocrine system	hsa04921	Oxytocin signaling pathway	1/69	155/8542	0.718789238373971	0.805390351431076	0.761178204238764	7226	1
hsa04934	Human Diseases	Endocrine and metabolic disease	hsa04934	Cushing syndrome	1/69	155/8542	0.718789238373971	0.805390351431076	0.761178204238764	8085	1
hsa04150	Environmental Information Processing	Signal transduction	hsa04150	mTOR signaling pathway	1/69	158/8542	0.72567368683951	0.805924029989888	0.761682586351507	4041	1
hsa05160	Human Diseases	Infectious disease: viral	hsa05160	Hepatitis C	1/69	159/8542	0.72793138192635	0.805924029989888	0.761682586351507	3627	1
hsa04022	Environmental Information Processing	Signal transduction	hsa04022	cGMP-PKG signaling pathway	1/69	166/8542	0.743230583005149	0.817993422715726	0.773089426109373	486	1
hsa05225	Human Diseases	Cancer: specific types	hsa05225	Hepatocellular carcinoma	1/69	170/8542	0.751588968951724	0.822326754264828	0.777184878111071	4041	1
hsa04310	Environmental Information Processing	Signal transduction	hsa04310	Wnt signaling pathway	1/69	174/8542	0.759679088157661	0.826317604662719	0.780956649568048	4041	1
hsa05152	Human Diseases	Infectious disease: bacterial	hsa05152	Tuberculosis	1/69	182/8542	0.775088211924163	0.838176787313339	0.792164818796422	3569	1
hsa04613	Organismal Systems	Immune system	hsa04613	Neutrophil extracellular trap formation	1/69	193/8542	0.794696934269162	0.851775127790041	0.805016674255443	4353	1
hsa05167	Human Diseases	Infectious disease: viral	hsa05167	Kaposi sarcoma-associated herpesvirus infection	1/69	196/8542	0.799745741141565	0.851775127790041	0.805016674255443	3569	1
hsa04814	Cellular Processes	Cell motility	hsa04814	Motor proteins	1/69	197/8542	0.801401329909984	0.851775127790041	0.805016674255443	84700	1
hsa05130	Human Diseases	Infectious disease: bacterial	hsa05130	Pathogenic Escherichia coli infection	1/69	203/8542	0.811055319037555	0.857138007619234	0.810085157172678	3569	1
hsa04081	NA	NA	hsa04081	Hormone signaling	1/69	219/8542	0.834595609211556	0.870289073426293	0.822514291240469	2099	1
hsa05166	Human Diseases	Infectious disease: viral	hsa05166	Human T-cell leukemia virus 1 infection	1/69	224/8542	0.84134070506948	0.870289073426293	0.822514291240469	3569	1
hsa04024	Environmental Information Processing	Signal transduction	hsa04024	cAMP signaling pathway	1/69	226/8542	0.843962185682289	0.870289073426293	0.822514291240469	486	1
hsa05163	Human Diseases	Infectious disease: viral	hsa05163	Human cytomegalovirus infection	1/69	226/8542	0.843962185682289	0.870289073426293	0.822514291240469	3569	1
hsa04810	Cellular Processes	Cell motility	hsa04810	Regulation of actin cytoskeleton	1/69	232/8542	0.851573179374115	0.870289073426293	0.822514291240469	5159	1
hsa04820	Cellular Processes	Cell motility	hsa04820	Cytoskeleton in muscle cells	1/69	232/8542	0.851573179374115	0.870289073426293	0.822514291240469	2201	1
hsa04144	Cellular Processes	Transport and catabolism	hsa04144	Endocytosis	1/69	252/8542	0.874395001751195	0.88600424404915	0.837366772813855	155382	1
hsa04020	Environmental Information Processing	Signal transduction	hsa04020	Calcium signaling pathway	1/69	254/8542	0.876477316693783	0.88600424404915	0.837366772813855	5159	1
hsa05020	Human Diseases	Neurodegenerative disease	hsa05020	Prion disease	1/69	278/8542	0.898961524668176	0.903820776152869	0.854205260993373	3569	1
hsa04080	Environmental Information Processing	Signaling molecules and interaction	hsa04080	Neuroactive ligand-receptor interaction	1/69	370/8542	0.953482489967391	0.953482489967391	0.901140779991819	5031	1
