# Supplementary material for: Transcriptome sequencing combined with experimental verification to explore potential key genes related to uric acid in diabetic retinopathy
Source: PLoS One. 2026 Jun 2;21(6):e0350132. doi: 10.1371/journal.pone.0350132 (PMC13229317; doi:10.1371/journal.pone.0350132)
Supplement: S8 Table — (XLSX) [file pone.0350132.s008.xlsx]

## Sheet: Supplementary Table 6
	ID	Description	setSize	enrichmentScore	NES	pvalue	p.adjust	qvalue	rank	leading_edge	core_enrichment	gene
CHEN_HOXA5_TARGETS_9HR_UP	CHEN_HOXA5_TARGETS_9HR_UP	CHEN_HOXA5_TARGETS_9HR_UP	220	-0.622536	-3.18233	1e-10	1.144e-08	9.29952153110048e-09	3732	tags=54%, list=20%, signal=44%	MORC3/TIPARP/NCOA3/TNFRSF9/TPTE/ZNF45/CLK1/ZNF180/TBX3/CNOT2/TNFRSF10B/SNX16/ZNF3/FOS/BIRC2/STRN3/ZNF165/F3/ZCCHC10/NFKBIA/PSPC1/PGS1/NEMF/TBK1/DUSP6/ZNF426/CASP3/BDKRB1/ZCCHC8/IP6K2/CTH/SLTM/PNRC2/CLEC4A/JMJD1C/MAFF/ADPRM/NUP58/DCLRE1C/FAM13B/SETDB1/AVL9/FAM53C/PRPF3/ZNF155/CREM/ZNF227/RNF111/ZNF14/TAF1D/INTS6/PPP1R12A/BACH1/SMCHD1/KMT5B/RSRC2/TSC22D2/TUFT1/CXCL8/SCYL3/ZNF136/FEM1C/PTGS2/VEGFA/C…	MMP15
BLANCO_MELO_COVID19_SARS_COV_2_POS_PATIENT_LUNG_TISSUE_UP	BLANCO_MELO_COVID19_SARS_COV_2_POS_PATIENT_LUNG_TISSUE_UP	BLANCO_MELO_COVID19_SARS_COV_2_POS_PATIENT_LUNG_TISSUE_UP	155	-0.615517	-3.05961	1e-10	1.144e-08	9.29952153110048e-09	2679	tags=50%, list=14%, signal=43%	EPSTI1/IFIT1/IL2RG/MX1/SPI1/LILRA6/NBN/DOK3/GPR84/WAS/F5/CHI3L1/CDA/CACNA1A/CLEC4A/HERC5/LAMP3/TCN1/SP140/IL27/CSF3R/CLEC12B/EVI2B/PADI2/CLEC4D/ZBP1/IFIT2/DDX60L/KCNH7/FPR1/TNFSF14/CYP4F3/S100A11/ANKRD22/IGSF6/HSH2D/TNFSF13B/ALOX5AP/CARD16/PSTPIP2/TRIM38/SLC26A8/GBP5/APOBEC3A/KCNJ2/S100A8/ARRB2/SIRPB1/CASP5/TASL/IFIT3/IL1RN/CEACAM3/SRGN/MX2/CEACAM1/P2RY13/TMEM71/H2BC4/FYB1/MARCKS/TREM1/APBB1IP/FF…	MMP15
SHEN_SMARCA2_TARGETS_UP	SHEN_SMARCA2_TARGETS_UP	SHEN_SMARCA2_TARGETS_UP	424	-0.534299	-2.98798	1e-10	1.144e-08	9.29952153110048e-09	3052	tags=41%, list=16%, signal=35%	ZFAND6/KDM3B/SDHD/AMZ2/ISCA1/ROCK1/PDHB/BEX4/KIFBP/SMAP1/SLK/RPRD1A/SMARCA5/UBL3/SRP14/LARP7/ZCCHC10/APPBP2/ORC4/SKP1/CTR9/FBXO28/STAM2/TGOLN2/RAB14/ST13/H2AZ2/HTATSF1/NEMF/KLHDC2/RNF146/RAB6A/ITFG1/KIDINS220/ZC3H13/APC/AKTIP/ZDHHC6/SCAPER/CREG1/EXOC1/FMR1/PKP4/SEC62/ZDHHC17/WDFY3/SLTM/MOB4/SEC24B/CUL2/UVRAG/PAFAH1B1/MED4/DDX46/DCP2/DCAF6/NOL7/ITSN2/SNX2/UBA3/DEK/MARF1/STX7/SPTLC1/HNRNPA3/SETX/GY…	MMP15
ALTEMEIER_RESPONSE_TO_LPS_WITH_MECHANICAL_VENTILATION	ALTEMEIER_RESPONSE_TO_LPS_WITH_MECHANICAL_VENTILATION	ALTEMEIER_RESPONSE_TO_LPS_WITH_MECHANICAL_VENTILATION	123	-0.612398	-2.98785	1e-10	1.144e-08	9.29952153110048e-09	2185	tags=41%, list=12%, signal=37%	GPR84/MEFV/SAP30/GADD45G/MAFF/AKAP12/RAB20/STAT1/CSF3R/CLEC4D/IFIT2/SOCS3/IL1B/CSF2RB/IFIH1/LST1/TRIM5/CCR1/IFI16/NFKBIZ/PFKFB3/TLR2/HCAR2/GPR65/CXCL6/FGL2/MAP3K8/ADM/CCRL2/IL1RN/FCGR1A/FPR2/LILRB3/PLAUR/SLA/IL1R2/BST1/CLEC4E/GK/MXD1/PLEK/LCP2/FCGR2A/C5AR1/BCL2A1/CASP4/SELL/NFIL3/SOD2/GBP2/LITAF	MMP15
PICCALUGA_ANGIOIMMUNOBLASTIC_LYMPHOMA_DN	PICCALUGA_ANGIOIMMUNOBLASTIC_LYMPHOMA_DN	PICCALUGA_ANGIOIMMUNOBLASTIC_LYMPHOMA_DN	128	-0.598869	-2.88861	1e-10	1.144e-08	9.29952153110048e-09	3723	tags=60%, list=20%, signal=49%	PPP1R15A/RNF139/TIPARP/TRA2B/GADD45A/NR4A2/H2AC18/CLK1/IKZF5/CBX4/SIK3/EPC1/ZBTB24/NR4A3/G3BP2/MOAP1/FOXP1/THAP2/NDUFA10/AREG/RGS1/SLC30A1/ZFAND2A/PTGER4/JMJD1C/B3GNT2/PTP4A2/EIF4G3/CREM/SBDS/CCDC59/TP53INP2/IRS2/RSRC2/TSC22D2/ZFAND5/TOB1/PTP4A1/PMAIP1/CSGALNACT2/PPP1R15B/SETD2/MYLIP/KDM3A/KLF6/PNPLA8/EIF1/CHD1/SMURF2/BTG1/RNF103/MPZL3/FBXW7/WIPF1/GABARAPL1/MAP3K8/SRSF5/IDS/FBXO33/HECA/PELI1/ING3…	MMP15
HAHTOLA_MYCOSIS_FUNGOIDES_CD4_UP	HAHTOLA_MYCOSIS_FUNGOIDES_CD4_UP	HAHTOLA_MYCOSIS_FUNGOIDES_CD4_UP	62	-0.645045	-2.72885	1e-10	1.144e-08	9.29952153110048e-09	2118	tags=65%, list=11%, signal=57%	WIPI1/PPP1R15A/FUCA1/H2AC18/GLIPR1/CHPT1/GLRX/EMC3/VNN1/HBEGF/EREG/IER3/RAB20/PADI2/CXCL8/IL1B/PTGS2/CXCL2/SLC16A6/G0S2/KLF6/PFKFB3/PRKAR1A/MAPK14/MCTP1/BTG2/ADM/RIPK2/ARPC1A/CYRIA/MANBA/ACTR2/NLRP3/TRIB1/CXCL1/PLAUR/ABHD5/GLUL/ETS2/SOD2	MMP15
THEILGAARD_NEUTROPHIL_AT_SKIN_WOUND_DN	THEILGAARD_NEUTROPHIL_AT_SKIN_WOUND_DN	THEILGAARD_NEUTROPHIL_AT_SKIN_WOUND_DN	226	-0.524506	-2.72747	1e-10	1.144e-08	9.29952153110048e-09	3421	tags=54%, list=18%, signal=44%	MAP3K3/CCZ1/KLC1/TRIM27/ME2/EIF4G2/SELPLG/ROCK1/TIAL1/ABCG1/DHX9/RPS6KA5/IGF2R/FOXO4/SLC25A3/FEZ2/APAF1/LASP1/SRSF1/MTMR3/PPP1R12B/SET/NCOA4/PDE3B/ANXA11/STAT6/LILRA2/COPS5/MEIS2/FKBP1A/WAS/SLC31A2/POLR2J/MYCBP/GSK3B/HHEX/GALNT3/STK24/NFE2/DAPK2/UBA3/CSF3R/JAK1/RCBTB2/SPTLC1/TLR1/TAOK3/LBR/ENTPD1/SMARCA2/PPP1R12A/CRADD/CAMK2G/TNPO3/RIPK1/DOCK2/NUP153/FLI1/CELF2/UBN1/VIM/XRCC5/GNAQ/TLR6/ADAM10/TOB…	MMP15
NIKOLSKY_BREAST_CANCER_16P13_AMPLICON	NIKOLSKY_BREAST_CANCER_16P13_AMPLICON	NIKOLSKY_BREAST_CANCER_16P13_AMPLICON	116	0.699706373795726	2.70153623330025	1e-10	1.144e-08	9.29952153110048e-09	3004	tags=61%, list=16%, signal=52%	NPRL3/CAPN15/NUBP2/WDR24/PKD1/TBL3/RPUSD1/CLCN7/THOC6/FAM234A/TELO2/WDR90/AXIN1/TSC2/ANTKMT/RAB11FIP3/ZNF598/PIGQ/MCRIP2/MPG/TRAF7/JMJD8/GFER/FLYWCH1/LMF1/CACNA1H/HAGH/NTHL1/RAB40C/RPS2/PAQR4/HBA1/SOX8/IFT140/HBA2/CIAO3/STUB1/FLYWCH2/TSR3/METRN/METTL26/TMEM204/MRPS34/EME2/NME3/HBM/CCDC78/KCTD5/ZNF213/SYNGR3/HAGHL/IGFALS/PGAP6/CRAMP1/RHOT2/POLR3K/MAPK8IP3/HCFC1R1/IL32/NME4/RHBDF1/HBQ1/NHLRC4/NOXO1…	MMP15
PODAR_RESPONSE_TO_ADAPHOSTIN_UP	PODAR_RESPONSE_TO_ADAPHOSTIN_UP	PODAR_RESPONSE_TO_ADAPHOSTIN_UP	143	-0.54402	-2.6631	1e-10	1.144e-08	9.29952153110048e-09	1961	tags=39%, list=10%, signal=35%	MAFF/HSPA1A/HDLBP/TUBA1A/CREM/DNAJB1/DGKG/TMEM140/CLEC2B/BACH1/HSPA13/SEC24D/GAB2/ZFAND5/VEGFA/CCPG1/ACTR10/TMCO3/PMAIP1/CSGALNACT2/MARS1/ADAM17/KLF6/ZEB1/WDR26/HEXIM1/SLC38A2/HSPA6/MXI1/GOLGA2/GABARAPL1/HBP1/NIBAN1/STX12/GLA/FTH1/ZNF267/ZFP36L1/CCNG2/STX3/TRIB1/YPEL5/DNAJB9/NCF2/CARS1/RGS2/IFNGR1/IFRD1/PNRC1/PLEK/MAP1LC3B/OSER1/DDIT3/CYTIP/CD55/SAT1	MMP15
BLANCO_MELO_HUMAN_PARAINFLUENZA_VIRUS_3_INFECTION_A594_CELLS_UP	BLANCO_MELO_HUMAN_PARAINFLUENZA_VIRUS_3_INFECTION_A594_CELLS_UP	BLANCO_MELO_HUMAN_PARAINFLUENZA_VIRUS_3_INFECTION_A594_CELLS_UP	197	-0.507241	-2.56557	1e-10	1.144e-08	9.29952153110048e-09	2730	tags=41%, list=15%, signal=35%	STC1/B2M/EPSTI1/BATF2/IFIT1/MX1/LAP3/IFIT5/ZC3HAV1/IFNL3/HK2/IRF9/DCLK1/CD68/TNFAIP6/TRIM22/EREG/PTGER4/PHF11/SERPING1/UBE2L6/IDO1/RSAD2/HERC5/BTN3A1/PIK3AP1/LAMP3/XAF1/LMO2/STAT1/TRANK1/FST/TMEM140/PTX3/ZNFX1/IFIT2/DDX60L/OASL/DTX3L/IL1B/TRIM25/TDRD7/IFIH1/TRIM5/PMAIP1/SAMHD1/KLF6/GBP1/IFI16/PLSCR1/TNFSF13B/THEMIS2/TRIM21/MCTP1/HCAR2/CD274/IRF1/TRIM38/GBP5/HCAR3/CREB5/PARP9/APOL1/NIBAN1/IFIT3/MC…	MMP15
BLANCO_MELO_INFLUENZA_A_INFECTION_A594_CELLS_DN	BLANCO_MELO_INFLUENZA_A_INFECTION_A594_CELLS_DN	BLANCO_MELO_INFLUENZA_A_INFECTION_A594_CELLS_DN	112	0.658201928928868	2.53683189505523	1e-10	1.144e-08	9.29952153110048e-09	4015	tags=60%, list=21%, signal=47%	ELK1/BAHD1/DGKQ/TYSND1/PCK2/C11orf68/ZNHIT2/PHETA1/WDR18/TONSL/BCL9L/MZF1/SLC38A10/C3orf18/PVRIG/PIGQ/CHTF8/REXO1/CACFD1/OVCA2/MRM1/HDAC11/HNRNPA0/LMF1/FBXW4/SNX12/BAX/CHPF2/APC2/STUB1/FAM98C/SMIM29/PHLDB3/ZFYVE27/HMOX1/FAM171A2/WBP1/FBXO44/CEBPA/SLC39A1/NOTCH3/MESP1/RNF43/ZNF446/RPL8/FKRP/LSR/NAT8L/REX1BD/ZNF696/ARHGAP33/SLC16A13/RAD51D/IBA57/SLC35E2B/GIGYF1/ELFN2/FAM20C/HSD17B14/PKDCC/RPL39/MRC…	MMP15
BLANCO_MELO_BETA_INTERFERON_TREATED_BRONCHIAL_EPITHELIAL_CELLS_UP	BLANCO_MELO_BETA_INTERFERON_TREATED_BRONCHIAL_EPITHELIAL_CELLS_UP	BLANCO_MELO_BETA_INTERFERON_TREATED_BRONCHIAL_EPITHELIAL_CELLS_UP	358	-0.46204	-2.49173	1e-10	1.144e-08	9.29952153110048e-09	3443	tags=41%, list=18%, signal=34%	ADAR/KDM7A/EDIL3/GLRX/NAV3/SPRY2/SLC7A11/SLC41A2/SAMD9L/UBASH3B/BIRC2/NMNAT2/STAT5A/ACE2/PDK4/STK17A/CPEB2/PLD5/PDCD1LG2/GNB4/BLZF1/BPGM/DCP1A/BATF2/IFIT1/MX1/GALM/LAP3/IFIT5/RICTOR/TENT5A/TNFSF15/ABCA1/CEMIP2/FMR1/STARD5/IRF9/NKX3-1/MYD88/ARL5B/HBEGF/MAN1A1/PHF11/TRIML2/IDO1/MAFF/DCLRE1C/ANKRD1/MMP3/XAF1/TRAF3IP3/LMO2/TRANK1/SLC25A28/ZCCHC2/CCNA1/FST/TMEM140/BACH1/IL16/BMP2/ZNFX1/HS3ST2/ZBP1/IFI…	MMP15
DEBIASI_APOPTOSIS_BY_REOVIRUS_INFECTION_UP	DEBIASI_APOPTOSIS_BY_REOVIRUS_INFECTION_UP	DEBIASI_APOPTOSIS_BY_REOVIRUS_INFECTION_UP	297	-0.470899	-2.45929	1e-10	1.144e-08	9.29952153110048e-09	3734	tags=40%, list=20%, signal=33%	RWDD3/PPP1R15A/TIPARP/GADD45A/NR4A2/H2AC18/CCL5/USP9X/CLK1/CAPZA2/UGCG/KAT5/WASHC4/ZNF516/IFITM1/TIAL1/SHOX2/STRN3/MKLN1/DUSP3/DHX9/ZEB2/NFKBIA/ZNF330/FBXO28/FXR1/PDCL/BLZF1/THUMPD1/CASP3/IFIT5/ITCH/CPEB3/ZC3HAV1/RND3/EGR3/CEP43/IRF9/TRIM22/GTF2H2/CCNE2/MOB4/UBE2L6/SP1/NUP58/CLK3/STAT1/UBE2D1/CREM/UBA3/PITPNB/CCP110/MED13L/BACH1/BAZ2B/ZFX/RSRC2/NECAP1/OASL/CXCL8/FAF2/GNAQ/CXCL2/TDRD7/DYRK1A/PMAIP…	MMP15
BROCKE_APOPTOSIS_REVERSED_BY_IL6	BROCKE_APOPTOSIS_REVERSED_BY_IL6	BROCKE_APOPTOSIS_REVERSED_BY_IL6	145	-0.494241	-2.45136	1e-10	1.144e-08	9.29952153110048e-09	2236	tags=34%, list=12%, signal=31%	IRF9/ACP3/TMF1/HBEGF/CXCR4/BCL2L11/PLEKHB2/MAFF/HSPA1A/STAT1/EVI2B/HSPA13/SOCS3/PTP4A1/ICAM1/SLC16A6/SGK1/PLSCR1/BCL6/CHST15/DPM1/TPM4/GNA13/IRF1/ST3GAL6/RNF13/HCK/FOXO3/ELL2/MAP3K8/STAT3/DNAJA2/HNRNPU/EIF5/MCL1/FLOT1/SRPK2/ARFGAP3/DNAJB9/MARCKS/STK17B/SLC2A3/SLA/NMI/TNFSF10/IFNGR1/GRB2/IRAG2/NAMPT/LITAF	MMP15
RUTELLA_RESPONSE_TO_HGF_DN	RUTELLA_RESPONSE_TO_HGF_DN	RUTELLA_RESPONSE_TO_HGF_DN	237	-0.466726	-2.44179	1e-10	1.144e-08	9.29952153110048e-09	2799	tags=41%, list=15%, signal=35%	CD86/CNPY3/PGS1/GRPEL1/DUSP6/ZHX2/STS/MEF2C/DENND3/CD163/DPEP2/LILRA2/ACP3/MYD88/HBEGF/EREG/CXCR4/ARHGEF6/SPOCK1/RSAD2/METTL9/SPTLC2/LMO2/DNTTIP2/RAB11FIP1/CEP83/ARGLU1/SORL1/PLCL2/TMEM131L/MED13L/AOAH/CELF2/ALOX5/LTA4H/RNF138/ZFAND5/FPR1/NDE1/CD300A/AMY1A/SH3BP5/PLSCR1/CCDC69/BTG1/MSRB2/FBXL5/DECR1/HERPUD1/FCAR/CALML4/PRKCB/LILRB2/NCOA1/CCNI/APLP2/PELI1/TLE4/MCL1/TMX4/CCNL1/CCNG2/MX2/S100A9/NLRP…	MMP15
BLANCO_MELO_RESPIRATORY_SYNCYTIAL_VIRUS_INFECTION_A594_CELLS_UP	BLANCO_MELO_RESPIRATORY_SYNCYTIAL_VIRUS_INFECTION_A594_CELLS_UP	BLANCO_MELO_RESPIRATORY_SYNCYTIAL_VIRUS_INFECTION_A594_CELLS_UP	277	-0.460804	-2.4108	1e-10	1.144e-08	9.29952153110048e-09	3523	tags=42%, list=19%, signal=35%	GLIPR1/WARS1/SERPINB8/GBP4/KDM7A/ZNF697/ARG2/IFITM1/PTPRH/NAV3/SELPLG/PARP14/SAMD9L/RUNX2/F3/HSPA1B/C15orf48/STC1/B2M/BATF2/IFIT1/MX1/LAP3/ZC3HAV1/IFNL3/ABCA1/HK2/ADGRE2/DCLK1/CD68/NKX3-1/TRIM22/LY6K/CD82/HBEGF/PTGER4/SERPING1/UBE2L6/IDO1/MAFF/SPOCK1/RSAD2/HERC5/CRISPLD2/LAMP3/XAF1/LMO2/STAT1/PLAU/TRANK1/P4HA1/TMEM140/BMP2/PTX3/ZNFX1/IFIT2/STX11/DDX60L/CPM/TMEM154/OASL/DTX3L/SOCS3/CXCL8/IL1B/CXCL…	MMP15
GINESTIER_BREAST_CANCER_ZNF217_AMPLIFIED_DN	GINESTIER_BREAST_CANCER_ZNF217_AMPLIFIED_DN	GINESTIER_BREAST_CANCER_ZNF217_AMPLIFIED_DN	323	0.571496309569899	2.40955261455655	1e-10	1.144e-08	9.29952153110048e-09	4059	tags=52%, list=22%, signal=41%	PDXP/VARS1/ARMC6/LLGL1/INTS15/ERCC2/ZDHHC24/TMEM201/HCFC1/RBM14/CAPN15/NEURL4/EHMT2/SETD1A/SPHK2/ABCC10/IFRD2/DOT1L/CCAR2/INTS1/ZMIZ2/MICALL1/SYMPK/ATN1/SLC39A3/MBD3/DMWD/CUL9/RBM15B/PTBP1/RANGAP1/GTF2H4/ATAD3B/APBA3/PPRC1/EVI5L/ZNF444/PUS1/ZNF598/FBXO46/FBRSL1/TAF1C/TNPO2/TMEM86B/REXO1/L3MBTL2/MINK1/SMG9/LEMD2/GGA1/ATXN2L/CACTIN/MYPOP/SH3BP1/CUL7/HDAC10/PPP6R2/AP5Z1/ATAD3A/SGSM3/MOGS/ZC3H7B/GFER…	MMP15
VERHAAK_AML_WITH_NPM1_MUTATED_UP	VERHAAK_AML_WITH_NPM1_MUTATED_UP	VERHAAK_AML_WITH_NPM1_MUTATED_UP	184	-0.475966	-2.39877	1e-10	1.144e-08	9.29952153110048e-09	2998	tags=38%, list=16%, signal=32%	GNS/VNN1/NFKBIA/IGF2R/CD86/CPVL/FOXC1/NCF1/STS/SMC4/CD163/DPEP2/PIEZO2/SERPINB2/SCPEP1/HIP1/NFKB2/EREG/IER3/TBXAS1/CAT/PTX3/SECTM1/IL1B/ABHD2/FPR1/CXCL2/PRKCD/SNX10/CCR1/G0S2/PTAFR/BCL6/MCTP1/CHST15/SERPINA1/HCK/HCAR3/APOBEC3A/FGL2/PILRA/KCNJ2/TLR4/LILRB2/FCGR3A/JAG1/PELI1/H1-2/TRIB1/H2BC4/CASP1/LILRB3/MARCKS/TREM1/PLAUR/VNN2/ACSL1/TNFSF10/BASP1/ETS2/FCGR3B/PLEK/FCGR2A/NAMPT/C5AR1/BCL2A1/SOD2/AQP…	MMP15
RUTELLA_RESPONSE_TO_CSF2RB_AND_IL4_DN	RUTELLA_RESPONSE_TO_CSF2RB_AND_IL4_DN	RUTELLA_RESPONSE_TO_CSF2RB_AND_IL4_DN	317	-0.450996	-2.39765	1e-10	1.144e-08	9.29952153110048e-09	2623	tags=38%, list=14%, signal=33%	DUSP6/STS/MEF2C/PLA2G7/CLEC5A/DENND3/CD163/DPEP2/NCOA4/HK2/LILRA2/SLC30A1/SLC35B1/ACP3/MYD88/HBEGF/EREG/GADD45G/ARHGEF6/OAZ2/IDO1/SPOCK1/RSAD2/METTL9/SPTLC2/RAB20/ANXA5/LMO2/STAT1/DNTTIP2/TLR1/ARGLU1/SORL1/ENTPD1/PLCL2/AOAH/CPM/ALOX5/LTA4H/IL1B/RNF138/ZFAND5/SGMS1/PPIF/FPR1/TM6SF1/SLC16A6/CD300A/AMY1A/SH3BP5/SNX10/CCR1/SGK1/SLC31A1/IL18/PLSCR1/CERT1/CCDC69/MCTP1/CPD/CHST15/RHOQ/MSRB2/FBXL5/DECR1/…	MMP15
GARGALOVIC_RESPONSE_TO_OXIDIZED_PHOSPHOLIPIDS_BLUE_UP	GARGALOVIC_RESPONSE_TO_OXIDIZED_PHOSPHOLIPIDS_BLUE_UP	GARGALOVIC_RESPONSE_TO_OXIDIZED_PHOSPHOLIPIDS_BLUE_UP	131	-0.493214	-2.37832	1e-10	1.144e-08	9.29952153110048e-09	2127	tags=35%, list=11%, signal=31%	RNF24/HBEGF/ZFAND2A/AHSA1/HSPA1A/ZNF473/CREM/VCPIP1/DNAJB1/BANP/BACH1/SAMSN1/SRXN1/CXCL8/RSL1D1/ZBTB21/PMAIP1/PNPLA8/CPEB4/GNA13/HSPA6/HERPUD1/ZNF394/AKIRIN2/PCYT1A/ZNF222/GLA/RYBP/EIF5/CCNG2/TRIB1/PCF11/GPAT3/DNAJB9/KLF5/PLAUR/JMJD6/DNAJB6/IFRD1/MXD1/MAP1LC3B/OSER1/NFIL3/DDIT3/DNAJA1/CWC25	MMP15
BROWN_MYELOID_CELL_DEVELOPMENT_UP	BROWN_MYELOID_CELL_DEVELOPMENT_UP	BROWN_MYELOID_CELL_DEVELOPMENT_UP	165	-0.480367	-2.37523	1e-10	1.144e-08	9.29952153110048e-09	3418	tags=42%, list=18%, signal=35%	RNASE4/EDIL3/GLRX/CEACAM7/SIRPA/PLGRKT/GNS/TGFBI/TYROBP/CAMP/LASP1/SLC6A6/MPEG1/CLEC5A/LILRA6/ITGAX/ALCAM/CD68/SLC31A2/EREG/CLEC4A/CCDC125/DGAT2/EMCN/ANXA5/ATP6V1E1/GYG1/AOAH/SIGLEC9/NOS1/TP53INP1/IL1B/FPR1/HLX/IQGAP1/PIK3CB/CCR1/S100A11/HEBP1/TLR2/CPD/PSTPIP2/HCK/MCEMP1/ATP6V1B2/HEXB/CSF2RA/PGD/IL1RN/MCL1/ACTN1/CEACAM1/DEGS1/FCGR1A/FPR2/SP100/ANTXR2/PLAUR/IL1R2/GLIPR2/CAP1/ABHD5/CTSS/PYGL/MXD1/F…	MMP15
SANSOM_APC_TARGETS_REQUIRE_MYC	SANSOM_APC_TARGETS_REQUIRE_MYC	SANSOM_APC_TARGETS_REQUIRE_MYC	225	0.574537163623374	2.37084358065793	1e-10	1.144e-08	9.29952153110048e-09	3523	tags=46%, list=19%, signal=38%	VARS1/CAD/SLC35B2/SMPD4/USP20/MVK/PCBP4/GIPC1/SHMT2/DPH2/NELFA/TELO2/LHPP/GTPBP3/SRM/GTPBP6/TXNRD2/MED22/MYBBP1A/MBD3/GRWD1/VARS2/THOP1/SIVA1/RCC2/RRP9/TP53/MRPL38/TRMT61A/STOML1/LMNB2/ZNF444/NTMT1/PDXK/SIGMAR1/SMYD5/PPP1R14B/NSUN5/SYTL1/WDR4/MUTYH/CDK4/DTYMK/LFNG/POLR1A/RNASEH2A/TMEM141/AAAS/IFFO2/KAT2A/AAR2/ZMYND19/WDR62/DENND6B/FADS2/DUS3L/FHOD1/HES6/MAPK7/POLE/MFSD13A/CCDC163/D2HGDH/DRG2/RNAS…	MMP15
MCLACHLAN_DENTAL_CARIES_UP	MCLACHLAN_DENTAL_CARIES_UP	MCLACHLAN_DENTAL_CARIES_UP	238	-0.4544	-2.36258	1e-10	1.144e-08	9.29952153110048e-09	2886	tags=38%, list=15%, signal=32%	TYROBP/SPP1/LY96/MTHFD2/CPVL/PIM2/TNFAIP8/KPNA2/ORM1/PLA2G7/CD163/SERPINB2/ABCA1/TNFAIP6/CXCR4/PTGER4/CHI3L1/PTPRC/MAFF/IER3/RNASE6/CD93/PLAU/FCGR2B/EVI2B/SORL1/CLEC2B/SAMSN1/RAC2/SOCS3/ALOX5/CXCL8/IL1B/CSF2RB/PTGS2/FPR1/ICAM1/CCR1/CTSC/G0S2/LYZ/ALOX5AP/CHST15/CLEC7A/SERPINA1/HCLS1/HCK/HCAR3/FGL2/S100A8/NCF4/ADM/IL1RN/MCL1/SRGN/SKAP2/ARHGDIB/S100A9/TRIB1/CXCL1/FYB1/MNDA/SLC2A3/TREM1/PLAUR/SLA/NCF…	MMP15
MITSIADES_RESPONSE_TO_APLIDIN_UP	MITSIADES_RESPONSE_TO_APLIDIN_UP	MITSIADES_RESPONSE_TO_APLIDIN_UP	430	-0.425974	-2.34823	1e-10	1.144e-08	9.29952153110048e-09	3523	tags=40%, list=19%, signal=34%	GLIPR1/H3C4/CLK1/DIABLO/PLIN2/KDM7A/PPP1R3C/ARG2/IFITM1/SIK3/BCL3/H2BC5/BEX4/P2RX1/DDX27/JOSD1/H2AC7/ZNF165/TBC1D3F/ABCG1/STK17A/PHYH/NR4A3/NFKBIA/NMRK1/BCAS2/TGS1/TTC17/NKX2-1/MR1/MTMR6/NEMF/TSPYL1/IFIT1/NLRP1/TIGAR/COL1A1/ANKRA2/DUSP6/EXT1/AREG/DENND3/CHMP4A/PDE3B/ZCCHC8/SLC25A13/HDGFL3/TENT5A/AKTIP/POLR1E/IP6K2/DUSP11/CTH/CBS/SEC62/TMF1/HBEGF/CXCR4/BCL2L11/TRMO/NUAK2/MOB4/SUSD6/MAFF/ADPRM/FAM5…	MMP15
ZHANG_RESPONSE_TO_IKK_INHIBITOR_AND_TNF_UP	ZHANG_RESPONSE_TO_IKK_INHIBITOR_AND_TNF_UP	ZHANG_RESPONSE_TO_IKK_INHIBITOR_AND_TNF_UP	215	-0.45797	-2.34673	1e-10	1.144e-08	9.29952153110048e-09	2703	tags=37%, list=14%, signal=32%	TNFAIP8/FRMD4B/IFIT1/C1orf74/RAB3IP/KDM2A/STARD5/IRF9/NFKB2/TNFAIP6/HBEGF/TIAM2/NUAK2/MAFF/PLAU/CLN5/RAB11FIP1/PSEN1/BMP2/PTX3/ZNFX1/OASL/SOCS3/TNIP1/RAB24/CXCL8/IL1B/CXCL2/DOCK4/ICAM1/IFIH1/SLCO3A1/G0S2/KLF6/PTAFR/SGK1/ANKRD22/NFKBIZ/TLR2/BTG1/DSE/B4GALT5/NFKB1/CHST15/HIVEP1/IRF1/TRIM38/HERPUD1/HCAR3/CCN3/B3GNT5/BTG2/RIPK2/NUB1/PELI1/RNF19B/N4BP1/DNAJC3/TLE4/IFIT3/IL1RN/CCNG2/BAZ1A/DRAM1/IFNGR2/…	MMP15
FULCHER_INFLAMMATORY_RESPONSE_LECTIN_VS_LPS_DN	FULCHER_INFLAMMATORY_RESPONSE_LECTIN_VS_LPS_DN	FULCHER_INFLAMMATORY_RESPONSE_LECTIN_VS_LPS_DN	443	-0.421921	-2.33028	1e-10	1.144e-08	9.29952153110048e-09	2859	tags=37%, list=15%, signal=32%	HSPA1B/ECHDC1/ACBD5/MTIF3/NTAN1/GNB4/TMEM242/MACROH2A1/NCF1/EPSTI1/IFIT1/PRICKLE1/FUS/MX1/IFIT5/BLVRA/CD163/DPEP2/TLR8/TENT5A/ACAP2/NBN/TFAP2B/FMR1/DDAH2/LILRA2/LYSMD3/ADGRE2/TNFAIP6/TRIM22/MYD88/PTGER4/SERPING1/SYNPO2/TOR1B/DNASE2/UBE2L6/IDO1/B3GNT2/DCLRE1C/SLC8A1/RSAD2/HERC5/PIK3AP1/SPTLC2/XAF1/SNX2/HNRNPA2B1/PLEKHF2/CSF3R/ZNF160/HSCB/SETX/SSBP2/NBPF14/PATL1/TMEM140/PLCL2/BACH1/CTSV/NR3C1/SEC24…	MMP15
GROSS_HYPOXIA_VIA_ELK3_DN	GROSS_HYPOXIA_VIA_ELK3_DN	GROSS_HYPOXIA_VIA_ELK3_DN	154	-0.465999	-2.31207	1e-10	1.144e-08	9.29952153110048e-09	2927	tags=38%, list=16%, signal=32%	NFKBIA/RPS6KA5/NDRG1/ZNF330/MTHFD2/ZNF398/ACAP2/ACBD3/CTH/ERO1A/TRAF6/HBEGF/TIAM2/PTGER4/JMJD1C/AKAP12/VLDLR/CD93/ANKRD1/CHIC2/SCAF11/FST/SAMSN1/TXNL1/LHX9/ACSL4/PTGS2/VEGFA/PDLIM5/KLF6/SKIL/IFI16/PFKFB3/DHRS9/RBPJ/CXCL6/S100A8/THBD/ADM/JAG1/CDC42EP3/SRGN/GBE1/GZF1/HSPA5/NEDD9/CARS1/PLK2/LAMP2/IFRD1/PNRC1/IL13RA1/PLEK/RAD23B/RABGEF1/NFIL3/BCL10/SAT1	MMP15
THUM_SYSTOLIC_HEART_FAILURE_UP	THUM_SYSTOLIC_HEART_FAILURE_UP	THUM_SYSTOLIC_HEART_FAILURE_UP	406	-0.407272	-2.27107	1e-10	1.144e-08	9.29952153110048e-09	3167	tags=35%, list=17%, signal=30%	NONO/RBMS3/NECAB1/BTN3A2/EPHA3/ADAM9/UEVLD/ACE2/HP1BP3/ENPP2/PIK3CG/PSPC1/TYROBP/LY96/MR1/APOL4/EPHA7/HTATSF1/IL2RG/MPEG1/FUS/LAP3/RICTOR/TNFAIP8L2/YWHAE/CDC5L/RFC5/SELENOT/CXCR4/MAN1A1/TSPAN12/APBB2/PTPRC/ZNF608/HSP90B1/ENSA/RHOA/SP1/B3GNT2/SLC8A1/UTP23/AGO4/STAT1/CAT/BRCC3/FCGR2B/INHBB/PLEKHF2/ANG/PLXDC2/EVI2B/SLC11A1/TMED2/ENTPD1/NAB1/CLEC2B/RBM48/YWHAZ/SDC2/RAC2/DOCK2/FLI1/OASL/SFR1/HSD17B11/…	MMP15
ZWANG_CLASS_3_TRANSIENTLY_INDUCED_BY_EGF	ZWANG_CLASS_3_TRANSIENTLY_INDUCED_BY_EGF	ZWANG_CLASS_3_TRANSIENTLY_INDUCED_BY_EGF	217	-0.442159	-2.26269	1e-10	1.144e-08	9.29952153110048e-09	4253	tags=44%, list=23%, signal=35%	SOWAHC/NRG1/ATXN1/SEMA3A/VGLL3/MYPN/PYGM/BHLHE40/GALNT7/FOSL2/ADAMTS9/PPTC7/KLK6/PPP1R15A/GABPB1/RIPK4/TIPARP/NR4A2/TJP1/UGCG/BCL3/JOSD1/FOS/AFF1/FKBP5/CPEB2/NR4A3/NDRG1/NCL/SEMA3C/BLZF1/FRMD4B/IGF1R/DENND3/RND3/CEMIP2/NFKB2/ARL5B/HBEGF/MAFF/IER3/SERTAD2/MTF1/ITPRIP/NAB1/LATS2/MTM1/STX11/TLE3/SOCS3/CXCL8/IL1B/TXNRD1/PTGS2/CXCL2/ZSWIM6/TOB1/PTP4A1/STK38L/APOBEC3B/NFKBIZ/PFKFB3/PURB/GPCPD1/NFKB1/ST…	MMP15
CHARAFE_BREAST_CANCER_LUMINAL_VS_BASAL_DN	CHARAFE_BREAST_CANCER_LUMINAL_VS_BASAL_DN	CHARAFE_BREAST_CANCER_LUMINAL_VS_BASAL_DN	445	-0.395506	-2.18596	1e-10	1.144e-08	9.29952153110048e-09	2404	tags=27%, list=13%, signal=24%	RND3/KRT14/SERPINB2/DSC3/SCPEP1/SLC49A4/NRP1/FKBP1A/TRIM22/LY6K/TRMT6/EREG/RHOA/OSBPL9/RFLNB/KPNA1/BICC1/NUP50/DCBLD2/PLAU/CYLD/OGFRL1/BICD2/FNDC3B/CCNA1/FST/NAB1/NR3C1/IRS2/RAC2/MSN/SMCHD1/PKN2/TMEM154/HSD17B11/TMEM30A/PTGS2/NABP1/CXCL2/DOCK5/CCNYL1/C1R/CD58/MAML2/ICAM1/MME/RBM7/GTF2B/ITPRID2/CTSC/PGM2/GBP1/SGK1/IL18/IFI16/PLSCR1/SVIL/TLR2/YBX3/DSE/CARD6/CFLAR/HIF1A/ST3GAL6/ANXA3/TGFBR2/ELL2/B3G…	MMP15
WANG_CLIM2_TARGETS_DN	WANG_CLIM2_TARGETS_DN	WANG_CLIM2_TARGETS_DN	176	-0.430804	-2.16655	1e-10	1.144e-08	9.29952153110048e-09	3166	tags=36%, list=17%, signal=30%	RDH11/JOSD1/STRN3/ELL/DUSP3/CLTA/MRPL9/CD24/PRPF40A/DAXX/UBE2L3/BLZF1/IFIT1/UBQLN1/ELOA/RFC5/ACBD3/COPS5/WHAMM/IRF9/PHF11/TNFRSF12A/MPZL2/STAT1/SRRM1/UBA3/SLC25A44/MED13L/RBM48/CLIP1/SPAG1/KLF7/TIPRL/ATG12/PBX2/RP2/HMGCS1/DPM1/GNA13/HINT3/STXBP3/GCA/BTBD10/DNTTIP1/SERINC3/AKIRIN2/MYL12B/LIN7A/JAG1/ZNF281/FAS/TOPORS/LRRFIP1/SP100/SRA1/HNRNPK/IDI1/ITM2B/IFRD1/CRK/RNF149/RAD23B/ARPC2	MMP15
HIRSCH_CELLULAR_TRANSFORMATION_SIGNATURE_UP	HIRSCH_CELLULAR_TRANSFORMATION_SIGNATURE_UP	HIRSCH_CELLULAR_TRANSFORMATION_SIGNATURE_UP	241	-0.417518	-2.16588	1e-10	1.144e-08	9.29952153110048e-09	2404	tags=34%, list=13%, signal=30%	RND3/RNF41/ABCA1/IRF9/EPAS1/CD68/MYD88/EREG/ALAS1/ACSL3/MID1IP1/HERC5/LAMP3/MMP3/PLAU/PARP8/CREM/LHFPL2/P4HA1/EVI2B/FST/CLEC2B/IL1R1/RRAGC/PTX3/STAMBP/SOCS3/UBXN4/IL1B/APPL2/VEGFA/C1R/DOCK4/PMAIP1/MME/RBM7/EIF1/TAB2/PLSCR1/YBX3/MAPK14/SERPINA1/ANXA7/HIF1A/PPM1D/FBXL5/ANXA3/SNAPC1/IL1RAP/HEXB/STAT3/MAP3K5/RIPK2/PELI1/RNF19B/EGLN1/EIF1B/CTBS/SLC2A3/PLAUR/TMEM59/NMI/RGS2/LYRM1/DHRS7/SNAP23/ZNF200/IF…	MMP15
REACTOME_NEUTROPHIL_DEGRANULATION	REACTOME_NEUTROPHIL_DEGRANULATION	REACTOME_NEUTROPHIL_DEGRANULATION	477	-0.384164	-2.16012	1e-10	1.144e-08	9.29952153110048e-09	2539	tags=33%, list=13%, signal=29%	CLEC5A/RAB6A/PSMB1/HMGB1/PRDX6/PSMD13/RAB5C/ARHGAP9/NCSTN/ARL8A/CREG1/ITGAX/DOK3/CD68/ATG7/TNFAIP6/GPR84/ACP3/MAPK1/CHI3L1/RAB5B/PSMD7/CDA/PTPRC/PLD1/RHOA/HSPA1A/PTPN6/CRISPLD2/CD93/TCN1/CAT/PLAU/PTPRN2/ADGRG3/HP/PSEN1/SLC11A1/GYG1/PADI2/CR1/CLEC4D/PTX3/DOCK2/SIGLEC9/CD177/ALOX5/LTA4H/RAB24/MGAM/XRCC5/TMEM30A/SIGLEC5/FAF2/ADAM10/FPR1/SLC15A4/CD58/ACTR10/PRKCD/IQGAP1/CD300A/DYNLT1/MME/CLEC12A/LAMT…	MMP15
DEURIG_T_CELL_PROLYMPHOCYTIC_LEUKEMIA_DN	DEURIG_T_CELL_PROLYMPHOCYTIC_LEUKEMIA_DN	DEURIG_T_CELL_PROLYMPHOCYTIC_LEUKEMIA_DN	307	-0.411024	-2.14587	1e-10	1.144e-08	9.29952153110048e-09	2235	tags=29%, list=12%, signal=26%	C2orf68/ALCAM/TRIM22/MAN1A1/ACSL3/CUL2/TFIP11/PTPRC/B3GNT2/NUP58/DCLRE1C/OGA/TRAF3IP3/CYLD/CREM/SLC25A28/MARF1/RCBTB2/ZNF14/EVI2B/ZCCHC2/EIF4E2/TAF1D/INTS6/CLEC2B/USP48/PPP1R12A/RBM48/MCM9/PJA2/TRAFD1/CD58/ATG12/PMAIP1/SLC16A6/DYNLT1/GTF2B/ENTPD4/TAB2/RTN4/SAP30L/ACOT9/CFLAR/GPR65/ZNF394/TGFBR2/YME1L1/SRSF5/PRKCB/IDS/NCOA1/NIBAN1/KIZ/STAT3/MAP3K5/PNISR/IK/MBP/TOR1AIP1/ARHGAP25/SRGN/ARID4B/GIT2/FA…	MMP15
WANG_LMO4_TARGETS_DN	WANG_LMO4_TARGETS_DN	WANG_LMO4_TARGETS_DN	346	-0.397456	-2.14036	1e-10	1.144e-08	9.29952153110048e-09	3947	tags=43%, list=21%, signal=35%	WASL/DLST/C9orf85/OCLN/FBLIM1/DMD/CPSF2/TBC1D7/RB1CC1/RNF7/RETREG1/TMEM192/ARCN1/GADD45A/TARDBP/RNF6/HLA-B/SMIM14/DIABLO/CAPZA2/MED10/KAT5/HOOK2/EIF3A/ZDHHC5/PSG9/EPC1/RPL7L1/DDX27/RDH11/PSMC5/OCIAD1/PTPRK/NECAB1/MKLN1/DUSP3/CLTA/SNX6/NGDN/CPEB2/PDAP1/BZW1/MYH14/BCAS2/TGS1/PRPF40A/TTC17/FBXO28/FXR1/MTIF3/FEZ2/RAB14/GPKOW/B2M/TIGAR/UBQLN1/TMOD3/ITCH/RICTOR/THUMPD3/CHMP4A/DNAJC7/EXOC1/ACBD3/IRF9/EX…	MMP15
WANG_RESPONSE_TO_GSK3_INHIBITOR_SB216763_UP	WANG_RESPONSE_TO_GSK3_INHIBITOR_SB216763_UP	WANG_RESPONSE_TO_GSK3_INHIBITOR_SB216763_UP	344	-0.40332	-2.12708	1e-10	1.144e-08	9.29952153110048e-09	2833	tags=37%, list=15%, signal=32%	TTC17/MTHFD2/ARHGAP15/SIGLEC10/MR1/ZNF226/B2M/DYM/TEX19/STAC3/FGGY/TBC1D3G/ITCH/ALDH2/THG1L/SCAPER/NFKB2/ZFYVE16/ALCAM/CD68/NCAM2/SLX4IP/KRBOX4/CCDC146/CXCR4/MEFV/GOLGA1/KIAA0825/ZNF429/ZNF117/BTN2A2/PTPRC/PLD1/DNASE2/IPCEF1/R3HDM2/TBC1D3B/XAF1/ANXA5/TRAF3IP3/CD300LF/TCAIM/EFHC1/ZNF93/CSF3R/LHFPL2/TRA2A/ATG16L2/PLXDC2/RCBTB2/AMY2A/SEZ6L2/EVI2B/TLR1/TAF1D/SSBP2/SORL1/HACD4/CAMLG/AGTPBP1/TBC1D3C/CD…	MMP15
SANSOM_APC_MYC_TARGETS	SANSOM_APC_MYC_TARGETS	SANSOM_APC_MYC_TARGETS	240	0.511191262002464	2.11751915177123	1e-10	1.144e-08	9.29952153110048e-09	2708	tags=34%, list=14%, signal=30%	VARS1/ABHD14A/SCAMP4/SLC35B2/SMPD4/NUBP2/VPS51/USP20/MVK/ABCB8/ATP2A3/SHMT2/DPH2/ABCC10/NELFA/SEC61A1/MEN1/TELO2/COLGALT1/LHPP/INTS1/GTPBP3/TXNRD2/MED22/MYBBP1A/FAM83G/THOP1/SIVA1/RRP9/TP53/MRPL38/C20orf27/CXXC1/LMNB2/ZNF444/NTMT1/BCL2L1/SIGMAR1/MIF/SF3B5/SYTL1/WDR4/PTPRS/LFNG/TMEM141/CFAP410/DAG1/KAT2A/ZMYND19/WDR62/DENND6B/TRAPPC6A/CARD11/FHOD1/TXLNA/PKN3/DHCR24/MAPK7/NFKBIL1/POLE/TXN2/TGIF2/PR…	MMP15
BLANCO_MELO_COVID19_SARS_COV_2_INFECTION_A594_ACE2_EXPRESSING_CELLS_UP	BLANCO_MELO_COVID19_SARS_COV_2_INFECTION_A594_ACE2_EXPRESSING_CELLS_UP	BLANCO_MELO_COVID19_SARS_COV_2_INFECTION_A594_ACE2_EXPRESSING_CELLS_UP	465	-0.373871	-2.0913	1e-10	1.144e-08	9.29952153110048e-09	2231	tags=26%, list=12%, signal=24%	NFKB2/THAP1/RSF1/SNIP1/NKX3-1/ARL5B/EREG/SERPING1/CLEC4A/IPCEF1/IDO1/MAFF/IER3/SERTAD2/HERC5/LAMP3/AOC2/LMO2/NBPF10/TRANK1/CYLD/CHIC2/AOC3/ARHGAP30/MED30/PLEKHF2/SLC25A28/ZNF14/TTC21A/TAF1D/NPHS1/NFKBID/CNTD1/INTS6/REM2/RBM48/BMP2/PTX3/ZNFX1/DDX60L/MXD3/SMCHD1/RSRC2/NECAP1/SOCS3/MIER1/CXCL8/ZNF136/PTGS2/CXCL2/KLF7/ZNF830/GPBP1/ZBTB21/PNN/CLK4/ARHGAP19/CCDC13/PPP1R15B/LAMTOR3/GTF2B/KLF6/CHD2/H2BC1…	MMP15
MARKEY_RB1_ACUTE_LOF_DN	MARKEY_RB1_ACUTE_LOF_DN	MARKEY_RB1_ACUTE_LOF_DN	230	-0.400512	-2.06635	1e-10	1.144e-08	9.29952153110048e-09	3043	tags=43%, list=16%, signal=37%	SMPDL3A/CCL7/APP/RETREG1/ACOD1/GADD45A/H2AC19/CCL5/HLA-B/GBP4/PDK1/PLIN2/ADAR/GLRX/SELPLG/PSMB8/ABCG1/GCNT2/TGFBI/TYROBP/NDRG1/DAXX/TGOLN2/NCF1/MPEG1/PLEKHO1/PLA2G7/GGPS1/ABCA1/ALDH1A2/ITGAX/IRF9/CXCL14/ERO1A/SAP30/SERPING1/MID1IP1/PTPRC/UBE2L6/B3GNT2/PTPN6/MMP3/LMO2/STAT1/FCGR2B/HP/PSME2/CLEC4D/ZNFX1/RAC2/IFIT2/SOCS3/ACSL4/FPR1/IFIH1/LST1/TRIM5/IQGAP1/CCR1/SPECC1/LYZ/AP3S1/IFI16/HCLS1/MXI1/HCK/A…	MMP15
ZHENG_BOUND_BY_FOXP3	ZHENG_BOUND_BY_FOXP3	ZHENG_BOUND_BY_FOXP3	488	-0.368442	-2.05209	1e-10	1.144e-08	9.29952153110048e-09	2880	tags=33%, list=15%, signal=29%	RP9/ZNF560/NCOA3/CCR7/TRA2B/ADSS2/NR4A2/NDC80/AIM2/LEPROTL1/RRM2/TENT5C/PTBP3/GPR18/GPR183/FAM76B/SATB1/CNOT2/CACNB4/TRIM27/ZFAND6/SIK3/MDM2/UBASH3B/PTPRK/PIK3CG/NR4A3/SPP1/ANKRD11/IL2RA/FOXP1/ARHGAP15/C15orf48/ULK4/CTLA4/CR1L/AKR1D1/FRMD4B/TBC1D15/DUSP6/EXT1/MLLT3/NSMAF/CORIN/RAB3IP/GIMAP4/EVI5/RGS1/ZC3HAV1/TLR8/FAM91A1/NIPBL/NRP1/STAT5B/MAN1A1/PTGER4/ZNF429/DTX4/PTPRC/ZNF608/JMJD1C/B3GNT2/HERC3…	MMP15
OSMAN_BLADDER_CANCER_DN	OSMAN_BLADDER_CANCER_DN	OSMAN_BLADDER_CANCER_DN	400	-0.365174	-2.04472	1e-10	1.144e-08	9.29952153110048e-09	2500	tags=30%, list=13%, signal=27%	SNN/ST13/H2AC6/COL18A1/PRPSAP2/LSM12/WDR20/NCOA4/USP7/PPHLN1/IP6K2/DNAJC7/C2orf68/SNIP1/ZFAND2A/DTX4/TBP/CACNA1A/ERGIC1/ADPRM/SERTAD2/COPB2/AHCYL1/AOC2/OGA/PRPF3/EPB41/CAMK1D/EFHC1/WIPI2/BUD13/FCGR2B/CSDE1/NSD3/CMTM2/STX7/TM2D3/KATNBL1/SMARCA2/RNF216/CHTOP/RIPK1/PHF3/KMT5B/SAFB/SSU72/CELF2/CLIP1/CXCL8/EPS15L1/PPIF/GPBP1/CKLF/MAML2/ZNF791/MARS1/CHD2/PDCD4/SGK1/SDE2/ZSCAN16/GNAS/PRKAR1A/MLX/AVIL/EI…	MMP15
IBRAHIM_NRF1_UP	IBRAHIM_NRF1_UP	IBRAHIM_NRF1_UP	414	-0.365234	-2.04176	1e-10	1.144e-08	9.29952153110048e-09	3563	tags=37%, list=19%, signal=30%	MACO1/RNF6/PTPN1/SBNO1/HSPD1/DDX21/PDIA3/SMCR8/CERK/HNRNPR/RAB35/TNFRSF10B/CHCHD3/CA12/SLC7A11/EIF4G2/TMED5/EIF2S2/ECE1/BCL2L13/SART1/CACYBP/EIF3H/PPP6R3/RPAP3/HSPA9/EIF2B1/PDAP1/NDRG1/MRGBP/CTR9/FBXO28/FXR1/MTHFD2/ABHD4/UBE2L3/RBM6/RAB14/GRPEL1/SLC6A6/TBK1/UBQLN1/SRSF1/AREL1/CCT5/SET/SMU1/ALDH2/AKR1B10/PRDX6/KIDINS220/NIP7/TP53BP2/SENP2/DNAJC7/SCPEP1/ACBD3/NUDC/TRMT6/VPS41/ALAS1/SLTM/SEC13/GLYR1…	MMP15
DACOSTA_UV_RESPONSE_VIA_ERCC3_COMMON_DN	DACOSTA_UV_RESPONSE_VIA_ERCC3_COMMON_DN	DACOSTA_UV_RESPONSE_VIA_ERCC3_COMMON_DN	462	-0.367145	-2.03533	1e-10	1.144e-08	9.29952153110048e-09	3131	tags=31%, list=17%, signal=26%	USP9X/LARP4B/SUZ12/TUBGCP3/MYO10/UGCG/CNOT2/ZNF148/WASHC4/MARCHF6/HMGXB4/AFF1/PTPRK/STRN3/MKLN1/SLK/TRAPPC8/UBL3/F3/APPBP2/FXR1/MOK/SRSF3/PARN/RBM6/CCDC93/SEMA3C/ZHX2/EXT1/HNRNPDL/RAB6A/PHLPP1/UBE2D2/CLASP1/SLC25A13/EVI5/CEP135/TP53BP2/NBN/CEP170/MEIS2/PKP4/ZDHHC17/NR2F2/ACSL3/SEC24B/ZNF638/UVRAG/PAFAH1B1/R3HDM2/GSK3B/EIF4G3/FBXL7/GAPVD1/PPM1B/STK24/RPGR/ITSN2/LHFPL2/MARF1/FOXN3/WAPL/SMARCA2/MED1…	MMP15
GENTILE_UV_HIGH_DOSE_DN	GENTILE_UV_HIGH_DOSE_DN	GENTILE_UV_HIGH_DOSE_DN	287	-0.38915	-2.03137	1e-10	1.144e-08	9.29952153110048e-09	3732	tags=37%, list=20%, signal=30%	MORC3/KIF23/TIPARP/NCOA3/DICER1/DR1/GADD45A/TARDBP/H2AC18/PTPN1/COIL/SNRNP35/TUBGCP3/TRIM13/UGCG/CNOT2/NAV3/HMGXB4/LPAR1/STRN3/PGRMC2/TRAPPC8/TAF11/SRSF3/RAB14/TNFAIP8/KPNA2/THUMPD1/MTMR3/CASP3/WBP1L/RND3/CDC6/DUSP11/PUDP/MEIS2/PKP4/HBEGF/SEC24B/ZNF117/GREM1/UVRAG/PAFAH1B1/SERTAD2/NIPSNAP2/MMP3/NASP/PITPNB/SLC25A44/LHFPL2/STX7/LBR/BACH1/CHTOP/RIPK1/PHF3/NUP153/TPST1/LSM14A/ZFAND5/PNN/DYRK1A/PRKCD…	MMP15
ENK_UV_RESPONSE_KERATINOCYTE_DN	ENK_UV_RESPONSE_KERATINOCYTE_DN	ENK_UV_RESPONSE_KERATINOCYTE_DN	480	-0.362393	-2.0311	1e-10	1.144e-08	9.29952153110048e-09	3500	tags=32%, list=19%, signal=27%	SFRP1/TERF1/HSPD1/MYO10/TRIM13/CNOT2/ZNF148/HNRNPR/CAMKK2/PPP1R3C/ME2/SDHD/RBMX/TRIM23/FOS/AFF1/BIRC2/STRN3/FKBP5/CDK2/TOMM20/PGRMC2/DHX9/HNRNPD/G3BP2/TACC1/TPX2/ZDHHC3/RBM6/RAB14/SEMA3C/H2AZ2/IFIT1/DDX42/SRSF1/MTMR3/HNRNPDL/USP7/RND3/DLD/NBN/ASH2L/RABEPK/FMR1/ERCC5/ACBD3/CBX3/RBBP8/ACSL3/SEC24B/ZNF638/PAFAH1B1/GSK3B/PTP4A2/NIPSNAP2/LAMP3/TP53BP1/H4C3/FLRT2/PRKDC/RPGR/NOL7/ITSN2/EIF4H/CSNK1A1/C1D…	MMP15
LU_EZH2_TARGETS_UP	LU_EZH2_TARGETS_UP	LU_EZH2_TARGETS_UP	275	0.484798275366848	2.02622336260917	1e-10	1.144e-08	9.29952153110048e-09	4248	tags=47%, list=23%, signal=37%	PDXP/CHST14/RHOF/CYB561D2/NUDCD3/PGAP3/LONP1/TYSND1/GANAB/TESK1/RPUSD1/C8orf82/THOC6/PCK2/PFKL/PCNX3/RCC1L/TSPAN17/HYAL3/TRIM47/RMND5B/MEX3D/UNC45A/OSBPL5/ISOC2/KLHDC3/SHARPIN/MCRIP2/EMC6/MPG/ZDHHC16/PPP1R14B/KLHL35/MFSD3/PHF19/WDR83/GATD3/ENDOG/ACO2/AMDHD2/PAQR7/ADAP1/CSK/PLEKHJ1/AP1S1/MGMT/OXLD1/TMEM141/DLK2/PARD6A/GALT/PEX16/SCAND1/SIGIRR/STUB1/TMEM216/CUTA/FOXK2/MATK/NME3/AHNAK2/TRAPPC5/CLIC3…	MMP15
FOSTER_TOLERANT_MACROPHAGE_DN	FOSTER_TOLERANT_MACROPHAGE_DN	FOSTER_TOLERANT_MACROPHAGE_DN	409	-0.364369	-2.01159	1e-10	1.144e-08	9.29952153110048e-09	3283	tags=37%, list=17%, signal=31%	RGS16/BCL3/PARP14/TRAF3IP2/SLC44A1/AEBP2/LPAR1/UBASH3B/FOS/AFF1/ARID5A/USP42/STAT5A/FKBP5/HDC/GCNT2/HSPA1B/FOXP1/DAXX/CD86/TMEM243/GNB4/SRSF3/SGK3/FEZ2/APAF1/SNN/GPSM2/DCP1A/BATF2/COL18A1/MITD1/EXT1/MX1/RILPL1/AREL1/RND3/FZD5/CEMIP2/FMR1/WHAMM/ALCAM/GPR84/SLC30A1/HBEGF/GADD45G/SEC24B/TNFRSF12A/NECTIN4/NFXL1/NUP58/DCP2/HHEX/CHD7/KHDRBS1/MFSD6L/PARP8/OGFRL1/NSD3/PLEKHF2/TRA2A/VCPIP1/TNFSF8/NFKBID/Z…	MMP15
BLANCO_MELO_COVID19_SARS_COV_2_INFECTION_CALU3_CELLS_UP	BLANCO_MELO_COVID19_SARS_COV_2_INFECTION_CALU3_CELLS_UP	BLANCO_MELO_COVID19_SARS_COV_2_INFECTION_CALU3_CELLS_UP	317	-0.377788	-2.00845	1e-10	1.144e-08	9.29952153110048e-09	3723	tags=37%, list=20%, signal=30%	PPP1R15A/TIPARP/TNFRSF9/GADD45A/ULBP1/CCL5/GBP4/KDM7A/IFITM2/EGR2/IFITM1/NAV3/SPRY2/PARP14/SAMD9L/RUNX2/NR4A3/ZEB2/NFKBIA/LIFR/TXNIP/PDCD1LG2/DUOX2/APOL4/EPSTI1/BATF2/IFIT1/NLRP1/DNAH17/MX1/IFIT5/CYTH4/KIT/ZC3HAV1/IFNL3/TENT5A/NOD2/SERPINB2/CTH/NKX3-1/TRIM22/HBEGF/PTGER4/NUAK2/PHF11/RASGEF1B/SYNPO2/UBE2L6/IDO1/AKAP12/RSAD2/HERC5/LAMP3/ANKRD1/XAF1/LMO2/STAT1/TRANK1/TMEM140/ARRDC4/BMP2/PTX3/ZNFX1/I…	MMP15
RUTELLA_RESPONSE_TO_HGF_VS_CSF2RB_AND_IL4_UP	RUTELLA_RESPONSE_TO_HGF_VS_CSF2RB_AND_IL4_UP	RUTELLA_RESPONSE_TO_HGF_VS_CSF2RB_AND_IL4_UP	409	-0.359363	-1.98395	1e-10	1.144e-08	9.29952153110048e-09	2623	tags=31%, list=14%, signal=27%	DUSP6/STS/MEF2C/PLA2G7/EMC2/CLEC5A/ELOA/DENND3/CD163/DPEP2/NCOA4/HK2/LILRA2/NRP1/ZFYVE16/TNFAIP6/SLC30A1/SLC35B1/ACP3/MYD88/PDCD6IP/HBEGF/EREG/ALAS1/CHI3L1/GADD45G/OAZ2/IDO1/RSAD2/METTL9/SPTLC2/RAB20/ANXA5/LMO2/STAT1/ATP6V1H/DNTTIP2/LHFPL2/TLR1/ENTPD1/PLCL2/SDC2/AOAH/CPM/ATP6V1C1/ALOX5/LTA4H/TPST1/IL1B/SGMS1/PPIF/FPR1/SEC22B/TM6SF1/DOCK4/SLC16A6/CD300A/AMY1A/SH3BP5/SNX10/CCR1/SGK1/SLC31A1/IL18/PL…	MMP15
DEBIASI_APOPTOSIS_BY_REOVIRUS_INFECTION_DN	DEBIASI_APOPTOSIS_BY_REOVIRUS_INFECTION_DN	DEBIASI_APOPTOSIS_BY_REOVIRUS_INFECTION_DN	270	0.467582597518756	1.9504827975438	1e-10	1.144e-08	9.29952153110048e-09	2521	tags=32%, list=13%, signal=28%	FLNA/CAD/GYS1/ABHD14A/NUP210/RBM14/IPO13/NISCH/DHCR7/SLC37A4/SBF1/CAPN1/NCDN/CLSTN1/ABCC10/MEN1/ABCA2/B4GAT1/TBCD/INTS1/PNPLA6/RIMS3/SLC1A5/TUBB4A/SEPTIN9/SARM1/WFS1/GPC1/CELSR2/PCYT2/PTK7/SLC5A6/SLC38A10/PFAS/STK25/ITPR3/ADCY3/LRP5/CTNS/ESYT1/IFT27/PLEC/STK11/DAG1/KHK/TBC1D9B/PSEN2/OGDH/FADS2/MARCHF2/ITPKB/AP1G2/THRA/DHCR24/PLXNB2/FDXR/TSPOAP1/C1orf216/ADCY9/ENO2/NAGA/ERBB2/SLC7A5/HYOU1/EP400/SE…	MMP15
SENESE_HDAC1_TARGETS_UP	SENESE_HDAC1_TARGETS_UP	SENESE_HDAC1_TARGETS_UP	431	-0.342042	-1.88892	1e-10	1.144e-08	9.29952153110048e-09	2627	tags=27%, list=14%, signal=24%	DDX42/ALPL/NSMAF/FUS/TMOD3/TRIM8/RAB6A/LSM12/SERPINB2/COPA/CEP170/RESF1/NFKB2/DCLK1/YOD1/CCNE2/PNRC2/GLYR1/TNFRSF12A/TRIML2/PLEKHB2/MAFF/NUP58/GSK3B/DCP2/SRPRA/UTP23/MOB1A/TCN1/MMP3/PLAU/CREM/OGFRL1/ITPRIP/TMED2/NBPF14/NAB1/BACH1/YWHAZ/BMP2/PTX3/RAC2/TMEM154/SPAG1/SMG7/CXCL8/IL6R/ADAM10/PPIF/VEGFA/NABP1/PTPN12/FCHO2/DOCK4/IQGAP1/CSGALNACT2/ITPRID2/CHD4/G0S2/ENTPD4/ASPH/IFI16/NFKBIZ/CPEB4/FBXO38/M…	MMP15
BLANCO_MELO_COVID19_SARS_COV_2_INFECTION_A594_ACE2_EXPRESSING_CELLS_RUXOLITINIB_UP	BLANCO_MELO_COVID19_SARS_COV_2_INFECTION_A594_ACE2_EXPRESSING_CELLS_RUXOLITINIB_UP	BLANCO_MELO_COVID19_SARS_COV_2_INFECTION_A594_ACE2_EXPRESSING_CELLS_RUXOLITINIB_UP	409	-0.338217	-1.86721	1e-10	1.144e-08	9.29952153110048e-09	2364	tags=24%, list=13%, signal=22%	TLR10/NOD2/LILRA6/FGF18/NFKB2/THAP1/RSF1/SNIP1/ARL5B/EREG/CLEC4A/IPCEF1/MAFF/IER3/SERTAD2/AOC2/NBPF10/CYLD/CHIC2/AOC3/ARHGAP30/MED30/ZNF160/ZNF14/TTC21A/TAF1D/NPHS1/NFKBID/INTS6/RBM48/PTX3/STX11/MXD3/NECAP1/OASL/MIER1/CXCL8/TET2/CXCL2/KLF7/RSBN1/ZNF830/ZBTB21/PNN/CLK4/ARHGAP19/ZNF669/CCDC13/PPP1R15B/LAMTOR3/GTF2B/KLF6/CHD2/H2BC18/SKIL/NFKBIZ/BTG1/GPCPD1/PPP1R10/NFKB1/SMNDC1/HIVEP1/IRF1/FBXW7/RBM3…	MMP15
BAELDE_DIABETIC_NEPHROPATHY_DN	BAELDE_DIABETIC_NEPHROPATHY_DN	BAELDE_DIABETIC_NEPHROPATHY_DN	430	-0.335361	-1.84871	1e-10	1.144e-08	9.29952153110048e-09	2476	tags=24%, list=13%, signal=21%	SET/PRDX6/UBE2D2/ZC3HAV1/YWHAE/FRY/NBN/ACBD3/HMGN1/TMEM123/TRIM22/PTGER4/CHI3L1/ACSL3/NAPG/HMCES/HSP90B1/UBE2L6/MAFF/TAX1BP1/PAFAH1B1/ERBB4/SPOCK1/FLRT2/STAT1/AP3B1/STX7/HNRNPA3/SSBP2/NPHS1/GYG1/NAB1/SMARCA2/CR1/YWHAZ/SDC2/BMP2/NR3C1/GAB2/VIM/XRCC5/SGMS1/COL4A6/VEGFA/CXCL2/TOB1/C1R/RSBN1/ABI1/ARHGAP19/DYRK1A/MME/PDLIM5/AKAP10/G0S2/PLSCR1/ATP6AP2/PRKAR1A/PLCG2/YBX3/MEGF9/CDV3/CFLAR/ST3GAL6/CTNNA1/…	MMP15
SENESE_HDAC3_TARGETS_UP	SENESE_HDAC3_TARGETS_UP	SENESE_HDAC3_TARGETS_UP	471	-0.324838	-1.81797	1e-10	1.144e-08	9.29952153110048e-09	3818	tags=35%, list=20%, signal=29%	MAPKAP1/PI3/SCYL2/PPTC7/ADGRL3/SCARB2/SLAIN2/HSP90AB1/HHIP/NR4A2/ZNF317/PTBP3/RNF6/ITGB8/FAM9B/SFRP1/KDM7A/HAPLN1/EDIL3/ZNF697/RAB35/TNFRSF10B/NAV3/SLC7A11/SMARCC1/RGS16/SUPT16H/IQGAP2/MAP3K2/TAB3/UBASH3B/UEVLD/TM4SF18/PDK4/DHX9/SHISA2/RPAP3/CPEB2/G3BP2/SERPINB4/NFKBIA/SPP1/GRB10/KDM1B/FXR1/IGF2R/IL1RAPL1/FAT3/FOXC1/SLC6A6/IFIT1/DDX42/FUS/TMOD3/STMN2/AKR1B10/C16orf46/TNFSF15/COPA/CEP170/NFKB2/XKR…	MMP15
GARY_CD5_TARGETS_DN	GARY_CD5_TARGETS_DN	GARY_CD5_TARGETS_DN	431	-0.324994	-1.79477	1e-10	1.144e-08	9.29952153110048e-09	3851	tags=34%, list=20%, signal=27%	GDAP1/UBAP2L/PDIA6/HNRNPM/TWF1/SERBP1/NOP56/PSMC6/POLE3/KIF23/PSMD1/TARDBP/AIM2/CSTF2T/RRM2/QRSL1/TSN/SERPINA9/IKZF5/TRMT10C/GPR183/KLC1/ISCA1/ZNF207/RBMX/GMNN/SLC44A1/DDX27/PSMC5/SAP18/PQBP1/STK17A/PGRMC2/ZBTB24/KRT10/DHX9/EBNA1BP2/HNRNPD/ZCCHC10/ADI1/EIF2B1/BZW1/HSPA1B/FBXO28/TXNIP/CD86/SRSF3/UBE2L3/SIGLEC10/SGK3/TNFAIP8/KPNA2/PRELID1/BLZF1/IFIT1/SRSF1/TM2D2/ELOA/SRSF2/PSMD13/TLR10/DNAJC7/RABEP…	MMP15
LIN_APC_TARGETS	LIN_APC_TARGETS	LIN_APC_TARGETS	71	0.64730539148281	2.31592490984819	1.21680765465301e-10	1.34318487071521e-08	1.091868586142e-08	3591	tags=59%, list=19%, signal=48%	SLC35B2/GIPC1/CAPN1/ALG3/SEC61A1/TELO2/SLC1A5/CPSF4/ABCC1/SORBS3/NSMF/TPRA1/HNRNPA0/PFN1/BCAP31/GNA12/MTA1/RAB1B/CYB5R3/LY6E/POLR2E/ARHGDIA/SCN5A/POLR2A/HMG20B/GET4/EIF5A/PKP3/SCAP/AGRN/LMNA/RPL39L/TGM2/DOK1/ACAP1/PRKCSH/MAP3K11/UBA1/KRT5/HDAC3/TLE5/MMP14	MMP15
PHONG_TNF_RESPONSE_VIA_P38_PARTIAL	PHONG_TNF_RESPONSE_VIA_P38_PARTIAL	PHONG_TNF_RESPONSE_VIA_P38_PARTIAL	161	-0.434158	-2.15325	1.19624628054772e-10	1.34318487071521e-08	1.091868586142e-08	2391	tags=34%, list=13%, signal=30%	TENT5A/SERPINB2/NBN/NFKB2/ALCAM/NKX3-1/SLC31A2/EREG/PTGER4/NR2F2/NUAK2/MAFF/IER3/COL7A1/PLAU/CYLD/FNDC3B/INTS6/BMP2/PTX3/TSC22D2/TPST1/CXCL8/PCDH7/PPIF/CXCL2/TOB1/PMAIP1/ITPRID2/BMP5/KLF6/BCL6/HEXIM1/CREB1/HIVEP1/HERPUD1/GABARAPL1/STAT3/ADM/VDR/HEY1/MCL1/TGFA/CCNG2/BAZ1A/IFNGR2/CXCL1/DNAJB9/PLAUR/TANK/PLK2/RGS2/CHST11/NAMPT/LITAF	MMP15
KIM_ALL_DISORDERS_DURATION_CORR_DN	KIM_ALL_DISORDERS_DURATION_CORR_DN	KIM_ALL_DISORDERS_DURATION_CORR_DN	145	0.535476267424782	2.1210495630572	1.41032591358869e-10	1.50945081881011e-08	1.2270253837117e-08	3439	tags=48%, list=18%, signal=40%	VPS51/NDUFAF3/PUF60/RNH1/ECSIT/DHX30/TUFM/CTDNEP1/SAC3D1/STOML1/NDUFS7/ACD/DHPS/EIF6/CKB/ACOT7/NDUFS8/ENDOG/CDIPT/ESYT1/TMEM147/ATP6V0E2/SLC25A11/GPX1/ECI1/RUVBL2/NTHL1/BCAP31/PAFAH1B3/AKR1A1/ATP6AP1/HRAS/PAK6/PSMB5/VPS28/RNPS1/TRAP1/B3GAT1/MADD/GRHPR/COX8A/KLHL21/PMM1/SEC14L5/ATP5MC1/SNRPA/DCXR/HCFC1R1/SFXN3/RABAC1/LMAN2L/PTGDS/PEF1/AKR1B1/NBL1/GTF3C1/TPI1/MAST3/BBLN/CLASP2/RPS29/PIN1/COX7A1/GAB…	MMP15
VERHAAK_GLIOBLASTOMA_MESENCHYMAL	VERHAAK_GLIOBLASTOMA_MESENCHYMAL	VERHAAK_GLIOBLASTOMA_MESENCHYMAL	216	-0.403175	-2.06896	1.41541001763822e-10	1.50945081881011e-08	1.2270253837117e-08	2446	tags=34%, list=13%, signal=30%	HFE/CYTH4/NOD2/SCPEP1/STAT6/NRP1/DOK3/MFSD1/TRIM22/ACP3/MAN1A1/PTGER4/CHI3L1/PHF11/PTPRC/PTPN6/DCBLD2/PLAU/FCGR2B/TEC/LHFPL2/RAB11FIP1/FNDC3B/SLC11A1/CLEC2B/IL1R1/SEC24D/RAC2/SIGLEC9/ALOX5/DSC2/IQGAP1/S100A11/CTSC/THEMIS2/TLR2/DSE/SERPINA1/CASP8/TRIM38/WIPF1/TGFBR2/TLR4/THBD/NCF4/HEXB/LILRB2/SIGLEC7/CASP5/VDR/RBM47/PLBD1/DRAM1/LRRFIP1/CASP1/RBMS1/LILRB3/SP100/PLAUR/CPQ/CLIC1/NCF2/ACSL1/PYGL/LCP2/…	MMP15
BIDUS_METASTASIS_UP	BIDUS_METASTASIS_UP	BIDUS_METASTASIS_UP	215	-0.396681	-2.03267	2.87658416024538e-10	3.01657792271066e-08	2.45216183063725e-08	4210	tags=40%, list=22%, signal=31%	PLK4/CRKL/HSP90AA1/PCNX1/NCBP2/TFDP1/YBX1/KIF4A/PBK/PNMA8A/SSRP1/TRA2B/SRSF9/TARDBP/RRM2/NCAPH/USP9X/DDX21/HNRNPR/KLC1/ECT2/HMGXB4/GMNN/GID8/KIF1B/NONO/STRN3/RAE1/HNRNPD/TPX2/MACROH2A1/CCNB2/SRSF1/SMC4/HNRNPDL/SRSF2/WBP11/NDRG3/NUSAP1/YWHAE/CDC6/RFC5/DHFR/MAPK1/SEC24B/HMGB3/KNSTRN/KHDRBS1/PRKDC/STK24/EFHC1/HNRNPA2B1/P4HA1/PATL1/DCTN4/TMEM33/NUP153/RMND5A/RNF138/PTP4A1/UBQLN2/H2AZ1/AZIN1/RAB22A/RC…	MMP15
BLANCO_MELO_COVID19_SARS_COV_2_POS_PATIENT_LUNG_TISSUE_DN	BLANCO_MELO_COVID19_SARS_COV_2_POS_PATIENT_LUNG_TISSUE_DN	BLANCO_MELO_COVID19_SARS_COV_2_POS_PATIENT_LUNG_TISSUE_DN	172	0.515024480323693	2.07062898959533	3.01399035160549e-10	3.10885693316422e-08	2.5271749988699e-08	4142	tags=48%, list=22%, signal=38%	BLCAP/ILVBL/SMPD4/EDC4/FBXW5/CRY2/LETM1/ASB1/ACTR1B/ENTPD6/HDHD5/THOC6/TBCD/ARRDC2/MFNG/GAK/ADAM15/FHIP2B/EDC3/ULK3/LZTR1/RASSF1/OSBPL5/KLHDC3/PPP1R14B/RALGDS/SPHK1/MAF1/PPP6R2/DCHS1/SGSM3/SLC66A2/GAS6/PLEKHM2/ATG4B/ITPKB/BCR/BAP1/PYCR2/ITPA/INTS11/TTC7A/XAB2/MDC1/RASA3/MICAL3/SGSM2/MADD/MLXIP/PPP1R16B/NFATC2/DPH7/SMTN/PPP1R13B/LRRC47/RNF31/GUCD1/WDR74/ADCY6/CC2D1B/SLC9A1/NCAPH2/SIN3B/SNX11/GMPPA…	MMP15
ZHENG_FOXP3_TARGETS_IN_THYMUS_UP	ZHENG_FOXP3_TARGETS_IN_THYMUS_UP	ZHENG_FOXP3_TARGETS_IN_THYMUS_UP	196	-0.408369	-2.06425	3.22662125879711e-10	3.27450015489539e-08	2.66182558514349e-08	3695	tags=36%, list=20%, signal=29%	NCOA3/CCDC32/KIF3B/BLOC1S5/PTBP3/DUSP22/GPR18/GPR183/FAM76B/CNOT2/ZFAND6/SIK3/STRN3/CDK2/ARHGAP15/TBC1D15/EXT1/SRSF2/EVI5/RGS1/ZC3HAV1/GALNT4/FAM91A1/STAT5B/CXCR4/MAN1A1/IPCEF1/JMJD1C/B3GNT2/TLR1/LATS2/NR3C1/NUP153/FLI1/CELF2/WBP4/LTA4H/SGMS1/FEM1C/TRIM34/FAM8A1/SLC37A3/SAMHD1/ATP6V1A/KLF6/IFI16/NFKBIZ/ELF1/HIF1A/ATP2B1/GBP6/TBC1D30/KLF3/BTBD10/HBP1/IDS/VCPKMT/DENND5A/MAP3K5/IFNAR2/PELI1/JARID2/C…	MMP15
MARTINEZ_RESPONSE_TO_TRABECTEDIN_DN	MARTINEZ_RESPONSE_TO_TRABECTEDIN_DN	MARTINEZ_RESPONSE_TO_TRABECTEDIN_DN	271	-0.364438	-1.89256	4.30722792243557e-10	4.30175842666105e-08	3.49687894321043e-08	3468	tags=34%, list=18%, signal=28%	DDX21/SIRT1/GLRX/EIF3A/ZDHHC5/SPRY2/PSMA4/KIFBP/SIRPA/BIRC2/PTPRK/STK17A/KDM4B/CDC25C/SMARCA5/MED17/GCC2/SRSF3/BLZF1/TBK1/RAB6A/PSMB1/GGPS1/UBE2D2/YWHAE/CDC5L/NBN/LRRC42/SNIP1/FBXL3/GTF2H2/TIAM2/ACSL3/RBM17/MID1IP1/JMJD1C/OSBPL9/FBXL7/H4C3/GAPVD1/EPB41/HERC4/LHFPL2/LBR/USP8/RIPK1/PKN2/RSRC2/UBN1/LSM14A/XRCC5/TP53INP1/EMSY/PJA2/TXNRD1/PSME3/TRIP4/GTF2B/ITPRID2/RCOR1/NLRC4/BTG1/MAPK14/TRIM24/USP3/B…	MMP15
SESTO_RESPONSE_TO_UV_C0	SESTO_RESPONSE_TO_UV_C0	SESTO_RESPONSE_TO_UV_C0	107	-0.504517	-2.37787	4.54274418720035e-10	4.46608537904135e-08	3.63045954039581e-08	3344	tags=46%, list=18%, signal=38%	TPMT/EIF4G2/ELOC/YWHAH/PSMA4/SAP18/CLTA/SERPINB4/NFKBIA/EIF2B1/CTR9/KPNA2/BPGM/SET/RNF113A/TRAF6/HSPA1A/TUBA1A/BAG1/DNTTIP2/TCP1/CAMLG/DSC2/PPIF/PTP4A1/ISCU/GTF2B/SP3/USP10/ADM/EIF5/IL1RN/PSMD6/XPC/WTAP/CDK7/KPNA4/CXCL1/IL1R2/CLP1/TAF7/EIF4A3/RIT1/CNBP/RAB21/DNAJA1/H3-3A/DAZAP2/HNRNPH2	MMP15
MANNE_COVID19_COMBINED_COHORT_VS_HEALTHY_DONOR_PLATELETS_UP	MANNE_COVID19_COMBINED_COHORT_VS_HEALTHY_DONOR_PLATELETS_UP	MANNE_COVID19_COMBINED_COHORT_VS_HEALTHY_DONOR_PLATELETS_UP	177	0.502839839470915	2.02780283653922	4.85352393244361e-10	4.69821116660542e-08	3.81915348789369e-08	3715	tags=43%, list=20%, signal=35%	NAGLU/SLC25A39/HMBS/SRM/FAM83H/TSPAN17/PGPEP1/TPRN/PCYT2/SLC2A1/SERPINH1/FAM174C/XYLT2/MVB12A/NUDT14/IDUA/P2RX4/NDUFS8/TSPAN4/ADCK5/HBB/CMTM7/PPP6R2/HBD/SPATA20/FLYWCH1/NR1D1/MRPL12/CLN6/HMGA1/KIFC2/HBA1/HBA2/ITPKC/MAPK12/ACACA/METRN/FDXR/LGALS3BP/LRP3/LY6E/TAPBP/TGIF2/ARL2/MAMDC4/UQCC3/HBM/MIIP/DPM2/MSANTD1/OLFML2A/TBC1D22B/MMP17/GYPC/C4orf48/SELENBP1/KLF1/CRELD2/SMIM1/AHSP/LY6G6F-LY6G6D/CDHR1/C…	MMP15
IBRAHIM_NRF2_DOWN	IBRAHIM_NRF2_DOWN	IBRAHIM_NRF2_DOWN	150	0.523985863640633	2.07827753359682	6.60989544199962e-10	6.30143365470631e-08	5.12240541509987e-08	4755	tags=55%, list=25%, signal=41%	NAGLU/SEMA4C/TUBGCP6/ACTR1B/KLHL17/WDR90/SIVA1/PIDD1/TONSL/PIGQ/FANCE/ACAP3/MFSD3/RFNG/TOP3B/AMDHD2/SGSM3/PPP1R16A/H1-10/SPG7/RASSF7/CTDSP1/RECQL4/SLC2A8/PAQR4/KIFC2/PKN3/LRRC45/CROCC/DPP7/JUND/PLCXD1/METTL26/HDAC6/LPCAT4/TAFAZZIN/SGSM2/NME3/PGP/FBXO44/MAMDC4/COMTD1/HAGHL/HMG20B/RHOT2/PDE5A/CDK10/TRAF1/NEURL1B/TRPT1/PLEKHH3/LAMB2/PHKG2/ITGA10/CHTF18/NBEAL2/SFMBT2/NT5C/NOXA1/TNIK/SEMA6C/SPSB3/DEPP…	MMP15
SAKAI_CHRONIC_HEPATITIS_VS_LIVER_CANCER_UP	SAKAI_CHRONIC_HEPATITIS_VS_LIVER_CANCER_UP	SAKAI_CHRONIC_HEPATITIS_VS_LIVER_CANCER_UP	82	-0.546557	-2.4521	8.24913715869829e-10	7.7468016421686e-08	6.29733817032443e-08	2945	tags=48%, list=16%, signal=40%	TACC1/UBE2L3/APAF1/ST13/SRSF1/HNRNPDL/UBE2D2/USP7/GLRX2/CBX3/TRAF6/CUL2/PTPRC/CAT/UBE2D1/TCP1/JAK1/USP8/TXN/LAMTOR3/CCR1/TLR2/PIGB/SMNDC1/GPX3/HIF1A/YME1L1/PPP3R1/MAP3K5/HNRNPU/UBE2A/KPNA4/CASP1/ATF6/CTSS/HNRNPK/CASP4/SOD2/UBE2D3	MMP15
TAKEDA_TARGETS_OF_NUP98_HOXA9_FUSION_8D_DN	TAKEDA_TARGETS_OF_NUP98_HOXA9_FUSION_8D_DN	TAKEDA_TARGETS_OF_NUP98_HOXA9_FUSION_8D_DN	192	-0.401076	-2.03096	8.50891662549901e-10	7.8732505011235e-08	6.40012784571203e-08	3331	tags=34%, list=18%, signal=28%	S100P/SLC41A2/PNPLA1/C16orf87/ADORA3/ADAM9/PDK4/TGFBI/CD24/ATP6V0D2/GXYLT2/IGF2R/PTCD1/PLA2G7/CLEC5A/ALDH2/CD163/MS4A2/NRP1/EPAS1/F5/CHI3L1/CLEC4A/CAMK1D/ADGRG3/FCGR2B/PLXDC2/SLC11A1/ENTPD1/PADI2/CR1/TMEM33/ALOX5/DACH1/FPR1/TM6SF1/DOCK4/SLC16A6/SGK1/HVCN1/BCL6/CLEC7A/SERPINA1/PADI4/RAPGEF2/CREB5/FCAR/TSPAN2/ADGRE3/NIBAN1/DNAJC3/S100A9/PLBD1/CXCL1/NPL/FYB1/IL1R2/NCF2/GLIPR2/TMCC3/CDC42/GLUL/ARPC5/…	MMP15
POOLA_INVASIVE_BREAST_CANCER_UP	POOLA_INVASIVE_BREAST_CANCER_UP	POOLA_INVASIVE_BREAST_CANCER_UP	266	-0.360162	-1.86907	9.02342555797827e-10	8.22831791460859e-08	6.68876045556315e-08	2860	tags=29%, list=15%, signal=25%	LY96/TPX2/CD86/ARHGAP15/SOX11/GPSM2/CCNB2/IL2RG/PLA2G7/CD163/NUSAP1/ITGAX/ADGRE2/TNFAIP6/CXCR4/MAN1A1/CCNE2/BCL2L11/GREM1/PTPRC/RSAD2/LAMP3/MMP3/TRAF3IP3/SP140/CYLD/EVI2B/SAMSN1/CPM/DOCK2/GAB2/CSF2RB/DSC2/RASSF2/LST1/BTK/CCR1/CTSC/LYZ/GBP1/APOBEC3B/IL18/THEMIS2/CLEC7A/HCLS1/GPR65/PRKCB/LILRB2/LAT2/FCGR3A/ARHGAP25/SRGN/CPPED1/NPL/TPK1/FYB1/MNDA/FCGR1A/STK17B/PLAUR/SLA/NCF2/AIF1/CD53/CTSS/CHST11/FC…	MMP15
IKEDA_MIR30_TARGETS_UP	IKEDA_MIR30_TARGETS_UP	IKEDA_MIR30_TARGETS_UP	116	-0.479813	-2.27828	9.87986045673521e-10	8.88058314196828e-08	7.21898375327465e-08	2672	tags=35%, list=14%, signal=31%	SLC6A6/TBC1D15/MYH10/UBE2D2/HDGFL3/ARHGEF6/ASAP1/NOVA1/CAPZA1/DDX46/P4HA1/FNDC3B/SSBP2/PPP1R12A/YWHAZ/IRS2/CELF2/CCPG1/KDM3A/KRAS/AP3S1/CPEB4/ELMO1/PAPOLA/EPC2/B4GALT5/GNA13/ATP2B1/ARF4/PPFIA1/ARID4A/PELI1/UBE2J1/ARID4B/ACTN1/USP15/NRBF2/MARCKS/RAP2C/BECN1/MAP4K4	MMP15
DAZARD_RESPONSE_TO_UV_NHEK_DN	DAZARD_RESPONSE_TO_UV_NHEK_DN	DAZARD_RESPONSE_TO_UV_NHEK_DN	300	-0.345631	-1.8076	1.07422388261905e-09	9.51974178794233e-08	7.7385527733817e-08	3477	tags=31%, list=18%, signal=26%	TUBGCP3/TRIM13/SATB1/CNOT2/ZNF148/PPP1R3C/NAV3/MARCHF6/HMGXB4/AFF1/BIRC2/ZBTB24/UBL3/LARP7/APPBP2/TAF11/CCDC93/TNFAIP8/MTMR6/CCNB2/ZHX2/SMC4/CPEB3/PHLPP1/CLASP1/CEP170/PUDP/WDFY3/NR2F2/ZNF638/PAFAH1B1/SERTAD2/VLDLR/GAPVD1/SLC25A44/SCAF11/WDR82/SSBP2/WAPL/TMEM131L/ARID3A/MED13L/PPP1R12A/BACH1/BAZ2B/MTM1/PHF3/NUP153/CTCF/LSM14A/KDM5A/KLF7/RSBN1/DOCK4/DYRK1A/PRKCD/USP6NL/QKI/CTBP2/CHD1/E2F3/SLBP/NFK…	MMP15
IVANOVA_HEMATOPOIESIS_MATURE_CELL	IVANOVA_HEMATOPOIESIS_MATURE_CELL	IVANOVA_HEMATOPOIESIS_MATURE_CELL	290	-0.352008	-1.8456	1.219818223403e-09	1.06598559189607e-07	8.66534612209821e-08	1940	tags=25%, list=10%, signal=23%	LYVE1/SERTAD2/GRIPAP1/TAPT1/MTF1/GAPVD1/FAM210B/SLC25A44/ATP6V1E1/CCP110/SLC11A1/BMP2K/LBR/OTUD5/RFFL/M1AP/NR3C1/STX11/GPATCH1/RAB24/CHP1/TLR6/FPR1/ARHGAP19/TRIM5/PIK3CB/SPECC1/FBXO34/HEBP1/UBLCP1/WDR26/TPRG1L/CPEB4/SNX13/GPCPD1/CPD/USP32/ANO10/ST3GAL6/MXI1/KLF3/PPP3R1/LRG1/MARCHF8/SYAP1/CDC42EP3/ADIPOR1/RIOK3/HERPUD2/DEGS1/PLBD1/YPEL5/SDCBP/P2RY13/SLC25A37/RBMS1/FPR2/LILRB3/STK17B/C3orf62/MKRN1/…	MMP15
THEILGAARD_NEUTROPHIL_AT_SKIN_WOUND_UP	THEILGAARD_NEUTROPHIL_AT_SKIN_WOUND_UP	THEILGAARD_NEUTROPHIL_AT_SKIN_WOUND_UP	76	-0.557626	-2.4647	1.54302715590067e-09	1.32996258423657e-07	1.08112025241836e-07	1497	tags=49%, list=8%, signal=45%	EIF4A1/SLC25A13/EGR3/IER3/PLAU/IL1R1/ATP6V1C1/CXCL8/IL1B/VEGFA/CXCL2/AZIN1/CHD1/PPP2R2A/SKIL/OXSR1/NFKB1/CFLAR/HIVEP1/GPR65/HCAR3/VDR/EIF5/HNRNPC/TRIB1/TANK/PTPRE/IDI1/ETS2/PLEK/LCP2/GABARAPL2/NAMPT/BCL2A1/NFE2L2/AQP9/RAB1A	MMP15
FOSTER_KDM1A_TARGETS_DN	FOSTER_KDM1A_TARGETS_DN	FOSTER_KDM1A_TARGETS_DN	199	0.481194953034131	1.95983442933115	2.04628078366713e-09	1.73989171497751e-07	1.41434969101544e-07	2334	tags=33%, list=12%, signal=29%	SNX17/BLCAP/PTPA/PIK3R2/IRF2BP1/LRFN3/NISCH/ITGA3/ATP2A3/DGKQ/CELSR3/B4GAT1/AP1B1/WDR90/KRBA1/FAM110A/RPS6KA4/ACOT8/LZTR1/PIAS3/NAA80/SDHAF1/RASSF1/BCKDHA/FUOM/RARG/RTL6/CUL7/FASTK/ADAP1/FHIP1B/TMEM141/ZNF579/LTBP3/PARD6A/RUVBL2/SCLY/RPP25L/PLCD1/INTS11/PGLS/POLDIP2/GRK6/DRG2/METRN/DHODH/SHC1/NME3/NDST2/QARS1/GTPBP2/NDUFB11/SNAI3/SOX15/SPRYD4/HAGHL/CORO1A/ABCB6/DCXR/CRIP2/RDM1/RAC3/IFT172/CIZ1/EL…	MMP15
RIGGINS_TAMOXIFEN_RESISTANCE_DN	RIGGINS_TAMOXIFEN_RESISTANCE_DN	RIGGINS_TAMOXIFEN_RESISTANCE_DN	216	-0.387287	-1.98743	2.36133458419608e-09	1.9810022938349e-07	1.61034733257667e-07	3075	tags=28%, list=16%, signal=24%	NAT1/ADAM9/SMARCA5/TACC1/NUDT4/STC1/SEMA3C/VAV3/IGF1R/LAP3/IFIT5/IRF9/ALCAM/TMEM123/CXCR4/SLTM/APBB2/DGLUCY/UBE2L6/NIPSNAP2/STAT1/NBPF14/NAB1/TMEM33/UBXN4/ADAM10/PTPN12/IFIH1/PMAIP1/ABAT/CD302/PDLIM5/SLBP/HMGCS1/PAPOLA/CPD/RBPJ/RAPGEF2/MXI1/ANXA3/SP3/S100A8/GTF2I/CUL3/RBM47/ZFP36L1/SNRK/RBMS1/KIAA0232/NEDD9/ZBTB18/NMI/LAMP2/RGS2/TNFSF10/WAC/PYGL/BASP1/RAB31/NAMPT	MMP15
HESS_TARGETS_OF_HOXA9_AND_MEIS1_DN	HESS_TARGETS_OF_HOXA9_AND_MEIS1_DN	HESS_TARGETS_OF_HOXA9_AND_MEIS1_DN	84	-0.533368	-2.42129	2.94755476873426e-09	2.40857332530856e-07	1.95791778828158e-07	1994	tags=37%, list=11%, signal=33%	CLEC4A/P2RY14/CD300LF/SLC11A1/CTSV/IL1B/CSF2RB/FPR1/SAMHD1/LYZ/IL18/PLSCR1/TLR2/CLEC7A/HCK/CCN3/BTG2/MCL1/ZFP36L1/H1-2/STX3/FCGR1A/FPR2/IL1R2/FFAR2/CTSS/PLEK/CA4/C5AR1/AQP9/LITAF	MMP15
BHAT_ESR1_TARGETS_VIA_AKT1_UP	BHAT_ESR1_TARGETS_VIA_AKT1_UP	BHAT_ESR1_TARGETS_VIA_AKT1_UP	278	0.441713724690156	1.84704730173367	2.94479499312216e-09	2.40857332530856e-07	1.95791778828158e-07	4358	tags=39%, list=23%, signal=30%	ARMC6/NOL6/CLUH/MED24/TMEM120B/PAK4/FAAP100/LETM1/FLAD1/SRM/SLC10A3/AP1B1/MYBBP1A/SEPTIN9/TMEM104/AXIN1/TRIM47/WFS1/UBIAD1/JADE2/TRMT61A/PPRC1/CELSR2/PRR5/PCYT2/SLC2A1/ZNF703/RAB11FIP3/MCRIP2/ADCY3/LRFN4/CTSD/UBQLN4/ADAP1/PAM16/FLNB/LTBP3/C1orf159/FGFRL1/KHK/RECQL4/NCOR2/HPCAL1/SLC2A8/STX1A/XRCC3/IMP4/E2F2/VWF/TGIF2/ADCY9/ADARB1/SUSD3/SLC7A5/CCNP/TJP3/MANEAL/CDC42EP1/RTKN/ARHGEF18/IGFBP4/NCS1/CYP…	MMP15
WELCSH_BRCA1_TARGETS_DN	WELCSH_BRCA1_TARGETS_DN	WELCSH_BRCA1_TARGETS_DN	139	0.518765502479222	2.04578174079387	3.10021800010405e-09	2.50084252008393e-07	2.03292297739616e-07	2855	tags=36%, list=15%, signal=31%	FASN/POLRMT/CAD/PIEZO1/POLD1/HCFC1/FARSA/EDC4/ALG3/USP5/SCRIB/PKN1/SRM/HSF1/BOP1/SLC1A5/CYC1/BYSL/NAA80/LMNB2/UBL4A/MCM2/TAF1C/P2RX4/NUP188/CDK4/MOGS/H1-10/CCDC85B/RASSF7/KAT2A/CDC25B/DHCR24/HRAS/MRPS12/NME3/TRAP1/SLC7A5/PDCD11/PWP2/SEC24C/SCAP/SMARCA4/AGPAT2/PHKG2/PRRC2A/GALK1/EIF3E/CHAF1A/GTF3C2	MMP15
BILD_HRAS_ONCOGENIC_SIGNATURE	BILD_HRAS_ONCOGENIC_SIGNATURE	BILD_HRAS_ONCOGENIC_SIGNATURE	240	-0.362809	-1.89115	4.79515577802694e-09	3.81912913358804e-07	3.10455188879852e-07	2339	tags=26%, list=12%, signal=23%	SERPINB2/ABCA1/HK2/TRIM22/MYD88/HBEGF/EREG/TNFRSF12A/ZNF608/IER3/CYREN/LRAT/TMEM45B/ITPRIP/LHFPL2/PIAS1/CCNA1/RNF152/BMP2/PTX3/TMEM154/CXCL8/IL1B/FBXO9/PPIF/PTGS2/VEGFA/CXCL2/GLTP/G0S2/KLF6/PNPLA8/NFKBIZ/BCL6/OXSR1/CD274/ATP2B1/B3GNT5/SAMD8/TOR1AIP1/MCL1/TGFA/ARHGAP25/MBOAT2/CCNL1/TRIB1/CXCL1/TOP1/LRRFIP1/CASP1/GPAT3/KLF5/SLC2A3/PLAUR/GK/PTPRE/CHST11/MXD1/LYN/MAP1LC3B/NAMPT/CD55/SERPINB1	MMP15
HAMAI_APOPTOSIS_VIA_TRAIL_DN	HAMAI_APOPTOSIS_VIA_TRAIL_DN	HAMAI_APOPTOSIS_VIA_TRAIL_DN	195	0.476351397179407	1.94207364382304	5.74975577434757e-09	4.52218291652437e-07	3.67606096152038e-07	4942	tags=48%, list=26%, signal=36%	NOL6/LRRC14/BLCAP/SNAPC2/PCK2/SMARCD2/SGSH/LHPP/GTPBP3/PNPLA6/SLC1A5/NLE1/GRWD1/SAC3D1/UBIAD1/SLC5A6/SERPINH1/CXCR3/TRIM46/INF2/SPHK1/SH3BP1/TRAF4/RPP25/CHMP1A/H1-10/EMILIN1/CCDC85B/KLF2/TMEM121/FZR1/SCLY/RPP25L/ISYNA1/OTUD7A/FHOD1/SPON2/MTA1/SLC39A4/FOXD2/SHC1/ASB2/ERBB2/FSTL3/SRD5A3/MAPK8IP2/GRIN1/TMEM42/SLCO4A1/PPP1R14A/TAOK2/MAGEE1/APOE/H2AC8/CDC34/PTPRF/PLEKHH3/BRSK1/INKA1/NR1H3/COA7/POMK/AD…	MMP15
MANNE_COVID19_ICU_VS_HEALTHY_DONOR_PLATELETS_UP	MANNE_COVID19_ICU_VS_HEALTHY_DONOR_PLATELETS_UP	MANNE_COVID19_ICU_VS_HEALTHY_DONOR_PLATELETS_UP	126	0.530815436432779	2.06879520731117	5.8246517938483e-09	4.52453198603623e-07	3.67797050894203e-07	2560	tags=38%, list=14%, signal=33%	ABHD14A/SRM/PLBD2/FAM83H/FHIP2B/TSPAN17/TPRN/C20orf27/PCYT2/SLC2A1/SERPINH1/FAM174C/XYLT2/NUDT14/FIBP/IDUA/P2RX4/CACFD1/TSPAN4/PPP6R2/SPATA20/PHPT1/FLYWCH1/MRPL12/CLN6/KIFC2/ROGDI/ITPKC/CRELD1/ACACA/METRN/FDXR/LGALS3BP/LRP3/LY6E/TAPBP/ARL2/MIIP/OLFML2A/CTSW/MMP17/HCFC1R1/C4orf48/KLF1/SMIM1/LY6G6F-LY6G6D/CDHR1/CERCAM	MMP15
SENGUPTA_EBNA1_ANTICORRELATED	SENGUPTA_EBNA1_ANTICORRELATED	SENGUPTA_EBNA1_ANTICORRELATED	143	0.50668797945566	2.00785303986887	9.40950604491857e-09	7.22007463836923e-07	5.86916429682405e-07	4665	tags=53%, list=25%, signal=40%	SUN2/WDR81/PWWP2B/RASAL3/TMEM102/SYMPK/SLC39A3/KCTD17/EML3/NAA80/H6PD/BORCS6/ZFYVE28/ARHGEF1/NSUN5/PLEKHF1/CTNS/ABHD15/LIMD1/NLRC5/SPG7/SIDT2/PACSIN1/MARCHF2/DNHD1/GDPD5/HSD17B1/B3GALT4/KCNAB2/CAMTA2/SREBF1/RASA3/WDTC1/ARL10/PPP1R9B/ZDHHC14/PRX/ZBTB17/ITGB3/TECPR1/UBE2O/STARD3/CRYBG2/TP53I13/RAPGEF1/SFXN3/MCF2L/POU6F1/EFTUD2/CES4A/GALNS/HLA-A/FAM107A/CACNA1I/FGD2/FGF11/RRP1/ARHGAP4/TNFRSF18/KCNG1…	MMP15
ONDER_CDH1_TARGETS_1_DN	ONDER_CDH1_TARGETS_1_DN	ONDER_CDH1_TARGETS_1_DN	166	-0.404617	-2.00436	9.99331702976129e-09	7.57565671701904e-07	6.15821527553711e-07	4205	tags=37%, list=22%, signal=29%	CALM1/GPRC5A/MAX/ZMPSTE24/KRT13/KLK11/HNRNPM/PI3/SCYL2/LGALS8/GLIPR1/SERPINB8/UGCG/NAV3/SMARCC1/DHX9/G3BP2/SRSF3/TOE1/DUSP6/IFIT5/SRSF2/SCEL/SERPINB2/CDC6/CEMIP2/ADGRE2/HBEGF/CCNE2/B3GNT2/PAFAH1B1/H4C3/NUP50/DCBLD2/FST/MTARC1/HS3ST2/SPAG1/CXCL8/IL1B/FBXO9/DSC2/PTGS2/CXCL2/HMGCS1/NUP98/CASP8/BCLAF1/MPHOSPH8/JAG1/HNRNPU/EIF5/TOR1AIP1/TGFA/ARHGAP25/WTAP/DDX3X/CXCL1/SP100/IL1R2/DNAJA1/SERPINB1	MMP15
CHUNG_BLISTER_CYTOTOXICITY_DN	CHUNG_BLISTER_CYTOTOXICITY_DN	CHUNG_BLISTER_CYTOTOXICITY_DN	45	-0.631402	-2.50247	1.02969341014174e-08	7.71289397215695e-07	6.26977478681544e-07	3201	tags=58%, list=17%, signal=48%	GAS7/P2RX1/PCMTD1/GRB10/FOXP1/SLC40A1/SNN/H2AC6/FKBP1A/STXBP5/HACD4/NIN/MED13L/PPM1A/FBXO38/PLCG2/MAML3/GCA/PRKCB/CDC42EP3/MNDA/ZBTB18/BIN2/SNAP23/SELL/RIPOR2	MMP15
CUI_TCF21_TARGETS_2_UP	CUI_TCF21_TARGETS_2_UP	CUI_TCF21_TARGETS_2_UP	424	0.394813178586985	1.69323600085611	1.04457279454413e-08	7.73229649796664e-07	6.28554700766552e-07	4084	tags=31%, list=22%, signal=25%	AKR7A2/CAD/PATZ1/POLD1/ABHD14A/TBRG4/EXOSC5/IPO13/SGTA/PCBP4/HSPBP1/MCM5/PFKL/SRM/ALDH16A1/NEURL1/IGSF8/GRWD1/THOP1/RCC2/SELENOW/TAF6L/DCAKD/C19orf25/LRFN4/MIF/CLCN2/PPP1R14B/POLD2/RTL6/PYCR3/DTYMK/ATAD3A/GAS6/NOC4L/LSM4/GUK1/HDAC11/SBK1/B4GALT2/SUV39H1/FLYWCH1/LGALS1/TRAPPC6A/LRRC56/PAFAH1B3/SLC4A3/ANKRD54/CPNE5/CLEC11A/VPS72/HLA-DMA/DNAH1/SELENOH/ELP5/RNASEH2C/CPXM1/PRDX2/SALL2/APRT/PPAN/DCTPP1…	MMP15
SESTO_RESPONSE_TO_UV_C2	SESTO_RESPONSE_TO_UV_C2	SESTO_RESPONSE_TO_UV_C2	54	-0.60552	-2.49647	1.15908719597255e-08	8.38273176673484e-07	6.81428274075093e-07	1433	tags=39%, list=8%, signal=36%	NR3C1/PTPN12/YY1/PLSCR1/HIF1A/ANXA3/STXBP3/ELL2/WIPF2/UBE2H/RAD21/SRSF4/KAT6A/CUL3/JAG1/HNRNPU/SRPK2/IFNGR2/TOP1/RAF1/HNRNPK	MMP15
HUANG_GATA2_TARGETS_UP	HUANG_GATA2_TARGETS_UP	HUANG_GATA2_TARGETS_UP	151	-0.424333	-2.11574	1.1468376345834e-08	8.38273176673484e-07	6.81428274075093e-07	3523	tags=48%, list=19%, signal=40%	GLIPR1/PLIN2/CERK/SATB1/IFITM1/SELPLG/PSMB8/IQGAP2/AFF1/BLOC1S1/GCNT2/UBL5/PIK3CG/MYO1F/TYROBP/NDRG1/TXNIP/GAB1/MACROH2A1/B2M/TNFAIP8/SPI1/AKR1B10/TNFAIP8L2/KIT/DOK3/P2RY14/TAPT1/HHEX/CD93/ADGRG3/FCGR2B/GABARAP/HP/DGKG/GYG1/ARID3A/IL16/CLEC4D/SAMSN1/TP53INP1/SLC12A6/CCPG1/DYNLT1/LYZ/AP3S1/IFI16/BTG1/ALOX5AP/TGFBR2/GABARAPL1/HBP1/CALML4/LAT2/MYL12B/ARPC1A/SRGN/IFNGR2/YPEL5/SIPA1L1/CDKN1B/HLA-E/GMF…	MMP15
RASHI_RESPONSE_TO_IONIZING_RADIATION_2	RASHI_RESPONSE_TO_IONIZING_RADIATION_2	RASHI_RESPONSE_TO_IONIZING_RADIATION_2	120	-0.446128	-2.1555	1.21526782205808e-08	8.68916492771527e-07	7.06338079830168e-07	1327	tags=26%, list=7%, signal=24%	TNIP1/DSC2/ICAM1/KLF6/PLSCR1/NFKBIZ/BTG1/GPCPD1/INPP5A/HIVEP1/GNA13/IRF1/RBPJ/RBMXL1/MAP3K8/RLIM/RELL1/DENND5A/STAT3/BTG2/RNF19B/N4BP1/SPOP/IFNGR2/KLF5/PLK2/OSER1/BCL10/NFE2L2/GNAI3/PDE4B	MMP15
BORCZUK_MALIGNANT_MESOTHELIOMA_UP	BORCZUK_MALIGNANT_MESOTHELIOMA_UP	BORCZUK_MALIGNANT_MESOTHELIOMA_UP	308	-0.330474	-1.72866	1.27001892556725e-08	8.9786057074934e-07	7.29866583007837e-07	4170	tags=38%, list=22%, signal=30%	FKBP4/SS18/SRSF10/CRABP2/PPP1R2/NCBP2/TFDP1/CREBBP/NDUFS2/GINS1/TUBA3C/BLMH/SSR1/UBAP2L/MAPKAP1/SERBP1/GARS1/MFN1/HSP90AB1/RO60/MSH6/USP9X/TERF1/PDCD6/CCZ1/SMARCC1/ELOC/KIFBP/EIF3H/STK17A/KRT10/TMEM183A/PIGC/TAF11/TPX2/SKP1/SRSF3/SLC25A3/MACROH2A1/KPNA2/H2AZ2/PABPC1/SRSF1/SMC4/PRPSAP2/BLVRA/CCT5/UBE2D2/WSB2/ACAP2/COPA/ACBD3/COPS5/FKBP1A/CBX3/CCNE2/LUM/SAP30/MOB1A/TUBA1A/PRKDC/UBE2D1/BICD2/AP3B1/L…	MMP15
MORI_PRE_BI_LYMPHOCYTE_DN	MORI_PRE_BI_LYMPHOCYTE_DN	MORI_PRE_BI_LYMPHOCYTE_DN	78	-0.529733	-2.35512	1.28578280665497e-08	8.98905046608117e-07	7.30715632460408e-07	1286	tags=36%, list=7%, signal=34%	FBXO11/DIP2B/SAMHD1/UBLCP1/NFKBIZ/NBR1/BTG1/LPGAT1/GPCPD1/NFKB1/RHOQ/TMEM50B/RBM39/UBE2H/MYL12B/BTG2/TSNAX/JARID2/MCL1/RIOK3/TMEM71/TUT7/TANK/LYN/AKIRIN1/CYTIP/CCNDBP1/SAT1	MMP15
SCHLOSSER_SERUM_RESPONSE_AUGMENTED_BY_MYC	SCHLOSSER_SERUM_RESPONSE_AUGMENTED_BY_MYC	SCHLOSSER_SERUM_RESPONSE_AUGMENTED_BY_MYC	105	0.548446074382234	2.08736957917751	1.37011409850107e-08	9.47336033820742e-07	7.70084951372668e-07	2896	tags=41%, list=15%, signal=35%	PPP2R1A/TMEM109/MED24/PKD1/RNH1/SYMPK/CYC1/SYNGR2/MAZ/TP53/TAF6L/LCK/PKM/GUK1/STK11/NCOR2/BCR/SF3A2/KCNAB2/TMED9/CLPTM1/PPP5C/AIP/CABIN1/PRPF19/ARHGDIA/RAD23A/ERCC1/P4HB/OTUB1/ZNF593/CCNF/IGFBP2/NDUFV1/RGP1/RAD54L2/MAP4/BBLN/RBM42/DNPH1/PURA/POMK/ADA	MMP15
WANG_TUMOR_INVASIVENESS_DN	WANG_TUMOR_INVASIVENESS_DN	WANG_TUMOR_INVASIVENESS_DN	208	-0.373718	-1.89282	1.47868169689976e-08	1.01128969966231e-06	8.22072581834774e-07	1993	tags=30%, list=11%, signal=27%	DNASE2/GSK3B/CINP/DYNC1LI2/NIPSNAP2/PPP2R2D/SRRM1/NSD3/PPP1R7/ISG20L2/ZC3H7A/PPP1R12A/YWHAZ/IL16/PTX3/MSN/CSAD/CELF2/SMG7/CSF2RB/ANKRD13A/BUD31/PLAA/NUFIP2/IGF2BP1/PRKCD/IQGAP1/ATP6V1A/WDR26/BTG1/RBPJ/GNAI2/MIA3/ATP6V1B2/YME1L1/RLIM/UBE2H/RAD21/RSRP1/CCNI/GNB1/APLP2/BTG2/VAMP3/TPM3/KBTBD2/CORO1C/ACTR2/DEGS1/RBM5/VAPA/MARCKS/JMJD6/CD53/ITM2B/BNIP3L/IVNS1ABP/CDC123/CNBP/LCP1/LITAF/HNRNPH2	MMP15
WALLACE_PROSTATE_CANCER_RACE_UP	WALLACE_PROSTATE_CANCER_RACE_UP	WALLACE_PROSTATE_CANCER_RACE_UP	279	-0.340597	-1.78316	1.73868082611426e-08	1.16444240668764e-06	9.46569688174669e-07	3523	tags=34%, list=19%, signal=28%	GLIPR1/CCL5/HLA-B/GPR18/GPR183/IFITM2/GLRX/IFITM1/STAG3/RGS16/PSMB8/BTN3A2/NAT1/PDK4/NR4A3/LY96/CD86/ARHGAP15/PIM2/ADGRG2/IFIT1/NLRP1/IL2RG/MX1/RGS1/IRF9/MYB/CXCR4/GADD45G/PTPRC/CLEC4A/UBE2L6/IDO1/P2RY14/CDH2/CTNNB1/RNASE6/RSAD2/HERC5/BTN3A1/CD93/LAMP3/XAF1/STAT1/CREM/FCGR2B/ITIH5/EVI2B/IL16/SAMSN1/IRS2/RAC2/CPM/SECTM1/FLI1/CELF2/CSF2RB/CTSC/LYZ/GBP1/IFI16/THEMIS2/ALOX5AP/HCLS1/GPR65/IRF1/WIPF1/F…	MMP15
OSMAN_BLADDER_CANCER_UP	OSMAN_BLADDER_CANCER_UP	OSMAN_BLADDER_CANCER_UP	390	-0.304031	-1.68742	1.73963105894213e-08	1.16444240668764e-06	9.46569688174669e-07	3794	tags=35%, list=20%, signal=29%	TWF1/LYST/SERBP1/SCARB2/LILRB1/CRIPT/ADSS2/PABPN1/TAF15/RO60/BRWD3/SUZ12/GAS7/PDIA3/UGCG/ZNF148/CCZ1/WASHC4/THAP6/CAMKK2/ZDHHC5/TMED5/MAP3K2/SNX16/SLC44A1/RNPC3/STRN3/USP42/SPPL2A/SECISBP2/PCMTD1/PDAP1/PRPF40A/TTC17/FXR1/ACBD5/MR1/MACROH2A1/TGOLN2/RAB14/FRMD4B/NEMF/EWSR1/SRP19/TMOD3/SPI1/ALDH2/THUMPD3/SLC25A13/KLHL6/YWHAE/COQ2/CDC5L/NBN/LILRA2/DHFR/RSF1/ZFYVE16/SAP30/GLYR1/PTPRC/ERGIC1/HSP90B1/CC…	MMP15
WHITFIELD_CELL_CYCLE_M_G1	WHITFIELD_CELL_CYCLE_M_G1	WHITFIELD_CELL_CYCLE_M_G1	122	-0.445919	-2.16836	1.92282682122579e-08	1.27351856412133e-06	1.03523717721176e-06	3002	tags=38%, list=16%, signal=32%	PPP6R3/LARP7/ZCCHC10/CD24/NUDT4/CTR9/FXR1/SRSF3/CCSAP/GRPEL1/DCP1A/IFIT1/CBX3/JMJD1C/AOC2/CWC15/AOC3/RHEB/PSEN1/ZNFX1/IFIT2/TLE3/NOS1/NUFIP2/YY1/ZNF24/USP6NL/KRAS/PPP2R2A/MORF4L2/HIF1A/PPP2CA/WIPF2/RAD21/PLIN3/KDM5B/CDK7/TOP1/PCF11/C3orf62/MSL1/PLK2/CDC42/DNAJB6/KPNB1/UBE2D3	MMP15
TIEN_INTESTINE_PROBIOTICS_6HR_DN	TIEN_INTESTINE_PROBIOTICS_6HR_DN	TIEN_INTESTINE_PROBIOTICS_6HR_DN	169	-0.399809	-1.97841	2.12805066009994e-08	1.3947598701405e-06	1.13379365761246e-06	2830	tags=33%, list=15%, signal=28%	CTR9/FXR1/NTAN1/TIGAR/ACOT13/SRP19/AREL1/SLC19A2/KIDINS220/AKTIP/EMP2/PUDP/MFSD1/PPM1B/UBE2D1/FNDC3B/GAB2/TTC1/PPP2R5A/SGMS1/NELFE/KIN/PTS/QKI/SGK1/BTG1/SPAST/RAPGEF2/CASC3/GABARAPL1/SRSF5/SEC14L1/HEXB/HAUS4/ADM/N4BP1/RYBP/EAPP/SNW1/CDC42EP3/TSG101/EIF1B/CKAP4/ACTN1/CPPED1/STX3/YPEL5/PSMC1/RBMS1/DNAJB9/BRD8/IL1R2/ETF1/PACSIN2/PICALM	MMP15
BASAKI_YBX1_TARGETS_DN	BASAKI_YBX1_TARGETS_DN	BASAKI_YBX1_TARGETS_DN	381	-0.304761	-1.66204	2.75654029077989e-08	1.78805685665846e-06	1.45350290536077e-06	3671	tags=33%, list=20%, signal=27%	CRIPT/DEPTOR/RAP1GAP/SBF2/LGALS8/H2AC18/ASS1/TTLL3/PDK1/TRIM13/GLRX/C14orf28/IFITM1/CA12/SPRY2/SLC7A11/ZNF207/SLC44A1/FOS/BTN3A2/MKLN1/KDM4B/RDH10/NDRG1/SPP1/GRB7/SLC25A3/SLC40A1/STC1/ZNF226/VAV3/PABPC1/DUSP6/RICTOR/RAB3IP/NBN/HK2/ALDH1A2/RESF1/RSF1/MEIS2/SLC30A1/SEC62/CNTNAP3/IDO1/MAFF/MPZL2/VLDLR/GALNT3/PDS5B/CAT/PARP8/P4HA1/SEZ6L2/PIAS1/TM2D3/BAZ2B/SMCHD1/CPM/ZNF397/UBXN4/RSL1D1/TP53INP1/SPART…	MMP15
CARRILLOREIXACH_MRS3_VS_LOWER_RISK_HEPATOBLASTOMA_DN	CARRILLOREIXACH_MRS3_VS_LOWER_RISK_HEPATOBLASTOMA_DN	CARRILLOREIXACH_MRS3_VS_LOWER_RISK_HEPATOBLASTOMA_DN	159	-0.411619	-2.04058	2.79294992210148e-08	1.79318784794515e-06	1.4576738637477e-06	4179	tags=39%, list=22%, signal=31%	TIMP2/DCN/GPNMB/CYBRD1/FAR1/PMP22/SLIT2/CD200/DMD/PLA2R1/CTSK/MSRB3/GLIPR1/MYOCD/SAMD9L/RBMS3/EPHA3/NR4A3/ZEB2/PDCD1LG2/GNB4/MEF2C/EGR3/LUM/ARHGEF6/SYNPO2/RNF150/ITPRIP/PLXDC2/SSBP2/HACD4/CLEC2B/PPP1R12A/VIM/PCDH7/PTGS2/ZSWIM6/MBOAT1/TM6SF1/MAML2/RASSF2/STK38L/IQGAP1/CSGALNACT2/FCGR2C/IFI16/RHOQ/TLR4/OSBPL1A/CCDC71L/NIBAN1/HECA/MAP3K5/ASAH1/CYRIA/STK17B/RGS2/RAB31/FCGR2A/ZNF438/OSTF1/PDE4B	MMP15
SEIDEN_ONCOGENESIS_BY_MET	SEIDEN_ONCOGENESIS_BY_MET	SEIDEN_ONCOGENESIS_BY_MET	89	-0.49843	-2.28622	2.86970697794857e-08	1.80561963052524e-06	1.46777960061601e-06	2182	tags=31%, list=12%, signal=28%	TMEM123/EREG/PNRC2/CAPZA1/NIPSNAP2/STAT1/CSDE1/P4HA1/SPTLC1/HNRNPA3/TAF1D/CD46/PTEN/PAPOLA/DPM1/SLC38A2/SERP1/ANXA3/YME1L1/C6orf62/EIF5/RIOK3/ACTR3/F2RL1/IFNGR1/SERINC1/GNAI3/HNRNPH2	MMP15
REACTOME_PROGRAMMED_CELL_DEATH	REACTOME_PROGRAMMED_CELL_DEATH	REACTOME_PROGRAMMED_CELL_DEATH	208	-0.368657	-1.86719	2.8472714221472e-08	1.80561963052524e-06	1.46777960061601e-06	3632	tags=38%, list=19%, signal=31%	PSMD1/TJP1/CASP6/DIABLO/SATB1/PSMC4/TNFRSF10B/ROCK1/PSMB8/YWHAH/PSMA4/PSMC5/BIRC2/UBB/LY96/SFN/APAF1/CASP3/PSMB1/HMGB1/CHMP4A/PSMD13/APC/YWHAE/TP53BP2/PSMB11/RIPK3/PDCD6IP/MAPK1/BCL2L11/PSMD7/CTNNB1/KPNA1/STK24/DAPK2/ACIN1/PSME2/YWHAZ/CLSPN/RIPK1/VIM/PSMA7/IL1B/PSME3/PRKCD/PMAIP1/BMX/PSMD4/CHMP2B/IL18/PAK2/CFLAR/CASP8/CARD8/IRF1/TLR4/HMGB2/PPP3R1/PSME1/STAT3/CASP5/PELI1/CHMP4B/PSMD6/H1-2/FAS/FLOT…	MMP15
LINDGREN_BLADDER_CANCER_CLUSTER_2A_DN	LINDGREN_BLADDER_CANCER_CLUSTER_2A_DN	LINDGREN_BLADDER_CANCER_CLUSTER_2A_DN	139	-0.417366	-2.0389	2.98034449916008e-08	1.85666609789259e-06	1.50927503089305e-06	3523	tags=38%, list=19%, signal=31%	GLIPR1/DUSP22/TRPS1/UGCG/RNASE4/IFITM1/ISCA1/IQGAP2/H2BC5/TGOLN2/RAB14/UBQLN1/SET/ALDH2/RNF41/ALCAM/SLC31A2/PSIP1/JADE1/ANXA5/LMO2/DCBLD2/AOC3/PPP6C/SETX/C9orf78/BMP2K/MAP3K20/CELF2/SOCS3/ZFAND5/GNAQ/ACSL4/ISCU/PLAGL1/CD302/LYZ/SGK1/CCN3/GABARAPL1/VCPKMT/PRPF4/FAM200B/TMX4/FAM120AOS/SDCBP/ERP44/DNAJB9/RAD23B/OSER1/RAB21/NFIL3/GNG10	MMP15
FOSTER_TOLERANT_MACROPHAGE_UP	FOSTER_TOLERANT_MACROPHAGE_UP	FOSTER_TOLERANT_MACROPHAGE_UP	162	-0.402643	-2.00466	3.12706281136009e-08	1.91024069991045e-06	1.55282556979036e-06	2547	tags=28%, list=14%, signal=25%	FABP7/PHLPP1/RGS1/PITX1/DNAJC1/SLC31A2/SLX4IP/PIK3AP1/RAB20/XAF1/STAT1/DCBLD2/CLN5/HP/AOAH/TXNRD1/FPR1/NAIP/SGK1/IGSF6/SLC31A1/LRRC4/FGL2/ELL2/CCDC71L/ZFAND3/JAG1/IL1RN/MARCHF5/RIOK3/KPNA4/TREML2/SYK/SLC25A37/HLA-E/FPR2/RNASET2/TANK/BST1/TMCC3/ACSL1/CLEC4E/ETF1/IFRD1/RNF149/SELL	MMP15
CREIGHTON_ENDOCRINE_THERAPY_RESISTANCE_5	CREIGHTON_ENDOCRINE_THERAPY_RESISTANCE_5	CREIGHTON_ENDOCRINE_THERAPY_RESISTANCE_5	470	-0.284133	-1.58095	3.1031785751191e-08	1.91024069991045e-06	1.55282556979036e-06	2989	tags=25%, list=16%, signal=22%	CAPN9/LRPAP1/CPEB2/TACC1/PPFIBP2/ATP6V0D2/GRB10/GABBR2/NUDT4/FOXP1/GAB1/PPP1CB/TBC1D15/CASP3/AREL1/RICTOR/AP1G1/AKTIP/ST3GAL4/WSB2/FZD5/DDAH2/LGALSL/EPAS1/ALCAM/NCAM2/TMF1/RHOA/B3GNT2/ERBB4/RNF144B/GAREM1/COPB2/CTNNB1/MPZL2/RAB20/GALNT3/FAM210B/TMEM45B/INHBB/PLEKHF2/LHFPL2/VSIG10/FAM114A1/PSEN1/CDKL5/IL1R1/TMEM131L/YIPF1/FHIP2A/SPAG1/KREMEN1/TMEM199/TRAFD1/SEC22B/LNX1/CCPG1/CCNYL1/KLF7/LPIN2/ATP6…	MMP15
GABRIELY_MIR21_TARGETS	GABRIELY_MIR21_TARGETS	GABRIELY_MIR21_TARGETS	285	-0.330427	-1.73249	3.47909159507481e-08	2.10485041502026e-06	1.71102288061422e-06	2945	tags=24%, list=16%, signal=20%	TACC1/LIFR/UGGT1/ACBD5/SAMD5/KBTBD7/APAF1/ADGRG2/SERAC1/CPEB3/USP7/APC/TENT5A/ACAP2/CEMIP2/NIPBL/CDC25A/RSF1/YOD1/KLHL15/PLD1/DDX46/DYNC1LI2/AGO4/GAPVD1/ITSN2/SCAF11/FOXN3/RRAGC/RMND5A/UBXN4/FBXO11/GNAQ/FAM217B/ASRGL1/RAB22A/PDCD4/SLC31A1/RP2/TPRG1L/SNX13/LPGAT1/PURB/MEGF9/EXOC8/FBXL5/TRIM38/TGFBR2/TLR4/PARP9/B3GNT5/YME1L1/STAT3/GTF2I/ARID4A/CUL3/TSNAX/PELI1/KLHL8/ZRANB1/PHF20L1/DDX3X/HERPUD2/ACT…	MMP15
SENGUPTA_NASOPHARYNGEAL_CARCINOMA_WITH_LMP1_UP	SENGUPTA_NASOPHARYNGEAL_CARCINOMA_WITH_LMP1_UP	SENGUPTA_NASOPHARYNGEAL_CARCINOMA_WITH_LMP1_UP	384	-0.300949	-1.64503	3.9810761238508e-08	2.38561247345421e-06	1.93925302113194e-06	3476	tags=26%, list=18%, signal=21%	CAPZA2/HSPD1/NETO2/RNASE4/WASHC4/THAP6/SLC7A11/MDM2/WDFY1/SAMD9L/RBMS3/DHX9/SHISA2/RPRD1A/ENPP2/LIFR/TGS1/MTHFD2/FOXP2/ST13/ADGRG2/IFIT1/FABP7/NRXN1/BLVRA/KIT/RGS1/DSC3/CEP295/ESRRG/CDC25A/PKP4/CBX3/ALCAM/PGM5/XKR4/F5/SAP30/GREM1/HSP90B1/RSAD2/HERC5/MOB1A/XAF1/FLRT2/NASP/FNDC3B/SSBP2/BOD1L1/NBPF14/BMP2K/FST/NPAS3/MAP3K20/PTX3/IFIT2/SMCHD1/PKN2/UBXN4/CXCL8/DSC2/PTGS2/CLK4/ZC3H11A/FAM120A/TRIM5/PMA…	MMP15
IKEDA_MIR133_TARGETS_UP	IKEDA_MIR133_TARGETS_UP	IKEDA_MIR133_TARGETS_UP	44	-0.618649	-2.45532	4.05972299772525e-08	2.40979029261201e-06	1.95890705520824e-06	3432	tags=52%, list=18%, signal=43%	GPC6/SNX1/RBMX/NDRG1/APPBP2/SLC6A6/EIF4G3/CYLD/PITPNB/PPP1R12A/CTBP2/ASPH/HIF1A/RBPJ/USP32/PPP2CA/DDX3X/ACTR3/RAP2C/CDC42/DNAJB6/ARPC5/GNAI3	MMP15
MOSERLE_IFNA_RESPONSE	MOSERLE_IFNA_RESPONSE	MOSERLE_IFNA_RESPONSE	30	-0.714947	-2.52096	4.25422257320084e-08	2.50164190939997e-06	2.03357279716507e-06	3339	tags=67%, list=18%, signal=55%	IFITM1/SAMD9L/EPSTI1/IFIT1/MX1/IFIT5/ZC3HAV1/TRIM22/RSAD2/HERC5/STAT1/IFIT2/DDX60L/OASL/IFIH1/GBP1/IFI16/CD274/IFIT3/TNFSF10	MMP15
NIKOLSKY_BREAST_CANCER_8Q23_Q24_AMPLICON	NIKOLSKY_BREAST_CANCER_8Q23_Q24_AMPLICON	NIKOLSKY_BREAST_CANCER_8Q23_Q24_AMPLICON	153	0.489140745404578	1.93790771807637	4.30356436245173e-08	2.50722471930984e-06	2.03811103675955e-06	3106	tags=37%, list=16%, signal=31%	TIGD5/LRRC14/HGH1/THEM6/SLC52A2/GPAA1/PUF60/C8orf82/MROH1/SCRIB/FBXL6/ADGRB1/FAM83H/HSF1/BOP1/LRRC24/CYC1/ZFP41/CPSF1/TONSL/SHARPIN/TSNARE1/GLI4/GFUS/MFSD3/MAF1/PYCR3/PARP10/JRK/ADCK5/PPP1R16A/PLEC/ZNF517/RECQL4/LYNX1/KIFC2/SLC39A4/EPPK1/VPS28/GSDMD/LY6E/TRAPPC9/ZNF707/C8orf33/SCX/RPL8/LYPD2/COMMD5/ZNF696/FOXH1/NUDCD1/GRINA/EEF1D/MTSS1/PKHD1L1/GML	MMP15
AZARE_NEOPLASTIC_TRANSFORMATION_BY_STAT3_UP	AZARE_NEOPLASTIC_TRANSFORMATION_BY_STAT3_UP	AZARE_NEOPLASTIC_TRANSFORMATION_BY_STAT3_UP	122	-0.435959	-2.11992	4.71236168753429e-08	2.72019997596016e-06	2.21123760885844e-06	3794	tags=39%, list=20%, signal=31%	TWF1/GABPB1/CDH11/FOXA2/PTBP3/SFRP1/IFITM1/CA12/PTPRK/DHX9/G3BP2/VNN1/MX1/CALML3/RAB6A/COPA/MAN1A1/GREM1/SPOCK1/MMP3/DCBLD2/SORL1/FST/FLI1/CHP1/PCDH7/PTGS2/G0S2/IFI16/HMGCS1/GPX3/CDV3/WIPF1/TGFBR2/S100A8/JAG1/MCL1/STX16/TGFA/ARHGAP25/SRGN/DDX3X/ARHGDIB/S100A9/RAB5A/PLK2/IL13RA1	MMP15
BROWNE_INTERFERON_RESPONSIVE_GENES	BROWNE_INTERFERON_RESPONSIVE_GENES	BROWNE_INTERFERON_RESPONSIVE_GENES	67	-0.539434	-2.30995	5.05152270069833e-08	2.88947098479944e-06	2.34883720599935e-06	2577	tags=42%, list=14%, signal=36%	MX1/IFIT5/TRIM22/MYD88/UBE2L6/IDO1/RSAD2/XAF1/LMO2/STAT1/IFIT2/STX11/OASL/TDRD7/SAMHD1/GBP1/PLSCR1/THEMIS2/TRIM21/IFIT3/MX2/BAZ1A/CASP1/SP100/NMI/TNFSF10/SP110/GBP2	MMP15
REACTOME_ANTIGEN_PROCESSING_CROSS_PRESENTATION	REACTOME_ANTIGEN_PROCESSING_CROSS_PRESENTATION	REACTOME_ANTIGEN_PROCESSING_CROSS_PRESENTATION	104	-0.462527	-2.18032	5.91165090522804e-08	3.35100067528782e-06	2.72401249393106e-06	3725	tags=43%, list=20%, signal=35%	PSMC6/PSMD1/HLA-B/PDIA3/PSMC4/PSMB8/PSMA4/PSMC5/UBB/LY96/B2M/NCF1/PSMB1/HMGB1/PSMD13/PSMB11/MYD88/PSMD7/STX4/TLR1/CHUK/PSME2/CTSV/PSMA7/TLR6/SEC22B/PSME3/BTK/PSMD4/SEC61A2/TLR2/TLR4/S100A8/NCF4/PSME1/VAMP3/PSMD6/S100A9/PSMC1/HLA-E/FCGR1A/NCF2/CTSS/SNAP23/UBC	MMP15
RUIZ_TNC_TARGETS_UP	RUIZ_TNC_TARGETS_UP	RUIZ_TNC_TARGETS_UP	156	-0.394875	-1.9626	6.0605447591611e-08	3.40472746648586e-06	2.76768674668833e-06	2278	tags=27%, list=12%, signal=24%	GOLGB1/RESF1/MAN1A1/TBXAS1/EYA1/FLRT2/CAT/SSBP2/IL1R1/BAZ2B/CSGALNACT1/UBXN4/LTA4H/ACSL4/IFIH1/C1RL/CTSC/PDCD4/WDR26/BCL6/NBR1/BTG1/CHST15/HERPUD1/WSB1/HBP1/FAM110B/RSRP1/HEY1/EAPP/KDM5B/WASHC2C/GBE1/YPEL5/SLC2A3/PLK2/TNFSF10/BNIP3L/PNRC1/PHF21A/SAT1/GBP2	MMP15
PHONG_TNF_RESPONSE_VIA_P38_COMPLETE	PHONG_TNF_RESPONSE_VIA_P38_COMPLETE	PHONG_TNF_RESPONSE_VIA_P38_COMPLETE	223	-0.352246	-1.8095	6.30237471867246e-08	3.50925148052099e-06	2.85265382003069e-06	3523	tags=37%, list=19%, signal=30%	GLIPR1/HLA-B/MKNK2/MYO10/DERL2/NAV3/CBX4/BCL3/FOS/AFF1/PTPRK/SMURF1/CDK2/STK17A/ZFP69B/NCOA2/NUDT4/FOXC1/EXT1/RGS1/KDM2A/EMP2/DHFR/CDH12/CD82/PNRC2/ACSL3/JADE1/STX4/HHEX/ITSN2/SNX2/TCF20/TCP1/SSBP2/PPP1R12A/BACH1/NR3C1/SEC24D/CSGALNACT1/TUFT1/PTGS2/GOLPH3L/PTPN12/CKLF/PMAIP1/SH3BP5/RAB22A/ADAM17/HMGCR/TMEM97/SVIL/BTG1/TRIM24/YIPF5/RHOQ/FBXL5/ATP2B1/FOXO3/UBR2/GABARAPL1/ACOX1/SPAG9/JAG1/MBP/MCL1/U…	MMP15
KASLER_HDAC7_TARGETS_1_UP	KASLER_HDAC7_TARGETS_1_UP	KASLER_HDAC7_TARGETS_1_UP	192	0.453045818614566	1.84424300684514	7.24539687028734e-08	3.99895062349543e-06	3.25072792176604e-06	3858	tags=42%, list=20%, signal=33%	VARS1/RNF187/FASN/SLC35A4/MIER2/FARSA/GPAA1/DGKZ/HSPBP1/SBF1/PEDS1/CLSTN1/TESK1/FBXL6/MAZ/AP1M1/TGFB1/RITA1/CTU2/TRIM35/SIT1/ASB6/CNNM3/ZAP70/ABHD8/B4GALT3/SGSM3/MRPS2/PIGT/PLA2G6/CD6/UBXN6/CLPTM1/PPP5C/SYVN1/POLDIP2/RAB1B/CUTA/U2AF2/ASB2/C2CD2L/USP19/DAD1/ZNF707/TMUB1/ITGB3/UNC119B/RHOBTB2/HMG20B/HIP1R/NR4A1/GPAT4/GPN2/DAPK3/ANKRD9/PKP3/PDCD1/PEX6/ANKRD23/MFGE8/CHST2/GPR146/DFFB/PIN1/DUSP2/MTSS1…	MMP15
LAIHO_COLORECTAL_CANCER_SERRATED_UP	LAIHO_COLORECTAL_CANCER_SERRATED_UP	LAIHO_COLORECTAL_CANCER_SERRATED_UP	112	-0.448182	-2.10835	7.8071596110101e-08	4.27153463238918e-06	3.4723101647504e-06	3188	tags=36%, list=17%, signal=30%	EMC7/SPG21/EMC3/C5orf15/SRP14/RPL36AL/B2M/NCOA4/SEC62/SELENOT/PLEKHB2/CAPZA1/NOP10/ANXA5/CSNK1A1/ADAM10/RASSF2/IQGAP1/PDLIM5/PSMD4/GBP1/CHMP2B/SVIL/PRKAR1A/MORF4L2/HIF1A/ATP2B1/MFAP1/YME1L1/NPTN/MYL12B/PELI1/SNRK/HNRNPC/VAPA/SDCBP/MBD4/BNIP3L/LCP2/ARPC2	MMP15
LU_EZH2_TARGETS_DN	LU_EZH2_TARGETS_DN	LU_EZH2_TARGETS_DN	382	-0.295268	-1.61617	8.64157497156683e-08	4.68730945871539e-06	3.81029154145583e-06	3373	tags=25%, list=18%, signal=21%	GLRX/ZNF493/CHCHD3/EIF4G2/NLRP8/RPA2/TAB3/OCIAD1/WDFY2/BIRC2/SHISA2/TMEM183A/TACC1/OTX1/CTR9/MOK/APAF1/KPNA2/SEMA3C/BLZF1/SLC44A4/DUSP6/PRDX6/SENP2/TNFSF15/HK2/NIPA2/HBEGF/SEC24B/CRCP/RUFY1/DYNC1LI2/DCP2/MMP3/ZBTB34/PLAU/NBPF10/METTL21A/SULT1A1/TMEM185B/RAB11FIP1/SPTLC1/ZNF14/DENR/NBPF14/IRS2/SEC24D/TMEM154/FHIP2A/CACHD1/NABP1/PTPN12/SLC15A4/ASRGL1/FAM120A/ENTPD4/HMGCR/ASPH/NFKBIZ/FAR2/CREB1/RNAS…	MMP15
HAHTOLA_SEZARY_SYNDROM_UP	HAHTOLA_SEZARY_SYNDROM_UP	HAHTOLA_SEZARY_SYNDROM_UP	99	-0.462764	-2.15115	8.9754332855451e-08	4.82678856689314e-06	3.92367344439619e-06	3613	tags=45%, list=19%, signal=37%	LGALS8/H2AC18/RRM2/MEOX1/GLIPR1/S100P/IMPA2/IL2RA/NTAN1/SMC4/NUSAP1/NBN/GOLGB1/F5/STAT1/NFE2/HP/TLR1/WAPL/SAMSN1/CSGALNACT1/UBXN4/IQGAP1/LIMK2/FAR2/NCF4/IDS/PAPSS1/NIBAN1/RBM25/PGD/H1-2/FAS/CDK7/BAZ1A/TRIB1/TOP1/SLC25A37/GLUL/TNFSF10/SH3GLB1/THOC5/JPT1/CD55/IL10RB	MMP15
REN_ALVEOLAR_RHABDOMYOSARCOMA_DN	REN_ALVEOLAR_RHABDOMYOSARCOMA_DN	REN_ALVEOLAR_RHABDOMYOSARCOMA_DN	407	-0.295223	-1.64243	1.01618641253293e-07	5.41851263360781e-06	4.40468312087201e-06	1795	tags=22%, list=10%, signal=21%	TNFRSF12A/ASAP1/PLEKHB2/RHOA/COPB2/ANXA5/CAT/SNX2/DCBLD2/PLAU/P4HA1/STX7/JAK1/FNDC3B/HSPA13/RRAGC/PTX3/SEC24D/MSN/CLIP1/TPST1/LRRC59/CUL4B/ADAM10/ACSL4/CCPG1/IQGAP1/PTEN/PDLIM5/KLF6/ACTN4/SMURF2/CHMP2B/ATP6AP2/YIPF5/ANXA7/TPM4/ANO10/SERP1/TGFBR2/NANS/GNAI2/ELL2/GABARAPL1/HEXB/IDS/PAPSS1/WLS/ARF4/NPTN/QPCT/APLP2/STX12/SPAG9/VAMP3/VDR/TMEM43/LXN/UBE2A/SKAP2/CMTM6/ACTN1/ACTR2/DRAM1/PRR13/RAC1/CAPZB/…	MMP15
DAZARD_RESPONSE_TO_UV_SCC_UP	DAZARD_RESPONSE_TO_UV_SCC_UP	DAZARD_RESPONSE_TO_UV_SCC_UP	104	-0.456665	-2.15269	1.15397738845568e-07	6.10153422534718e-06	4.95990812074848e-06	3879	tags=41%, list=21%, signal=33%	SSR1/PDIA6/TWF1/SCARB2/HSP90AB1/GADD45A/RRM2/ME2/SDHD/FOS/ALDH7A1/SKP1/B2M/SRSF1/KYAT3/RFC5/SNX3/MYCBP/SLC11A1/YWHAZ/CTCF/CXCL8/IL1B/PTGS2/CXCL2/TOB1/PMAIP1/RTN4/PLSCR1/ATP6AP2/HEXIM1/PRKAR1A/PAPOLA/EIF2S3/ANXA3/ARHGDIB/CXCL1/PGK1/LAMP2/ITM2B/IL13RA1/RALB/UBE2D3	MMP15
LENAOUR_DENDRITIC_CELL_MATURATION_DN	LENAOUR_DENDRITIC_CELL_MATURATION_DN	LENAOUR_DENDRITIC_CELL_MATURATION_DN	130	-0.423434	-2.03598	1.40187145072706e-07	7.28973154378073e-06	5.9257880635779e-06	1796	tags=34%, list=10%, signal=31%	CHI3L1/IER3/H4C3/LHFPL2/PSEN1/TLR1/SLC11A1/SORL1/CLEC2B/SDC2/LTA4H/CXCL8/IL1B/IL6R/ADAM10/PPIF/CXCL2/LST1/PTAFR/LYZ/PLSCR1/SOS2/SERPINA1/FGL2/S100A8/IDS/RAB3GAP1/BTG2/SDF2/DHX8/GLA/ARHGDIB/S100A9/FYB1/NFYC/PLAUR/IL1R2/BST1/GK/FCGR2A/NAMPT/C5AR1/CYTIP/SOD2	MMP15
REACTOME_INTERFERON_SIGNALING	REACTOME_INTERFERON_SIGNALING	REACTOME_INTERFERON_SIGNALING	191	-0.371541	-1.88212	1.39795231063547e-07	7.28973154378073e-06	5.9257880635779e-06	2714	tags=34%, list=14%, signal=29%	B2M/KPNA2/IFIT1/MX1/TRIM8/IFIT5/EIF4A1/IP6K2/IRF9/TRIM6/TRIM22/SEC13/UBE2L6/NUP58/EIF4G3/RSAD2/HERC5/PTPN6/KPNA1/XAF1/PPM1B/STAT1/NUP50/JAK1/PIAS1/EIF4E2/SUMO1/CAMK2G/IFIT2/NUP153/OASL/SOCS3/TRIM34/CAMK2B/TRIM25/ICAM1/PRKCD/TRIM5/SAMHD1/EIF4E3/PTAFR/GBP1/NUP98/TRIM21/RNASEL/IRF1/TRIM38/GBP6/GBP5/TPR/IFNAR2/IFIT3/MX2/KPNA4/IFNGR2/HLA-E/FCGR1A/SP100/IFNGR1/KPNB1/UBC/EIF4A3/IRF2/IFNAR1/GBP2	MMP15
REACTOME_SIGNALING_BY_INTERLEUKINS	REACTOME_SIGNALING_BY_INTERLEUKINS	REACTOME_SIGNALING_BY_INTERLEUKINS	468	-0.277768	-1.55031	1.44825807745892e-07	7.46921296997664e-06	6.07168766037349e-06	2927	tags=27%, list=16%, signal=23%	NFKBIA/HSPA9/RPS6KA5/UBB/LIFR/SKP1/IL2RA/CD86/IL1RAPL1/TBK1/DUSP6/IL2RG/AGER/CASP3/MEF2C/HNRNPDL/PSMB1/HMGB1/NANOG/PSMD13/IFNL3/NOD2/PSMB11/SERPINB2/OPRD1/HNRNPF/STAT6/ITGAX/NFKB2/TRAF6/STAT5B/MYD88/MAPK1/PSMD7/HSP90B1/CAPZA1/STX4/PTPN6/MMP3/STAT1/HNRNPA2B1/TEC/IL27/CSF3R/TCP1/JAK1/IL1R1/OPRM1/CHUK/PSME2/YWHAZ/IL16/IRS2/MSN/GAB2/SOCS3/ALOX5/CXCL8/VIM/PSMA7/IL1B/CSF2RB/IL6R/PTGS2/VEGFA/FPR1/CXCL2/…	MMP15
SPIELMAN_LYMPHOBLAST_EUROPEAN_VS_ASIAN_UP	SPIELMAN_LYMPHOBLAST_EUROPEAN_VS_ASIAN_UP	SPIELMAN_LYMPHOBLAST_EUROPEAN_VS_ASIAN_UP	481	0.368078953724023	1.58300443197606	1.83322010168827e-07	9.37774055270128e-06	7.62312064536011e-06	3581	tags=32%, list=19%, signal=27%	NAGLU/TAF6/POLRMT/TMC6/FARSA/DEAF1/SGTA/WRAP73/DHCR7/GIPC1/PKD1/B4GALT7/TESK1/TEX264/PCK2/HMBS/SMARCD2/PKN1/UCP2/PNPLA6/AP1B1/MBD3/ACY1/CNPPD1/UQCRC1/BCAT2/TP53/HTT/ACOT8/APBA3/STIM1/CDK2AP2/STOML1/MZF1/TADA3/LSS/ATP5F1D/ACOT7/AUP1/MPST/NDUFS8/ACTG1/MUTYH/CHMP1A/B3GAT3/DUS1L/CSK/GFER/ARF5/LSM4/CCDC85B/SPG7/B4GALT2/F8A1/PFN1/HAGH/DVL1/RECQL4/ARHGAP1/AKR1A1/BAX/SCLY/PEX14/ATP5MC2/SF3A2/APEX2/PGLS/I…	MMP15
KEGG_SPLICEOSOME	KEGG_SPLICEOSOME	KEGG_SPLICEOSOME	126	-0.416638	-2.01275	1.87558500502031e-07	9.51708133192563e-06	7.73639010135287e-06	3121	tags=40%, list=17%, signal=34%	SNRNP27/SART1/PQBP1/BCAS2/HSPA1B/PRPF40A/SF3B2/SRSF3/CTNNBL1/DDX42/SRSF1/SRSF2/WBP11/CDC5L/RBM17/MAGOH/HSPA1A/DDX46/PRPF3/CWC15/SF3A3/TRA2A/HNRNPA3/ACIN1/SF3B6/BUD31/PRPF38A/RBM8A/SMNDC1/HSPA6/SF3B1/SRSF5/CDC40/ZMAT2/SRSF4/PRPF4/RBM25/DDX5/DHX8/HNRNPU/ISY1/SNW1/PRPF38B/HNRNPC/CRNKL1/U2AF1/RBM22/HNRNPK/SYF2/EIF4A3/SLU7	MMP15
BLANCO_MELO_HUMAN_PARAINFLUENZA_VIRUS_3_INFECTION_A594_CELLS_DN	BLANCO_MELO_HUMAN_PARAINFLUENZA_VIRUS_3_INFECTION_A594_CELLS_DN	BLANCO_MELO_HUMAN_PARAINFLUENZA_VIRUS_3_INFECTION_A594_CELLS_DN	106	0.522389488938074	1.99027848014252	2.03578360061528e-07	1.02473203320571e-05	8.32999790769654e-06	4911	tags=50%, list=26%, signal=37%	TUBB4A/FCGBP/DBP/CACFD1/CERS4/LLGL2/ZNF219/ZNF837/SLC26A1/NUDT16L1/HSD17B8/SERPINF2/AQP3/HSD17B1/ADM5/HLA-DMA/FOXD2/GPR35/TLX2/ENHO/CEBPA/TJP3/WDR97/RNF208/AMH/DIPK1B/LMNTD2/FBXO2/C6orf226/SELENBP1/MCF2L/PLEKHH3/CDC42BPG/ARHGAP33/CRB3/EPHB3/CHTF18/AKR1C1/HSD17B14/VMO1/A4GALT/BCAM/SERPINA6/C21orf58/RAB26/LGALS4/GAL3ST1/FGFR3/CHST13/CA9/CRYM/MROH6/VASN	MMP15
MARTINELLI_IMMATURE_NEUTROPHIL_DN	MARTINELLI_IMMATURE_NEUTROPHIL_DN	MARTINELLI_IMMATURE_NEUTROPHIL_DN	13	-0.857219	-2.44868	2.10251990220109e-07	1.0499250178293e-05	8.53479048019639e-06	2700	tags=100%, list=14%, signal=86%	ALPL/CSF3R/AOAH/CXCL8/ST6GALNAC2/HCAR3/CXCR1/NCF2/FCGR3B/FCGR2A/CXCR2/SOD2	MMP15
WINZEN_DEGRADED_VIA_KHSRP	WINZEN_DEGRADED_VIA_KHSRP	WINZEN_DEGRADED_VIA_KHSRP	99	-0.451967	-2.10096	2.18191130822139e-07	1.08099101978968e-05	8.78732453099686e-06	3466	tags=39%, list=18%, signal=32%	NR4A2/GPR183/DNAJB5/ZFAND6/PPP1R3C/SPRY2/TMC7/F3/IFIT1/ANKRA2/DUSP6/FRY/MUC13/FMN2/TRIM6/HBEGF/EREG/PTGER4/GREM1/B3GNT2/RNF144B/LMO2/TFAP2C/FST/SDC2/BMP2/IFIT2/CXCL8/PTGS2/CXCL2/STK38L/PMAIP1/NFKBIZ/CPEB4/F11R/JAG1/TGFA/YPEL5/PLAUR	MMP15
MOOTHA_MITOCHONDRIA	MOOTHA_MITOCHONDRIA	MOOTHA_MITOCHONDRIA	446	0.374226477948557	1.6072633675832	2.35103730826984e-07	1.15568177684639e-05	9.39448213888415e-06	4573	tags=34%, list=24%, signal=27%	HPS1/POLRMT/CAD/ADCK2/FARSA/PYGB/SLC25A1/SLC25A22/ABCB8/ALDH4A1/LONP1/FPGS/SHMT2/PCK2/UCP2/TXNRD2/CYC1/MRPL49/FAM3A/MBD3/TUFM/UQCRC1/ACADS/IMP3/BCAT2/TP53/SLC25A23/MRPL4/FIBP/BCL2L1/ATP5F1D/LMF2/BCKDHA/MPST/NDUFS8/MDH2/ATPAF2/MRPS18A/ENDOG/ACO2/PAM16/CRAT/PC/SLC25A10/MRPS2/SPG7/CFAP410/SLC25A11/CLN3/DDX28/ECI1/MRPL12/BAX/ATP5MC2/BAK1/GPX4/CNNM4/PPOX/MRPS12/SLC25A15/TXN2/CYB5R3/FDXR/MRPS34/DHODH/E…	MMP15
SMIRNOV_CIRCULATING_ENDOTHELIOCYTES_IN_CANCER_UP	SMIRNOV_CIRCULATING_ENDOTHELIOCYTES_IN_CANCER_UP	SMIRNOV_CIRCULATING_ENDOTHELIOCYTES_IN_CANCER_UP	159	-0.394354	-1.95499	2.43922681705476e-07	1.18973760720221e-05	9.67132036235747e-06	2513	tags=35%, list=13%, signal=31%	BLVRA/KIT/RGS1/TLR8/NOD2/SERPINB2/ABCA1/ADGRE2/EPAS1/HBEGF/CHI3L1/MCAM/CDA/MAFF/IER3/COL7A1/CD93/PLAU/DAPK2/CREM/ZNF134/GAB2/ALOX5/CXCL8/VEGFA/FPR1/CD58/SLC16A6/CCR1/SMURF2/PFKFB3/TLR2/DSE/B4GALT5/HSPA6/HCK/THBD/ADM/KCNJ15/CSF2RA/KDM5B/IFNGR2/SLC22A4/CXCR1/RRAGD/SLC2A3/SLA/NCF2/BST1/ACSL1/GLUL/IFNGR1/FCGR2A/MPP1/C5AR1/AQP9	MMP15
DER_IFN_BETA_RESPONSE_UP	DER_IFN_BETA_RESPONSE_UP	DER_IFN_BETA_RESPONSE_UP	103	-0.450542	-2.11963	2.50900615118101e-07	1.21435897717161e-05	9.87146630654941e-06	3468	tags=45%, list=18%, signal=37%	DDX21/ADAR/EIF3A/IFITM1/PSMB8/RBMX/CSRP3/ADAM9/EIF2B1/SKP1/CTR9/B2M/IFIT1/MX1/IFIT5/SRSF2/IRF9/TRIM22/HADHB/STAT1/BAG1/ARID3A/IFIT2/OASL/PMAIP1/IQGAP1/GBP1/IFI16/PLSCR1/BTG1/TRIM21/ELF1/CASP8/HIF1A/IRF1/BCLAF1/PSME1/IFIT3/MX2/PPP3CA/HLA-E/PLAUR/NMI/ETS2/SP110/IRF2	MMP15
SCHUETZ_BREAST_CANCER_DUCTAL_INVASIVE_UP	SCHUETZ_BREAST_CANCER_DUCTAL_INVASIVE_UP	SCHUETZ_BREAST_CANCER_DUCTAL_INVASIVE_UP	346	-0.306112	-1.64846	2.69008614460094e-07	1.29206274975795e-05	1.05031165742193e-05	2237	tags=23%, list=12%, signal=20%	NRP1/PLXNC1/MEIS2/TNFAIP6/ANKRD6/TRIM22/LUM/SERPING1/GREM1/PTPRC/CLEC4A/P2RY14/RNASE6/SPOCK1/CRISPLD2/CD93/MMP3/BICC1/LMO2/PLAU/RCBTB2/EVI2B/FOXN3/ENTPD1/CLEC2B/IL1R1/SDC2/SAMSN1/MSN/FLI1/CELF2/ALOX5/HSD17B11/CSF2RB/ACSL4/C1R/TM6SF1/RASSF2/MME/CCR1/PTEN/QKI/GBP1/SGK1/ZEB1/IL18/IFI16/PLCG2/DSE/CLEC7A/HCLS1/GPR65/ST3GAL6/WIPF1/TGFBR2/FGL2/KCNJ2/TLE4/HEY1/SRGN/SKAP2/FAS/MNDA/CASP1/FCGR1A/SLC2A3/PLAU…	MMP15
GRYDER_PAX3FOXO1_TOP_ENHANCERS	GRYDER_PAX3FOXO1_TOP_ENHANCERS	GRYDER_PAX3FOXO1_TOP_ENHANCERS	440	-0.281039	-1.56232	2.7500024852344e-07	1.31083451796173e-05	1.06557113841738e-05	2982	tags=26%, list=16%, signal=22%	LRPAP1/ZEB2/PINX1/ERLIN2/FAM136A/TPX2/GRB10/ZNF330/CTNNBL1/PARN/TGOLN2/PGS1/STIM2/EWSR1/SARS1/FGGY/CLASP1/TENT5A/ZDHHC6/DTD1/CDC5L/TFAP2B/COPA/GPR107/ZIM2/THAP1/ST6GAL2/RBBP8/APBB2/R3HDM2/DCP2/CHD7/STK24/ITSN2/WIPI2/ATP6V1E1/DNTTIP2/SF3A3/SETX/FIP1L1/RNF216/TMEM131L/MED13L/BMERB1/YWHAZ/SDC2/RRAGC/NR3C1/TLE3/SSU72/CELF2/VTI1A/TSC22D2/KREMEN1/RSL1D1/BFAR/ANKRD13A/TXNRD1/LAPTM4A/ADAM10/ERI1/PTPN12/R…	MMP15
TAVOR_CEBPA_TARGETS_UP	TAVOR_CEBPA_TARGETS_UP	TAVOR_CEBPA_TARGETS_UP	49	-0.583021	-2.35017	2.97578800029659e-07	1.40779384194482e-05	1.14438891123396e-05	2114	tags=49%, list=11%, signal=44%	CXCR4/PTPRC/SERTAD2/AKAP12/PTX3/SECTM1/LST1/GBP1/FIG4/BTG1/HCAR3/BTG2/IL1RN/S100A9/TRIB1/KLF5/TANK/ACSL1/RGS2/RAB31/BCL2A1/NFIL3/SOD2/LITAF	MMP15
WELCSH_BRCA1_TARGETS_UP	WELCSH_BRCA1_TARGETS_UP	WELCSH_BRCA1_TARGETS_UP	198	-0.355439	-1.81031	3.06692030092401e-07	1.44007929353835e-05	1.17063360111467e-05	3114	tags=33%, list=17%, signal=28%	ALDH7A1/NAT1/NPC2/ENPP2/EPCAM/TAF11/NKX2-1/IGF2R/SRSF3/H4C14/B2M/MEF2C/MYH10/RAB6A/GPS2/ALCAM/LUM/RAB5B/GALNT3/ANXA5/STAT1/CAT/CSNK1A1/DEK/PPP6C/JAK1/RBM3/TMED2/NR3C1/PPP4C/IQGAP1/CD46/PRKAR1A/YBX3/CREB1/ANXA7/PRCP/NPEPPS/SRSF5/TM9SF2/HEXB/SERINC3/QPCT/GNB1/GTF2I/VAMP3/TSNAX/ZNF267/ARPC1A/TSG101/CCNG2/DDX3X/MAP2K4/TMBIM6/NFYC/HSPA5/SEPHS2/TAF12/PICALM/RAB8A/RAB7A/RAB1A/SERPINB1/RAB2A/UBE2D3	MMP15
RICKMAN_METASTASIS_DN	RICKMAN_METASTASIS_DN	RICKMAN_METASTASIS_DN	253	0.419721091772556	1.74847632384603	3.14687575858674e-07	1.46667720540946e-05	1.19225491703493e-05	3337	tags=37%, list=18%, signal=31%	MIER2/BTBD2/RHOF/CARM1/FARSA/GIPC1/MYO1G/RNH1/DOK2/ALDH16A1/ST6GALNAC4/AGAP3/ADAM15/SH3GLB2/THOP1/RPS6KA4/MPDU1/NAA80/SCAMP2/SLC2A1/SLC27A3/DMTN/MRPL4/BCL2L1/ATP5F1D/TNPO2/ABHD17A/ZAP70/LMF2/PKM/RALGDS/CACTIN/FAM53B/GAS2L1/ENDOG/SH3BGRL3/PCSK7/PRF1/GUK1/NLRC5/FLYWCH1/GTPBP1/SNX33/OGDH/FZR1/DUSP7/BCR/HSD17B1/TBC1D10A/BAP1/DDA1/BAK1/ATG4D/HRAS/GET3/EPPK1/PHLDA3/MAPK12/CDKN1A/IL18BP/POLR2E/AHNAK2/KE…	MMP15
HUTTMANN_B_CLL_POOR_SURVIVAL_UP	HUTTMANN_B_CLL_POOR_SURVIVAL_UP	HUTTMANN_B_CLL_POOR_SURVIVAL_UP	268	0.423071336285271	1.76451734154389	3.24297466880093e-07	1.50035269235996e-05	1.21962956003899e-05	4246	tags=39%, list=23%, signal=30%	NAGLU/TKFC/PATZ1/MAN1B1/SLC25A1/ATP2A3/RNH1/SH3TC1/CHST12/MGAT4B/ST6GALNAC4/SEPTIN9/SH3GLB2/UQCRC1/CXCR3/MRPL4/MAN2C1/ATP5F1D/ZAP70/RFNG/ARHGEF1/MED15/H1-10/PRF1/MAN2B1/C1orf159/ARL4D/OGDH/TM7SF2/FZR1/HPCAL1/ITGAL/COMMD4/SF3A2/PTPRCAP/CD6/PGLS/ROGDI/CLPTM1/POLM/XAB2/ATP6V0C/JUND/CABIN1/CDKN1A/COPE/SGSM2/DCAF15/PARVB/ARHGDIA/LAMA5/MAD1L1/TMEM259/ERCC1/RHOT2/RIN3/GAA/DAPK3/LAG3/CDK10/GYPC/TSPO/RAPG…	MMP15
NEMETH_INFLAMMATORY_RESPONSE_LPS_UP	NEMETH_INFLAMMATORY_RESPONSE_LPS_UP	NEMETH_INFLAMMATORY_RESPONSE_LPS_UP	84	-0.484068	-2.19748	3.28041191193237e-07	1.50659501823931e-05	1.22470391702492e-05	2065	tags=40%, list=11%, signal=36%	SAP30/IER3/STAT1/FCGR2B/PIP5K1B/SLC11A1/CLEC4D/TNIP1/TPST1/TXNRD1/ACSL4/PTGS2/TRIM25/PRKCD/EIF1/HMGCR/IFI16/NFKB1/CFLAR/HCLS1/HCK/WSB1/IL1RN/SRGN/DEGS1/TOP1/APBB1IP/ETF1/GK/IFRD1/ETS2/LCP2/CASP4/SAT1	MMP15
DURCHDEWALD_SKIN_CARCINOGENESIS_DN	DURCHDEWALD_SKIN_CARCINOGENESIS_DN	DURCHDEWALD_SKIN_CARCINOGENESIS_DN	260	-0.325753	-1.69558	3.89786923058031e-07	1.77720240571097e-05	1.44467937386649e-05	2311	tags=26%, list=12%, signal=23%	RANBP9/PLPP6/YOD1/LY6K/CHI3L1/ASAP1/PLD1/GSK3B/MPZL2/MMP3/OGA/FLRT2/CAT/DAPK2/RAB11FIP1/PIP5K1B/PIAS1/MAP3K20/ARID3A/YWHAZ/IRS2/RIPK1/STX11/CLIP1/EAF1/PTGS2/PTPN12/MBOAT1/DIP2B/PMAIP1/SAMHD1/TBL1X/PIK3CB/RAB22A/QKI/KLF6/HMGCS1/PXK/CPEB4/GJB6/TPM4/CCNY/KLF3/BTBD10/ELL2/CDC40/ACOX1/APLP2/RBM25/LRRC57/N4BP1/TMEM43/KDM5B/LXN/GIT2/DDX3X/DCUN1D3/GPAT3/DEDD/FCHSD2/STK3/PLK2/PAK1/MXD1/MAP4K4/UBAP1/NFE2L2…	MMP15
REACTOME_INTERFERON_ALPHA_BETA_SIGNALING	REACTOME_INTERFERON_ALPHA_BETA_SIGNALING	REACTOME_INTERFERON_ALPHA_BETA_SIGNALING	65	-0.525071	-2.23543	4.99998822189952e-07	2.26330402102099e-05	1.83982906249222e-05	3532	tags=49%, list=19%, signal=40%	PTPN1/HLA-B/ADAR/IFITM2/IFITM1/PSMB8/IRF6/IFIT1/MX1/IFIT5/IP6K2/IRF9/RSAD2/PTPN6/KPNA1/XAF1/STAT1/JAK1/IFIT2/OASL/SOCS3/SAMHD1/RNASEL/IRF1/IFNAR2/IFIT3/MX2/HLA-E/KPNB1/IRF2/IFNAR1/GBP2	MMP15
FAELT_B_CLL_WITH_VH3_21_DN	FAELT_B_CLL_WITH_VH3_21_DN	FAELT_B_CLL_WITH_VH3_21_DN	49	-0.574909	-2.31747	5.03910264146761e-07	2.26471670143673e-05	1.84097742367602e-05	1713	tags=39%, list=9%, signal=35%	FCGR2B/PLCL2/TBL1X/TAB2/SERP1/MXI1/RNF13/CTNNA1/SNW1/ASAH1/CCNG2/WASHC2C/CDKN1B/ING1/YWHAB/MKRN1/CALCOCO2/HEBP2/RAB31	MMP15
SEITZ_NEOPLASTIC_TRANSFORMATION_BY_8P_DELETION_UP	SEITZ_NEOPLASTIC_TRANSFORMATION_BY_8P_DELETION_UP	SEITZ_NEOPLASTIC_TRANSFORMATION_BY_8P_DELETION_UP	70	-0.500357	-2.15769	5.22008080861203e-07	2.32941478353098e-05	1.89357018656557e-05	4194	tags=49%, list=22%, signal=38%	ISG20/GPRC5A/SEMA3A/SLIT2/IFI44/BMP4/CCL5/MAPRE2/HPSE/CD24/IFIT1/MX1/ZC3HAV1/TENT5A/CCNE2/PTGER4/IDO1/SPOCK1/HERC5/CRISPLD2/EVI2B/SORL1/IFIT2/OASL/IFIH1/TMEM70/PDLIM5/GBP1/TLR4/CCN3/IFIT3/SORD/MX2/TMEM50A	MMP15
PHONG_TNF_RESPONSE_NOT_VIA_P38	PHONG_TNF_RESPONSE_NOT_VIA_P38	PHONG_TNF_RESPONSE_NOT_VIA_P38	338	-0.301775	-1.59429	5.63028698469362e-07	2.49477223293608e-05	2.02798846987593e-05	2330	tags=24%, list=12%, signal=22%	FZD5/NBN/ABCA1/NFKB2/MEIS2/SLC30A1/NR2F2/PHF11/HSP90B1/WDR48/UVRAG/SERTAD2/HSPA1A/PLAU/CYLD/JAK1/DNAJB1/SSBP2/NAB1/IRS2/RAC2/TNIP1/CUL4B/PPIF/KLF7/CD58/CLK4/DOCK4/ICAM1/PRKCD/SLCO3A1/PDLIM5/G0S2/BMP5/KLF6/GBP1/SGK1/TRIM21/DSE/B4GALT5/NFKB1/MEGF9/TMEM50B/CFLAR/IRF1/RAPGEF2/NIBAN1/DENND5A/SRPK1/IFNAR2/RIPK2/PELI1/RNF19B/DNAJC3/VDR/HEY1/ING3/CDC42EP3/ZNF267/RBM47/SRGN/FLOT1/WTAP/DRAM1/TRIB1/SLC25A37…	MMP15
PRAMOONJAGO_SOX4_TARGETS_UP	PRAMOONJAGO_SOX4_TARGETS_UP	PRAMOONJAGO_SOX4_TARGETS_UP	52	-0.554268	-2.26194	5.89791267699144e-07	2.59508157787623e-05	2.10952945877817e-05	2883	tags=48%, list=15%, signal=41%	NDRG1/GRB10/STC1/TRIM8/RND3/MYD88/CXCR4/MAFF/IER3/IL1B/VEGFA/KDM3A/BTG1/SMNDC1/MXI1/ADM/RIOK3/ZFP36L1/CCNL1/CCNG2/SLC2A3/BTN2A1/RIT1/NFIL3/SOD2	MMP15
TIEN_INTESTINE_PROBIOTICS_2HR_DN	TIEN_INTESTINE_PROBIOTICS_2HR_DN	TIEN_INTESTINE_PROBIOTICS_2HR_DN	89	-0.466549	-2.13998	6.50636913834351e-07	2.84292184850398e-05	2.31099763473765e-05	2261	tags=35%, list=12%, signal=31%	TIAL1/CADM1/RDH11/TCEAL4/TIGAR/RESF1/ZFYVE16/JMJD1C/UBE2D1/CLCN4/FNDC3B/HSPA13/GAB2/PTGS2/QKI/EFCAB2/PRCP/RAPGEF2/GABARAPL1/PPP4R1/PPFIA1/N4BP1/EAPP/CKAP4/BAZ1A/STX3/GOLGA7/RAF1/BRD8/PICALM/MAP4K4	MMP15
LIU_VAV3_PROSTATE_CARCINOGENESIS_UP	LIU_VAV3_PROSTATE_CARCINOGENESIS_UP	LIU_VAV3_PROSTATE_CARCINOGENESIS_UP	85	-0.465654	-2.11873	7.18103671533262e-07	3.11607469054296e-05	2.5330422794774e-05	1080	tags=22%, list=6%, signal=21%	MME/TNFSF13B/TLR2/RNASEL/GPX3/IRF1/TGFBR2/CCN3/MBP/IFIT3/ARHGDIB/CASP1/LILRB3/CTSS/TNFSF10/BCL2A1/SAT1/SERPINB1/GBP2	MMP15
BIOCARTA_RAB_PATHWAY	BIOCARTA_RAB_PATHWAY	BIOCARTA_RAB_PATHWAY	13	-0.842914	-2.40782	7.37745238819671e-07	3.17937879633792e-05	2.58450188567035e-05	922	tags=54%, list=5%, signal=51%	RAB11A/RAB5A/RAB27A/RAB8A/RAB7A/RAB1A/RAB2A	MMP15
BENPORATH_OCT4_TARGETS	BENPORATH_OCT4_TARGETS	BENPORATH_OCT4_TARGETS	288	-0.310597	-1.62702	8.00455870783544e-07	3.42616893807487e-05	2.78511641685445e-05	3658	tags=32%, list=19%, signal=26%	BMP7/ZKSCAN5/SUPT7L/KLHL5/DUSP12/SFRP1/TRPS1/CAPZA2/LRRN1/MAP3K3/SLC44A1/KIFBP/JOSD1/FICD/POU5F1/ENPP2/ZEB2/RDH10/GPC3/IL1RAPL1/LSG1/PDCL/DUSP6/ZHX2/FUS/STMN2/SET/WDR20/NANOG/USP7/ZDHHC6/RESF1/MEIS2/TRIM22/WDFY3/RNF24/NR2F2/CNTNAP3/GADD45G/JADE1/COA8/HHEX/LRAT/ANKRD1/OGA/TCF20/TRA2A/SSBP2/ENTPD1/KATNBL1/BAG5/MTM1/TLE3/ANKHD1/TMEM30A/SGMS1/PLAA/KLF7/ATP6V1G1/PRPF38A/TRIP4/KDM3A/SKIL/IFI16/TRIM24/M…	MMP15
CHIARADONNA_NEOPLASTIC_TRANSFORMATION_CDC25_UP	CHIARADONNA_NEOPLASTIC_TRANSFORMATION_CDC25_UP	CHIARADONNA_NEOPLASTIC_TRANSFORMATION_CDC25_UP	118	-0.417185	-1.98985	8.45542986886116e-07	3.59470031992395e-05	2.92211477473659e-05	3162	tags=31%, list=17%, signal=26%	LPAR1/PDK4/CAPN6/PSPC1/CDO1/SRSF3/HTATSF1/CCNB2/UBE2D2/CHI3L1/HSP90B1/HMGN2/RBM3/TAF1D/IL1R1/BACH1/PTX3/TPST1/PTEN/IFI16/PLSCR1/RAB11A/PPID/SLC38A2/CXCL6/MYL12B/HNRNPU/LXN/TOP1/PCF11/APBB1IP/SEPHS2/LAMP2/CXorf38/IVNS1ABP/CASP4	MMP15
IKEDA_MIR1_TARGETS_UP	IKEDA_MIR1_TARGETS_UP	IKEDA_MIR1_TARGETS_UP	54	-0.550928	-2.27139	9.21809175125914e-07	3.86668221992817e-05	3.14320756627145e-05	4107	tags=54%, list=22%, signal=42%	CLTC/CNN3/PMP22/IGF1/ARCN1/HNRNPR/SMAP1/RRBP1/NCL/TBC1D15/SEC62/CREM/FNDC3B/YWHAZ/RSBN1/ATP6V1A/ARRDC3/PDCD4/ARFIP1/SF3B1/UBE2H/ARF4/JAG1/TPM3/CORO1C/DDX3X/PLK2/HNRNPK/PICALM	MMP15
ZWANG_CLASS_1_TRANSIENTLY_INDUCED_BY_EGF	ZWANG_CLASS_1_TRANSIENTLY_INDUCED_BY_EGF	ZWANG_CLASS_1_TRANSIENTLY_INDUCED_BY_EGF	487	-0.265434	-1.4768	9.16724525843411e-07	3.86668221992817e-05	3.14320756627145e-05	2592	tags=22%, list=14%, signal=19%	DDX55/EXT1/AREG/IFIT5/STK40/RAB6A/MIDN/SLC19A2/ZNF536/ARL8A/SERPINB2/NRP1/FBXL3/PRKAG2/TRAF6/MYD88/EREG/PTGER4/SLC36A2/B3GNT2/AKAP12/HERC3/AGO4/CACNG2/PLAU/TFAP2C/SSBP2/CCNA1/BMP2K/FST/IL1R1/TMEM131L/BACH1/PTX3/IRS2/TUFT1/MGAM/ABHD2/ZFAND5/ANKRD13A/SGMS1/IL6R/COL4A6/PCDH7/VEGFA/NABP1/DOCK5/KLF7/SGTB/PMAIP1/SH3BP5/PDLIM5/USP6NL/ADAM17/ITPRID2/DDX59/KLF6/PNPLA8/GBP1/SGK1/TRIM39/CTBP2/CHD1/SDE2/HSH2…	MMP15
GRAHAM_CML_DIVIDING_VS_NORMAL_QUIESCENT_DN	GRAHAM_CML_DIVIDING_VS_NORMAL_QUIESCENT_DN	GRAHAM_CML_DIVIDING_VS_NORMAL_QUIESCENT_DN	88	-0.467112	-2.1286	9.76280862290373e-07	4.06805244074903e-05	3.30690045999925e-05	2663	tags=34%, list=14%, signal=29%	H2AC6/DUSP6/MLLT3/AREG/TRIM22/PTGER4/PTPRC/MPZL2/ANXA5/CREM/SORL1/CLEC2B/ALOX5/CXCL8/IL1B/CXCL2/HLX/SH3BP5/IFI16/SVIL/CXCL6/IDS/CCNG2/CXCL1/TNFSF10/CD59/SELL/CYTIP/SOD2/GBP2	MMP15
FLECHNER_BIOPSY_KIDNEY_TRANSPLANT_REJECTED_VS_OK_UP	FLECHNER_BIOPSY_KIDNEY_TRANSPLANT_REJECTED_VS_OK_UP	FLECHNER_BIOPSY_KIDNEY_TRANSPLANT_REJECTED_VS_OK_UP	87	-0.465828	-2.13023	1.04855119188317e-06	4.34045006534797e-05	3.52833119207779e-05	2114	tags=46%, list=11%, signal=41%	GLIPR1/CCL5/USP9X/WARS1/IFITM1/PSMB8/TYROBP/SFN/PIM2/CD163/CXCR4/PTPRC/UBE2L6/STAT1/ENTPD1/TMEM131L/AOAH/RAC2/DOCK2/CELF2/RASSF2/LST1/HCLS1/S100A8/PRKCB/FCGR3A/RBMS1/GMFG/FCGR1A/SLA/AIF1/CD53/GLUL/RAB31/UBC/RAB27A/LCP1/LAPTM5/GBP2/IL10RB	MMP15
GROSS_HYPOXIA_VIA_ELK3_ONLY_UP	GROSS_HYPOXIA_VIA_ELK3_ONLY_UP	GROSS_HYPOXIA_VIA_ELK3_ONLY_UP	34	-0.637286	-2.30912	1.05602632500335e-06	4.34282198491574e-05	3.53025931420109e-05	3800	tags=68%, list=20%, signal=54%	SLPI/PPP1R15A/GADD45A/ATF4/SLC7A11/PGM1/RND3/AKAP12/FST/PDLIM5/NAIP/DHRS9/RAPGEF2/CXCL6/HERPUD1/THBD/SPAG9/ADM/EGLN1/CLEC4E/RABGEF1/LCP1/NFIL3	MMP15
BROWNE_HCMV_INFECTION_8HR_UP	BROWNE_HCMV_INFECTION_8HR_UP	BROWNE_HCMV_INFECTION_8HR_UP	100	-0.432045	-2.02699	1.19875605757094e-06	4.86617620273313e-05	3.95569146603545e-05	4588	tags=49%, list=24%, signal=37%	SSX2/FNBP4/IRF4/CCNE1/PLCL1/PLA2G4A/RB1/WNT2/CALM1/CRKL/ISG20/CDR2/MAX/WASL/PAGE1/CBX4/FOS/PROX1/GNS/NR4A3/PIM2/FGF18/TNFAIP6/STAT5B/GRIA1/HSPA1A/SPOCK1/AOC2/GALNT3/NASP/DNAJB1/HSPA13/RSL1D1/ICAM1/SAMHD1/LYZ/GPX3/GNA13/RSRP1/RBBP5/PPFIA1/EIF5/MX2/DDX3X/RAB5A/GK/TNFSF10/DNAJA1/SOD2	MMP15
HORIUCHI_WTAP_TARGETS_UP	HORIUCHI_WTAP_TARGETS_UP	HORIUCHI_WTAP_TARGETS_UP	296	-0.303428	-1.58733	1.19105630450936e-06	4.86617620273313e-05	3.95569146603545e-05	2401	tags=25%, list=13%, signal=22%	ZNF721/IGF2R/TXNIP/SLC40A1/EPSTI1/H2AC6/ITFG1/KDM2A/KLHL6/ABCA1/CREG1/LGALSL/ANKRD6/VPS41/NUDT16/DNASE2/VLDLR/RSAD2/SAR1A/LAMP3/EMCN/FNDC3B/FOXN3/ENTPD1/IL1R1/NR3C1/IFIT2/CXCL2/CD58/ICAM1/IFIH1/FLT1/RAB22A/MYLIP/ENTPD4/CHD2/PPM1D/PRCP/CXCL6/RNF13/KCNJ2/OLAH/APOL1/ARHGAP26/SIPA1L2/QPCT/STX12/JAG1/PELI1/HEY1/IFIT3/ASAH1/ZNF267/FAM200B/TGFA/PCTP/ZFP36L1/CEACAM1/CPPED1/CXCL1/CASP1/SLC2A3/SH3KBP1/CPQ/…	MMP15
MENSE_HYPOXIA_UP	MENSE_HYPOXIA_UP	MENSE_HYPOXIA_UP	97	-0.443027	-2.03952	1.23072288577283e-06	4.96391563928376e-05	4.03514338864385e-05	2295	tags=32%, list=12%, signal=28%	HK2/ERO1A/MAFF/CLK3/P4HA1/ANG/VEGFA/MED6/KLF7/KDM3A/ASPH/PFKFB3/GNA13/RBPJ/MXI1/ELL2/STK4/ADM/EGLN1/RIOK3/CDK19/GBE1/FAM13A/PGK1/SLC2A3/JMJD6/BNIP3L/C4orf3/NAMPT/NFIL3/SOD2	MMP15
GRUETZMANN_PANCREATIC_CANCER_UP	GRUETZMANN_PANCREATIC_CANCER_UP	GRUETZMANN_PANCREATIC_CANCER_UP	357	-0.285439	-1.53667	1.25516351690939e-06	5.03024767413623e-05	4.08906438395087e-05	2201	tags=22%, list=12%, signal=20%	CBX3/TNFAIP6/CXCR4/LUM/RAB5B/SUSD6/PTPRC/RHOA/AKAP12/EIF4G3/LDHA/TUBA1A/ANXA5/PRKDC/STAT1/GDI1/PLAU/CSNK1A1/P4HA1/SORL1/ENTPD1/SUMO1/YWHAZ/MSN/DOCK2/CELF2/ALOX5/TXNRD1/ADAM10/PTGS2/PTPN12/PSME3/IQGAP1/S100A11/CTSC/GBP1/PPIG/SLBP/PLCG2/PAK2/SERPINA1/CFLAR/HMGB2/APLP2/FCGR3A/DHX8/HNRNPU/IL1RN/SRGN/CCNG2/MX2/CDK7/PRR13/TOP1/PGK1/FYB1/PPP3CA/CASP1/KLF5/PLAUR/POLB/TANK/CLIC1/BST1/LAMP2/CD53/GK/PYGL/RA…	MMP15
BHAT_ESR1_TARGETS_NOT_VIA_AKT1_UP	BHAT_ESR1_TARGETS_NOT_VIA_AKT1_UP	BHAT_ESR1_TARGETS_NOT_VIA_AKT1_UP	208	0.432761724359506	1.77548063512262	1.34260670536426e-06	5.34663379123539e-05	4.34625315214186e-05	4463	tags=38%, list=24%, signal=29%	NOL6/MED24/ACSS1/LETM1/RPUSD1/COLGALT1/SRM/AP1B1/MYBBP1A/TMEM104/AXIN1/TRIM47/WFS1/UBIAD1/TRMT61A/PPRC1/CELSR2/PRR5/SLC2A1/ZNF703/FLNB/SLC25A19/FGFRL1/KHK/NCOR2/SLC2A8/XRCC3/E2F2/SOX8/VWF/SMOX/TGIF2/ADCY9/SUSD3/TSEN54/SLC7A5/TJP3/MANEAL/SNAPC4/ARHGEF18/IGFBP4/NCS1/CYP4F22/ASB13/ADAMTSL5/PDZK1/NEIL2/PPARGC1B/WDR46/SLC22A5/CXXC5/GPR68/CHD9/SIN3B/TGM2/NUDCD1/GPRIN1/LRIG1/UST/SULT2B1/IER5L/DOK7/TBKBP…	MMP15
ONDER_CDH1_TARGETS_3_DN	ONDER_CDH1_TARGETS_3_DN	ONDER_CDH1_TARGETS_3_DN	57	-0.543198	-2.24334	1.43064464946266e-06	5.62655506323953e-05	4.57379982137398e-05	2623	tags=33%, list=14%, signal=29%	DUSP6/SCEL/SERPINB2/ADGRE2/HBEGF/FST/MTARC1/HS3ST2/SPAG1/CXCL8/IL1B/DSC2/PTGS2/CXCL2/TGFA/ARHGAP25/CXCL1/IL1R2/SERPINB1	MMP15
WANG_CISPLATIN_RESPONSE_AND_XPC_DN	WANG_CISPLATIN_RESPONSE_AND_XPC_DN	WANG_CISPLATIN_RESPONSE_AND_XPC_DN	217	-0.336344	-1.7212	1.43078323286447e-06	5.62655506323953e-05	4.57379982137398e-05	2349	tags=29%, list=12%, signal=25%	RNF41/EGR3/VEZF1/NRP1/TNFAIP6/SLC31A2/KRBOX4/PHF11/SERPING1/CDA/SUSD6/HERC3/BTN3A1/CLK3/STAT1/UBE2D1/C1D/ATG16L2/IL1R1/RAC2/ZFX/FLI1/ATP6V1C1/TXNRD1/PNN/HLX/CD46/G0S2/AGXT/BCL6/BTG1/YBX3/ELF1/HIF1A/WASHC2A/RNF185/HBP1/CDC40/ZNF33A/DNAJA2/CUL3/ADM/CCNG2/STX6/WTAP/IFNGR2/SDCBP/ZNF143/NT5C2/DEDD/SP100/KLF5/TANK/SEPHS2/SDHB/GLIPR2/MKRN1/IFNGR1/TAF7/UBE2B/CASP4/CHMP1B	MMP15
GAUSSMANN_MLL_AF4_FUSION_TARGETS_A_UP	GAUSSMANN_MLL_AF4_FUSION_TARGETS_A_UP	GAUSSMANN_MLL_AF4_FUSION_TARGETS_A_UP	195	-0.346204	-1.75334	1.50892670220913e-06	5.89699801881979e-05	4.79364161231394e-05	3457	tags=28%, list=18%, signal=23%	PDK1/MAPRE2/NAV3/MYOCD/RBMX/CEACAM7/GLB1L/PLGRKT/BTBD7/MOSPD2/GJB2/TNFAIP8/CHD8/ADGRL4/AKR1B10/APC/EMP2/NRP1/HBEGF/FHDC1/JMJD1C/TRIM9/PRPF3/RPGR/CAMK1D/KAT7/NR3C1/CSGALNACT1/RNF138/LHX9/AKAP17A/FLT1/ARRDC3/RP2/IFI16/SLBP/ST3GAL6/WIPF1/ATP6V1B2/WLS/LYSMD2/GLA/SYAP1/SORD/MANBA/KMT5A/HLA-E/BRD8/SH3KBP1/KIF24/RNF130/GK/RGS2/WAC/LYN	MMP15
REACTOME_PARASITE_INFECTION	REACTOME_PARASITE_INFECTION	REACTOME_PARASITE_INFECTION	59	-0.526967	-2.19882	1.53568232734764e-06	5.96451432325392e-05	4.84852529472527e-05	1155	tags=34%, list=6%, signal=32%	ABI1/BTK/ELMO1/HCK/WIPF1/WIPF2/VAV1/FCGR3A/ARPC1A/ACTR2/RAC1/SYK/ACTR3/CDC42/CRK/LYN/ARPC3/ARPC5/GRB2/ARPC2	MMP15
PUIFFE_INVASION_INHIBITED_BY_ASCITES_DN	PUIFFE_INVASION_INHIBITED_BY_ASCITES_DN	PUIFFE_INVASION_INHIBITED_BY_ASCITES_DN	146	-0.37629	-1.87862	1.58235907138733e-06	6.10810017004238e-05	4.96524554592899e-05	3221	tags=36%, list=17%, signal=30%	ZBED5/EXOSC8/PTPRK/TEX30/ACE2/ZCCHC10/TCEAL4/BCAS2/ORC4/ECHDC1/ZNF330/ZNF226/TNFAIP8/MTMR6/ZNF410/SYNJ1/HNRNPDL/TP53BP2/ACBD3/IRF9/MOB4/BAG1/PLEKHF2/FNDC3B/TAF1D/ANKHD1/CXCL8/STAG1/PTGS2/ATG12/PNN/LAMTOR3/KLF6/CTBP2/ASPH/CHMP2B/N4BP1/HEY1/RYBP/ING3/CDC42EP3/CCNL1/CDK7/TRIB1/NRBF2/RAP2C/SEPHS2/ELOVL5/SH3GLB1/NFYA/IVNS1ABP/NDEL1/SAT1	MMP15
OUELLET_OVARIAN_CANCER_INVASIVE_VS_LMP_UP	OUELLET_OVARIAN_CANCER_INVASIVE_VS_LMP_UP	OUELLET_OVARIAN_CANCER_INVASIVE_VS_LMP_UP	116	-0.410594	-1.94961	1.62974515091559e-06	6.1837088150917e-05	5.0267074534966e-05	2251	tags=30%, list=12%, signal=27%	COPS5/HMGN1/SLC35B1/COPB2/LDHA/PRKDC/NASP/SUMO1/YWHAZ/NUP153/UBXN4/OAT/PRKCD/H2AZ1/PTS/GNAS/PLSCR1/DPM1/TPM4/HERPUD1/CTNNA1/HMGB2/RAD21/ARF4/SRSF4/SRPK1/DDX5/HNRNPU/SDCBP/MAPRE1/RAF1/CBX1/SDHB/NMI/TNFSF10	MMP15
REACTOME_MRNA_SPLICING	REACTOME_MRNA_SPLICING	REACTOME_MRNA_SPLICING	190	-0.349037	-1.76257	1.63142985267836e-06	6.1837088150917e-05	5.0267074534966e-05	3175	tags=43%, list=17%, signal=36%	SRSF7/YBX1/CPSF3/CSTF1/HNRNPM/CPSF2/TRA2B/SRSF9/PABPN1/CSTF2T/SNRNP35/HNRNPR/RBMX/RNPC3/PPIL4/SNRNP27/SART1/PQBP1/DHX9/HNRNPD/BCAS2/PRPF40A/SF3B2/SRSF3/CTNNBL1/GPKOW/DDX42/SRSF1/FUS/SRSF2/WBP11/ZRSR2/CDC5L/HNRNPF/CWC22/POLR2J/RBM17/MAGOH/TFIP11/GTF2F1/DDX46/SNRNP48/PRPF3/CWC15/SRRM1/HNRNPA2B1/SF3A3/HNRNPA3/SF3B6/FIP1L1/WBP4/BUD31/GTF2F2/PRPF38A/RBM8A/PAPOLA/SMNDC1/CASC3/SF3B1/SRSF5/CDC40/SRSF4/PR…	MMP15
MANALO_HYPOXIA_DN	MANALO_HYPOXIA_DN	MANALO_HYPOXIA_DN	288	0.400392019709726	1.67961734284698	1.62159348832817e-06	6.1837088150917e-05	5.0267074534966e-05	4215	tags=31%, list=22%, signal=24%	VARS1/ARMC6/FASN/CAD/H2AX/DHCR7/LETM1/ELK1/MCM5/HMBS/TELO2/SRM/BOP1/SLC1A5/NLE1/GRWD1/MAZ/RRP9/BYSL/UBIAD1/C20orf27/PCYT2/FANCG/LMNB2/SLC5A6/PUS1/PFAS/RITA1/MCM2/POLD2/WDR4/IPO4/NUP188/AMDHD2/SLC25A10/NCLN/SCLY/HMGA1/DHCR24/MRPS12/SLC25A15/TUBG1/SACS/POLR1G/TOR3A/BOLA2/PRMT7/WDR77/SLCO4A1/PWP2/URB2/LRP8/POLR3K/CCNF/NCS1/RUVBL1/RPL39L/WDR74/SH2D1A/NCAPD3/NME1/SEH1L/COA7/NOP16/CHAF1A/POP7/PHB1/CISD…	MMP15
SOGA_COLORECTAL_CANCER_MYC_UP	SOGA_COLORECTAL_CANCER_MYC_UP	SOGA_COLORECTAL_CANCER_MYC_UP	82	0.537959325881264	1.97663861880408	1.65738896085359e-06	6.24448583334777e-05	5.07611280226132e-05	2717	tags=35%, list=14%, signal=30%	SLC4A2/CAD/POLD1/SHMT2/UCKL1/SRM/PFAS/GPI/ADCY3/POLD2/PYCR3/POLR3H/CDK4/DTYMK/B4GALT2/SLC25A19/PYCR2/SLC7A1/SLC25A15/POLR1H/DHODH/ENO1/AHCY/SLC7A5/SLCO4A1/POLR3K/TST/NME1/MECR	MMP15
DAZARD_RESPONSE_TO_UV_SCC_DN	DAZARD_RESPONSE_TO_UV_SCC_DN	DAZARD_RESPONSE_TO_UV_SCC_DN	114	-0.415586	-1.9573	1.7318060508169e-06	6.48602599508328e-05	5.27245964969881e-05	1451	tags=26%, list=8%, signal=24%	BAZ2B/BAG5/PHF3/NUP153/CTCF/KLF7/DYRK1A/HMGCR/CHD1/E2F3/CASP8/RBPJ/RAPGEF2/SHOC2/WSB1/MFAP1/FOXO3/THBD/KAT6A/N4BP1/RYBP/KBTBD2/YTHDF3/JARID2/MCL1/SPOP/BRD8/TLK2/IST1/MARK3	MMP15
DORSAM_HOXA9_TARGETS_UP	DORSAM_HOXA9_TARGETS_UP	DORSAM_HOXA9_TARGETS_UP	35	-0.619455	-2.28484	1.77160691247018e-06	6.59582881258129e-05	5.36171783724236e-05	2696	tags=51%, list=14%, signal=44%	ST13/PKNOX1/CTH/MYB/OSBPL9/HMGN2/AHCYL1/VIM/RNF103/ARL3/DHX8/HNRNPU/CDK7/ETS2/RAB31/ARPC5/SERINC1/GNG10	MMP15
RHEIN_ALL_GLUCOCORTICOID_THERAPY_UP	RHEIN_ALL_GLUCOCORTICOID_THERAPY_UP	RHEIN_ALL_GLUCOCORTICOID_THERAPY_UP	74	-0.480586	-2.10911	1.8122659917231e-06	6.70751624701281e-05	5.45250802091799e-05	3953	tags=49%, list=21%, signal=39%	FOSL2/DDX17/MFN1/NR4A2/GLIPR1/CHPT1/GPR18/GPR183/ZNF165/ANKRD11/LY96/TXNIP/AREG/ABCA1/PTPRC/CREM/CXCL8/G0S2/LYZ/GPR65/GABARAPL1/S100A8/MAP3K8/IDS/PELI1/ASAH1/MNDA/IL1R2/KLHL2/VNN2/RGS2/GLUL/IFNGR1/IL13RA1/CYTIP/CD55	MMP15
DUNNE_TARGETS_OF_AML1_MTG8_FUSION_UP	DUNNE_TARGETS_OF_AML1_MTG8_FUSION_UP	DUNNE_TARGETS_OF_AML1_MTG8_FUSION_UP	52	-0.539652	-2.20229	1.86001745697341e-06	6.84367880406832e-05	5.56319391524207e-05	2114	tags=44%, list=11%, signal=39%	CXCR4/PTGER4/CAT/NFE2/CSF3R/ATG16L2/SAMSN1/IL6R/LST1/CD302/LYZ/BTG1/ALOX5AP/HSPA6/GCA/S100A8/LIN7A/SRGN/PSME3IP1/SLA/OS9/LCP1/LAPTM5	MMP15
REACTOME_FC_EPSILON_RECEPTOR_FCERI_SIGNALING	REACTOME_FC_EPSILON_RECEPTOR_FCERI_SIGNALING	REACTOME_FC_EPSILON_RECEPTOR_FCERI_SIGNALING	131	-0.392969	-1.89492	1.87080857326725e-06	6.84367880406832e-05	5.56319391524207e-05	3357	tags=38%, list=18%, signal=32%	PSMC4/PSMB8/PSMA4/PSMC5/TAB3/FOS/NFKBIA/UBB/SKP1/VAV3/PSMB1/UBE2D2/PSMD13/PSMB11/MS4A2/TRAF6/MAPK1/PSMD7/AHCYL1/UBE2D1/TEC/CHUK/PSME2/GAB2/PSMA7/PSME3/BTK/PIK3CB/PSMD4/KRAS/TAB2/PLCG2/PAK2/NFKB1/PPP3R1/PSME1/VAV1/LAT2/PSMD6/MAP2K4/PSMC1/RAC1/SYK/PPP3CA/PAK1/LYN/UBC/LCP2/GRB2/BCL10	MMP15
SARRIO_EPITHELIAL_MESENCHYMAL_TRANSITION_DN	SARRIO_EPITHELIAL_MESENCHYMAL_TRANSITION_DN	SARRIO_EPITHELIAL_MESENCHYMAL_TRANSITION_DN	141	-0.380897	-1.86515	1.94220665095283e-06	7.06379436288739e-05	5.74212480497705e-05	1299	tags=21%, list=7%, signal=20%	TP53INP1/DSC2/MME/PTEN/KLF6/IFI16/BCL6/BTG1/F11R/S100A8/RSRP1/PSME1/STAT3/MAP3K5/IL1RN/USP15/CXCL1/CAPZB/TUT7/TMEM59/ACSL1/RNF145/RGS2/IFNGR1/BNIP3L/PNRC1/NFIL3/NFE2L2/SAT1/GBP2	MMP15
LU_AGING_BRAIN_DN	LU_AGING_BRAIN_DN	LU_AGING_BRAIN_DN	151	-0.376717	-1.87833	2.04244238732846e-06	7.38565948337395e-05	6.00376742893466e-05	2586	tags=29%, list=14%, signal=25%	SARS1/MEF2C/NRXN1/RAB6A/YWHAE/RANBP9/FKBP1A/MAPK1/SYN2/NAPG/GRIA1/PLEKHB2/ENSA/GRIN2A/UBE2D1/FOXG1/PITPNB/ATP6V1H/SMARCA2/YWHAZ/HSPA13/NAPA/GNAQ/ATP6V1A/AZIN1/PIK3CB/FGF13/TRIM38/CDC40/PPP3R1/PRKCB/RNF19B/ZNF222/CYRIA/DDX3X/MAP2K4/RAB5A/ZBTB18/ITM2B/PAK1/ETS2/CA4/PITPNA/RAB1A	MMP15
DAUER_STAT3_TARGETS_DN	DAUER_STAT3_TARGETS_DN	DAUER_STAT3_TARGETS_DN	47	-0.564476	-2.25451	2.06670250130615e-06	7.39583346923953e-05	6.01203781360372e-05	3339	tags=53%, list=18%, signal=44%	IFITM1/BCL2L13/PDK4/PGRMC2/HSPA1B/IFIT1/MX1/LAP3/TRIM22/HSPA1A/HERC5/LAMP3/STAT1/TRANK1/OASL/TDRD7/IFIH1/TRIM5/TMEM97/HEXIM1/HSPA6/IFIT3/TNFSF10/ST8SIA4/SP110	MMP15
LIANG_SILENCED_BY_METHYLATION_2	LIANG_SILENCED_BY_METHYLATION_2	LIANG_SILENCED_BY_METHYLATION_2	57	-0.538716	-2.22483	2.06876460678029e-06	7.39583346923953e-05	6.01203781360372e-05	4184	tags=49%, list=22%, signal=38%	INHBA/IFI6/IFI44/PI3/SLPI/H2AC18/CCL5/STC1/H2AC6/IFIT1/MX1/AREG/SERPINB2/HBEGF/XAF1/STAT1/IFIT2/PTGS2/CXCL2/ICAM1/CXCL6/THBD/IFIT3/MX2/STX3/SP100/TNFSF10/SOD2	MMP15
SEKI_INFLAMMATORY_RESPONSE_LPS_UP	SEKI_INFLAMMATORY_RESPONSE_LPS_UP	SEKI_INFLAMMATORY_RESPONSE_LPS_UP	76	-0.477131	-2.10891	2.14446013353757e-06	7.5803051461901e-05	6.16199396147785e-05	2342	tags=36%, list=12%, signal=31%	EGR3/CEMIP2/NFKB2/EREG/MAFF/IER3/RSAD2/RAB20/BMP2/STX11/TNIP1/JDP2/ICAM1/ZMYND15/NFKBIZ/TLR2/BTG1/GBP6/CXCL6/RIPK2/CCRL2/FAS/PLK2/PTPRE/CASP4/SOD2/GBP2	MMP15
NOUZOVA_TRETINOIN_AND_H4_ACETYLATION	NOUZOVA_TRETINOIN_AND_H4_ACETYLATION	NOUZOVA_TRETINOIN_AND_H4_ACETYLATION	133	-0.388229	-1.87373	2.13852144049264e-06	7.5803051461901e-05	6.16199396147785e-05	3034	tags=37%, list=16%, signal=31%	EIF3H/LARP7/MIPOL1/ORC4/BLZF1/CWF19L1/THUMPD3/VPS39/IP6K2/GOLGB1/COPS5/ZSCAN9/VPS41/ENSA/SETDB1/CYREN/AP3B1/USP48/DCTN4/SHCBP1/PPP2R3C/RSRC2/NECAP1/RNF20/TXNL1/NELFE/ZNF24/YTHDC1/KDM3A/FGF13/CHMP2B/FBXO38/NUDT5/H2AC20/HCK/WSB1/DPH3/NSRP1/SERINC3/PNISR/ZNF222/CHMP4B/DEDD/SELENOK/CCDC174/THRAP3/CAP1/OS9/CDC123	MMP15
REACTOME_PROCESSING_OF_CAPPED_INTRON_CONTAINING_PRE_MRNA	REACTOME_PROCESSING_OF_CAPPED_INTRON_CONTAINING_PRE_MRNA	REACTOME_PROCESSING_OF_CAPPED_INTRON_CONTAINING_PRE_MRNA	244	-0.317952	-1.65321	2.19628905308002e-06	7.72014006814495e-05	6.27566510374349e-05	3182	tags=34%, list=17%, signal=29%	THOC7/RNPC3/PPIL4/SNRNP27/SART1/PQBP1/DHX9/RAE1/HNRNPD/BCAS2/PRPF40A/SF3B2/SRSF3/CTNNBL1/GPKOW/DDX42/SRSF1/FUS/SRSF2/WBP11/ZRSR2/NXF2B/CDC5L/HNRNPF/NXF2/CWC22/SEC13/POLR2J/RBM17/MAGOH/TFIP11/GTF2F1/NUP58/DDX46/SNRNP48/PRPF3/CWC15/NUP50/SRRM1/HNRNPA2B1/SF3A3/HNRNPA3/SF3B6/FIP1L1/CHTOP/NUP153/WBP4/BUD31/GTF2F2/PRPF38A/ZC3H11A/RBM8A/SLBP/NUP98/PAPOLA/SMNDC1/CASC3/TPR/SF3B1/SRSF5/CDC40/SRSF4/PRPF4/DD…	MMP15
REACTOME_DISEASES_OF_METABOLISM	REACTOME_DISEASES_OF_METABOLISM	REACTOME_DISEASES_OF_METABOLISM	245	0.412125528594403	1.71140983697689	2.29159295390774e-06	8.01039048110415e-05	6.51160828247818e-05	4576	tags=38%, list=24%, signal=29%	NAGLU/CHST14/GYS1/POMGNT1/G6PC3/MAN1B1/ABCA3/SLC37A4/B4GALT7/ALG3/HEXA/B4GAT1/SGSH/B3GALT6/ALG1/ACY1/MPDU1/GPC1/IDUA/LFNG/B3GAT3/MOGS/PC/DAG1/GALT/KHK/CD320/POMC/SPON2/ST3GAL3/ACACA/FDXR/MUC12/OGN/AHCY/APRT/POMT1/HSPG2/MPI/SRD5A3/GALE/DPM2/RFT1/NOTCH3/FDX1/DPAGT1/GAA/DCXR/CSPG4/DOLK/CYP4F22/AMN/ADAMTSL5/GALNT12/AGRN/MUC1/ADAMTSL2/CYP26B1/ALG12/GALK1/CYP27B1/DPM3/GALNS/ADAMTS7/ADAMTS17/ADA/GYS2/TC…	MMP15
PAPASPYRIDONOS_UNSTABLE_ATEROSCLEROTIC_PLAQUE_UP	PAPASPYRIDONOS_UNSTABLE_ATEROSCLEROTIC_PLAQUE_UP	PAPASPYRIDONOS_UNSTABLE_ATEROSCLEROTIC_PLAQUE_UP	53	-0.539646	-2.20893	2.35864938214883e-06	8.19923862567979e-05	6.6651220400472e-05	2623	tags=47%, list=14%, signal=41%	DUSP6/MPEG1/PLA2G7/CD163/CREG1/PLEKHB2/RSAD2/SAMSN1/CSF2RB/CXCL2/SGK1/ATP2B1/F11R/FCGR3A/IFIT3/SRGN/BAZ1A/NPL/RBMS1/RNASET2/CTSS/GLUL/TDP2/SOD2/SAT1	MMP15
ONDER_CDH1_TARGETS_2_DN	ONDER_CDH1_TARGETS_2_DN	ONDER_CDH1_TARGETS_2_DN	463	-0.264515	-1.47781	2.4096146009596e-06	8.3303819061746e-05	6.7717277883532e-05	2375	tags=19%, list=13%, signal=17%	SCEL/KRT14/SERPINB2/DSC3/FZD5/CREG1/ADGRE2/EPAS1/SLC31A2/CD82/KAZN/HBEGF/EREG/SUSD6/IER3/MPZL2/GALNT3/PLAU/CCNA1/SORL1/FST/ADTRP/MAP7/BMP2/MTARC1/CTSV/HS3ST2/SPAG1/CXCL8/ST6GALNAC2/IL1B/DSC2/TRIM34/PCDH7/PTGS2/CXCL2/CAMK2B/ICAM1/IFIH1/LIMK2/SMPDL3B/SNX10/DSCAM/CTSC/G0S2/PTAFR/IL18/TLR2/GALNT14/SERPINA1/PSTPIP2/F11R/ANXA3/MCTP2/S100A8/THBD/PRRG4/IL1RAP/KIZ/QPCT/MBP/KCNJ15/PELI1/VDR/IL1RN/GNAL/TGFA…	MMP15
SCHOEN_NFKB_SIGNALING	SCHOEN_NFKB_SIGNALING	SCHOEN_NFKB_SIGNALING	34	-0.625024	-2.26469	2.55026153825898e-06	8.76844021788278e-05	7.127823304228e-05	4606	tags=59%, list=24%, signal=45%	FN1/IL1A/BIRC3/PMP22/SERPINA3/TNFRSF9/NFKBIA/PTGER4/NUAK2/HHEX/PTX3/TPST1/CXCL8/IL1B/PTGS2/CXCL2/BCL6/JAG1/CDKN1B/CTSS	MMP15
OSWALD_HEMATOPOIETIC_STEM_CELL_IN_COLLAGEN_GEL_UP	OSWALD_HEMATOPOIETIC_STEM_CELL_IN_COLLAGEN_GEL_UP	OSWALD_HEMATOPOIETIC_STEM_CELL_IN_COLLAGEN_GEL_UP	220	-0.328704	-1.68029	2.73663780834666e-06	9.35811146202019e-05	7.6071642510048e-05	3133	tags=29%, list=17%, signal=24%	FOS/PROX1/TAC3/KDM4B/F3/NFKBIA/CTNNBL1/CRISP2/FUS/AREG/HNRNPDL/RGS1/RAB5C/EGR3/SERPINB2/GPS2/PKP4/TNFAIP6/EREG/PTGER4/MAFF/IER3/AHCYL1/SRRM1/RAB11FIP1/SF3A3/BAG5/PTX3/CXCL8/IL1B/FBXO11/PTGS2/CXCL2/ICAM1/KLF6/SGK1/DHRS9/RHOQ/CFLAR/HCAR3/KCNJ2/CCN3/SF3B1/BTG2/IL1RN/CDC42EP3/MCL1/ZFP36L1/TRIB1/CXCL1/PAFAH1B2/TOR1AIP2/TREM1/IL1R2/PLK2/RGS2/KPNB1/ETS2/BCL2A1/NFE2L2/SOD2/PDE4B/H3-3B	MMP15
ICHIBA_GRAFT_VERSUS_HOST_DISEASE_35D_UP	ICHIBA_GRAFT_VERSUS_HOST_DISEASE_35D_UP	ICHIBA_GRAFT_VERSUS_HOST_DISEASE_35D_UP	137	-0.385239	-1.864	3.34270370136179e-06	0.000113688063183613	9.24164852626852e-05	1256	tags=27%, list=7%, signal=25%	TLR6/FPR1/NABP1/IQGAP1/SAMHD1/SNX10/CCR1/S100A11/GLTP/CTSC/LYZ/IFI16/NFKBIZ/GPX3/HCK/FGL2/S100A8/NCF4/LRG1/BTG2/S100A9/STX3/CASP1/FCGR1A/LILRB3/APBB1IP/CLIC1/AIF1/CD53/CTSS/LCP2/NAMPT/BCL2A1/LAPTM5/CYTIP/GBP2/LITAF	MMP15
GROSS_HYPOXIA_VIA_ELK3_AND_HIF1A_UP	GROSS_HYPOXIA_VIA_ELK3_AND_HIF1A_UP	GROSS_HYPOXIA_VIA_ELK3_AND_HIF1A_UP	142	-0.381407	-1.86596	3.50572738855281e-06	0.000118591595315991	9.64025431860673e-05	2334	tags=29%, list=12%, signal=25%	ACAP2/HK2/TRAF6/HBEGF/PTGER4/JMJD1C/SERTAD2/CD93/ANKRD1/CHIC2/P4HA1/APPL2/LHX9/VEGFA/RCOR1/KLF6/SGK1/NFKBIZ/PFKFB3/SPAST/RBPJ/CDC42SE1/MXI1/WSB1/JAG1/CDC42EP3/SRGN/LXN/GBE1/PGK1/GZF1/JMJD6/NEDD9/PLK2/PPP1R3B/MXD1/PNRC1/IL13RA1/CYRIB/BCL10/SAT1	MMP15
BROWNE_HCMV_INFECTION_10HR_UP	BROWNE_HCMV_INFECTION_10HR_UP	BROWNE_HCMV_INFECTION_10HR_UP	97	-0.430431	-1.98153	3.77845494552444e-06	0.000127133895814117	0.000103346538588817	2444	tags=33%, list=13%, signal=29%	ZRSR2/CDC6/MUC7/CCNE2/BCL2L11/SUSD6/NUP58/ZNF473/NKX2-5/CREM/ATP6V1C1/RMND5A/AKAP17A/YY1/PBX2/GBP1/HERPUD1/IL1RAP/RSRP1/DNAJC3/TAF13/SNRK/TOP1/MNDA/ING1/DNAJB9/NCF2/CLP1/RGS2/DNAJB6/PTPRE/GBP2	MMP15
HINATA_NFKB_TARGETS_KERATINOCYTE_UP	HINATA_NFKB_TARGETS_KERATINOCYTE_UP	HINATA_NFKB_TARGETS_KERATINOCYTE_UP	83	-0.461694	-2.08419	4.00623012244134e-06	0.000134080850693622	0.000108993685134056	3122	tags=39%, list=17%, signal=32%	BIRC2/STAT5A/KRT10/NFKBIA/TNFAIP8/RND3/KRT14/SERPINB2/TNFAIP6/PLAU/BMP2/PTX3/TNIP1/CXCL8/VIM/IL1B/VEGFA/ICAM1/GBP1/NFKB1/CFLAR/IRF1/CXCL6/GABARAPL1/IL1RN/XPC/ARHGDIB/RAC1/PNRC1/BCL2A1/SOD2/LITAF	MMP15
AMUNDSON_RESPONSE_TO_ARSENITE	AMUNDSON_RESPONSE_TO_ARSENITE	AMUNDSON_RESPONSE_TO_ARSENITE	212	-0.327054	-1.66496	4.21362562462667e-06	0.000139537539106058	0.000113429401163773	3511	tags=34%, list=19%, signal=28%	WARS1/CLK1/TUBGCP3/PLIN2/DNAJB5/TNFRSF10B/BCL3/H2BC5/EIF2S2/STK17A/TSC1/HSPA9/SCRN3/BCAS2/FXR1/IGF2R/MR1/ST13/EXT1/KDM2A/ACAP2/STAT6/GOLGB1/ITGAX/CTH/TMF1/AHSA1/MAFF/SLC22A1/PDS5B/DNTTIP2/TAOK3/BMP2K/INTS6/CLEC2B/HSPA13/ZFX/ATP6V1C1/ZFAND5/VEGFA/CCPG1/ATP6V1G1/DYRK1A/TBL1X/ZNF24/LAMTOR3/MARS1/ADAM17/CHD2/LYZ/AGXT/KDM6A/CPEB4/FOXO3/UBE2H/GLA/TLE4/CDC42EP3/SRPK2/RBM5/TANK/CARS1/DNAJB6/ETS2/LYN/IRAG…	MMP15
FARMER_BREAST_CANCER_APOCRINE_VS_LUMINAL	FARMER_BREAST_CANCER_APOCRINE_VS_LUMINAL	FARMER_BREAST_CANCER_APOCRINE_VS_LUMINAL	321	-0.290936	-1.55329	4.19257873576517e-06	0.000139537539106058	0.000113429401163773	2571	tags=23%, list=14%, signal=20%	ORM1/IGF1R/ANKLE2/FABP7/MYH10/AKR1B10/KIT/HDGFL3/EGR3/AMACR/VEZF1/TFAP2B/DDAH2/RESF1/ALCAM/ERO1A/ZDHHC17/RNF24/RBBP8/WDR19/PSIP1/ACSL3/VLDLR/SPTLC2/GALNT3/HSD17B4/BAG1/P4HA1/MED13L/CSGALNACT1/OASL/CXCL8/ST6GALNAC2/ABHD2/SGMS1/PCDH7/PPIF/VEGFA/WWC3/PMAIP1/TBL1X/PIK3CB/SLC31A1/HMGCS1/FAR2/NBR1/CHST15/ARL3/NPEPPS/MIA3/WIPF2/MPZL1/S100A8/APLP2/MAP3K5/BTG2/PNISR/ADM/TMX4/S100A9/CTBS/PGK1/CDKN1B/FCHSD2…	MMP15
SESTO_RESPONSE_TO_UV_C1	SESTO_RESPONSE_TO_UV_C1	SESTO_RESPONSE_TO_UV_C1	71	-0.475271	-2.06743	4.28406208006781e-06	0.000140501193808034	0.000114212751482791	2654	tags=41%, list=14%, signal=35%	CNN3/HSP90AA1/VDAC2/ATP1B1/PSMC6/FAM50A/HDAC1/IFIT1/SRSF2/UBE2D2/SERPINB2/SLC31A2/GALNT3/EIF4H/PIAS1/SAFB/UBXN4/SPAG1/TNIP1/PPP2R2A/MFAP1/PPP2CA/ATP6V1B2/TSG101/PSMC1/ETF1/GLUL/NAMPT/SOD2	MMP15
REACTOME_INTERFERON_GAMMA_SIGNALING	REACTOME_INTERFERON_GAMMA_SIGNALING	REACTOME_INTERFERON_GAMMA_SIGNALING	90	-0.427584	-1.96803	4.2873854436018e-06	0.000140501193808034	0.000114212751482791	2236	tags=34%, list=12%, signal=30%	IRF9/TRIM6/TRIM22/PTPN6/STAT1/JAK1/PIAS1/SUMO1/CAMK2G/OASL/SOCS3/TRIM34/CAMK2B/TRIM25/ICAM1/PRKCD/TRIM5/PTAFR/GBP1/TRIM21/IRF1/TRIM38/GBP6/GBP5/IFNGR2/HLA-E/FCGR1A/SP100/IFNGR1/IRF2/GBP2	MMP15
BROWNE_HCMV_INFECTION_12HR_UP	BROWNE_HCMV_INFECTION_12HR_UP	BROWNE_HCMV_INFECTION_12HR_UP	109	-0.413762	-1.94807	5.09515371558475e-06	0.0001661072910801	0.000135027826037776	2791	tags=32%, list=15%, signal=28%	STAM2/PIM2/SRP19/RAB5C/TRAF6/CFDP1/TESK2/XAF1/MTF1/LIN37/WDR82/BMP2/STX11/TLE3/CXCL8/PLSCR1/THEMIS2/TLR2/TRIM21/B4GALT5/AHCTF1/MPHOSPH8/CDC40/ARRB2/RNF19B/C18orf25/POLR2C/MAP3K13/SNRK/MAP2K4/RRAGD/ZBTB18/BTN2A1/GK/IFRD1	MMP15
CASORELLI_ACUTE_PROMYELOCYTIC_LEUKEMIA_UP	CASORELLI_ACUTE_PROMYELOCYTIC_LEUKEMIA_UP	CASORELLI_ACUTE_PROMYELOCYTIC_LEUKEMIA_UP	159	-0.363665	-1.80285	5.26646766926969e-06	0.000170807291623943	0.000138848434101907	2243	tags=38%, list=12%, signal=34%	HGF/NR4A2/H2AC18/GLIPR1/GPR183/GLRX/S100P/SPRY2/SIK3/FOS/TOMM20/NFKBIA/TMEM243/TGOLN2/NLRP1/PDE3B/ADGRE2/ALCAM/WDFY3/SLC31A2/MRPL33/HBEGF/SAP30/SERPING1/FNDC3B/CCNA1/SORL1/MED13L/AGTPBP1/IRS2/ZFAND5/NDE1/ATP6V1G1/PLAGL1/CSGALNACT2/MYLIP/FGF13/KLF6/SMURF2/TLR2/BTG1/HCAR3/DENND5A/JAG1/HAL/ARHGAP25/TRIB1/SIPA1L1/RBMS1/STK17B/TANK/ZBTB18/ABHD3/RGS2/PTPRE/CHST11/ITM2B/NFYA/MAP1LC3B/NFIL3	MMP15
BROWNE_HCMV_INFECTION_16HR_UP	BROWNE_HCMV_INFECTION_16HR_UP	BROWNE_HCMV_INFECTION_16HR_UP	222	-0.319212	-1.63565	5.34536530136331e-06	0.000172477120390656	0.000140205829955867	2315	tags=23%, list=12%, signal=20%	CDC5L/CDC6/WHAMM/CLPX/TMF1/SAP30/PLEKHB2/VLDLR/LAMP3/TESK2/CREM/LIN37/WDR82/CDKL5/BMP2/CTSV/NUP153/NECAP1/RMND5A/VEGFA/MED6/PRKCD/WDR47/PTS/SETD2/GTF2B/USP6NL/CHD1/PLSCR1/GPX3/GNA13/MPHOSPH8/CDC40/PRPF4/PPFIA1/RNF19B/DHX8/TAF13/C18orf25/MAP3K13/CYRIA/CRLF3/SNRK/TTF1/RAF1/RAB5A/ABHD3/GK/PTPRE/IFNGR1/LYN	MMP15
BILBAN_B_CLL_LPL_DN	BILBAN_B_CLL_LPL_DN	BILBAN_B_CLL_LPL_DN	41	-0.59796	-2.33296	6.07938578369306e-06	0.00019516069056631	0.000158645196149112	2489	tags=49%, list=13%, signal=42%	DUSP22/GLRX/FOS/EIF4A1/ACAP2/ARHGEF6/IER3/ARGLU1/SORL1/PMAIP1/FGL2/HMGB2/PNISR/CCNL1/MNDA/MARCKS/MSL1/RGS2/BIN2/SAT1	MMP15
SANA_TNF_SIGNALING_UP	SANA_TNF_SIGNALING_UP	SANA_TNF_SIGNALING_UP	82	-0.443278	-1.98874	6.39850313223267e-06	0.000204362343695472	0.000166125176166276	1327	tags=27%, list=7%, signal=25%	TNIP1/CXCL8/HSD17B11/CXCL2/ICAM1/IFIH1/SAMHD1/PDGFRL/GBP1/TLR2/CXCL6/APOL1/SPAG9/RIPK2/FTH1/MX2/DRAM1/CASP1/HLA-E/DNAJA1/SOD2/SAT1	MMP15
NELSON_RESPONSE_TO_ANDROGEN_UP	NELSON_RESPONSE_TO_ANDROGEN_UP	NELSON_RESPONSE_TO_ANDROGEN_UP	82	-0.442888	-1.98699	6.60002668896048e-06	0.000209734181449189	0.000170491917499516	3376	tags=39%, list=18%, signal=32%	CAMKK2/IQGAP2/FKBP5/PHYH/LIFR/NDRG1/APPBP2/B2M/TNFAIP8/SRP19/NKX3-1/ACSL3/AKAP12/HERC3/PIAS1/SEC24D/ABHD2/PDLIM5/SGK1/HMGCS1/CPD/STEAP4/SLC38A2/ELL2/SMS/SORD/ACTN1/VAPA/DNAJB9/ELOVL5/IDI1/SAT1	MMP15
RUTELLA_RESPONSE_TO_HGF_VS_CSF2RB_AND_IL4_DN	RUTELLA_RESPONSE_TO_HGF_VS_CSF2RB_AND_IL4_DN	RUTELLA_RESPONSE_TO_HGF_VS_CSF2RB_AND_IL4_DN	245	-0.306261	-1.59509	7.37295893030718e-06	0.00023311888235926	0.000189501229528498	2114	tags=24%, list=11%, signal=22%	CXCR4/ACSL3/ARHGEF6/ENSA/SPOCK1/LAMP3/MOB1A/RAB11FIP1/JAK1/CEP83/ARGLU1/SORL1/IL1R1/TMEM131L/MED13L/PPP1R12A/CELF2/TXN/RNF138/ZFAND5/NDE1/CD58/TMEM97/BTG1/CFLAR/ST3GAL6/HERPUD1/TFG/CCNI/NIBAN1/RAB3GAP1/JAG1/CSF2RA/PELI1/N4BP1/VDR/MCL1/SMS/CCNL1/CCNG2/MARCKS/STK17B/FCHSD2/IL1R2/ZNF274/DAPP1/F2RL1/RGS2/DNAJB6/DYNC1LI1/HEBP2/SYF2/IL13RA1/NARF/CD59/MAP4K4/LMNB1/ANP32A/LITAF	MMP15
ZHOU_INFLAMMATORY_RESPONSE_LIVE_UP	ZHOU_INFLAMMATORY_RESPONSE_LIVE_UP	ZHOU_INFLAMMATORY_RESPONSE_LIVE_UP	413	-0.266147	-1.48683	7.5425935397507e-06	0.000237289992760557	0.00019289190531394	2965	tags=26%, list=16%, signal=22%	F3/NR4A3/ZEB2/CFAP65/NFKBIA/LIFR/NDRG1/GPC3/HSPA1B/C5orf47/FOXP2/SNN/CYB5D1/DDX42/AGBL1/ANKLE2/ZCWPW1/RND3/FRY/SERPINB2/MYOG/NBN/TFAP2B/TNFSF15/ABCA1/NFKB2/PNLIP/RCN3/ZFYVE16/ALCAM/GPR84/NKX3-1/PGM5/EREG/RASGEF1B/DMRTC2/MAFF/IER3/RNF144B/GRIN2A/GSK3B/AKAP12/HSPA1A/CA8/MAK/MTF1/EPB41/ITPRIP/TP53INP2/FNDC3B/SNTG1/NFKBID/REM2/IL1R1/PTX3/ANKHD1/MIER1/TNIP1/IL1B/PTGS2/VEGFA/CXCL2/ICAM1/PRKCD/SLCO3A1/L…	MMP15
REACTOME_INTERLEUKIN_10_SIGNALING	REACTOME_INTERLEUKIN_10_SIGNALING	REACTOME_INTERLEUKIN_10_SIGNALING	45	-0.538111	-2.13273	7.69008586016516e-06	0.000240726468816713	0.000195685400338008	1622	tags=36%, list=9%, signal=33%	JAK1/IL1R1/CXCL8/IL1B/PTGS2/FPR1/CXCL2/ICAM1/CCR1/PTAFR/IL18/STAT3/IL1RN/CXCL1/IL1R2/IL10RB	MMP15
REACTOME_METABOLISM_OF_CARBOHYDRATES	REACTOME_METABOLISM_OF_CARBOHYDRATES	REACTOME_METABOLISM_OF_CARBOHYDRATES	291	0.3815980457685	1.60377771069497	8.91904519269433e-06	0.000277815011645707	0.000225834500215226	2870	tags=29%, list=15%, signal=25%	NAGLU/TKFC/CHST14/PPP2R1A/GYS1/NUP210/G6PC3/PYGB/SLC35B2/SLC25A1/SLC37A4/B4GALT7/HEXA/PCK2/CHPF/B4GAT1/PFKL/SGSH/B3GALT6/CHST12/HYAL3/GPC1/ST6GALNAC6/SLC2A1/XYLT2/GPI/MAN2C1/IDUA/PKM/POM121/MDH2/NUP188/B4GALT3/SLC26A1/B3GAT3/PC/SLC25A10/MAN2B1/AAAS/B4GALT2/SLC25A11/GALT/KHK/HAS3/POM121C/AKR1A1/B3GALT4/PGLS/CHPF2/SHPK/GLYCTK/ST3GAL3/OGN/PRKACB/ENO1/B3GAT1/PGP/ENO2/NDST2/HSPG2/B4GALT6/GALE/CRYL1/HY…	MMP15
WIELAND_UP_BY_HBV_INFECTION	WIELAND_UP_BY_HBV_INFECTION	WIELAND_UP_BY_HBV_INFECTION	99	-0.408654	-1.89962	1.06497482674721e-05	0.000328471647543796	0.000267013038346991	2168	tags=29%, list=12%, signal=26%	TRIM22/CXCR4/UBE2L6/RAB20/STAT1/PSME2/RAC2/CTSC/LYZ/GBP1/IGSF6/IFI16/THEMIS2/FGL2/PSME1/SRGN/ARHGDIB/DRAM1/HLA-E/FCGR1A/RNASET2/CD53/PPT1/RAB31/RAB27A/SP110/LAPTM5/SOD2/GBP2	MMP15
REACTOME_CLASS_I_MHC_MEDIATED_ANTIGEN_PROCESSING_PRESENTATION	REACTOME_CLASS_I_MHC_MEDIATED_ANTIGEN_PROCESSING_PRESENTATION	REACTOME_CLASS_I_MHC_MEDIATED_ANTIGEN_PROCESSING_PRESENTATION	377	-0.274626	-1.48966	1.0601221925351e-05	0.000328471647543796	0.000267013038346991	2532	tags=25%, list=13%, signal=22%	AREL1/PSMB1/ITCH/HMGB1/ANAPC13/UBE2D2/PSMD13/UBE2Q1/PSMB11/RNF41/FBXL3/ATG7/MYD88/SEC13/PSMD7/SEC24B/CUL2/UBE2L6/UBE2F/RNF144B/STX4/HERC3/HERC5/ASB15/TRIM9/FBXL7/UBE2D1/HERC4/UBA3/RNF111/TLR1/CHUK/PSME2/CTSV/SEC24D/DTX3L/SOCS3/PSMA7/FBXO11/RNF138/FBXO9/PJA2/TLR6/SEC22B/LNX1/ASB7/FBXL13/PSME3/BTK/HECW2/UBE2W/MYLIP/PSMD4/SEC61A2/TRIM39/SMURF2/TLR2/TRIM21/RNF114/FBXL5/FBXW7/NPEPPS/WSB1/TLR4/UBR2/S10…	MMP15
WP_GLUCOCORTICOID_RECEPTOR_PATHWAY	WP_GLUCOCORTICOID_RECEPTOR_PATHWAY	WP_GLUCOCORTICOID_RECEPTOR_PATHWAY	70	-0.461876	-1.99175	1.09461589763395e-05	0.000335966986727456	0.000273105963882074	3333	tags=37%, list=18%, signal=31%	NAV3/S100P/SPINK13/BIRC2/POU5F1/SLC19A2/NFKB2/ARL5B/SERTAD2/ANKRD1/NR3C1/MGAM/ABHD2/PTGS2/FGD4/CPEB4/ALOX5AP/B3GNT5/THBD/PRRG4/SEC14L1/CDC42EP3/SRGN/PLK2/RGS2/PDE4B	MMP15
SWEET_LUNG_CANCER_KRAS_UP	SWEET_LUNG_CANCER_KRAS_UP	SWEET_LUNG_CANCER_KRAS_UP	469	-0.255239	-1.42562	1.11313110109401e-05	0.000339991305246773	0.00027637731324557	3058	tags=26%, list=16%, signal=23%	PGLYRP1/BEX4/RDH11/SPG21/SIRPA/ACE2/HDC/NPC2/GNS/F3/MYH7/TGFBI/RRBP1/EPCAM/NAGK/HSPA9/CCDC186/TYROBP/SPP1/HSPA1B/NCL/NUDT4/ZDHHC3/GJB2/TGOLN2/ST13/PRELID1/EPHA7/KLHDC2/PABPC1/COL18A1/DUSP6/TM2D2/MPEG1/PLA2G7/AREG/LAP3/ROS1/ACADL/GOLM1/ST3GAL4/ZDHHC6/HK2/FMR1/ITGAX/HMGN1/CD68/MAPK1/MAN1A1/CHI3L1/HDLBP/CA8/HMGB3/HHEX/LDHA/GALNT3/FCGR2B/INHBB/PIP5K1B/ITGA8/PSEN1/TAOK3/ARGLU1/ENTPD1/ATP6V1C1/TMEM30A/…	MMP15
TONKS_TARGETS_OF_RUNX1_RUNX1T1_FUSION_HSC_UP	TONKS_TARGETS_OF_RUNX1_RUNX1T1_FUSION_HSC_UP	TONKS_TARGETS_OF_RUNX1_RUNX1T1_FUSION_HSC_UP	179	-0.340254	-1.71158	1.12647507396747e-05	0.000342404887217552	0.000278339302537907	2973	tags=27%, list=16%, signal=23%	UBL3/RPS6KA5/FXR1/TXNIP/NLRP1/DUSP6/RGS1/SERPINB2/ALDH1A2/DDAH2/LILRA2/IRF9/NFKB2/ZFYVE16/ZDHHC17/TUBA1A/TCN1/CREM/CLEC2B/SAMSN1/CXCL8/TRIM5/PDLIM5/KLF6/PDCD4/BBIP1/IFI16/FAR2/PRKAR1A/MXI1/TGFBR2/WSB1/HBP1/RSRP1/CDC42EP3/CCNG2/STX6/CEACAM1/DRAM1/SLC2A3/NEDD9/F2RL1/RGS2/BNIP3L/PNRC1/IL13RA1/RIPOR2/PDE4B/GBP2	MMP15
HALMOS_CEBPA_TARGETS_UP	HALMOS_CEBPA_TARGETS_UP	HALMOS_CEBPA_TARGETS_UP	48	-0.534689	-2.15674	1.14026889807933e-05	0.000343280952474408	0.000279051451814024	3615	tags=54%, list=19%, signal=44%	FOXA2/PLIN2/UGCG/GLRX/TNFAIP8/SEMA3C/APOC4/SLC30A1/WAS/BMP2K/IL1R1/BMP2/PTX3/CXCL8/PTGS2/CXCL2/BTG1/MEGF9/HCAR3/CKAP4/FAS/KLF5/RGS2/ETS2/RAB27A/NFIL3	MMP15
LU_IL4_SIGNALING	LU_IL4_SIGNALING	LU_IL4_SIGNALING	91	-0.426127	-1.96107	1.13700797313369e-05	0.000343280952474408	0.000279051451814024	1624	tags=27%, list=9%, signal=25%	PPP6C/MRPS15/SMARCA2/SAMSN1/PKN2/SPAG1/ALOX5/APPL2/HLX/PMAIP1/GNAS/NFKBIZ/BCL6/CFLAR/FGL2/PPP2CA/STK4/MAP3K5/PHF20L1/CMTM6/SLA/NCF2/ARPC5/SELL/NFIL3	MMP15
WONG_MITOCHONDRIA_GENE_MODULE	WONG_MITOCHONDRIA_GENE_MODULE	WONG_MITOCHONDRIA_GENE_MODULE	217	0.41081191358976	1.68859	1.20514701799012e-05	0.000361085001771136	0.000293524278717494	4622	tags=36%, list=25%, signal=28%	SLC25A1/SLC25A22/SLC25A39/LONP1/PCK2/BOP1/CYC1/MRPL49/TUFM/FIBP/NDUFS8/COX7A2L/GATD3/MRPS18A/ATP6V1F/CRAT/SLC25A19/ECI1/MRPL12/ATP5MC2/ATP6AP1/GPX4/FDXR/SLC9A5/CLPP/GCDH/COX8A/NDUFA4/GSTZ1/ATP5MC1/IDH2/NT5M/ABCB6/ATP5MC3/UNG/TSPO/NDUFV1/TIMM13/NME4/NDUFS5/COX6A1/TIMM17B/COX7A2/HSD17B10/CPT1A/NDUFA8/COX7A1/NDUFA5/SCO2/NDUFA9/NDUFA7/MRPL42/ATP5F1C/ATP8A1/HAX1/MRPL36/NDUFB2/TOMM40/CRYZ/MRPS33/NQO1/M…	MMP15
JINESH_BLEBBISHIELD_TRANSFORMED_STEM_CELL_SPHERES_UP	JINESH_BLEBBISHIELD_TRANSFORMED_STEM_CELL_SPHERES_UP	JINESH_BLEBBISHIELD_TRANSFORMED_STEM_CELL_SPHERES_UP	167	-0.351982	-1.74208	1.21711953905333e-05	0.000362943892877892	0.000295035362447499	1917	tags=32%, list=10%, signal=29%	RAP1GAP/KLHL5/ASS1/WARS1/SMIM14/B4GALT4/SERPINB8/SLC7A11/SHISA2/SPP1/HSPA1B/TXNIP/SLC40A1/PPP1CB/MX1/AKR1B10/MFSD1/HSPA1A/LAMP3/WIPI2/NSD3/JAK1/SRXN1/TXN/ABHD2/TXNRD1/PCDH7/CCPG1/ICA1/AZIN1/RAB22A/KLF6/APOBEC3B/KRT23/MORF4L2/DHRS9/NIBAN1/PGD/FTH1/LXN/APOL2/CCDC28A/S100A9/IFNGR2/FYB1/GPAT3/ABHD3/F2RL1/GK/RNF145/RNF141/CHMP1B/SOD2	MMP15
GRAHAM_NORMAL_QUIESCENT_VS_NORMAL_DIVIDING_UP	GRAHAM_NORMAL_QUIESCENT_VS_NORMAL_DIVIDING_UP	GRAHAM_NORMAL_QUIESCENT_VS_NORMAL_DIVIDING_UP	61	-0.497673	-2.08756	1.2589632475139e-05	0.00037365079025271	0.000303738948345086	4404	tags=56%, list=23%, signal=43%	ALDH1A1/H2BC21/INHBA/CCL19/OPTN/FNBP1/DDX17/IL18R1/NR4A2/H2AC18/GLIPR1/VNN1/FXR1/H2AC6/MLLT3/AREG/PTPRC/MAFF/MPZL2/CREM/ALOX5/IL1B/PTGS2/CXCL2/HLX/SVIL/CXCL6/NIBAN1/FTH1/CXCL1/TNFSF10/CYTIP/SOD2/GBP2	MMP15
FLECHNER_PBL_KIDNEY_TRANSPLANT_OK_VS_DONOR_DN	FLECHNER_PBL_KIDNEY_TRANSPLANT_OK_VS_DONOR_DN	FLECHNER_PBL_KIDNEY_TRANSPLANT_OK_VS_DONOR_DN	39	-0.577323	-2.19004	1.3131887582206e-05	0.000387914726137277	0.000315334033911237	2441	tags=54%, list=13%, signal=47%	USP7/MKNK1/ANXA5/TRAF3IP3/ITSN2/FLI1/IL1B/PTPN12/ATP6V1G1/RAB11A/MAPK14/PPP1R10/BCLAF1/DDX5/CDC42EP3/ARFGAP3/SLC2A3/CD53/DNAJB6/NFYA/LYN	MMP15
UDAYAKUMAR_MED1_TARGETS_DN	UDAYAKUMAR_MED1_TARGETS_DN	UDAYAKUMAR_MED1_TARGETS_DN	237	-0.307109	-1.60671	1.32818970154363e-05	0.000390512598229558	0.000317445831765888	2033	tags=24%, list=11%, signal=22%	CDA/HSPBAP1/FAM13B/FAM53C/OGA/CREM/RCBTB2/SFSWAP/HNRNPA3/INTS6/CLEC2B/PPP1R12A/TLE3/CPM/TUFT1/OTULINL/TRAFD1/FEM1C/PCDH7/PNN/DYRK1A/PTEN/ADAM17/SEC61A2/KDM3A/GNAS/SAP30L/BTG1/PPM1D/RNF13/GABARAPL1/HBP1/RSRP1/VCPKMT/RAB3GAP1/SPAG9/ADM/HEY1/RYBP/REPS2/LXN/RIOK3/H1-2/FAS/PTTG1IP/TRIB1/PPP3CA/DNAJB9/SLC2A3/ABHD3/PLK2/RGS2/DNAJB6/IFRD1/ETS2/MAP1LC3B/SAT1	MMP15
DELPUECH_FOXO3_TARGETS_UP	DELPUECH_FOXO3_TARGETS_UP	DELPUECH_FOXO3_TARGETS_UP	65	-0.481817	-2.05128	1.3499707320338e-05	0.000395070504463101	0.000321150932041725	2872	tags=45%, list=15%, signal=38%	TIMP2/MAX/DAPK1/PIK3CA/SMPDL3A/SERPINB8/S100P/GRB7/TNFAIP8/SEMA3C/DUSP6/IGF1R/SLC31A2/SPAG1/BCL6/PLCG2/MXI1/UBE2H/GTF2I/MAP3K5/TGFA/CCNG2/KLF5/PLAUR/KIAA0040/MXD1/CD59/CD55/SAT1	MMP15
DAZARD_UV_RESPONSE_CLUSTER_G6	DAZARD_UV_RESPONSE_CLUSTER_G6	DAZARD_UV_RESPONSE_CLUSTER_G6	145	-0.360828	-1.78965	1.47642226175403e-05	0.00043007633661835	0.000349607006328598	3477	tags=31%, list=18%, signal=25%	TUBGCP3/CNOT2/NAV3/MARCHF6/BIRC2/UBL3/LARP7/APPBP2/CCNB2/ZHX2/SMC4/PHLPP1/CLASP1/PUDP/ZNF638/PAFAH1B1/VLDLR/SSBP2/WAPL/PPP1R12A/PHF3/LSM14A/KLF7/DOCK4/QKI/CTBP2/SLBP/NFKB1/MEGF9/CASP8/RBPJ/ATP2B1/SHOC2/RNF13/FOXO3/SP3/POLD3/KAT6A/MAP3K5/TLE4/JARID2/SPOP/BAZ1A/MBD2/TLK2	MMP15
CHARAFE_BREAST_CANCER_LUMINAL_VS_MESENCHYMAL_DN	CHARAFE_BREAST_CANCER_LUMINAL_VS_MESENCHYMAL_DN	CHARAFE_BREAST_CANCER_LUMINAL_VS_MESENCHYMAL_DN	458	-0.253974	-1.4066	1.52454860844663e-05	0.000442048840753281	0.000359339397935589	1946	tags=17%, list=10%, signal=15%	PAFAH1B1/AKAP12/RFLNB/CKAP2L/BICC1/ANXA5/FLRT2/NOL7/DCBLD2/PLAU/ITPRIP/BICD2/FST/NAB1/BACH1/PTX3/NR3C1/MSN/FLI1/SOCS3/VIM/HSD17B11/CUL4B/PTGS2/CXCL2/MAML2/SGTB/ITPRID2/CTSC/G0S2/QKI/SGK1/UBLCP1/RTN4/ZEB1/IFI16/DSE/ST3GAL6/WIPF1/TGFBR2/B3GNT5/WLS/DENND5A/PPP4R1/SPAG9/JAG1/IKBIP/FAM200B/SRGN/FAS/CORO1C/ACTN1/ACTR2/IFNGR2/SDCBP/SLC25A37/CASP1/MAPRE1/ANTXR2/TBC1D1/SH3KBP1/GLIPR2/CHSY1/RNF145/RGS2/SH3…	MMP15
CHUNG_BLISTER_CYTOTOXICITY_UP	CHUNG_BLISTER_CYTOTOXICITY_UP	CHUNG_BLISTER_CYTOTOXICITY_UP	133	0.451957109652453	1.77650747249202	1.78257081350171e-05	0.000514492456814347	0.000418228468508199	4621	tags=42%, list=25%, signal=32%	ILVBL/CD81/SLC35B2/NUDCD3/CLPTM1L/MCM5/PCK2/MICALL1/IRAK1/CHID1/ACP5/RTL6/AMBRA1/PDE4A/AKR1A1/MIF4GD/ASMTL/TMED9/MDC1/CDKN1A/SNAP47/IGFLR1/ANAPC11/BOLA2/GNA15/GCHFR/HCFC1R1/MT1F/N4BP2/TPI1/SLAMF8/PSMB2/C1QC/USP11/HCST/MRPL57/GPR137B/GALNT2/CD8B/NUP37/GGA2/MRPS24/ATF5/WDR54/MYO7A/KLRC1/CRIP1/TUBB4B/CENPX/ATOX1/CCR5/TCF12/PGAP1/DDB2/SLC11A2/MED27	MMP15
DACOSTA_UV_RESPONSE_VIA_ERCC3_UP	DACOSTA_UV_RESPONSE_VIA_ERCC3_UP	DACOSTA_UV_RESPONSE_VIA_ERCC3_UP	311	0.369677064730091	1.55872863909878	1.92630397555152e-05	0.000553438566857085	0.000449887575929096	3192	tags=33%, list=17%, signal=28%	FLNA/ERCC2/ABHD14A/BTBD2/CCND3/TMEM109/SMPD1/NCDN/SHMT2/MCM5/SLC1A5/PLXNA3/SAC3D1/UQCRC1/MAZ/GSTP1/TP53/MPDU1/PLD3/SELENOW/PPP1CA/NDUFS7/SERPINH1/STK25/KLHDC3/SIGMAR1/DMPK/E2F1/LMF2/CLCN2/AAMP/GATD3/ACOT2/ATP6V1F/CCDC85B/RBM38/ECI1/TM7SF2/NCLN/PAFAH1B3/RAD9A/BAK1/PAQR4/NPTXR/BAD/GET3/MRPS12/FDXR/LY6E/U2AF2/NME3/BSG/MGAT1/C2CD2L/ARPC4/ERBB2/ASL/AP2S1/GRHPR/BOLA2/ERCC1/POLR2A/NDUFB7/HYAL2/IDH2/TMED…	MMP15
BLANCO_MELO_INFLUENZA_A_INFECTION_A594_CELLS_UP	BLANCO_MELO_INFLUENZA_A_INFECTION_A594_CELLS_UP	BLANCO_MELO_INFLUENZA_A_INFECTION_A594_CELLS_UP	39	-0.568563	-2.1568	1.98293589440275e-05	0.00056383427484701	0.000458338197457359	2730	tags=49%, list=15%, signal=42%	STC1/DUSP6/HBEGF/EREG/TMEM170B/ZFAND2A/ANKRD1/C1D/IFIT2/CPM/CXCL8/PMAIP1/HSPA6/HERPUD1/PLAUR/HSPA5/RGS2/IDI1/DDIT3	MMP15
BLANCO_MELO_COVID19_SARS_COV_2_INFECTION_A594_CELLS_DN	BLANCO_MELO_COVID19_SARS_COV_2_INFECTION_A594_CELLS_DN	BLANCO_MELO_COVID19_SARS_COV_2_INFECTION_A594_CELLS_DN	72	0.52530565471799	1.89463171556333	1.98937077266427e-05	0.00056383427484701	0.000458338197457359	4525	tags=42%, list=24%, signal=32%	FASN/CCND3/H2AX/MCM5/TONSL/SLC25A10/PACSIN1/RECQL4/ADAT3/DHCR24/LRRC45/SDF2L1/PDF/ENHO/RNF43/NR4A1/SFRP4/KCNK5/EPHB3/FAM222A/NRGN/RASD1/TM4SF4/RADIL/SERPINA6/CDKN2C/SPEF1/TK1/HPDL/PRR15L	MMP15
ELVIDGE_HYPOXIA_DN	ELVIDGE_HYPOXIA_DN	ELVIDGE_HYPOXIA_DN	147	0.432708539686435	1.71500026239801	1.98326877678529e-05	0.00056383427484701	0.000458338197457359	2330	tags=30%, list=12%, signal=26%	CCND3/SLC52A2/GPS1/ALDH4A1/ATP2A3/FLAD1/SRM/HSF1/BOP1/MAZ/SLC35C1/RIOX1/RANGAP1/SLC5A6/PUS1/CORO1B/ACOT7/ASPSCR1/PYCR3/GAS2L1/RPP25/PSEN2/OGDH/NCLN/KIAA0930/BAK1/NR2F6/SDF2L1/MRPS12/ARPC4/CEBPA/ARHGDIA/KLC2/TOR3A/TMEM259/WDR77/CORO1A/ADGRG1/URB2/EIF5A/POLR3K/DOLK/CCDC86/PDZK1	MMP15
BLANCO_MELO_BRONCHIAL_EPITHELIAL_CELLS_INFLUENZA_A_INFECTION_DN	BLANCO_MELO_BRONCHIAL_EPITHELIAL_CELLS_INFLUENZA_A_INFECTION_DN	BLANCO_MELO_BRONCHIAL_EPITHELIAL_CELLS_INFLUENZA_A_INFECTION_DN	79	0.506897222156773	1.85228221997378	2.01114305934217e-05	0.000567448974411701	0.000461276569522946	5781	tags=58%, list=31%, signal=41%	CASTOR1/E2F1/C15orf61/TPGS1/CTU1/ATP6V0E2/ZNF524/TM7SF2/RECQL4/SMIM5/JUND/PDF/COMTD1/TJP3/CALB1/LMTK3/TMEM160/NUDT8/PRR7/PPP1R14A/TGFBR3L/GCHFR/ANKRD9/C4orf48/ANKRD23/CYSRT1/ADIRF/ACBD4/BSPRY/TEDC2/NOXA1/RPL39/CRIP1/LIMD2/RCOR2/RDH14/SNCG/ECM1/UPK2/RHPN1/PAQR8/UBE2S/TBX1/MUC20/CCDC74A/CAPS	MMP15
GERY_CEBP_TARGETS	GERY_CEBP_TARGETS	GERY_CEBP_TARGETS	128	-0.370245	-1.78585	2.03442944029808e-05	0.000571456698140872	0.000464534429060544	2339	tags=39%, list=12%, signal=34%	SH3GL3/CRABP2/DCN/DYNLT2/XDH/SSR1/PPP1R15A/HGF/H2AC19/H3C4/MKNK2/GLRX/CD1D/RDH11/FOS/HSPA1B/TGOLN2/SERPINB2/ABCA1/CD68/TNFAIP6/HBEGF/EREG/ZFAND2A/GADD45G/HSPA1A/FOXG1/HP/DNAJB1/PTX3/TGM3/LYZ/HMGCR/IFI16/LPGAT1/GPCPD1/CXCL6/S100A8/BTG2/GLA/DNAJB9/PLAUR/APBB1IP/ABHD5/ACSL1/RGS2/HTATIP2/IFRD1/DDIT3/SAT1	MMP15
PID_FOXO_PATHWAY	PID_FOXO_PATHWAY	PID_FOXO_PATHWAY	49	-0.515889	-2.07956	2.05430756324984e-05	0.000574475697243022	0.00046698855905642	4331	tags=57%, list=23%, signal=44%	YWHAG/CSNK1G2/CREBBP/CSNK1G3/GADD45A/G6PC1/SIRT1/YWHAH/CDK2/SFN/EP300/FOXO4/USP7/YWHAE/BCL2L11/CTNNB1/CAT/CSNK1A1/CHUK/YWHAZ/ZFAND5/SGK1/BCL6/FOXO3/CDKN1B/YWHAB/SOD2/RALB	MMP15
SASSON_RESPONSE_TO_FORSKOLIN_UP	SASSON_RESPONSE_TO_FORSKOLIN_UP	SASSON_RESPONSE_TO_FORSKOLIN_UP	87	-0.42819	-1.95812	2.0636461964232e-05	0.000574533710968796	0.000467035718137883	1699	tags=29%, list=9%, signal=26%	BAG1/MAP1LC3B2/CHUK/PTP4A1/SGK1/GNAS/PRKAR1A/MAPK14/CFLAR/ATP2B1/MAP3K5/PLIN3/ARPC1A/TMBIM6/PGK1/MBD2/JMJD6/BECN1/GK/BNIP3L/RAB27A/GDE1/CD55/RAB1A/RAB2A	MMP15
SENESE_HDAC1_AND_HDAC2_TARGETS_UP	SENESE_HDAC1_AND_HDAC2_TARGETS_UP	SENESE_HDAC1_AND_HDAC2_TARGETS_UP	226	-0.308171	-1.60251	2.10553361840211e-05	0.000583613106915686	0.000474416315873678	2339	tags=24%, list=12%, signal=21%	SERPINB2/HIP1/COPA/CEP170/NFKB2/DCLK1/EREG/GLYR1/TNFRSF12A/TRIML2/PLEKHB2/MAFF/TCN1/PLAU/PTPRN2/CREM/BICD2/BMP2/PTX3/RAC2/CXCL8/IL6R/PPIF/PTPN12/DOCK4/IQGAP1/G0S2/NFKBIZ/CPEB4/PAPOLA/SERPINA1/CDV3/GNA13/PSTPIP2/TRIM38/TGFBR2/CTNNA1/OLAH/SPOPL/USP10/MCL1/SRGN/EPHB1/GPAT3/RRAGD/ANTXR2/PLAUR/RGS2/SNAP23/CHST11/NAMPT/BCL2A1/LAPTM5/CD55	MMP15
WP_CYTOPLASMIC_RIBOSOMAL_PROTEINS	WP_CYTOPLASMIC_RIBOSOMAL_PROTEINS	WP_CYTOPLASMIC_RIBOSOMAL_PROTEINS	88	0.496703547458777	1.84482167493614	2.17708767450542e-05	0.000600799809122284	0.000488387304266935	6145	tags=55%, list=33%, signal=37%	RPS2/RPL15/RPL18A/RPL10/RPS5/RPL8/RPL26/RPS6KB2/RPS14/RPS16/RPL36A/RPS29/RPL37/RPS15A/RPS23/RPS4Y1/RPSA/RPL41/RPS7/RPL18/RPS9/RPL23A/RPL39/RPS24/RPL30/RPS27/RPL23/RPS13/RPLP1/MRPL19/FAU/RPS15/RPL27/RPS18/RPS6KA1/RPL31/RPLP0/RPL34/RPL29/RPL7/RPS3A/RPS28/RPS10/RPL28/UBA52/RPS27A/RPS11/RPL13	MMP15
PHONG_TNF_TARGETS_UP	PHONG_TNF_TARGETS_UP	PHONG_TNF_TARGETS_UP	63	-0.486663	-2.05957	2.21649327278702e-05	0.000603922049478994	0.000490925358587083	4461	tags=52%, list=24%, signal=40%	BIRC3/KLF10/INHBA/BHLHE40/CD44/ADAMTS9/CD83/EGR2/TNFRSF10B/FOS/BIRC2/NFKBIA/NFKB2/NKX3-1/EREG/NUAK2/IER3/PLAU/BMP2/PTX3/CXCL8/CXCL2/ICAM1/KLF6/KDM6A/BTG1/IRF1/MCL1/CCNL1/IFNGR2/CXCL1/PLK2/ETS2	MMP15
REACTOME_REGULATED_NECROSIS	REACTOME_REGULATED_NECROSIS	REACTOME_REGULATED_NECROSIS	56	-0.490857	-2.02811	2.22301881240563e-05	0.000603922049478994	0.000490925358587083	1410	tags=46%, list=7%, signal=43%	CASP3/HMGB1/CHMP4A/RIPK3/PDCD6IP/RIPK1/IL1B/CHMP2B/IL18/CFLAR/CASP8/IRF1/CASP5/PELI1/CHMP4B/FAS/FLOT1/CHMP2A/SDCBP/CASP1/TNFSF10/UBC/MLKL/CASP4/IRF2/CHMP3	MMP15
GHANDHI_BYSTANDER_IRRADIATION_UP	GHANDHI_BYSTANDER_IRRADIATION_UP	GHANDHI_BYSTANDER_IRRADIATION_UP	80	-0.445805	-1.98151	2.23017920551236e-05	0.000603922049478994	0.000490925358587083	2339	tags=30%, list=12%, signal=26%	SERPINB2/TNFSF15/GADD45G/MMP3/ATP6V1C1/CXCL8/IL1B/PTGS2/CXCL2/SLC16A6/G0S2/NFKBIZ/C9orf72/MCTP1/MCTP2/CREB5/B3GNT5/OSGIN2/CXCL1/TUT7/NAMPT/BCL2A1/SOD2/SAT1	MMP15
REACTOME_FCGAMMA_RECEPTOR_FCGR_DEPENDENT_PHAGOCYTOSIS	REACTOME_FCGAMMA_RECEPTOR_FCGR_DEPENDENT_PHAGOCYTOSIS	REACTOME_FCGAMMA_RECEPTOR_FCGR_DEPENDENT_PHAGOCYTOSIS	86	-0.43024	-1.95726	2.21518379939113e-05	0.000603922049478994	0.000490925358587083	1155	tags=30%, list=6%, signal=29%	ABI1/PRKCD/BTK/PIK3CB/ELMO1/PLCG2/HCK/WIPF1/WIPF2/VAV1/FCGR3A/ARPC1A/ACTR2/RAC1/SYK/FCGR1A/ACTR3/CDC42/CRK/PAK1/LYN/ARPC3/ARPC5/GRB2/FCGR2A/ARPC2	MMP15
OSWALD_HEMATOPOIETIC_STEM_CELL_IN_COLLAGEN_GEL_DN	OSWALD_HEMATOPOIETIC_STEM_CELL_IN_COLLAGEN_GEL_DN	OSWALD_HEMATOPOIETIC_STEM_CELL_IN_COLLAGEN_GEL_DN	270	-0.296715	-1.54081	2.23639284056907e-05	0.000603922049478994	0.000490925358587083	2911	tags=27%, list=15%, signal=23%	CD24/APPBP2/SPP1/ANKRD11/HSPA1B/TXNIP/MACROH2A1/AKR1D1/IL2RG/TMOD3/ZSCAN18/SET/ALDH2/DHFR/PKP4/NCAM2/ANKRD6/CCNE2/MYCBP/HSPA1A/VLDLR/GALNT3/H4C3/PPP4R3A/SP140/UBE2D1/CYLD/FCGR2B/ZNF93/P4HA1/SFSWAP/CR1/BANP/MED13L/ZFX/SAFB/LIAS/SMG7/FEM1C/CCPG1/ATG12/TM6SF1/UBE2W/SNX10/LAMTOR3/PTAFR/IRAK4/RLF/SOS2/PAK2/CREB1/CDV3/CASP8/HSPA6/MXI1/TPR/UBR2/RSRP1/RBM25/N4BP1/KDM5B/SPATA5L1/RIOK3/ACTR2/FAM13A/LRRFIP1…	MMP15
REACTOME_C_TYPE_LECTIN_RECEPTORS_CLRS	REACTOME_C_TYPE_LECTIN_RECEPTORS_CLRS	REACTOME_C_TYPE_LECTIN_RECEPTORS_CLRS	140	-0.35845	-1.76057	2.30046920682085e-05	0.000618570608945162	0.000502833102831422	3357	tags=36%, list=18%, signal=30%	PSMC4/PSMB8/PSMA4/PSMC5/TAB3/NFKBIA/RPS6KA5/UBB/SKP1/EP300/PSMB1/UBE2D2/PSMD13/MUC13/PSMB11/MUC7/NFKB2/TRAF6/PSMD7/MUC17/CLEC4A/AHCYL1/UBE2D1/UBA3/CHUK/PSME2/CLEC4D/PSMA7/IL1B/PSME3/PRKCD/PSMD4/KRAS/TAB2/PLCG2/PAK2/NFKB1/CLEC7A/CASP8/PPP3R1/PSME1/PSMD6/PSMC1/SYK/PPP3CA/RAF1/CLEC4E/PAK1/LYN/UBC/BCL10	MMP15
NIKOLSKY_BREAST_CANCER_8Q12_Q22_AMPLICON	NIKOLSKY_BREAST_CANCER_8Q12_Q22_AMPLICON	NIKOLSKY_BREAST_CANCER_8Q12_Q22_AMPLICON	128	-0.368377	-1.77684	2.34741382343233e-05	0.000625844397332042	0.000508745930778665	3278	tags=30%, list=17%, signal=25%	ELOC/SNX16/NECAB1/RDH10/NCOA2/LY96/PABPC1/NSMAF/STMN2/NBN/INTS8/CCNE2/EYA1/RALYL/CHD7/RUNX1T1/PLEKHF2/YWHAZ/SDC2/ATP6V1C1/SPAG1/TP53INP1/PIP4P2/TMEM70/AZIN1/UBE2W/ASPH/CLVS1/DECR1/OSGIN2/UBXN2B/RIPK2/HEY1/YTHDF3/SDCBP/STK3/CPQ/RAB2A	MMP15
MILI_PSEUDOPODIA_CHEMOTAXIS_DN	MILI_PSEUDOPODIA_CHEMOTAXIS_DN	MILI_PSEUDOPODIA_CHEMOTAXIS_DN	420	0.356937172482681	1.53026474638873	2.34362383354203e-05	0.000625844397332042	0.000508745930778665	3427	tags=31%, list=18%, signal=26%	NAGLU/ATP13A1/CDIP1/SUN2/TMEM109/GPAA1/SPNS1/NISCH/ABCA3/SREBF2/ITGA3/PKD1/PUF60/SEMA4C/CLSTN1/ABCC10/RPAP1/GANAB/SEC61A1/ABHD12/ABCA2/CHPF/B4GAT1/PFKL/COLGALT1/PCNX3/SLC10A3/HSF1/IGSF8/CHST12/ALG1/DHX30/PLXNA3/HTT/AGFG2/PLD3/SCAMP2/SLC2A1/NOC2L/GCN1/SLC38A10/E4F1/GPI/BMP1/TRIM35/FIBP/PPIL2/SIGMAR1/P2RX4/POLDIP3/MPG/ABCC1/FAM53B/MED15/MOGS/ESYT1/CLCN6/LTBP4/FLNB/EMILIN1/MAN2B1/DAG1/DDOST/KHK/PCDH…	MMP15
BROWNE_HCMV_INFECTION_4HR_UP	BROWNE_HCMV_INFECTION_4HR_UP	BROWNE_HCMV_INFECTION_4HR_UP	49	-0.513714	-2.07079	2.39411188830272e-05	0.000635601350261635	0.000516677311359669	3047	tags=41%, list=16%, signal=34%	FKBP5/NR4A3/IFIT1/AREG/ZC3HAV1/FGF18/MUC7/RSAD2/IFIT2/RIPK1/OASL/COL4A6/PCDH7/PTGS2/PMAIP1/HEXIM1/RLF/RSRP1/IFIT3/SOD2	MMP15
RICKMAN_TUMOR_DIFFERENTIATED_WELL_VS_POORLY_DN	RICKMAN_TUMOR_DIFFERENTIATED_WELL_VS_POORLY_DN	RICKMAN_TUMOR_DIFFERENTIATED_WELL_VS_POORLY_DN	371	-0.268211	-1.44632	2.44211412189905e-05	0.000645621094747429	0.000524822313945487	2360	tags=24%, list=13%, signal=22%	ZC3HAV1/KRT14/KCNK6/STARD5/ASPRV1/ERO1A/MYD88/PDCD6IP/SLC31A2/MKNK1/MAPK1/HBEGF/EREG/ALAS1/TXNDC17/NECTIN4/PLEKHB2/VLDLR/SAR1A/LDHA/MTF1/NUP50/CSNK1A1/HERC4/SBDS/ITPRIP/BICD2/SPTLC1/FST/GOLGA5/ARRDC4/BACH1/CPM/TMEM154/CLIP1/TINF2/LRRC59/MTRF1L/ANKRD13A/FEM1C/PCDH7/NABP1/KLF7/CNGB1/ITPRID2/KLF6/AP3S1/SLC31A1/CPEB4/GJB6/OXSR1/CARD6/YIPF5/HIF1A/TPM4/NPEPPS/ELL2/S100A8/LPCAT2/ARF4/PCYT1A/STX12/VAMP3/…	MMP15
WP_COMPLEMENT_SYSTEM	WP_COMPLEMENT_SYSTEM	WP_COMPLEMENT_SYSTEM	90	-0.404936	-1.86379	2.59491895350676e-05	0.000680301252311021	0.000553013648907427	2257	tags=24%, list=12%, signal=22%	ITGAX/WAS/SERPING1/CD93/CSNK1A1/CR1/PTX3/TXN/FPR1/ICAM1/CD46/TLR2/GNAI2/ARRB2/FCGR3A/ADM/PLAUR/CD59/C5AR1/SELL/CD55/GNAI3	MMP15
WP_MRNA_PROCESSING	WP_MRNA_PROCESSING	WP_MRNA_PROCESSING	125	-0.366207	-1.77135	2.58914967466028e-05	0.000680301252311021	0.000553013648907427	4160	tags=46%, list=22%, signal=36%	SRSF10/DHX16/NCBP2/SRSF7/YBX1/CPSF3/METTL3/CSTF1/HNRNPM/CPSF2/DICER1/TRA2B/SRSF9/PABPN1/CSTF2T/CLK1/HNRNPR/CELF4/RBMX/CLASRP/NONO/DHX9/HNRNPD/PRPF40A/SF3B2/SRSF3/PPM1G/SRSF1/FUS/SRSF2/RBM17/CLK3/PRPF3/SRRM1/HNRNPA2B1/SF3A3/SFSWAP/CELF2/CLK4/XRN2/PAPOLA/RBM39/SF3B1/SRSF5/CDC40/SRSF4/PRPF4/SRPK1/DHX8/HNRNPU/SPOP/SRPK2/HNRNPC/RBM5/U2AF1/CLP1/HNRNPK/HNRNPH2	MMP15
BENPORATH_NOS_TARGETS	BENPORATH_NOS_TARGETS	BENPORATH_NOS_TARGETS	178	-0.330012	-1.66437	2.75075177474807e-05	0.000718163077457048	0.000583791346298356	2708	tags=24%, list=14%, signal=21%	PDCL/DUSP6/FUS/SET/NANOG/USP7/RESF1/TRIM22/RNF24/JADE1/HHEX/LRAT/ANKRD1/OGA/TCF20/KATNBL1/MTM1/TLE3/SGMS1/ATP6V1G1/PRPF38A/KDM3A/SKIL/IFI16/TRIM24/SRSF4/STAT3/KAT6A/SPAG9/PNISR/JARID2/PRR11/ZFP36L1/RAB5A/KLF5/CDK14/TAF12/RBM22/TALDO1/CA4/JPT1/GNG10/UBE2D3	MMP15
HADDAD_B_LYMPHOCYTE_PROGENITOR	HADDAD_B_LYMPHOCYTE_PROGENITOR	HADDAD_B_LYMPHOCYTE_PROGENITOR	276	-0.285888	-1.49336	2.82641349662942e-05	0.00073486750912365	0.000597370299265871	2912	tags=25%, list=15%, signal=22%	PSPC1/CD24/IGF2R/TMEM243/RBM6/SNN/H2AC6/ZHX2/MEF2C/CEP135/ZNF423/MICU2/FMR1/RFC5/LILRA2/ZFYVE16/CXCR4/GADD45G/HMCES/ZMYM5/JMJD1C/P2RY14/AKAP12/DCP2/CHD7/PPM1B/PDS5B/SNX2/EFHC1/PLEKHF2/VSIG10/ZNF160/SSBP2/TMEM131L/IRS2/CSGALNACT1/PKN2/KMT5B/ALOX5/TOB1/MME/PPM1A/ENTPD4/CTBP2/ZSCAN16/BTG1/CHST15/TRIM38/KCNJ2/HMGB2/LILRB2/BTG2/PNISR/TLE4/C6orf62/ELF2/ZFP36L1/KIF13A/H1-2/CDKN1B/ING1/BTN2A1/PTPRE/TMCC1…	MMP15
LINDGREN_BLADDER_CANCER_CLUSTER_2B	LINDGREN_BLADDER_CANCER_CLUSTER_2B	LINDGREN_BLADDER_CANCER_CLUSTER_2B	382	-0.26434	-1.44688	2.84661564643768e-05	0.000737074306476786	0.000599164194327083	2114	tags=19%, list=11%, signal=18%	CXCR4/LUM/MCAM/SERPING1/B3GNT2/AKAP12/RNASE6/HHEX/CRISPLD2/FCGR2B/AOC3/AURKB/ARHGAP30/EVI2B/BMP2K/ENTPD1/TMEM131L/MAP3K20/LATS2/YWHAZ/IL16/SAMSN1/RAC2/MSN/DOCK2/CELF2/SOCS3/TPST1/ZFAND5/PCDH7/C1R/ICAM1/SAMHD1/PDGFRL/CD302/BMP5/LYZ/HMGCS1/NFKBIZ/PRKAR1A/ALOX5AP/FGL2/CCN3/THBD/RELL1/LAT2/PELI1/DNAJC3/DHRS12/CDC42EP3/FAM200B/SRGN/UBE2J1/FYB1/HLA-E/DNAJB9/PLAUR/SH3KBP1/GLIPR2/AIF1/CHSY1/RGS2/LCP2/RTN…	MMP15
DING_LUNG_CANCER_EXPRESSION_BY_COPY_NUMBER	DING_LUNG_CANCER_EXPRESSION_BY_COPY_NUMBER	DING_LUNG_CANCER_EXPRESSION_BY_COPY_NUMBER	100	-0.388304	-1.82177	2.89821826814481e-05	0.000746812711119851	0.000607080497094281	3864	tags=37%, list=21%, signal=30%	PIK3CA/PAN3/RB1CC1/MFN1/TERF1/PDCD6/EIF3H/RAE1/FXR1/MACROH2A1/MTMR6/THUMPD1/SENP2/FAM91A1/ASH2L/NIPBL/VPS41/NAPG/CHD7/RAB20/NSD3/PPP1R12A/NUP153/TXNL1/PPM1A/FIG4/E2F3/PAK2/VPS8/FBXO33/PPFIA1/SNAP29/PPP4R2/KPNA4/GOLGA7/ING1/GZF1	MMP15
REACTOME_RRNA_PROCESSING	REACTOME_RRNA_PROCESSING	REACTOME_RRNA_PROCESSING	202	0.407487682094188	1.66493144397045	2.90796430744379e-05	0.000746812711119851	0.000607080497094281	5375	tags=41%, list=29%, signal=30%	DHX37/NOL6/SENP3/EXOSC5/TBL3/BOP1/WDR18/EXOSC6/RRP9/IMP3/BYSL/RPP25/MRM1/NOC4L/RPS2/RPL15/IMP4/RPL18A/TSR3/PDCD11/DDX49/RPL10/RPS5/PELP1/PWP2/RPL8/RPL26/RPS14/TRMT112/RPL39L/WDR46/RPS16/RPL36A/RPS29/HSD17B10/RPL37/ELAC2/RPS15A/RPS23/RPS4Y1/SNU13/RPSA/RPL41/RPS7/PES1/RBM28/RRP1/RPL18/UTP4/RPS9/RRP7A/RPL23A/RPL39/RPS24/UTP20/RPL30/RPP21/RPS27/DCAF13/RPL23/RPS13/RPLP1/EXOSC4/WDR36/NOP14/NAT10/FAU/RP…	MMP15
ACEVEDO_NORMAL_TISSUE_ADJACENT_TO_LIVER_TUMOR_UP	ACEVEDO_NORMAL_TISSUE_ADJACENT_TO_LIVER_TUMOR_UP	ACEVEDO_NORMAL_TISSUE_ADJACENT_TO_LIVER_TUMOR_UP	164	-0.347033	-1.7147	3.05086043929375e-05	0.000777166554009565	0.000631754991456566	3188	tags=30%, list=17%, signal=26%	EMC7/DDX27/GORASP1/FKBP5/PCMTD1/LY96/ZNF721/NTAN1/RBM6/SLC15A1/LAP3/WSB2/MICU2/ALCAM/C4orf33/GADD45G/ADPRM/HHEX/PIK3AP1/SAR1A/HNRNPA2B1/SBDS/ABCB11/FRG1/ZNF14/SLC51A/DCTN4/PHF3/ACSL4/PNN/CHD1/IGSF6/AHCTF1/GNA13/F11R/PNISR/SYAP1/PCTP/ZFP36L1/H1-2/RBM5/HNRNPH3/GMFG/RAB33B/ACTR3/MARCKS/ELOVL5/RGS2/OS9/ARPC5	MMP15
MOOTHA_HUMAN_MITODB_6_2002	MOOTHA_HUMAN_MITODB_6_2002	MOOTHA_HUMAN_MITODB_6_2002	427	0.35111858555493	1.50769367636643	3.04844884378038e-05	0.000777166554009565	0.000631754991456566	4630	tags=34%, list=25%, signal=26%	HPS1/POLRMT/FARSA/SLC25A1/ABCB8/ALDH4A1/LONP1/FPGS/SHMT2/PCK2/UCP2/TXNRD2/CYC1/MRPL49/MBD3/TUFM/UQCRC1/ACADS/BCAT2/NDUFS7/MRPL4/FIBP/BCL2L1/ATP5F1D/LMF2/BCKDHA/MPST/NDUFS8/COX7A2L/MDH2/MRPS18A/MUTYH/ENDOG/ACO2/IDH3G/CRAT/PC/SLC25A10/MRPS2/SPG7/SLC25A11/CLN3/ECI1/OGDH/MRPL12/BAX/ATP5MC2/BAK1/BAD/GPX4/PPOX/MRPS12/SLC25A15/TXN2/CYB5R3/HSPA1L/FDXR/MRPS34/DHODH/CLPP/TRAP1/TBCB/GCDH/COX8A/NDUFA4/ATP5MC…	MMP15
DER_IFN_ALPHA_RESPONSE_UP	DER_IFN_ALPHA_RESPONSE_UP	DER_IFN_ALPHA_RESPONSE_UP	74	-0.441748	-1.93866	3.07329823850944e-05	0.0007797255047057	0.000633835150293606	3443	tags=45%, list=18%, signal=37%	ADAR/IFITM1/PSMB8/CSRP3/EIF2B1/SKP1/B2M/IFIT1/MX1/SRSF2/IRF9/TRIM22/STAT1/BAG1/OASL/PMAIP1/GBP1/IFI16/PLSCR1/BTG1/TRIM21/CASP8/IRF1/PSME1/IFIT3/MX2/FAS/SDCBP/PPP3CA/HLA-E/NMI/SP110/IRF2	MMP15
DAVICIONI_MOLECULAR_ARMS_VS_ERMS_UP	DAVICIONI_MOLECULAR_ARMS_VS_ERMS_UP	DAVICIONI_MOLECULAR_ARMS_VS_ERMS_UP	335	-0.274564	-1.45978	3.13155663598056e-05	0.000791315435887137	0.000643256550168233	2388	tags=21%, list=13%, signal=19%	AKTIP/FRY/MYOG/TFAP2B/DHFR/PKP4/MYB/SYN2/GADD45G/GREM1/PAFAH1B1/CHD7/KATNIP/CCP110/RNF111/STX7/PIAS1/TMEM131L/MED13L/BMERB1/AGTPBP1/DLGAP2/CLIP1/TSC22D2/FBXO9/SGMS1/ADAM10/KLF7/OAT/ASRGL1/TMEM260/ABAT/RBM8A/MYLIP/BMP5/CTBP2/BBIP1/ACOT9/ELMO1/HSBP1/SOS2/CPD/MEGF9/FBXL5/RBPJ/ARL3/SHOC2/NPEPPS/GCA/UBR2/ARHGAP26/NCOA1/PSME1/SRSF4/LRRFIP2/GNB1/CUL3/JARID2/CDC42EP3/ARHGAP25/TOPORS/GGNBP2/ERP44/PPP3CA/R…	MMP15
KEGG_CHEMOKINE_SIGNALING_PATHWAY	KEGG_CHEMOKINE_SIGNALING_PATHWAY	KEGG_CHEMOKINE_SIGNALING_PATHWAY	186	-0.320346	-1.59893	3.17325414232605e-05	0.000798043039175123	0.000648725386849119	2314	tags=24%, list=12%, signal=21%	CCL25/CXCL14/WAS/STAT5B/MAPK1/CXCR4/TIAM2/RHOA/GSK3B/GNG5/STAT1/CHUK/RAC2/DOCK2/CXCL8/CXCL2/PRKCD/PIK3CB/CCR1/KRAS/ELMO1/SOS2/NFKB1/CXCL6/HCK/GNAI2/FOXO3/PRKCB/VAV1/ARRB2/STAT3/GNB1/RAP1A/CXCL1/RAC1/RAF1/CXCR1/CDC42/CRK/PAK1/LYN/GRB2/CXCR2/GNAI3/GNG10	MMP15
ACEVEDO_LIVER_CANCER_WITH_H3K27ME3_UP	ACEVEDO_LIVER_CANCER_WITH_H3K27ME3_UP	ACEVEDO_LIVER_CANCER_WITH_H3K27ME3_UP	266	-0.287422	-1.49158	3.18354740675391e-05	0.000798043039175123	0.000648725386849119	3639	tags=24%, list=19%, signal=20%	SERPINB12/AIM2/MSRB3/HSPD1/IL1RL1/SATB1/NAV3/DNASE2B/ADGRF5/GSDMC/TENM3/PIK3CG/OR2H1/TMEM243/CR1L/SEMA3C/PRPS1L1/CRISP2/MLLT3/AREG/DOCK8/C1GALT1C1/TLR8/SERPINB2/DSC3/FMN2/PNLIP/CDH12/ZNF311/BMPR1B/IPCEF1/GUCY2C/RNASE6/NOP10/LMO2/SYT14/ITIH5/SSBP2/SLC12A6/OAT/HECW2/CLEC12A/PTEN/YTHDC1/TLR2/HSBP1/YBX3/CLEC7A/STEAP4/PELI2/TBC1D30/CREB5/LYSMD2/MBOAT2/ARHGDIB/PLBD1/GPBP1L1/CXCL1/TMEM71/MCU/PSME3IP1/GA…	MMP15
LEE_DIFFERENTIATING_T_LYMPHOCYTE	LEE_DIFFERENTIATING_T_LYMPHOCYTE	LEE_DIFFERENTIATING_T_LYMPHOCYTE	186	-0.319534	-1.59488	3.21473400181401e-05	0.000802662949976736	0.000652480890343119	3534	tags=39%, list=19%, signal=32%	TRIM56/KMT2E/SATB1/ZNF148/HAUS2/CBX4/SELPLG/ZNF207/PGGHG/STAG3/OCIAD1/FKBP5/PIK3CG/TXNIP/ARHGAP15/MR1/TNFAIP8/DOCK8/EIF4A1/KLHL6/ARHGAP9/C2orf68/CXCR4/BCL2L11/ARHGEF6/PTPRC/IPCEF1/SP1/DCLRE1C/TRAF3IP3/EPB41/CAMK1D/ARHGAP30/ZNF160/EVI2B/SORL1/TMEM131L/RAC2/DOCK2/FLI1/CELF2/ZNF397/RCSD1/KDM5A/BTG1/HCLS1/TMBIM4/PRKCB/VAV1/BTG2/PNISR/IFNAR2/RYBP/ING3/STX16/SNX20/ARHGAP25/ARHGDIB/TMEM71/FYB1/GMFG/RNAS…	MMP15
DANG_REGULATED_BY_MYC_DN	DANG_REGULATED_BY_MYC_DN	DANG_REGULATED_BY_MYC_DN	248	-0.295097	-1.53564	3.29944192122754e-05	0.000817326321589121	0.000664400675310593	2124	tags=23%, list=11%, signal=21%	GTF2H2/HBEGF/GLYR1/GADD45G/PLD1/IER3/CDH2/AKAP12/VLDLR/RSAD2/CKAP2L/GDI1/CSDE1/SLC11A1/FOXN3/SUMO1/MSN/CHP1/VEGFA/KLF7/ISCU/PMAIP1/LYZ/RRM2B/PAK2/CPD/TGFBR2/GOLGA2/SP3/YME1L1/IL1RAP/ARF4/NIBAN1/SERINC3/VAMP3/ADM/DDX5/FTH1/ARHGAP25/LXN/ZFP36L1/CCNG2/FAS/CTBS/SDCBP/CASP1/CDKN1B/PLAUR/RABIF/LAMP2/ACSL1/ITM2B/IRAG2/DDIT3/SERPINB1/RAB2A/GBP2/H3-3B	MMP15
WANG_SMARCE1_TARGETS_DN	WANG_SMARCE1_TARGETS_DN	WANG_SMARCE1_TARGETS_DN	371	-0.266263	-1.43582	3.29438441979624e-05	0.000817326321589121	0.000664400675310593	3195	tags=25%, list=17%, signal=21%	EXOSC8/TIAL1/PDE4DIP/TEX30/CACYBP/TM4SF18/HPSE/MAP7D2/SHISA2/SMARCA5/HNRNPD/HSPA9/HSPA1B/MOK/C15orf48/MACROH2A1/GRPEL1/SEMA3C/DUSP6/MX1/TRIM8/LAP3/BDKRB1/GLRX2/HK2/CDC25A/NUDC/GTF2H2/MAN1A1/ALAS1/CCNE2/PTGER4/GLYR1/APBB2/NUP58/HSPA1A/EIF4G3/TRIM9/CAT/OGFRL1/ARGLU1/BMP2K/LBR/FIP1L1/TMEM33/CXCL8/RNF138/PPIF/CXCL2/PTP4A1/PNN/CLK4/CKLF/WWC3/PLAGL1/SAMHD1/PDLIM5/CTSC/MAEA/SGK1/BBIP1/RP2/SMURF2/SLBP/HM…	MMP15
YOSHIMURA_MAPK8_TARGETS_DN	YOSHIMURA_MAPK8_TARGETS_DN	YOSHIMURA_MAPK8_TARGETS_DN	374	-0.263949	-1.44156	3.33082027492616e-05	0.000821863575287663	0.00066808898723906	2250	tags=20%, list=12%, signal=18%	CTH/LYSMD3/DCLK1/SEC62/NRBP1/GOLGA1/ALAS1/NR2F2/HADHB/GREM1/CACNA1A/NUP58/STX4/DYNC1LI2/HRH2/RPGR/FCGR2B/P4HA1/LBR/YWHAZ/SDC2/CHP1/VEGFA/MED6/C1R/PLAA/FLT1/ABAT/PSMD4/HMGCR/ZEB1/HMGCS1/FAM104A/NUP98/MAPK14/PURB/PAK2/EXOC8/PTPRJ/SERP1/BCLAF1/ATP6V1B2/MPZL1/NPTN/SERINC3/GNB1/APLP2/DNAJA2/ADM/JAG1/EIF5/TOR1AIP1/TGFA/CCNL1/CMTM6/CDK7/TMBIM6/PGK1/SIPA1L1/DNAJB9/VMP1/SPTY2D1/CPQ/LAMP2/RNF130/CDC42/ACSL…	MMP15
REACTOME_INTERLEUKIN_1_SIGNALING	REACTOME_INTERLEUKIN_1_SIGNALING	REACTOME_INTERLEUKIN_1_SIGNALING	114	-0.382635	-1.80211	3.45988742522978e-05	0.000850375456232258	0.00069126615950623	3421	tags=40%, list=18%, signal=33%	MAP3K3/PSMC4/PSMB8/TIFA/PSMA4/PSMC5/TAB3/NFKBIA/UBB/SKP1/AGER/PSMB1/HMGB1/PSMD13/NOD2/PSMB11/NFKB2/TRAF6/MYD88/PSMD7/IL1R1/CHUK/PSME2/PSMA7/IL1B/PSME3/PSMD4/TAB2/IRAK4/NFKB1/CASP8/PELI2/MAP3K8/IL1RAP/PSME1/RIPK2/PELI1/IKBIP/N4BP1/IL1RN/PSMD6/ALPK1/MAP2K4/PSMC1/IL1R2/UBC	MMP15
BLANCO_MELO_COVID19_SARS_COV_2_LOW_MOI_INFECTION_A594_ACE2_EXPRESSING_CELLS_UP	BLANCO_MELO_COVID19_SARS_COV_2_LOW_MOI_INFECTION_A594_ACE2_EXPRESSING_CELLS_UP	BLANCO_MELO_COVID19_SARS_COV_2_LOW_MOI_INFECTION_A594_ACE2_EXPRESSING_CELLS_UP	140	-0.352863	-1.73313	3.61716548971129e-05	0.000885572189154219	0.000719877416117434	3512	tags=34%, list=19%, signal=28%	HLA-B/CLK1/ZNF57/SIX4/EGR2/DCAF4L1/BCL3/FOS/NR4A3/NFKBIA/FOXD3/ZNF211/EGR3/FGF18/SNIP1/EREG/MAFF/IER3/SERTAD2/CD300LB/ARHGAP30/PLEKHF2/FST/NFKBID/PTX3/SOCS3/CXCL8/PTGS2/CXCL2/C1R/ZNF830/PRG4/ZBTB21/ICAM1/ARRDC3/H2BC18/NFKBIZ/RLF/IRF1/HNRNPU/ZNF267/CCNL1/CREBRF/LSMEM1/CXCL1/PCF11/NFIL3/DDIT3	MMP15
REACTOME_SIGNALING_BY_CSF3_G_CSF	REACTOME_SIGNALING_BY_CSF3_G_CSF	REACTOME_SIGNALING_BY_CSF3_G_CSF	30	-0.611642	-2.1567	3.65592896750548e-05	0.000886184182997831	0.00072037490299904	3278	tags=63%, list=17%, signal=52%	ELOC/STAT5A/UBB/UBE2D2/STAT5B/STAT1/UBE2D1/CSF3R/JAK1/GAB2/SOCS3/KRAS/HCK/STAT3/SYK/LYN/UBC/GRB2/UBE2D3	MMP15
REACTOME_SIGNALING_BY_THE_B_CELL_RECEPTOR_BCR	REACTOME_SIGNALING_BY_THE_B_CELL_RECEPTOR_BCR	REACTOME_SIGNALING_BY_THE_B_CELL_RECEPTOR_BCR	110	-0.378833	-1.78333	3.66191811156128e-05	0.000886184182997831	0.00072037490299904	3357	tags=35%, list=18%, signal=29%	PSMC4/PSMB8/PSMA4/PSMC5/NFKBIA/UBB/SKP1/PSMB1/PSMD13/PSMB11/FKBP1A/PSMD7/PTPN6/PIK3AP1/AHCYL1/CHUK/PSME2/PSMA7/PSME3/BTK/PSMD4/KRAS/PLCG2/NFKB1/PPP3R1/PRKCB/PSME1/VAV1/PSMD6/PSMC1/SYK/PPP3CA/SH3KBP1/DAPP1/LYN/UBC/GRB2/BCL10	MMP15
NAGASHIMA_NRG1_SIGNALING_UP	NAGASHIMA_NRG1_SIGNALING_UP	NAGASHIMA_NRG1_SIGNALING_UP	170	-0.333031	-1.66081	3.64011401314946e-05	0.000886184182997831	0.00072037490299904	2118	tags=24%, list=11%, signal=22%	HBEGF/CXCR4/TNFRSF12A/MAFF/IER3/STK24/HERC4/DNAJB1/IRS2/CAMK2G/TUFT1/ZFAND5/IL6R/VEGFA/PMAIP1/PDLIM5/KLF6/SGK1/PFKFB3/MAP3K8/ADM/KBTBD2/EIF5/CDC42EP3/MCL1/CCNL1/TRIB1/TOP1/PCF11/PLAUR/JMJD6/NEDD9/F2RL1/RGS2/IFRD1/ETS2/NDEL1/AKIRIN1/NFIL3/BCL10/DDIT3	MMP15
KEGG_FC_GAMMA_R_MEDIATED_PHAGOCYTOSIS	KEGG_FC_GAMMA_R_MEDIATED_PHAGOCYTOSIS	KEGG_FC_GAMMA_R_MEDIATED_PHAGOCYTOSIS	96	-0.399079	-1.82816	3.7849645033514e-05	0.000912451979122107	0.000741727869400461	2170	tags=35%, list=12%, signal=31%	WAS/MAPK1/PLA2G4E/PTPRC/ASAP1/PLD1/FCGR2B/PIP5K1B/RAC2/DOCK2/GAB2/PRKCD/LIMK2/PIK3CB/FCGR2C/PLCG2/HCK/PRKCB/VAV1/FCGR3A/ARPC1A/RAC1/SYK/FCGR1A/RAF1/MARCKS/CDC42/CRK/PAK1/LYN/ARPC3/ARPC5/FCGR2A/ARPC2	MMP15
VALK_AML_CLUSTER_5	VALK_AML_CLUSTER_5	VALK_AML_CLUSTER_5	31	-0.608344	-2.16759	3.86045321677507e-05	0.000927098154196517	0.000753633675384093	3839	tags=58%, list=20%, signal=46%	SMPDL3A/LILRB1/LILRA1/GNS/CD86/STS/TLR8/NOD2/UBE2D1/CCR1/PTAFR/PILRA/LILRB2/SIGLEC7/SIRPB1/VDR/IFNGR2/LILRB3	MMP15
SALVADOR_MARTIN_PEDIATRIC_TBD_ANTI_TNF_THERAPY_NONRESPONDER_POST_TREATMENT_UP	SALVADOR_MARTIN_PEDIATRIC_TBD_ANTI_TNF_THERAPY_NONRESPONDER_POST_TREATMENT_UP	SALVADOR_MARTIN_PEDIATRIC_TBD_ANTI_TNF_THERAPY_NONRESPONDER_POST_TREATMENT_UP	23	-0.657301	-2.16527	4.03700543004058e-05	0.000947831527199816	0.000770487735581341	2060	tags=61%, list=11%, signal=54%	BATF2/SERPING1/UBE2L6/SECTM1/IL1B/GBP1/ANKRD22/DHRS9/IRF1/GBP5/APOL2/FCGR1A/DNAJC25-GNG10/GBP2	MMP15
GARGALOVIC_RESPONSE_TO_OXIDIZED_PHOSPHOLIPIDS_MAGENTA_UP	GARGALOVIC_RESPONSE_TO_OXIDIZED_PHOSPHOLIPIDS_MAGENTA_UP	GARGALOVIC_RESPONSE_TO_OXIDIZED_PHOSPHOLIPIDS_MAGENTA_UP	25	-0.641422	-2.14375	3.99789866825921e-05	0.000947831527199816	0.000770487735581341	2677	tags=56%, list=14%, signal=48%	PRDM4/BPGM/ZNF844/MAFF/LATS2/PTGS2/ZSWIM6/PTP4A1/KLF6/GABARAPL1/KIAA0232/BTN2A1/RIT1/DNAJA1	MMP15
KEGG_NOD_LIKE_RECEPTOR_SIGNALING_PATHWAY	KEGG_NOD_LIKE_RECEPTOR_SIGNALING_PATHWAY	KEGG_NOD_LIKE_RECEPTOR_SIGNALING_PATHWAY	60	-0.47359	-1.99338	3.97846749080612e-05	0.000947831527199816	0.000770487735581341	3180	tags=53%, list=17%, signal=44%	ERBIN/CCL7/HSP90AB1/CCL5/MAPK13/TAB3/BIRC2/NFKBIA/NLRP1/NOD2/TRAF6/MAPK1/MEFV/HSP90B1/CHUK/CXCL8/IL1B/CXCL2/NAIP/TAB2/NLRC4/IL18/MAPK14/NFKB1/CARD6/CASP8/CARD8/CASP5/RIPK2/NLRP3/CXCL1/CASP1	MMP15
ICHIBA_GRAFT_VERSUS_HOST_DISEASE_D7_UP	ICHIBA_GRAFT_VERSUS_HOST_DISEASE_D7_UP	ICHIBA_GRAFT_VERSUS_HOST_DISEASE_D7_UP	113	-0.379843	-1.78915	4.01031366634827e-05	0.000947831527199816	0.000770487735581341	1142	tags=24%, list=6%, signal=23%	STAT1/SLC11A1/PSME2/ICAM1/SAMHD1/SNX10/LYZ/IFI16/NFKBIZ/IRF1/HCK/FGL2/PSME1/RNF19B/N4BP1/IFIT3/IL1RN/FAS/FLOT1/CLIC1/CD53/CTSS/LCP2/NAMPT/BCL2A1/GBP2/LITAF	MMP15
GOTZMANN_EPITHELIAL_TO_MESENCHYMAL_TRANSITION_DN	GOTZMANN_EPITHELIAL_TO_MESENCHYMAL_TRANSITION_DN	GOTZMANN_EPITHELIAL_TO_MESENCHYMAL_TRANSITION_DN	202	-0.315932	-1.60943	4.03717179417595e-05	0.000947831527199816	0.000770487735581341	3005	tags=30%, list=16%, signal=25%	YWHAH/PSMC5/FOS/PHYH/DDX24/SRP14/PPFIBP2/NFKBIA/MTHFD2/POLR1D/NTAN1/PPP1CB/SRSF1/CASP3/ACADL/ANXA11/COPS5/CD82/MAN1A1/CTNNB1/PIGF/ATP6V1E1/IL1R1/YWHAZ/SEC22B/TOB1/TRIM25/DYNLT1/ATP6V1A/XRN2/MAPK14/ANXA7/CXCL6/MXI1/NPEPPS/KLF3/S100A8/UBE2H/ARF4/PSME1/SDF2/TPM3/CPT2/POLR2C/IL1RN/ZFP36L1/ARHGDIB/PSMC1/HLA-E/STK3/CBX1/UFD1/SEPHS2/CD53/RAB18/SNAP23/CASP4/OSTF1/CD55/H3-3A	MMP15
PLASARI_TGFB1_TARGETS_10HR_DN	PLASARI_TGFB1_TARGETS_10HR_DN	PLASARI_TGFB1_TARGETS_10HR_DN	251	-0.302294	-1.56164	4.0166991307829e-05	0.000947831527199816	0.000770487735581341	2741	tags=22%, list=15%, signal=19%	FOXC1/SLC40A1/FOXP2/ADGRG2/EPHA7/MLLT3/ZNF521/MEF2C/STMN2/ACSS2/NUSAP1/RND3/MEIS2/DCLK1/MASTL/MAN1A1/WDR19/LUM/ZNF608/CDH2/EYA1/CD93/KNSTRN/FBXL7/STAT1/RUNX1T1/RCBTB2/HACD4/SIX1/SMARCA2/PTX3/IFIT2/CELF2/PCDH7/SH3BP5/PTEN/ARRDC3/IL18/PLSCR1/SVIL/TRIM21/RNASEL/PARP9/THBD/ADM/IFIT3/REPS2/IL1RN/SORD/LILRB3/MARCKS/NMI/BNIP3L/PLEK/SERPINB1/GBP2	MMP15
WP_22Q112_COPY_NUMBER_VARIATION_SYNDROME	WP_22Q112_COPY_NUMBER_VARIATION_SYNDROME	WP_22Q112_COPY_NUMBER_VARIATION_SYNDROME	117	0.457556237542755	1.76898566075361	4.10538753174419e-05	0.000960263879172285	0.000780593935306008	3485	tags=35%, list=19%, signal=29%	EMC10/NPRL3/PAK4/SLC25A1/ZDHHC8/SREBF2/ALDH4A1/GNB1L/KLHL22/TRMT2A/TXNRD2/TP53/RANGAP1/LZTR1/ZNF74/COMT/DGCR6L/RTN4R/MED15/THAP7/VWF/SREBF1/CBX5/POLR2A/SEPTIN5/CLDN5/ARVCF/GP1BA/SRF/CYP26B1/SCARF2/PLK1/GP1BB/DGCR2/GP5/PI4KA/SEPTIN8/GP9/RBX1/CCDC188/HDAC3	MMP15
PID_RAC1_PATHWAY	PID_RAC1_PATHWAY	PID_RAC1_PATHWAY	54	-0.493184	-2.03332	4.12687686830591e-05	0.000961715157606695	0.000781773672635415	1155	tags=33%, list=6%, signal=31%	CTNNB1/PIP5K1B/ABI1/IQGAP1/MAPK14/PAK2/CTNNA1/STAT3/ACTR2/MAP2K4/RAC1/ACTR3/NCF2/CRK/PAK1/ARPC3/ARPC5/ARPC2	MMP15
TAKEDA_TARGETS_OF_NUP98_HOXA9_FUSION_3D_UP	TAKEDA_TARGETS_OF_NUP98_HOXA9_FUSION_3D_UP	TAKEDA_TARGETS_OF_NUP98_HOXA9_FUSION_3D_UP	175	-0.328967	-1.64247	4.15924026547746e-05	0.000965680433593512	0.00078499702660536	2679	tags=26%, list=14%, signal=23%	EPSTI1/H2AC6/IFIT1/CRISP2/MLLT3/MX1/IFIT5/FGF18/IRF9/OLFM3/TRIM22/PDE1C/SERPING1/IDO1/RNASE6/RSAD2/HERC5/ERMAP/TRIM9/TCN1/XAF1/STAT1/BMP2K/CLEC2B/ARRDC4/MAP7/IFIT2/DDX60L/OASL/DTX3L/PTGS2/TRIM25/IFIH1/HLX/GBP1/IFI16/PARP9/CCDC71L/HEY1/IFIT3/CREBRF/KIF13A/MX2/KLF5/VMP1/SP110	MMP15
ACOSTA_PROLIFERATION_INDEPENDENT_MYC_TARGETS_UP	ACOSTA_PROLIFERATION_INDEPENDENT_MYC_TARGETS_UP	ACOSTA_PROLIFERATION_INDEPENDENT_MYC_TARGETS_UP	83	0.500690179283402	1.84137336980952	4.20527011422183e-05	0.000972777924951609	0.000790766543537302	2121	tags=31%, list=11%, signal=28%	CLUH/NUP210/DHCR7/FBXO41/HDHD5/REPIN1/PTK7/MRPL4/TMEM161A/JAG2/CD320/DDX28/KIAA0930/EMC1/PEX5/SLC39A4/MAST2/STUB1/MATK/PRPF19/PDCD11/GCDH/VPS13C/ZNF460/CRYBG2/TSPO	MMP15
WP_VEGFAVEGFR2_SIGNALING_PATHWAY	WP_VEGFAVEGFR2_SIGNALING_PATHWAY	WP_VEGFAVEGFR2_SIGNALING_PATHWAY	429	-0.257982	-1.40657	4.23299781129168e-05	0.000975605209840559	0.00079306482996207	2965	tags=27%, list=16%, signal=24%	F3/NR4A3/LARP7/PRKAA2/NFKBIA/LUC7L/RPS6KA5/NDRG1/NCL/GRB10/TXNIP/GAB1/FOXO4/PPM1G/NCF1/SYNJ1/PABPC1/EWSR1/SARS1/MEF2C/TMOD3/ELOA/ITCH/RICTOR/HMGB1/SET/PRDX6/VPS39/YWHAE/EGR3/STAT6/MKNK1/MAPK1/HBEGF/RHOA/GSK3B/HSPA1A/CTNNB1/SLC8A1/PTPN6/LDHA/STAT1/EPB41/PLAU/ATP6V1E1/SLC2A14/SMARCA2/BMP2/NAPA/COPG1/TXN/CXCL8/DLL4/LRRC59/ADAM10/PTGS2/VEGFA/ICAM1/PRKCD/FAM120A/HLX/FLT1/IQGAP1/BMX/TRIP4/PSMD4/QKI/RAB…	MMP15
GRYDER_PAX3FOXO1_ENHANCERS_KO_DOWN	GRYDER_PAX3FOXO1_ENHANCERS_KO_DOWN	GRYDER_PAX3FOXO1_ENHANCERS_KO_DOWN	437	-0.256704	-1.41584	4.55296139337474e-05	0.00104551945573408	0.000849897787568493	2396	tags=20%, list=13%, signal=18%	ZC3H13/SENP2/ZDHHC6/DTD1/TFAP2B/GPR107/ZIM2/THAP1/MEIS2/WDFY3/RBBP8/PSIP1/NR2F2/ACSL3/NAPG/APBB2/ERGIC1/EYA1/STK24/TCF20/SF3A3/HNRNPA3/SMARCA2/RNF216/BMERB1/YWHAZ/SDC2/NR3C1/STX11/PKN2/SSU72/CELF2/FHIP2A/VTI1A/TSC22D2/SOCS3/NOS1/TPST1/VIM/BFAR/ANKRD13A/SGMS1/ADAM10/PTPN12/ASB7/FAM217B/OAT/ST6GALNAC3/QKI/BMP5/BBIP1/THEMIS2/ELMO1/PRKAR1A/HSBP1/CHST15/RHOQ/RBPJ/PPCDC/SERP1/TMBIM4/SULF2/ARHGAP26/STAT…	MMP15
WP_IMMUNE_RESPONSE_TO_TUBERCULOSIS	WP_IMMUNE_RESPONSE_TO_TUBERCULOSIS	WP_IMMUNE_RESPONSE_TO_TUBERCULOSIS	23	-0.651842	-2.14728	4.92465715794406e-05	0.0011267615577376	0.000915939105471778	3339	tags=61%, list=18%, signal=50%	IFITM1/PSMB8/IFIT1/MX1/IRF9/STAT1/JAK1/PIAS1/IRF1/IFNAR2/IFIT3/IFNGR2/IFNGR1/IFNAR1	MMP15
LINDSTEDT_DENDRITIC_CELL_MATURATION_B	LINDSTEDT_DENDRITIC_CELL_MATURATION_B	LINDSTEDT_DENDRITIC_CELL_MATURATION_B	49	-0.502124	-2.02407	5.43274686554526e-05	0.00123850881442068	0.00100677791837088	2961	tags=45%, list=16%, signal=38%	NR4A3/NFKBIA/IL2RA/NBN/NFKB2/CXCR4/LAMP3/PSME2/TNIP1/BTG1/NFKB1/CFLAR/HIVEP1/STK4/ADM/CSF2RA/ZNF267/MARCKS/KLF5/PNRC1/LYN/CYTIP	MMP15
GARY_CD5_TARGETS_UP	GARY_CD5_TARGETS_UP	GARY_CD5_TARGETS_UP	464	0.338261758924488	1.45075909060931	5.81292224741315e-05	0.00132039374659652	0.00107334178986056	3268	tags=32%, list=17%, signal=27%	NAGLU/FASN/LRRC41/TKFC/TMC6/APEH/NUP210/KDELR1/SLC25A1/DHCR7/SREBF2/SHMT2/TYSND1/PIGO/PCK2/PFKL/PKN1/UCP2/HSF1/RIMS3/SLC1A5/ALDH16A1/MGAT4B/ST6GALNAC4/SH3GLB2/ACY1/UQCRC1/MAZ/ETHE1/TP53/TMC8/MAP4K1/LCK/TGFB1/CAPNS1/DHPS/GPI/LSS/CARMIL2/ATP5F1D/POLDIP3/DMPK/MINK1/CD99L2/DBP/SELENOO/SLC43A1/PPP1R14B/MPST/ATXN2L/MARCHF9/TPRA1/HSD17B8/AAAS/GTPBP1/CD37/HPCAL1/THAP4/BAP1/MIF4GD/HMGA1/SF3A2/AMFR/ASMTL/U…	MMP15
BONOME_OVARIAN_CANCER_POOR_SURVIVAL_DN	BONOME_OVARIAN_CANCER_POOR_SURVIVAL_DN	BONOME_OVARIAN_CANCER_POOR_SURVIVAL_DN	21	0.684266988998294	1.93892228012643	6.04852055889993e-05	0.00136896731498555	0.00111282701233225	1631	tags=52%, list=9%, signal=48%	EHMT2/COLGALT1/BOP1/PAOX/HDHD3/ACOT7/ASPSCR1/CLN6/GRK6/IL18BP/PPAN	MMP15
STEARMAN_LUNG_CANCER_EARLY_VS_LATE_UP	STEARMAN_LUNG_CANCER_EARLY_VS_LATE_UP	STEARMAN_LUNG_CANCER_EARLY_VS_LATE_UP	127	-0.36012	-1.73867	6.1624662604208e-05	0.00138479420394885	0.00112569261501446	2684	tags=30%, list=14%, signal=26%	H2AZ2/CHD8/SRSF1/EXT1/PRPSAP2/MAPK1/CHI3L1/APBB2/PLD1/WDR48/PIAS1/OTUD5/LATS2/CTCF/TPST1/PNN/YTHDC1/ACTN4/WDR26/TPRG1L/YIPF5/DPM1/STXBP3/SF3B1/RELL1/APLP2/OSBPL11/IFNAR2/DDX3X/HNRNPC/STX3/ING1/ANTXR2/IFT20/PAIP2/RNF149/ARPC3/GINM1	MMP15
JINESH_BLEBBISHIELD_TO_IMMUNE_CELL_FUSION_PBSHMS_DN	JINESH_BLEBBISHIELD_TO_IMMUNE_CELL_FUSION_PBSHMS_DN	JINESH_BLEBBISHIELD_TO_IMMUNE_CELL_FUSION_PBSHMS_DN	377	-0.262157	-1.42203	6.1443771665857e-05	0.00138479420394885	0.00112569261501446	2922	tags=24%, list=16%, signal=21%	DPY30/RPS6KA5/NMRK1/NDRG1/CPVL/C15orf48/EEPD1/EPSTI1/VAV3/IFIT1/SMIM11/MX1/MEMO1/AKR1B10/ACSS2/KIT/PADI3/AMACR/SCPEP1/STARD5/IRF9/VPS41/MID1IP1/ARHGEF6/UBE2L6/IER3/NIPSNAP2/CRACDL/LAMP3/TESK2/XAF1/ANXA5/STAT1/CAT/ANG/PLXDC2/CYP4F12/SSBP2/CLEC2B/BMP2/TMEM154/DTX3L/CXCL8/COL4A6/VEGFA/TOB1/CCNYL1/DYRK1A/PMAIP1/SLCO3A1/CTSC/SGK1/RTN4/IFI16/HMGCS1/PLCG2/DHRS9/MCTP1/HCAR2/PRKAG1/HCLS1/HCAR3/FOXO3/S100A…	MMP15
SPIRA_SMOKERS_LUNG_CANCER_UP	SPIRA_SMOKERS_LUNG_CANCER_UP	SPIRA_SMOKERS_LUNG_CANCER_UP	38	-0.562842	-2.10915	6.26729262207347e-05	0.00140333826256535	0.00114076699197059	3834	tags=58%, list=20%, signal=46%	DMD/TWF1/UGCG/FOS/FXR1/DUSP6/RGS1/YWHAE/FGF14/TMED2/UBXN4/CXCL8/CXCL2/TOB1/ATP6AP2/SERPINA1/ANXA3/FCGR3A/UBE2J1/ACTR2/CD55/RAB1A	MMP15
YAO_TEMPORAL_RESPONSE_TO_PROGESTERONE_CLUSTER_14	YAO_TEMPORAL_RESPONSE_TO_PROGESTERONE_CLUSTER_14	YAO_TEMPORAL_RESPONSE_TO_PROGESTERONE_CLUSTER_14	143	0.431032385728186	1.70805253145344	6.46154822485128e-05	0.00144170430605547	0.00117195456605272	4087	tags=38%, list=22%, signal=30%	VARS1/CARM1/GPS1/PRMT1/CLPTM1L/SEC61A1/IRAK1/THOP1/SERPINH1/PIGQ/ATF6B/PKM/PPP1R14B/GGA1/CTSD/IPO4/CDK4/DTYMK/TMEM147/JAG2/RAB34/MRPL12/BAX/PSMB5/UBFD1/SND1/ARHGDIA/TBCB/DCTPP1/ASL/C6orf136/BANF1/SMARCA4/WDR74/DVL3/NME1/BBLN/SLAIN1/EFTUD2/DDX41/P3H4/GALK1/NOP16/MRPL20/CISD1/PES1/MLEC/PKDCC/PREP/YKT6/IPO5/TUBB6/PRRC1/TUBB3/PTP4A3	MMP15
BLANCO_MELO_BETA_INTERFERON_TREATED_BRONCHIAL_EPITHELIAL_CELLS_DN	BLANCO_MELO_BETA_INTERFERON_TREATED_BRONCHIAL_EPITHELIAL_CELLS_DN	BLANCO_MELO_BETA_INTERFERON_TREATED_BRONCHIAL_EPITHELIAL_CELLS_DN	189	0.407479900732248	1.65370735464134	6.48611613666618e-05	0.00144207218133935	0.00117225361011943	4713	tags=40%, list=25%, signal=30%	ABHD14A/ITGB7/MVK/JMJD7/WDR90/MZF1/LRRC20/CASTOR1/PLXNB3/E2F1/DBP/SYTL1/MUTYH/WDR62/AQP3/PLA2G6/ADM5/LYNX1/FAM117A/NLRX1/KIFC2/LRRC45/VWF/PHLDB3/TMPRSS13/CEBPA/CARD14/COQ8A/TJP3/CCDC78/TEDC1/CALB1/RNF208/FBF1/TENT5B/SIX5/LYPD3/FOXRED2/ANO8/CXXC5/PLEKHH3/EPHX3/ARHGAP33/CYSRT1/FZD2/C15orf62/EPHB3/CHTF18/CBX2/SLC37A2/SULT2B1/VSIG10L/NBEAL2/KCP/TEDC2/ZNF862/NOXA1/RASAL1/CES3/LURAP1L/EFS/C21orf58/SMO/…	MMP15
REACTOME_EUKARYOTIC_TRANSLATION_ELONGATION	REACTOME_EUKARYOTIC_TRANSLATION_ELONGATION	REACTOME_EUKARYOTIC_TRANSLATION_ELONGATION	93	0.482128921788798	1.8077759235697	6.53356788509968e-05	0.00144750736383969	0.0011766718440956	6145	tags=54%, list=33%, signal=36%	EEF2/RPS2/RPL15/RPL18A/RPL10/RPS5/RPL8/RPL26/RPS14/RPL39L/RPS16/RPL36A/RPS29/RPL37/RPS15A/EEF1D/RPS23/RPS4Y1/RPSA/RPL41/RPS7/RPL18/RPS9/RPL23A/EEF1A2/RPL39/RPS24/RPL30/RPS27/RPL23/RPS13/RPLP1/FAU/RPS15/RPL27/RPS18/RPL31/RPLP0/RPL34/RPL29/RPL7/RPS3A/RPS28/RPS10/EEF1A1/RPL28/UBA52/RPS27A/RPS11/RPL13	MMP15
SASSON_RESPONSE_TO_GONADOTROPHINS_UP	SASSON_RESPONSE_TO_GONADOTROPHINS_UP	SASSON_RESPONSE_TO_GONADOTROPHINS_UP	85	-0.407837	-1.85567	6.74446734766761e-05	0.00148552189041008	0.00120757367174735	1203	tags=27%, list=6%, signal=25%	BAG1/MAP1LC3B2/PTP4A1/SGK1/GNAS/PRKAR1A/ATP2B1/GNB1/MAP3K5/PLIN3/ARPC1A/ACTR2/TMBIM6/PGK1/RAB5A/JMJD6/GK/BNIP3L/RAB27A/GDE1/CD55/RAB1A/RAB2A	MMP15
REACTOME_LEISHMANIA_INFECTION	REACTOME_LEISHMANIA_INFECTION	REACTOME_LEISHMANIA_INFECTION	243	-0.28693	-1.49179	6.75237222913674e-05	0.00148552189041008	0.00120757367174735	2805	tags=25%, list=15%, signal=21%	TXNIP/NPSR1/GNB4/VAV3/GPR27/TAAR6/CD163/DPEP2/CYSLTR2/GNAT3/NFKB2/GPR84/WAS/MAPK1/MEFV/PTGER4/GNG5/AHCYL1/HRH2/ENTPD1/TXN/IL1B/ABI1/BTK/ADAM17/IL18/GNAS/ELMO1/PRKAR1A/PLCG2/MAPK14/CREB1/NFKB1/HCK/WIPF1/GNAI2/WIPF2/VAV1/GNB1/FCGR3A/ADM/ARPC1A/ACTR2/NLRP3/RAC1/SYK/CASP1/FCGR1A/ACTR3/PLK2/CDC42/CRK/LYN/ARPC3/ARPC5/GRB2/FCGR2A/ARPC2/GNAI3/GNG10	MMP15
MCDOWELL_ACUTE_LUNG_INJURY_UP	MCDOWELL_ACUTE_LUNG_INJURY_UP	MCDOWELL_ACUTE_LUNG_INJURY_UP	47	-0.503599	-2.01137	6.89832726102853e-05	0.00150721514546362	0.00122520801549298	3133	tags=43%, list=17%, signal=36%	FOS/TGFBI/NFKBIA/SPP1/SFN/PLA2G7/RETNLB/AKAP12/RBM3/PTX3/TXNRD1/KLF6/STEAP4/S100A8/LRG1/BTG2/MCL1/KLHL2/FCGR2A/LITAF	MMP15
SCHLOSSER_MYC_AND_SERUM_RESPONSE_SYNERGY	SCHLOSSER_MYC_AND_SERUM_RESPONSE_SYNERGY	SCHLOSSER_MYC_AND_SERUM_RESPONSE_SYNERGY	33	0.635980125279749	2.00917909428788	6.89888687052644e-05	0.00150721514546362	0.00122520801549298	3661	tags=61%, list=19%, signal=49%	ARMC6/FARSA/SGTA/FPGS/SRM/SCAMP3/CCDC85B/DDX28/MRPL12/NCLN/MTA1/MRPS12/SNRPA/NME4/NDUFS5/RNF126/ARFIP2/LARP1/TOMM40/POLR2I	MMP15
KIM_GASTRIC_CANCER_CHEMOSENSITIVITY	KIM_GASTRIC_CANCER_CHEMOSENSITIVITY	KIM_GASTRIC_CANCER_CHEMOSENSITIVITY	91	0.48617265151633	1.81790202970329	6.92308738376923e-05	0.001507268713449	0.00122525156065324	2318	tags=31%, list=12%, signal=27%	ARMC6/PPP2R1A/SGTA/ABCB8/EHMT2/ANGEL1/ALG3/CRTC1/IFRD2/TMEM8B/PLXNB1/IL12RB1/BORCS6/ADCY3/DOHH/ZNF219/B3GAT3/SLC26A6/CFAP410/RAB27B/PPFIA3/POLR2A/NCR3/DPAGT1/UNG/MAPKAPK3/NME4/ELK4	MMP15
GINESTIER_BREAST_CANCER_ZNF217_AMPLIFIED_UP	GINESTIER_BREAST_CANCER_ZNF217_AMPLIFIED_UP	GINESTIER_BREAST_CANCER_ZNF217_AMPLIFIED_UP	69	-0.445415	-1.92676	6.99129790672348e-05	0.00151687056652083	0.00123305686129834	3503	tags=48%, list=19%, signal=39%	SRSF10/AGAP4/LEPROT/LIN52/SMIM14/WASHC4/C22orf39/KCTD20/SLC17A5/SPPL2A/GNB4/STAG2/APBB2/SP1/RSPH3/SCAF11/ANG/FAM114A1/PWWP2A/RSBN1L/CHURC1/ATG12/ATP6V1A/BLOC1S6/MORF4L2/CREB1/YIPF5/WSB1/SF3B1/STX16/LACTB/GINM1/SLU7	MMP15
UZONYI_RESPONSE_TO_LEUKOTRIENE_AND_THROMBIN	UZONYI_RESPONSE_TO_LEUKOTRIENE_AND_THROMBIN	UZONYI_RESPONSE_TO_LEUKOTRIENE_AND_THROMBIN	36	-0.557313	-2.0759	7.14243084195232e-05	0.00154433590575821	0.00125538330479459	3038	tags=58%, list=16%, signal=49%	APOLD1/FOSL2/NR4A2/PDK4/F3/NR4A3/NDRG1/EGR3/HBEGF/CREM/BMP2/CXCL8/PTGS2/CXCL2/HLX/KCNJ2/ELL2/MAP3K8/MCL1/NEDD9/RGS2	MMP15
PID_IL8_CXCR2_PATHWAY	PID_IL8_CXCR2_PATHWAY	PID_IL8_CXCR2_PATHWAY	34	-0.561212	-2.03347	7.3930060390737e-05	0.00159304089033739	0.00129497535486154	1427	tags=44%, list=8%, signal=41%	RAC2/DOCK2/CXCL8/RAB11A/ELMO1/HCK/GNAI2/PPP2CA/PRKCB/ARRB2/GNB1/RAB5A/LYN/CXCR2/RAB7A	MMP15
JOHNSTONE_PARVB_TARGETS_2_UP	JOHNSTONE_PARVB_TARGETS_2_UP	JOHNSTONE_PARVB_TARGETS_2_UP	139	0.432132679416138	1.70414019614821	7.52377268982756e-05	0.00161568524793157	0.00131338284533401	3282	tags=37%, list=17%, signal=31%	FASN/FLNA/SLC4A2/PTPA/SCAMP4/SLC25A1/CLPTM1L/PKN1/TP53/TGFB1/CORO1B/BCL2L1/DMPK/MINK1/PKM/ACTG1/VEGFB/NSMF/UAP1L1/OGDH/SMAD3/CLPTM1/KCTD13/GPR137/LY6E/BSG/ARHGDIA/PPP1R9B/RAB11B/CD151/IGFBP4/HEG1/OTUB1/LSR/AKR1B1/DLGAP4/OAF/TLN1/ERGIC3/AGPAT2/RPL36A/CD74/EPHX1/GRINA/USP11/FURIN/FXYD5/HLA-A/HLA-DRB1/MDK/TRAPPC1/AKR1C1	MMP15
ZHANG_RESPONSE_TO_CANTHARIDIN_UP	ZHANG_RESPONSE_TO_CANTHARIDIN_UP	ZHANG_RESPONSE_TO_CANTHARIDIN_UP	15	-0.755312	-2.23125	7.60423961915735e-05	0.00162741073754211	0.00132291444001022	1982	tags=67%, list=11%, signal=60%	IPCEF1/ZFX/FPR1/PMAIP1/BTG2/NAMPT/NFIL3/BCL10/NFE2L2/LITAF	MMP15
NIKOLSKY_BREAST_CANCER_7P22_AMPLICON	NIKOLSKY_BREAST_CANCER_7P22_AMPLICON	NIKOLSKY_BREAST_CANCER_7P22_AMPLICON	38	0.60261296335883	1.95000553315088	7.75385786982153e-05	0.00165380588870905	0.00134437093271946	5741	tags=79%, list=30%, signal=55%	SNX8/INTS1/CHST12/FOXK1/AP5Z1/ADAP1/LFNG/BRAT1/GNA12/TTYH3/FBXL18/C7orf50/MAD1L1/GET4/PSMG3/MICALL2/GRIFIN/GPER1/GPR146/FAM20C/RADIL/TMEM184A/NUDT1/ACTB/AMZ1/MAFK/TNRC18/EIF3B/CYP2W1/SLC29A4	MMP15
TARTE_PLASMA_CELL_VS_PLASMABLAST_DN	TARTE_PLASMA_CELL_VS_PLASMABLAST_DN	TARTE_PLASMA_CELL_VS_PLASMABLAST_DN	307	-0.275175	-1.43663	7.79428448437083e-05	0.00165681209377234	0.00134681466250206	2327	tags=21%, list=12%, signal=19%	DNAJC7/CDC6/COPS5/DHFR/CBX3/MAPK1/MYCBP/RNASE6/TUBA1A/GALNT3/PRKDC/NASP/BAG1/TCP1/ANG/LBR/ENTPD1/CLEC2B/ARID3A/PSME2/SUMO1/CRADD/MSN/TXN/PSMC3IP/PPIF/KDM5A/CD58/OAT/PPP4C/IQGAP1/PSMD4/SGK1/TMEM97/ELMO1/PAPOLA/PAK2/HMGB2/ZMAT2/PRKCB/GNB1/EIF5/GIT2/FAS/ARHGDIB/HNRNPC/TOP1/PGK1/CASP1/SLA/BRD8/UFD1/CLIC1/SDHB/ETF1/RAB27A/CDC123/LMNB1/SELL/NFIL3/ANP32A/RIPOR2/CYTIP/OSTF1/SOD2/UBE2D3	MMP15
NIKOLSKY_BREAST_CANCER_22Q13_AMPLICON	NIKOLSKY_BREAST_CANCER_22Q13_AMPLICON	NIKOLSKY_BREAST_CANCER_22Q13_AMPLICON	17	0.751656377607216	2.0098397206198	7.9369634863522e-05	0.00168146041266424	0.00136685116357205	3727	tags=71%, list=20%, signal=57%	TUBGCP6/SELENOO/HDAC10/MLC1/MAPK12/PLXNB2/MAPK11/CRELD2/ZBED4/ALG12/BRD1/TRABD	MMP15
TAKAO_RESPONSE_TO_UVB_RADIATION_DN	TAKAO_RESPONSE_TO_UVB_RADIATION_DN	TAKAO_RESPONSE_TO_UVB_RADIATION_DN	98	-0.388384	-1.80267	8.59012484547823e-05	0.00180766105443977	0.00146943906439636	3498	tags=41%, list=19%, signal=33%	TJP1/SERPINB8/PLIN2/UGCG/PSMA4/TOMM20/PIGC/NDRG1/BZW1/TXNIP/SRSF3/H2AC6/ELOA/NFKB2/MKNK1/RBBP8/SETDB1/TP53BP1/EIF4H/DNAJB1/PRMT5/PKN2/G0S2/IFI16/RAB11A/MORF4L2/DPM1/FAM110B/CCNI/USP10/ADM/MCL1/WTAP/CDK7/MARCKS/KLF5/RGS2/RAD23B/PITPNA/DAZAP2	MMP15
BRUECKNER_TARGETS_OF_MIRLET7A3_UP	BRUECKNER_TARGETS_OF_MIRLET7A3_UP	BRUECKNER_TARGETS_OF_MIRLET7A3_UP	106	-0.376842	-1.77903	8.56230168179006e-05	0.00180766105443977	0.00146943906439636	1255	tags=20%, list=7%, signal=19%	TXNRD1/PTPN12/SH3BP5/PTS/KRAS/CPEB4/BTG1/B4GALT5/SLC38A2/USP32/CYSTM1/GABARAPL1/OSGIN2/ARHGAP26/SAMD8/PGD/POLB/OS9/NFE2L2/CD55/SAT1	MMP15
REACTOME_ATF6_ATF6_ALPHA_ACTIVATES_CHAPERONE_GENES	REACTOME_ATF6_ATF6_ALPHA_ACTIVATES_CHAPERONE_GENES	REACTOME_ATF6_ATF6_ALPHA_ACTIVATES_CHAPERONE_GENES	10	-0.820077	-2.13628	8.90895029256981e-05	0.00186850384136164	0.00151889787619638	305	tags=70%, list=2%, signal=69%	ATF4/HSP90B1/NFYC/ATF6/HSPA5/NFYA/DDIT3	MMP15
REACTOME_INACTIVATION_OF_CSF3_G_CSF_SIGNALING	REACTOME_INACTIVATION_OF_CSF3_G_CSF_SIGNALING	REACTOME_INACTIVATION_OF_CSF3_G_CSF_SIGNALING	25	-0.626194	-2.09286	9.10664026503585e-05	0.00190362061619952	0.00154744413526173	3278	tags=64%, list=17%, signal=53%	ELOC/STAT5A/UBB/UBE2D2/STAT5B/STAT1/UBE2D1/CSF3R/JAK1/SOCS3/HCK/STAT3/SYK/LYN/UBC/UBE2D3	MMP15
ELVIDGE_HYPOXIA_BY_DMOG_UP	ELVIDGE_HYPOXIA_BY_DMOG_UP	ELVIDGE_HYPOXIA_BY_DMOG_UP	133	-0.34595	-1.66968	9.17199078386353e-05	0.00191093264940627	0.00155338805224095	3457	tags=35%, list=18%, signal=28%	PDK1/RNASE4/GLRX/CADM1/PGM1/FOS/TBC1D3F/TGFBI/NDRG1/TXNIP/STC1/TNFAIP8/HK2/ERO1A/CXCR4/MAFF/AKAP12/SPOCK1/VLDLR/P4HA1/ANG/NR3C1/CSGALNACT1/DSC2/VEGFA/KLF7/KDM3A/KLF6/ASPH/PFKFB3/RLF/MXI1/WSB1/ADM/HEY1/EGLN1/CCNG2/GBE1/FAM13A/PGK1/RRAGD/PLAUR/BNIP3L/CD59/NFIL3/SAT1	MMP15
WP_TYPE_II_INTERFERON_SIGNALING	WP_TYPE_II_INTERFERON_SIGNALING	WP_TYPE_II_INTERFERON_SIGNALING	36	-0.551127	-2.05286	9.30054250158151e-05	0.00193132057491587	0.00156996129981534	2716	tags=42%, list=14%, signal=36%	H4C14/SPI1/IRF9/STAT1/JAK1/IFIT2/SOCS3/IL1B/ICAM1/PRKCD/GBP1/IRF1/IFNGR2/IFNGR1/IRF2	MMP15
REACTOME_DEUBIQUITINATION	REACTOME_DEUBIQUITINATION	REACTOME_DEUBIQUITINATION	293	-0.272653	-1.42562	9.37817215974604e-05	0.00193467079439744	0.00157268467728062	3290	tags=30%, list=17%, signal=25%	MDM2/PSMB8/H2BC5/PSMA4/SUDS3/USP25/PSMC5/MAT2B/JOSD1/H2AC7/BIRC2/USP42/TOMM20/NFKBIA/UBB/KDM1B/EP300/STAM2/FOXO4/H2AC6/VCP/RNF146/PSMB1/WDR20/USP7/PSMD13/APC/NOD2/PSMB11/RNF135/CDC25A/YOD1/TRAF6/SNX3/PSMD7/WDR48/RHOA/TADA2B/BRCC3/UBE2D1/CYLD/CCP110/VCPIP1/CCNA1/USP8/OTUD5/USP48/PSME2/CLSPN/RIPK1/STAMBP/RHOT1/TNIP1/PSMA7/INO80C/PSME3/TRIM25/IFIH1/YY1/PTEN/PSMD4/BRCA1/H2BC18/SMURF2/USP3/HIF1A/ATXN7…	MMP15
JOHNSTONE_PARVB_TARGETS_2_DN	JOHNSTONE_PARVB_TARGETS_2_DN	JOHNSTONE_PARVB_TARGETS_2_DN	331	-0.268523	-1.42053	9.36662970538867e-05	0.00193467079439744	0.00157268467728062	3226	tags=25%, list=17%, signal=21%	SLC44A1/HDAC1/ATP5IF1/RBMS3/SHOX2/SLK/TOMM20/STK17A/RUNX2/GCNT2/SHISA2/TAF11/FXR1/SRSF3/TNFAIP8/SRSF1/CASP3/NBPF9/CDC5L/RANBP9/DDAH2/ALCAM/ERO1A/PNRC2/SEC24B/OARD1/NUP58/MED4/HSPA1A/PTP4A2/SNRNP48/RRP36/DCP2/NOL7/SRRM1/CSNK1A1/CREM/HNRNPA3/SSBP2/TMEM33/AGTPBP1/NR3C1/NUP153/TPST1/STAG1/FBXO9/DACH1/SEC22B/MRPS10/DOCK4/PDZD8/NUFIP2/PPM1A/ARRDC3/CTBP2/ASPH/SLC31A1/SMURF2/E2F3/MAPK14/RBPJ/WIPF1/UBR2/B…	MMP15
TURASHVILI_BREAST_LOBULAR_CARCINOMA_VS_DUCTAL_NORMAL_UP	TURASHVILI_BREAST_LOBULAR_CARCINOMA_VS_DUCTAL_NORMAL_UP	TURASHVILI_BREAST_LOBULAR_CARCINOMA_VS_DUCTAL_NORMAL_UP	66	-0.446328	-1.89704	9.69343086236778e-05	0.00199317212372608	0.0016202401293514	4606	tags=45%, list=24%, signal=34%	FN1/MICAL2/UXS1/INHBA/IGF1/IFI44/CCN4/SSR1/COL11A1/PRC1/FBXO28/COL1A1/RGS1/PLXNC1/CXCR4/ZNF117/ASAP1/AGTPBP1/SMCHD1/LYZ/ZEB1/GNA13/HSPA6/WIPF1/SULF2/SPAG9/RAP2C/TAGAP/RAB18/C5AR1	MMP15
REACTOME_IRAK4_DEFICIENCY_TLR2_4	REACTOME_IRAK4_DEFICIENCY_TLR2_4	REACTOME_IRAK4_DEFICIENCY_TLR2_4	17	-0.716759	-2.18344	9.73715848301773e-05	0.0019956417320895	0.00162224766223155	2860	tags=65%, list=15%, signal=55%	LY96/HMGB1/MYD88/TLR1/TLR6/BTK/IRAK4/TLR2/TLR4/S100A8/S100A9	MMP15
LEE_NEURAL_CREST_STEM_CELL_DN	LEE_NEURAL_CREST_STEM_CELL_DN	LEE_NEURAL_CREST_STEM_CELL_DN	118	-0.363759	-1.73502	0.000102450724187081	0.00209292193696465	0.00170132627759749	3350	tags=37%, list=18%, signal=31%	SLIT2/WIF1/DMD/BMP7/HLA-B/TNFRSF10B/NAV3/SPRY2/ELOC/RIPPLY3/LGI1/FOS/HDC/PROM1/F3/CAPN6/HSPA1B/DUSP6/FGF8/FABP7/FZD5/TRIM22/CD82/NUAK2/DGLUCY/MAFF/EMX2/FOXG1/GRAMD1C/SPART/COL4A6/PLAGL1/PMAIP1/AMY1A/CD46/PDLIM5/QKI/TRIM24/PSTPIP2/SIX3/CREB5/SMS/PLK2/SAT1	MMP15
TIEN_INTESTINE_PROBIOTICS_24HR_DN	TIEN_INTESTINE_PROBIOTICS_24HR_DN	TIEN_INTESTINE_PROBIOTICS_24HR_DN	210	-0.299353	-1.49896	0.000102840597528055	0.00209408750694667	0.00170227376388628	2914	tags=36%, list=15%, signal=31%	STX5/TES/PDIA6/LAMB3/GARS1/WIPI1/RPL4/PPP1R15A/TPT1/WARS1/PDIA3/GLRX/S100P/CBX4/TMED5/SEL1L/FICD/HSPA9/NDRG1/GRB10/NUDT4/TTC17/MTHFD2/TBC1D15/PABPC1/SARS1/AKR1B10/CDC5L/RANBP9/CDC6/ACBD3/HSP90B1/LAMP3/CSNK1A1/TMED2/GOLGA5/HSPA13/UBXN4/FAF2/PJA2/TXNRD1/VEGFA/LPIN2/TMCO3/FAM120A/PDCD4/EIF1/NBR1/BTG1/AFTPH/CREB1/SERP1/HERPUD1/MCTP2/MIA3/UBE2H/TFG/ARF4/JAG1/RNF19B/FTH1/MARCHF5/LRRFIP1/DNAJB9/KLF5/HSP…	MMP15
REACTOME_INTERLEUKIN_1_FAMILY_SIGNALING	REACTOME_INTERLEUKIN_1_FAMILY_SIGNALING	REACTOME_INTERLEUKIN_1_FAMILY_SIGNALING	151	-0.334914	-1.66989	0.000103989839236801	0.00211065828541275	0.00171574407080345	3435	tags=36%, list=18%, signal=30%	IL1RL1/MAP3K3/PSMC4/PSMB8/TIFA/PSMA4/PSMC5/TAB3/NFKBIA/UBB/SKP1/IL1RAPL1/TBK1/AGER/PSMB1/HMGB1/PSMD13/NOD2/PSMB11/NFKB2/TRAF6/MYD88/PSMD7/PTPN6/IL1R1/CHUK/PSME2/ALOX5/PSMA7/IL1B/PTPN12/PSME3/PSMD4/TAB2/IRAK4/IL18/NFKB1/CASP8/PELI2/MAP3K8/IL1RAP/PSME1/STAT3/RIPK2/PELI1/IKBIP/N4BP1/IL1RN/PSMD6/ALPK1/MAP2K4/PSMC1/CASP1/IL1R2/UBC	MMP15
QI_PLASMACYTOMA_UP	QI_PLASMACYTOMA_UP	QI_PLASMACYTOMA_UP	254	-0.289601	-1.48014	0.000105153149603884	0.00212740712960656	0.00172935912650287	1875	tags=29%, list=10%, signal=26%	GNB4/SOX11/APAF1/LASP1/FRMD4B/IL2RG/PLEKHO1/CASP3/TMOD3/ANXA11/KIT/RGS1/PLXNC1/MYB/CD82/RSAD2/PTPN6/MOB1A/ANKRD1/SNX2/UBE2D1/DEK/DNAJB1/TLR1/PLCL2/RAC2/RASSF2/LST1/TRIM5/SNX10/CCR1/RP2/IL18/PLSCR1/TNFSF13B/BTG1/ALOX5AP/TRIM21/AVIL/HCLS1/IRF1/CDC42SE1/HCK/FGL2/MFAP1/VAV1/CDC42EP3/ZFP36L1/FAS/WTAP/ARHGDIB/ACTR2/TMBIM6/LRRFIP1/CASP1/MARCKS/STK17B/SP100/SLA/IL1R2/MKRN1/CAP1/DAPP1/CD53/CLEC4E/IFNGR1/P…	MMP15
SMITH_TERT_TARGETS_UP	SMITH_TERT_TARGETS_UP	SMITH_TERT_TARGETS_UP	144	-0.340858	-1.68192	0.000107346981938471	0.00216483080242583	0.00175978065195355	3136	tags=31%, list=17%, signal=26%	JOSD1/ZNF165/RAE1/HNRNPD/EPCAM/MTHFD2/GPKOW/EWSR1/SRP19/SULT1E1/CDC6/CTH/PSMD7/APBB2/UVRAG/LHFPL2/CCNA1/BMP2/NELFE/PTGS2/CXCL2/DYRK1A/DYNLT1/MARS1/RCOR1/PSMD4/PPP2R2A/NFKB1/PPP1R11/HERPUD1/PPP2CA/ETV6/MIA2/SNW1/TSG101/XPC/TOP1/STK3/KLF5/HSPA5/ZNF274/GK/NFIL3/CD55/IL10RB	MMP15
JOHNSTONE_PARVB_TARGETS_1_DN	JOHNSTONE_PARVB_TARGETS_1_DN	JOHNSTONE_PARVB_TARGETS_1_DN	63	-0.459586	-1.94498	0.00010846377145641	0.00218036437700872	0.00177240782077247	2895	tags=37%, list=15%, signal=31%	LIFR/HSPA1B/SRSF3/STC1/H2AC6/ACOT13/FUS/ZRSR2/WDFY3/PTGER4/HSPA1A/BICC1/SEC24D/QKI/MCTP1/DSE/RBPJ/RELL1/SLC25A37/PPP3CA/RBMS1/GPAT3/KIAA0232	MMP15
ZHU_CMV_8_HR_UP	ZHU_CMV_8_HR_UP	ZHU_CMV_8_HR_UP	41	-0.538365	-2.10044	0.000111263832565335	0.00222952877229646	0.00181237332361704	3591	tags=51%, list=19%, signal=42%	H2AC18/CCL5/WARS1/IFITM1/PSMB8/NR4A3/MX1/ALAS1/IDO1/RIPK1/PTGS2/GTF2B/GBP1/TRIM21/MX2/HLA-E/SP100/NAMPT/IRF2/DNAJA1/CD55	MMP15
SCHAEFFER_PROSTATE_DEVELOPMENT_6HR_UP	SCHAEFFER_PROSTATE_DEVELOPMENT_6HR_UP	SCHAEFFER_PROSTATE_DEVELOPMENT_6HR_UP	158	-0.321462	-1.59232	0.000111894816303839	0.0022350545529643	0.00181686520441221	3939	tags=34%, list=21%, signal=27%	CFTR/ZNF625/SSR1/SMPDL3A/PSMC6/DOCK11/CCDC32/HNRNPLL/ACYP2/LEMD3/LRRC17/FLVCR1/EIF2S2/TEX30/PLGRKT/SPPL2A/HDC/TYROBP/LY96/NCL/NTAN1/B2M/HNRNPDL/C1GALT1C1/C8orf34/FGF18/NUP58/AOC3/SBDS/MPC1/AMY2A/NAB1/SMG7/SCYL3/UBQLN2/PTEN/SLC35A5/SMURF2/ATP6AP2/SPOPL/PRKCB/ARRB2/SERINC3/QPCT/MARCHF5/GBE1/RAMAC/FAM177A1/SDCBP/RNF130/IFRD1/SP110/CASP4	MMP15
GENTILE_UV_LOW_DOSE_DN	GENTILE_UV_LOW_DOSE_DN	GENTILE_UV_LOW_DOSE_DN	63	-0.458016	-1.93834	0.000117198982494834	0.00233315959601948	0.00189661432680742	4599	tags=51%, list=24%, signal=39%	DDX10/NAP1L1/MICAL2/SAMD4A/ERC1/PHKB/ZNF804A/SLIT2/FNBP1/ANGPT1/MYO10/NAV3/PTPRK/UBL3/SEMA3C/EXT1/IGF1R/MEIS2/PAFAH1B1/CDH2/EIF4G3/DYNC1LI2/AP3B1/MARF1/CRADD/TPST1/TBC1D30/STX12/GBE1/SIPA1L1/RBMS1/CDK14	MMP15
CARRILLOREIXACH_MRS3_VS_LOWER_RISK_HEPATOBLASTOMA_UP	CARRILLOREIXACH_MRS3_VS_LOWER_RISK_HEPATOBLASTOMA_UP	CARRILLOREIXACH_MRS3_VS_LOWER_RISK_HEPATOBLASTOMA_UP	44	0.567852184896451	1.87530579512028	0.000117874482932445	0.00233315959601948	0.00189661432680742	4312	tags=45%, list=23%, signal=35%	FASN/CLUH/SLC25A1/SREBF2/ALDH4A1/COASY/EIF6/LRP5/GALT/DHCR24/ACACA/TRAP1/AHCY/TARBP1/PTPRF/SEMA4G/MAGED1/EBP/FOXA1/C2orf72	MMP15
RUTELLA_RESPONSE_TO_HGF_UP	RUTELLA_RESPONSE_TO_HGF_UP	RUTELLA_RESPONSE_TO_HGF_UP	417	-0.251599	-1.41197	0.000117918746270533	0.00233315959601948	0.00189661432680742	2569	tags=24%, list=14%, signal=21%	CASP3/PLA2G7/EMC2/CLEC5A/PKNOX1/ELOA/NCOA4/FZD5/HK2/CREG1/NRP1/ZFYVE16/TNFAIP6/SLC30A1/SLC35B1/PDCD6IP/ALAS1/CHI3L1/GADD45G/ACSL3/OAZ2/ENSA/IDO1/LAMP3/MOB1A/RAB20/ANXA5/STAT1/ATP6V1H/LHFPL2/JAK1/TLR1/ENTPD1/IL1R1/PPP1R12A/SDC2/CPM/ATP6V1C1/TXN/TPST1/IL1B/SGMS1/PPIF/SEC22B/CD58/TM6SF1/DOCK4/SLC16A6/SNX10/CCR1/SGK1/TMEM97/SLC31A1/IL18/CERT1/MCTP1/CPD/B4GALT5/CHST15/RHOQ/CFLAR/ST3GAL6/MPZL1/OSBPL1A/…	MMP15
PID_IL6_7_PATHWAY	PID_IL6_7_PATHWAY	PID_IL6_7_PATHWAY	46	-0.507802	-2.02568	0.000119211249177145	0.00235133912170093	0.00191139237667628	1991	tags=39%, list=11%, signal=35%	HSP90B1/STAT1/JAK1/PIAS1/GAB2/SOCS3/IL6R/PRKCD/MAPK14/IRF1/HCK/VAV1/STAT3/MCL1/MAP2K4/RAC1/PTPRE/GRB2	MMP15
NICK_RESPONSE_TO_PROC_TREATMENT_DN	NICK_RESPONSE_TO_PROC_TREATMENT_DN	NICK_RESPONSE_TO_PROC_TREATMENT_DN	27	-0.609437	-2.07348	0.000120246654862351	0.0023595191615925	0.00191804189215678	2414	tags=52%, list=13%, signal=45%	HDGFL3/ZSCAN32/MAFF/AHCYL1/ZFX/ALOX5/ICAM1/ATP6V1A/ITPRID2/EIF2S3/FLOT1/NFYC/DYNC1LI1/RTF1	MMP15
ODONNELL_TARGETS_OF_MYC_AND_TFRC_UP	ODONNELL_TARGETS_OF_MYC_AND_TFRC_UP	ODONNELL_TARGETS_OF_MYC_AND_TFRC_UP	78	-0.413008	-1.83617	0.000120375977570119	0.0023595191615925	0.00191804189215678	2805	tags=40%, list=15%, signal=34%	TXNIP/MR1/MPEG1/ALDH2/RGS1/TRIM22/FUT6/YPEL2/LMO2/DAPK2/RCBTB2/ZBP1/ALOX5/TP53INP1/ABAT/C1RL/KLF6/PTAFR/LYZ/F11R/UBE2H/IDS/CREBRF/YPEL5/STK17B/SLC2A3/IL13RA1/LCP2/RTF2/PDE4B/SAT1	MMP15
NIKOLSKY_BREAST_CANCER_11Q12_Q14_AMPLICON	NIKOLSKY_BREAST_CANCER_11Q12_Q14_AMPLICON	NIKOLSKY_BREAST_CANCER_11Q12_Q14_AMPLICON	155	0.422028572118503	1.6763736768807	0.000123012298090794	0.00240370614778657	0.00195396128284789	4546	tags=39%, list=24%, signal=30%	TKFC/ZDHHC24/TMEM109/RBM14/YIF1A/CYB561A3/DHCR7/DPP3/B4GAT1/TMEM134/GSTP1/CAPN5/CDK2AP2/DDB1/PPP1CA/RIN1/SERPINH1/CORO1B/LRFN4/KLHL35/PITPNM1/GDPD5/RCE1/RAD9A/PTPRCAP/CD6/PELI3/AIP/CARNS1/TMEM216/RAB1B/KLC2/NUDT8/ACY3/RPS6KB2/SLC29A2/DAGLA/NDUFV1/TBC1D10C/LTO1/SPTBN2/CTSF/POLD4/CPT1A/IGHMBP2/CD248/MYO7A/MYEOV/CD5/OR2AT4/MRPL11/PGA4/GPR152/TMEM138/PGA3/NADSYN1/TPCN2/SSH3/VWCE/GDPD4/ALG8	MMP15
PURBEY_TARGETS_OF_CTBP1_AND_SATB1_DN	PURBEY_TARGETS_OF_CTBP1_AND_SATB1_DN	PURBEY_TARGETS_OF_CTBP1_AND_SATB1_DN	157	0.413433840416306	1.64321861376036	0.000128345719183829	0.00250015871549429	0.00203236711590102	4123	tags=34%, list=22%, signal=27%	PWWP2B/SCAMP4/POMGNT1/FARSA/CCDC22/SPNS1/ZNF282/EDC3/TMEM222/HYAL3/BRF1/ACOT8/CDK2AP2/PDXK/RAVER1/GLI4/PNPO/MED16/PARD6A/DDX28/ARHGAP1/CDKN2A/GET3/RECQL5/MAPK7/JUND/PLCG1/GCDH/HYAL2/SLC4A7/RTKN/PMVK/CCNF/AKAP11/SIX5/ALDH18A1/AIFM2/CPNE1/WDR46/MPO/MAP2K2/CACNA1C/TRIM14/EXOC7/GP9/HAX1/TMEM38B/TOB2/KLRC1/GLS/UHRF1/HPN/UBASH3A/ICOSLG	MMP15
HECKER_IFNB1_TARGETS	HECKER_IFNB1_TARGETS	HECKER_IFNB1_TARGETS	91	-0.392953	-1.80839	0.000130275128051031	0.00252991082005275	0.00205655246003886	2679	tags=36%, list=14%, signal=31%	EPSTI1/IFIT1/MX1/LAP3/IFIT5/CD163/TNFAIP6/CHI3L1/SERPING1/RSAD2/HERC5/LAMP3/XAF1/STAT1/CMTM2/TMEM140/ZBP1/IFIT2/OASL/DTX3L/CXCL8/MGAM/CYP4F3/G0S2/GBP1/APOBEC3B/PLSCR1/APOBEC3A/PARP9/KCNJ15/IFIT3/MX2/FFAR2	MMP15
BOYAULT_LIVER_CANCER_SUBCLASS_G3_UP	BOYAULT_LIVER_CANCER_SUBCLASS_G3_UP	BOYAULT_LIVER_CANCER_SUBCLASS_G3_UP	190	-0.306673	-1.54864	0.000131801075311759	0.00255166881803566	0.00207423943300353	4030	tags=35%, list=21%, signal=28%	NARS1/PPP1CC/TOPBP1/STMN1/GNL3/SMG8/PSMC6/DR1/NSF/NDC80/TSN/COIL/FAM50A/UGCG/HNRNPR/KLC1/PSMC4/ELOC/MRTO4/KIF1B/DUSP3/EIF3H/RPRD1A/EBNA1BP2/NDRG1/FXR1/CCT5/CDC6/COPS5/CBX3/TPD52L2/ASAP1/PTP4A2/MPZL2/PIGF/TMEM185B/CSDE1/PLEKHF2/PRMT5/PPP2R3C/TXN/LRRC59/PSME3/CKLF/KDM3A/PRKAR1A/PAPOLA/USP3/CASC3/NPEPPS/RAD21/SAP30BP/GNB1/PGD/GLA/FTH1/PGK1/MAPRE1/MARCKS/VMP1/CLIC1/TACC3/KPNB1/EIF4A3/JPT1/RIT1	MMP15
WP_PHOTODYNAMIC_THERAPYINDUCED_NFKB_SURVIVAL_SIGNALING	WP_PHOTODYNAMIC_THERAPYINDUCED_NFKB_SURVIVAL_SIGNALING	WP_PHOTODYNAMIC_THERAPYINDUCED_NFKB_SURVIVAL_SIGNALING	35	-0.540766	-1.99459	0.000133617294572498	0.00257889575904957	0.00209637208371898	2231	tags=37%, list=12%, signal=33%	NFKB2/TRAF6/MMP3/CHUK/CXCL8/IL1B/PTGS2/VEGFA/CXCL2/ICAM1/NFKB1/CFLAR/BCL2A1	MMP15
SANA_RESPONSE_TO_IFNG_UP	SANA_RESPONSE_TO_IFNG_UP	SANA_RESPONSE_TO_IFNG_UP	74	-0.418667	-1.83737	0.000136641865536706	0.00262920678274298	0.00213726967533512	3512	tags=43%, list=19%, signal=35%	HLA-B/WARS1/GBP4/PARP14/SAMD9L/APOL4/BATF2/MX1/LAP3/GOLM1/TRIM22/SERPING1/UBE2L6/IDO1/STAT1/SLC25A28/DTX3L/HSD17B11/IFIH1/SAMHD1/GBP1/CD274/PARP9/APOL1/APOL2/CEACAM1/PPP3CA/CASP1/HLA-E/TNFSF10/ST8SIA4/MLKL	MMP15
BLANCO_MELO_COVID19_BRONCHIAL_EPITHELIAL_CELLS_SARS_COV_2_INFECTION_UP	BLANCO_MELO_COVID19_BRONCHIAL_EPITHELIAL_CELLS_SARS_COV_2_INFECTION_UP	BLANCO_MELO_COVID19_BRONCHIAL_EPITHELIAL_CELLS_SARS_COV_2_INFECTION_UP	135	-0.337239	-1.62761	0.000137247996225716	0.0026328182690616	0.00214020543536827	3339	tags=33%, list=18%, signal=28%	IFITM1/S100P/BCL3/STAT5A/VNN1/NFKBIA/C15orf48/STC1/EPSTI1/BPGM/IRF9/NFKB2/HBEGF/TRIML2/MAFF/IER3/BMP2/CSGALNACT1/SOCS3/TNIP1/CXCL8/IL1B/CXCL2/C1R/TNFSF14/ICAM1/IFIH1/SAMHD1/G0S2/PLSCR1/NFKBIZ/CXCL6/GBP5/HCAR3/PARP9/S100A8/MAP3K8/S100A9/DRAM1/CXCL1/SLC25A37/PLAUR/NEDD9/SOD2/SERPINB1	MMP15
AMIT_SERUM_RESPONSE_60_MCF10A	AMIT_SERUM_RESPONSE_60_MCF10A	AMIT_SERUM_RESPONSE_60_MCF10A	58	-0.463408	-1.93025	0.000137831288962037	0.00263597103388795	0.00214276830288445	2342	tags=36%, list=12%, signal=32%	FRMD4B/EGR3/HBEGF/EREG/PTGER4/NUAK2/IRS2/TUFT1/CXCL8/PTGS2/KLF7/STK38L/PMAIP1/PDLIM5/SGK1/ELL2/MAP3K8/TRIB1/PLK2/PNRC1/ETS2	MMP15
WUNDER_INFLAMMATORY_RESPONSE_AND_CHOLESTEROL_UP	WUNDER_INFLAMMATORY_RESPONSE_AND_CHOLESTEROL_UP	WUNDER_INFLAMMATORY_RESPONSE_AND_CHOLESTEROL_UP	64	-0.4408	-1.88455	0.000138346026553449	0.00263705852930786	0.00214365232273345	2739	tags=41%, list=15%, signal=35%	CCL5/HLA-B/ARG2/PSMB8/SLC40A1/B2M/MPEG1/ERO1A/MUC17/STAT1/PSME2/CTSC/NFKBIZ/TLR2/SERPINA1/GBP6/CXCL6/FLOT1/CASP1/HLA-E/AIF1/GK/CTSS/LYN/SP110/GBP2	MMP15
SCHLOSSER_MYC_TARGETS_AND_SERUM_RESPONSE_UP	SCHLOSSER_MYC_TARGETS_AND_SERUM_RESPONSE_UP	SCHLOSSER_MYC_TARGETS_AND_SERUM_RESPONSE_UP	48	0.552699842101007	1.84972971938095	0.000138943317080386	0.00263705852930786	0.00214365232273345	3541	tags=40%, list=19%, signal=32%	TMED3/PRMT1/SLC1A5/THOP1/PPRC1/DDB1/LMNB2/COMT/GEMIN4/SLC7A5/CCDC86/NME1/USP13/PTDSS1/SLC39A14/ZNRD2/FXN/LSM7/ILF3	MMP15
REACTOME_GLUCOSE_METABOLISM	REACTOME_GLUCOSE_METABOLISM	REACTOME_GLUCOSE_METABOLISM	91	0.477633246521675	1.78597139431312	0.000139145491374795	0.00263705852930786	0.00214365232273345	4499	tags=48%, list=24%, signal=37%	PPP2R1A/NUP210/G6PC3/SLC25A1/SLC37A4/PCK2/PFKL/GPI/PKM/POM121/MDH2/NUP188/PC/SLC25A10/AAAS/SLC25A11/POM121C/PRKACB/ENO1/PGP/ENO2/ALDOA/GNPDA2/TPI1/SEH1L/PFKP/GAPDHS/PPP2R5D/SLC37A2/ENO3/NUP85/NUP37/SLC25A12/NDC1/SLC37A1/MDH1/GCK/HK3/NUP205/GAPDH/PKLR/GOT2/G6PC2/NUP155	MMP15
HAHTOLA_MYCOSIS_FUNGOIDES_SKIN_UP	HAHTOLA_MYCOSIS_FUNGOIDES_SKIN_UP	HAHTOLA_MYCOSIS_FUNGOIDES_SKIN_UP	175	-0.315082	-1.57314	0.000139817989506188	0.00264184621613494	0.00214754421055972	1735	tags=21%, list=9%, signal=19%	SRRM1/P4HA1/RCBTB2/SAFB2/YWHAZ/SAFB/FBXO11/RPN1/ATG12/CKLF/LST1/PDCD4/EIF1/ARL3/SHOC2/FOXO3/GCA/SF3B1/SP3/DENND5A/GNB1/RBM25/HNRNPU/C6orf62/EAPP/ARPC1A/SMS/CASP1/CAPZB/GMFG/MARCKS/UPF2/SLA/IFT20/RTN3/MAP4K4	MMP15
VERHAAK_GLIOBLASTOMA_NEURAL	VERHAAK_GLIOBLASTOMA_NEURAL	VERHAAK_GLIOBLASTOMA_NEURAL	126	-0.345376	-1.66849	0.00014089298218895	0.00265418755668525	0.00215757642753264	2984	tags=28%, list=16%, signal=24%	ENPP2/SLC30A10/PPFIA2/ORC4/NSL1/SGK3/PRPSAP2/CUTC/SLC31A2/SAR1A/PARP8/AGTPBP1/CAMK2G/TTC1/PPP2R5A/ACSL4/ANKS1B/MORF4L2/DHRS9/SPAST/MSRB2/ANXA7/ANXA3/TSNAX/MBP/TPM3/REPS2/YPEL5/BEST1/CDC42/LYRM1/BASP1/CA4/GABARAPL2/CYRIB	MMP15
LIN_SILENCED_BY_TUMOR_MICROENVIRONMENT	LIN_SILENCED_BY_TUMOR_MICROENVIRONMENT	LIN_SILENCED_BY_TUMOR_MICROENVIRONMENT	101	-0.374555	-1.758	0.000141545718239839	0.00265852435571662	0.00216110179081659	4172	tags=39%, list=22%, signal=30%	GPRC5A/KRT13/DAPK1/ADAMTS9/VTCN1/PI3/KLK6/B4GALT4/S100P/SLC17A5/PDK4/TACC1/MYH14/C15orf48/GGT6/STS/TMOD3/C1orf74/SCEL/EGR3/GABRP/RAB11FIP1/VSIG10/TLR1/CTSV/TUFT1/DSC2/PTGS2/SLC12A6/SLCO3A1/KRT23/ANXA3/APOBEC3A/IL1RN/CEACAM1/ARHGDIB/FYB1/DAPP1/MXD1	MMP15
REACTOME_DISEASES_OF_SIGNAL_TRANSDUCTION_BY_GROWTH_FACTOR_RECEPTORS_AND_SECOND_MESSENGERS	REACTOME_DISEASES_OF_SIGNAL_TRANSDUCTION_BY_GROWTH_FACTOR_RECEPTORS_AND_SECOND_MESSENGERS	REACTOME_DISEASES_OF_SIGNAL_TRANSDUCTION_BY_GROWTH_FACTOR_RECEPTORS_AND_SECOND_MESSENGERS	430	-0.252603	-1.3925	0.000142778316588423	0.00267369395230463	0.00217343308365647	2908	tags=28%, list=15%, signal=24%	FGF6/UBB/ERLIN2/SKP1/FXR1/EP300/CD86/GCC2/GAB1/FOXO4/PPP1CB/FGF16/VCP/DUSP6/FGF8/AREG/PSMB1/RICTOR/KIT/PSMD13/ZC3HAV1/KSR2/APC/NCSTN/PSMB11/FZD5/HIP1/CEP43/FGF18/GOLGB1/FKBP1A/ATG7/STAT5B/MAPK1/HBEGF/EREG/BCL2L11/PSMD7/POLR2J/GTF2F1/WDR48/ERBB4/GSK3B/CTNNB1/PIK3AP1/PPM1B/STAT1/CSNK1A1/AP3B1/PSEN1/FIP1L1/CHUK/PSME2/IRS2/RAC2/CAMK2G/MSN/GAB2/KREMEN1/DLL4/PSMA7/PPP2R5A/ADAM10/PTPN12/CAMK2B/PSME3/GTF…	MMP15
MEISSNER_NPC_HCP_WITH_H3K4ME2	MEISSNER_NPC_HCP_WITH_H3K4ME2	MEISSNER_NPC_HCP_WITH_H3K4ME2	487	0.333564692487068	1.43523768849674	0.000148765881227871	0.002777551705299	0.00225785855657106	5227	tags=37%, list=28%, signal=28%	HPS1/HPS6/RHOF/ACSS1/TRIM65/UCKL1/ABCA2/UCP2/NEURL1/PRR5/SLC27A3/YDJC/SNTA1/ATP1A3/ITPR3/ADCY3/MYO1C/MPG/SAMD10/RTL6/LLGL2/SPINT2/MARCHF9/GAS6/SLC12A7/LTBP4/TCEA2/ACE/KCTD15/PACSIN1/BTBD6/LRRC3/HAS3/SLC4A3/B3GALT4/HMGA1/RAI1/CEP170B/OTUD7A/HYI/SPOCK2/DRD4/HIC1/CIB2/GPR150/GOLGA7B/FBLN2/LY6E/BSN/CPXM1/MATK/CSRP1/L3MBTL1/NFATC2/GPR153/SYNGR3/DTX1/ITGB3/DIPK1B/MFSD4B/PEAR1/C19orf12/CHD5/TENT5B/FAM24…	MMP15
GENTILE_UV_RESPONSE_CLUSTER_D4	GENTILE_UV_RESPONSE_CLUSTER_D4	GENTILE_UV_RESPONSE_CLUSTER_D4	54	-0.469014	-1.93367	0.000150957698807786	0.00281013562396032	0.00228434586891009	1316	tags=50%, list=7%, signal=47%	PUM1/FILIP1L/CCNB1/SPEN/GNE/AURKA/MAPK6/KLF10/SAMD4A/KANK1/BHLHE40/DDX17/DICER1/KPNA2/THUMPD1/SEC24B/TPST1/SMURF2/RAPGEF2/HMGB2/RAD21/USP10/DDX3X/RBM5/ZBTB18/CHSY1/RAB1A	MMP15
ZHOU_INFLAMMATORY_RESPONSE_LPS_UP	ZHOU_INFLAMMATORY_RESPONSE_LPS_UP	ZHOU_INFLAMMATORY_RESPONSE_LPS_UP	352	-0.268592	-1.42864	0.000151988110133967	0.00282097105888767	0.00229315394237214	3303	tags=26%, list=18%, signal=21%	SIK3/IRF6/GID8/KIF1B/EPB41L5/STAT5A/PLAAT5/TM4SF18/CFAP65/RPS6KA5/PPFIA2/GPC3/SCN2B/VCX/FOXP2/SNN/IFIT1/DDX42/AGBL1/SULT1E1/ZC3HAV1/SERPINB2/NBN/NFKB2/PNLIP/RCN3/GPR84/NKX3-1/C4orf33/EREG/GRIA1/DMRTC2/MAFF/IER3/RNF144B/HSPA1A/HERC5/ADAMTS20/EPB41/TEC/IL27/SLC25A28/CLEC12B/TP53INP2/SNTG1/NPAS3/IL1R1/PTX3/ZNFX1/IFIT2/RIPK1/ZFX/OASL/KREMEN1/IL1B/PTGS2/CXCL2/ICAM1/IFIH1/LIMK2/PDLIM5/ADAM17/G0S2/IL18/…	MMP15
WP_PHOTODYNAMIC_THERAPYINDUCED_UNFOLDED_PROTEIN_RESPONSE	WP_PHOTODYNAMIC_THERAPYINDUCED_UNFOLDED_PROTEIN_RESPONSE	WP_PHOTODYNAMIC_THERAPYINDUCED_UNFOLDED_PROTEIN_RESPONSE	27	-0.604249	-2.05583	0.000152581209355753	0.00282364990960705	0.00229533156736719	4030	tags=56%, list=21%, signal=44%	NARS1/PDIA6/PPP1R15A/WARS1/ATF4/SULT1E1/BCL2L11/HSP90B1/DNAJB11/DNAJC3/DNAJB9/ATF6/HSPA5/DDIT3/NFE2L2	MMP15
BLUM_RESPONSE_TO_SALIRASIB_UP	BLUM_RESPONSE_TO_SALIRASIB_UP	BLUM_RESPONSE_TO_SALIRASIB_UP	243	-0.278295	-1.44689	0.000160389141800241	0.00295943835837863	0.00240571335084849	2369	tags=26%, list=13%, signal=23%	TP53BP2/COPA/GOLGB1/ACBD3/CTH/DNAJC1/CBS/DAP3/NAPG/HSP90B1/MAFF/ADPRM/STX4/PTP4A2/GHITM/CSNK1A1/CHIC2/SEZ6L2/PSEN1/FST/GOLGA5/BACH1/HSPA13/RRAGC/PTX3/COPG1/VIM/LAPTM4A/BUD31/TBL1X/RAB22A/MARS1/EIF1/BTG1/USP3/PPP1R11/ANXA7/SERP1/RNF13/FOXO3/ELL2/UBE2H/ARF4/EIF5/TSG101/EIF1B/XPC/RIOK3/CDK7/KPNA4/TMBIM6/DNAJB9/RAB5A/ATF6/SEPHS2/KCMF1/CARS1/IFRD1/MAP1LC3B/NAMPT/CASP4/NDEL1/CD55	MMP15
CONCANNON_APOPTOSIS_BY_EPOXOMICIN_UP	CONCANNON_APOPTOSIS_BY_EPOXOMICIN_UP	CONCANNON_APOPTOSIS_BY_EPOXOMICIN_UP	234	-0.290079	-1.49653	0.00016295018664572	0.00299790226425401	0.00243698047679764	2274	tags=24%, list=12%, signal=21%	ALDH1A2/CTH/TMF1/DAP3/BCL2L11/GADD45G/KIAA0319/MAFF/HSPA1A/LAMP3/LMO2/EPB41/CREM/LIN37/DNAJB1/CAMK2G/TTC1/IL6R/CCPG1/CYP4F3/SLCO3A1/CDK11B/KLF6/SKIL/GPX3/HSPA6/TGFBR2/CREB5/ELL2/GABARAPL1/UBE2H/PCYT1A/GLA/EIF5/TAF13/PHTF1/C18orf25/STX16/STX6/FAS/SNRK/NSFL1C/JMJD6/UFD1/ABHD3/PLK2/F2RL1/DNAJB6/IFRD1/MXD1/MAP1LC3B/RIT1/RAB21/DDIT3/SAT1	MMP15
REACTOME_DISEASES_OF_GLYCOSYLATION	REACTOME_DISEASES_OF_GLYCOSYLATION	REACTOME_DISEASES_OF_GLYCOSYLATION	141	0.429939069552315	1.70072908807772	0.000163559359919804	0.00300033671316445	0.00243895942872588	4660	tags=40%, list=25%, signal=30%	CHST14/POMGNT1/MAN1B1/B4GALT7/ALG3/HEXA/B4GAT1/B3GALT6/ALG1/MPDU1/GPC1/LFNG/B3GAT3/MOGS/DAG1/GALT/SPON2/ST3GAL3/MUC12/OGN/POMT1/HSPG2/MPI/SRD5A3/GALE/DPM2/RFT1/NOTCH3/DPAGT1/CSPG4/DOLK/ADAMTSL5/GALNT12/AGRN/MUC1/ADAMTSL2/ALG12/GALK1/DPM3/ADAMTS7/ADAMTS17/ADAMTS13/NOTCH4/EXT2/SLC26A2/SDC3/OMD/MUC16/BCAN/MUC6/CTSA/POMT2/DHDDS/ALG8/ADAMTS10/MUC4	MMP15
KEGG_LEISHMANIA_INFECTION	KEGG_LEISHMANIA_INFECTION	KEGG_LEISHMANIA_INFECTION	70	-0.419365	-1.80843	0.000166410411234902	0.00304376252177326	0.00247426006178209	2169	tags=36%, list=12%, signal=32%	TRAF6/MYD88/MAPK1/PTPN6/STAT1/JAK1/CR1/IL1B/PTGS2/FCGR2C/TAB2/IRAK4/TLR2/MAPK14/NFKB1/TLR4/NCF4/PRKCB/FCGR3A/IFNGR2/FCGR1A/NCF2/IFNGR1/FCGR3B/FCGR2A	MMP15
AMIT_EGF_RESPONSE_480_HELA	AMIT_EGF_RESPONSE_480_HELA	AMIT_EGF_RESPONSE_480_HELA	162	0.416429346338826	1.66139402254446	0.000173896676772465	0.00317147214565898	0.00257807460697912	2939	tags=34%, list=16%, signal=29%	CCND3/GPAA1/SLC1A5/GAK/SEPTIN9/RANGAP1/SERPINH1/DHPS/HMGXB3/ITPR3/BCL2L1/SORBS3/POM121/SPHK1/RHOC/TRAF4/SH3BGRL3/PLEC/NCLN/DUSP7/HPCAL1/HMGA1/FAM50B/MTA1/XAB2/CAMTA2/TOR4A/KYAT1/EHD1/LPCAT4/LY6E/PPDPF/ARHGDIA/TSPAN14/MAD1L1/TRIO/ERCC1/PGAP6/DPAGT1/ARHGEF18/SMTN/IGFBP4/DAPK3/MT1F/BRD3OS/AGRN/DLGAP4/SLC35F6/PTPRF/CDK9/PTGS1/TNFRSF21/TGM2/RNF126/CAMSAP1	MMP15
REACTOME_CLEC7A_DECTIN_1_SIGNALING	REACTOME_CLEC7A_DECTIN_1_SIGNALING	REACTOME_CLEC7A_DECTIN_1_SIGNALING	100	-0.369039	-1.73139	0.000175159998530654	0.00318527951085225	0.00258929854840417	3357	tags=38%, list=18%, signal=31%	PSMC4/PSMB8/PSMA4/PSMC5/TAB3/NFKBIA/UBB/SKP1/PSMB1/UBE2D2/PSMD13/PSMB11/NFKB2/TRAF6/PSMD7/AHCYL1/UBE2D1/UBA3/CHUK/PSME2/PSMA7/IL1B/PSME3/PRKCD/PSMD4/TAB2/PLCG2/NFKB1/CLEC7A/CASP8/PPP3R1/PSME1/PSMD6/PSMC1/SYK/PPP3CA/UBC/BCL10	MMP15
DEURIG_T_CELL_PROLYMPHOCYTIC_LEUKEMIA_UP	DEURIG_T_CELL_PROLYMPHOCYTIC_LEUKEMIA_UP	DEURIG_T_CELL_PROLYMPHOCYTIC_LEUKEMIA_UP	346	0.352339057386548	1.4931998189523	0.000183479579777618	0.00332695537740857	0.00270446618577111	3129	tags=25%, list=17%, signal=21%	VARS1/GIT1/LRRC14/HGH1/CAD/PIEZO1/CLUH/PDK2/HCFC1/POMGNT1/FARSA/NPRL3/PKD1/PUF60/PRMT1/NCDN/IFRD2/SCRIB/HMBS/BOP1/CYC1/ST6GALNAC4/CPSF1/NCKIPSD/DMWD/PEPD/CELSR2/ERI3/SNTA1/PFAS/MCM2/CORO1B/FCGBP/GFUS/POLD2/INF2/FAM53B/ARHGEF1/IPO4/HSD17B8/JAG2/KAT2A/WDR62/SF3A2/INTS11/PGLS/ROGDI/SLC39A4/RHBDD3/AGPAT1/CRELD1/RAB1B/TBC1D10B/GPR137/LGALS3BP/ENO1/ARL2/GRHPR/MAD1L1/ZNF593/RPH3AL/FAM131A/GRN/PEX6/H2AC8…	MMP15
GEISS_RESPONSE_TO_DSRNA_UP	GEISS_RESPONSE_TO_DSRNA_UP	GEISS_RESPONSE_TO_DSRNA_UP	39	-0.526145	-1.99589	0.000187643897362519	0.0033926879373706	0.00275789987079395	3443	tags=46%, list=18%, signal=38%	ADAR/IQGAP2/BIRC2/NFKBIA/IFIT1/UBQLN1/SUOX/TNFAIP6/ACSL3/GBP1/EIF2S3/CFLAR/IRF1/HMGB2/SRGN/PLAUR/NMI/SAT1	MMP15
MEISSNER_BRAIN_ICP_WITH_H3K4ME3	MEISSNER_BRAIN_ICP_WITH_H3K4ME3	MEISSNER_BRAIN_ICP_WITH_H3K4ME3	29	0.635920516322341	1.95245329028263	0.000190159581750888	0.00342832117013349	0.00278686595604755	2941	tags=48%, list=16%, signal=41%	CAPN1/FAM3A/STOML1/WDR83OS/PAK6/NOSIP/MPI/RNF208/CORO1A/TBC1D22B/DRC3/GDAP1L1/KCNIP2/COL6A2	MMP15
AGUIRRE_PANCREATIC_CANCER_COPY_NUMBER_UP	AGUIRRE_PANCREATIC_CANCER_COPY_NUMBER_UP	AGUIRRE_PANCREATIC_CANCER_COPY_NUMBER_UP	293	0.359007839220764	1.51110616708605	0.000196583204587088	0.00353400435217702	0.00287277531154484	4149	tags=35%, list=22%, signal=28%	PLOD3/TAF6/TMEM94/HGH1/THEM6/ZDHHC24/GYS1/PDK2/SLC52A2/G6PC3/GPAA1/PAK4/KDELR1/PRMT1/SCRIB/UCKL1/INTS1/RETREG3/SLC1A5/CYC1/CPSF1/TMEM8B/GRWD1/SARS2/MAP4K1/ZNF444/XYLT2/SHARPIN/DMPK/DBP/PNPO/GFUS/EML2/AP4M1/SPATA20/RUVBL2/BAX/ZNF580/EPN1/FAM117A/SLC39A4/CDKN2A/MRPS12/NOSIP/VPS28/GSDMD/ZNF264/ARFRP1/PPP1R13L/U2AF2/TRRAP/FIS1/ASL/POLR1G/AP2S1/LAMA5/MAD1L1/ATP5MC1/ZNF460/CASKIN2/HLF/GRN/UBE2Z/RGP1/MI…	MMP15
FORTSCHEGGER_PHF8_TARGETS_UP	FORTSCHEGGER_PHF8_TARGETS_UP	FORTSCHEGGER_PHF8_TARGETS_UP	267	-0.274012	-1.43358	0.000197441770351117	0.00353932654999779	0.00287710170081294	3493	tags=27%, list=19%, signal=22%	SUZ12/KDM7A/CERK/ATF4/SLC7A11/GID8/RBKS/STOX2/MAT2B/ECE1/PDK4/GRB10/MOK/ZNF721/MTHFD2/TXNIP/VAV3/IGF1R/SET/SLC19A2/FZD5/PUDP/FKBP1A/CCDC77/SEC62/ACP3/MAN1A1/KLHL15/BCL2L11/JADE1/GSK3B/VLDLR/NMNAT1/MAP7/BMP2/SSU72/OTULINL/VEGFA/CCNYL1/PTP4A1/FAM217B/PRG4/HLX/SLC16A6/GKAP1/CTSC/PTPRJ/HINT3/FBXW7/CCNY/SERP1/HERPUD1/TGFBR2/HMGB2/HBP1/CALML4/RELL1/NSRP1/HEY1/C6orf62/EIF5/ZNF267/STX6/DDX3X/CDC26/SLC2A3…	MMP15
PEDERSEN_TARGETS_OF_611CTF_ISOFORM_OF_ERBB2	PEDERSEN_TARGETS_OF_611CTF_ISOFORM_OF_ERBB2	PEDERSEN_TARGETS_OF_611CTF_ISOFORM_OF_ERBB2	73	-0.415732	-1.81865	0.000199107857312167	0.00355905294945499	0.00289313719700904	1347	tags=23%, list=7%, signal=22%	TSC22D2/DSC2/NABP1/SLC12A6/ANKRD22/GPX3/B3GNT5/IDS/VDR/TGFA/ACTN1/PLAUR/IL1R2/F2RL1/RGS2/CD59/BCL2A1	MMP15
GAZDA_DIAMOND_BLACKFAN_ANEMIA_PROGENITOR_UP	GAZDA_DIAMOND_BLACKFAN_ANEMIA_PROGENITOR_UP	GAZDA_DIAMOND_BLACKFAN_ANEMIA_PROGENITOR_UP	39	-0.523698	-1.98661	0.000203188187761975	0.00362169993597265	0.00294406263407018	2493	tags=41%, list=13%, signal=36%	GGPS1/IRF9/MAFF/ANXA5/CREM/LST1/WIPF2/ATP6V1B2/FTH1/MAP2K4/U2AF1/SLC2A3/VNN2/NAMPT/CHMP1B/RAB21	MMP15
DORN_ADENOVIRUS_INFECTION_24HR_DN	DORN_ADENOVIRUS_INFECTION_24HR_DN	DORN_ADENOVIRUS_INFECTION_24HR_DN	42	-0.519321	-2.05025	0.000207390850260603	0.0036861673159314	0.00299646786029221	2927	tags=45%, list=16%, signal=38%	NFKBIA/EWSR1/SRSF1/EGR3/NFKB2/TNFRSF12A/IER3/COL7A1/IFIT2/TXNRD1/SH3BP5/SGK1/ELL2/SRSF5/MCL1/SDCBP/PLK2/NFE2L2/RAB1A	MMP15
MORI_EMU_MYC_LYMPHOMA_BY_ONSET_TIME_UP	MORI_EMU_MYC_LYMPHOMA_BY_ONSET_TIME_UP	MORI_EMU_MYC_LYMPHOMA_BY_ONSET_TIME_UP	111	0.447409863870808	1.72394506940575	0.000209515694715702	0.00371344436943999	0.003018641247216	4095	tags=35%, list=22%, signal=28%	LLGL1/TRIM28/SMPD4/TYSND1/SMARCD2/JMJD4/PIDD1/CACTIN/MRPS18A/MUTYH/TRAF4/CDCA4/SMARCB1/HMGA1/RAI1/CENPO/U2AF2/AHCY/CHCHD10/TCF3/PDE2A/SMARCA4/CDK9/DYRK2/EFTUD2/DNAAF2/INKA1/INO80E/CBX2/CISD1/ELOF1/FANCM/ILF3/ELOVL6/ZNF428/AGK/UHRF1/CDK1/LIG1	MMP15
BROWNE_HCMV_INFECTION_14HR_UP	BROWNE_HCMV_INFECTION_14HR_UP	BROWNE_HCMV_INFECTION_14HR_UP	154	-0.322653	-1.60085	0.000212284949424605	0.00375195758926857	0.00304994846024291	3154	tags=31%, list=17%, signal=26%	TRIM23/FOS/FICD/SMURF1/CDK2/USPL1/CCDC93/GRPEL1/ZNF410/SYNJ1/VCP/THUMPD1/FZD5/CEP43/CDC6/ALAS1/CCNE2/GAPVD1/PRPF3/CCNA1/ISG20L2/EIF4EBP3/SAFB2/ATP6V1C1/SPAG1/UBN1/SMG7/PNN/ZNF20/PPP2R2A/PPM1D/HERPUD1/RSRP1/PPFIA1/GLA/DDX3X/BAZ1A/ZNF143/TOP1/MNDA/ING1/UPF2/JMJD6/ZNF230/ZNF200/EIF4A3/NDEL1	MMP15
BENNETT_SYSTEMIC_LUPUS_ERYTHEMATOSUS	BENNETT_SYSTEMIC_LUPUS_ERYTHEMATOSUS	BENNETT_SYSTEMIC_LUPUS_ERYTHEMATOSUS	29	-0.576443	-1.99984	0.000216992291133065	0.0038244131535273	0.00310884724344852	2884	tags=52%, list=15%, signal=44%	CAMP/MX1/SERPING1/XAF1/STAT1/OASL/TDRD7/APOBEC3B/PLSCR1/S100A8/IFIT3/CKAP4/MX2/FPR2/TNFSF10	MMP15
REACTOME_IRE1ALPHA_ACTIVATES_CHAPERONES	REACTOME_IRE1ALPHA_ACTIVATES_CHAPERONES	REACTOME_IRE1ALPHA_ACTIVATES_CHAPERONES	50	0.538559747976787	1.82102819333413	0.000223161516324814	0.00392201706783532	0.00318818900067116	2428	tags=40%, list=13%, signal=35%	YIF1A/ARFGAP1/PREB/WFS1/PLA2G4B/CXXC1/KLHDC3/CUL7/GSK3A/TATDN2/SYVN1/GOSR2/SHC1/HYOU1/ZBTB17/SULT1A3/PPP2R5B/ADD1/LMNA/TLN1	MMP15
REACTOME_CELLULAR_RESPONSE_TO_HYPOXIA	REACTOME_CELLULAR_RESPONSE_TO_HYPOXIA	REACTOME_CELLULAR_RESPONSE_TO_HYPOXIA	75	-0.41014	-1.8116	0.000223776879744577	0.00392201706783532	0.00318818900067116	3725	tags=40%, list=20%, signal=32%	PSMC6/PSMD1/VHL/PSMC4/PSMB8/ELOC/PSMA4/PSMC5/UBB/EP300/PSMB1/UBE2D2/PSMD13/PSMB11/EPAS1/PSMD7/CUL2/UBE2D1/PSME2/PSMA7/VEGFA/PSME3/PSMD4/HIF1A/PSME1/EGLN1/PSMD6/PSMC1/UBC/UBE2D3	MMP15
HOFMANN_CELL_LYMPHOMA_UP	HOFMANN_CELL_LYMPHOMA_UP	HOFMANN_CELL_LYMPHOMA_UP	48	-0.47842	-1.92977	0.000229290056272397	0.0039992848132187	0.00325099958300091	2251	tags=33%, list=12%, signal=29%	COPS5/TRIM22/TBP/IL1R1/FLI1/CXCL8/KDM5A/PBX2/IL18/PRKCB/RBBP5/TAF13/CCNG2/BNIP2/IL13RA1/RAB2A	MMP15
ZHANG_RESPONSE_TO_CANTHARIDIN_DN	ZHANG_RESPONSE_TO_CANTHARIDIN_DN	ZHANG_RESPONSE_TO_CANTHARIDIN_DN	66	0.502251840120097	1.78189003381831	0.000229456741508575	0.0039992848132187	0.00325099958300091	3226	tags=41%, list=17%, signal=34%	ERCC2/FARSA/ABCA3/PFKL/GTF2H4/FANCG/POLD2/EML2/RHOC/CDK4/RUVBL2/POLR2H/RPL15/SLC25A6/ATP5MC2/TUBG1/TRAP1/SNRPA/ATP5MC3/RPS14/QDPR/TIMM17B/NOP16/FARSB/EEF1D/RPSA/ZNRD2	MMP15
STONER_ESOPHAGEAL_CARCINOGENESIS_UP	STONER_ESOPHAGEAL_CARCINOGENESIS_UP	STONER_ESOPHAGEAL_CARCINOGENESIS_UP	38	-0.530899	-1.98945	0.000230769579458974	0.00401105578440847	0.00326056814943634	1560	tags=32%, list=8%, signal=29%	TMED2/UBXN4/TTC1/TXNL1/H2AZ1/AP3S1/RLIM/DDX5/TGFA/GOLGA7/CRK/RAB1A	MMP15
WP_B_CELL_RECEPTOR_SIGNALING_PATHWAY	WP_B_CELL_RECEPTOR_SIGNALING_PATHWAY	WP_B_CELL_RECEPTOR_SIGNALING_PATHWAY	97	-0.378975	-1.74465	0.000234093369691682	0.00405761840798915	0.00329841868444797	2134	tags=33%, list=11%, signal=29%	MAPK1/PTPRC/GSK3B/PTPN6/PIK3AP1/TEC/PIP5K1B/CHUK/RAC2/GAB2/PRKCD/BTK/E2F3/BCL6/PLCG2/MAPK14/CREB1/NFKB1/HCLS1/PRKCB/VAV1/LAT2/GTF2I/RAC1/SYK/RAF1/DAPP1/CDC42/CRK/LYN/GRB2/BCL10	MMP15
JISON_SICKLE_CELL_DISEASE_UP	JISON_SICKLE_CELL_DISEASE_UP	JISON_SICKLE_CELL_DISEASE_UP	180	-0.306783	-1.54462	0.00023982466754849	0.00414554068190961	0.00336989028229645	2340	tags=29%, list=12%, signal=26%	UBE2L3/SNN/IFIT1/MX1/BLVRA/WSB2/LILRA2/MKNK1/RNF24/SERPING1/UBE2L6/RHOA/GNG5/RSAD2/SPTLC2/STAT1/NFE2/LHFPL2/STX7/NAB1/PSME2/CRADD/IFIT2/OASL/TXN/TXNRD1/TDRD7/DYNLT1/GTF2B/GBP1/ANXA3/ADM/PLIN3/IFIT3/CCRL2/ZNF267/FCGR1A/SLC22A4/SLC2A3/CLIC1/LAMP2/CALCOCO2/TALDO1/HTATIP2/BNIP3L/PLEK/EIF4A3/MPP1/RIT1/LMNB1/DDIT3/GBP2	MMP15
ZHANG_INTERFERON_RESPONSE	ZHANG_INTERFERON_RESPONSE	ZHANG_INTERFERON_RESPONSE	23	-0.612499	-2.01768	0.000240617381783796	0.00414784812653053	0.00337176599304243	2577	tags=57%, list=14%, signal=49%	ISG20/IFI44/IFITM1/MX1/IRF9/STAT1/IFIT2/OASL/IFI16/IRF1/MX2/IFRD1/SP110	MMP15
KEGG_RIBOSOME	KEGG_RIBOSOME	KEGG_RIBOSOME	86	0.478774407511184	1.76951	0.000242390530511564	0.00416699786332995	0.00338733272290966	6145	tags=53%, list=33%, signal=36%	RPS2/RPL15/RPL18A/RPL10/RPS5/RPL8/RPL26/RPS16/RPL36A/RPS29/RPL37/RPS15A/RSL24D1/RPS23/RPS4Y1/RPSA/RPL41/RPS7/RPL18/RPS9/RPL23A/RPL39/RPS24/MRPL13/RPL30/RPS27/RPL23/RPS13/RPLP1/FAU/RPS15/RPL27/RPS18/RPL31/RPLP0/RPL34/RPL29/RPL7/RPS3A/RPS28/RPS10/RPL28/UBA52/RPS27A/RPS11/RPL13	MMP15
REACTOME_DISEASES_OF_IMMUNE_SYSTEM	REACTOME_DISEASES_OF_IMMUNE_SYSTEM	REACTOME_DISEASES_OF_IMMUNE_SYSTEM	30	-0.565666	-1.99458	0.000255314831382841	0.00436900846789269	0.0035515461815322	2927	tags=57%, list=16%, signal=48%	NFKBIA/LY96/HMGB1/TLR10/NFKB2/MYD88/TLR1/CHUK/TLR5/TLR6/BTK/IRAK4/TLR2/NFKB1/TLR4/S100A8/S100A9	MMP15
REACTOME_TOLL_LIKE_RECEPTOR_CASCADES	REACTOME_TOLL_LIKE_RECEPTOR_CASCADES	REACTOME_TOLL_LIKE_RECEPTOR_CASCADES	165	-0.313899	-1.55211	0.000255530056609108	0.00436900846789269	0.0035515461815322	3149	tags=35%, list=17%, signal=30%	TAB3/FOS/BIRC2/DUSP3/NFKBIA/RPS6KA5/UBB/LY96/SKP1/CNPY3/TBK1/DUSP6/AGER/MEF2C/HMGB1/UBE2D2/TLR8/TLR10/NOD2/RIPK3/NFKB2/TRAF6/MYD88/MAPK1/HSP90B1/UBE2D1/TLR1/CHUK/CTSV/RIPK1/TLR5/TLR6/BTK/TAB2/IRAK4/VRK3/TLR2/PLCG2/MAPK14/CREB1/NFKB1/CASP8/PELI2/TLR4/PPP2CA/S100A8/MAP3K8/RIPK2/PELI1/IKBIP/N4BP1/S100A9/ALPK1/MAP2K4/TANK/CTSS/UBC/UBE2D3	MMP15
ZHU_CMV_ALL_UP	ZHU_CMV_ALL_UP	ZHU_CMV_ALL_UP	107	-0.356009	-1.67793	0.000265412973924349	0.0045256868074038	0.00367890925773331	3591	tags=35%, list=19%, signal=28%	H2AC18/CCL5/WARS1/NUBP1/IFITM1/PSMB8/NR4A3/NFKBIA/GRPEL1/MX1/EIF4A1/EMP2/TRIM22/ALAS1/IDO1/HSPA1A/SAR1A/ITGA8/LATS2/RIPK1/ATP6V1C1/PTGS2/GTF2B/GBP1/TRIM21/NFKB1/IRF1/EIF5/PSMD6/MX2/PSMC1/HLA-E/SP100/NAMPT/IRF2/DNAJA1/CD55	MMP15
CHARAFE_BREAST_CANCER_LUMINAL_VS_MESENCHYMAL_UP	CHARAFE_BREAST_CANCER_LUMINAL_VS_MESENCHYMAL_UP	CHARAFE_BREAST_CANCER_LUMINAL_VS_MESENCHYMAL_UP	437	0.332184276451788	1.42605757153719	0.000266823144912245	0.00453743575077797	0.00368845991786231	3061	tags=26%, list=16%, signal=22%	TMEM229B/PATZ1/PWWP2B/RUSC1/ARFGAP2/FCSK/TMED3/APH1A/ALDH4A1/PGAP3/FLAD1/PCK2/ZBTB42/TMEM134/FAM83H/SYMPK/SYNGR2/PLXNA3/PLXNB1/FAM110A/WFS1/P4HTM/RMND5B/ULK3/SCAMP2/ZNF74/TNKS1BP1/MCRIP2/DBP/CACFD1/LLGL2/UBQLN4/SYTL1/SPINT2/TRAF4/EPS8L1/JMJD8/PPP1R16A/MGMT/CACNB3/SSR4/CLN3/MMEL1/SOX13/PCDH1/TRAPPC6A/TM7SF2/RAB40C/BCR/CCDC97/PAQR4/KIFC2/ROGDI/ATP6AP1/SIGIRR/TMEM79/EPPK1/CNNM4/NR2F6/ST14/PPDPF/NME3…	MMP15
NAGASHIMA_NRG1_SIGNALING_DN	NAGASHIMA_NRG1_SIGNALING_DN	NAGASHIMA_NRG1_SIGNALING_DN	51	-0.45947	-1.86485	0.000267990479371712	0.00454500295473534	0.00369461126192977	4196	tags=39%, list=22%, signal=31%	PLG/CD44/ZKSCAN4/N4BP2L2/PPP1R3C/H2AC7/F3/APC/B3GNT2/MPZL2/PDS5B/MARF1/TTLL5/TSC22D2/HMGCS1/ZNF222/RYBP/MIA2/PPP1R3D/MBD4	MMP15
REACTOME_SIGNALING_BY_NOTCH4	REACTOME_SIGNALING_BY_NOTCH4	REACTOME_SIGNALING_BY_NOTCH4	82	-0.389174	-1.74601	0.000269343893795105	0.0045556768273086	0.00370328800212341	3357	tags=38%, list=18%, signal=31%	PSMC4/PSMB8/PSMA4/PSMC5/UBB/SKP1/EP300/PSMB1/PSMD13/NCSTN/PSMD7/PSEN1/PSME2/YWHAZ/DLL4/PSMA7/ADAM10/PSME3/MAML2/PSMD4/RBPJ/FBXW7/MAML3/PSME1/JAG1/HEY1/SNW1/PSMD6/PSMC1/TACC3/UBC	MMP15
KENNY_CTNNB1_TARGETS_DN	KENNY_CTNNB1_TARGETS_DN	KENNY_CTNNB1_TARGETS_DN	52	-0.456046	-1.8611	0.000274601225476828	0.00461976179331605	0.00375538236586521	4812	tags=54%, list=26%, signal=40%	KIF5B/HNRNPH1/PYY/UBR5/FN1/TIMP2/CRABP2/OLA1/RETREG1/USP9X/SEL1L/PPP6R3/ENPP2/TXNIP/TNFAIP8/USP7/SEC62/CALCOCO1/FAF2/PLAA/USP3/SIX3/DDX5/CCDC47/C6orf62/PPP3CA/NARF/GBP2	MMP15
REACTOME_APOPTOTIC_EXECUTION_PHASE	REACTOME_APOPTOTIC_EXECUTION_PHASE	REACTOME_APOPTOTIC_EXECUTION_PHASE	52	-0.45544	-1.85863	0.000274601225476828	0.00461976179331605	0.00375538236586521	3621	tags=44%, list=19%, signal=36%	OCLN/TJP1/CASP6/SATB1/ROCK1/BIRC2/CASP3/HMGB1/APC/CTNNB1/KPNA1/STK24/ACIN1/CLSPN/VIM/PRKCD/BMX/PAK2/CASP8/HMGB2/H1-2/KPNB1/LMNB1	MMP15
REACTOME_E3_UBIQUITIN_LIGASES_UBIQUITINATE_TARGET_PROTEINS	REACTOME_E3_UBIQUITIN_LIGASES_UBIQUITINATE_TARGET_PROTEINS	REACTOME_E3_UBIQUITIN_LIGASES_UBIQUITINATE_TARGET_PROTEINS	58	-0.449429	-1.87202	0.000282300325256552	0.00472819539664255	0.00384352752572793	2903	tags=36%, list=15%, signal=31%	UBB/CTR9/UBE2L3/VCP/UBE2D2/PEX12/SELENOS/PRKDC/UBE2D1/CDC73/RNF152/RNF20/PAF1/UBE2A/H2BC4/WAC/UBC/UBE2B/RTF1/BCL10/UBE2D3	MMP15
VERHAAK_GLIOBLASTOMA_CLASSICAL	VERHAAK_GLIOBLASTOMA_CLASSICAL	VERHAAK_GLIOBLASTOMA_CLASSICAL	159	0.411214120559743	1.63703297722105	0.000282549502405848	0.00472819539664255	0.00384352752572793	2563	tags=26%, list=14%, signal=23%	ERCC2/BTBD2/SCAMP4/LRFN3/HSPBP1/AKT2/DMWD/SARS2/PEPD/APBA3/RIN1/MEGF8/SNTA1/TMEM161A/LRP5/LFNG/TMEM147/DAG1/CLIP2/CC2D1A/MLC1/NR2F6/JUND/ZNF264/TGIF2/KEAP1/POLR1G/POFUT1/SLC12A4/CD151/ADGRG1/HMG20B/ZNF446/TMED1/QTRT1/KLHL25/ITGA7/SLC4A4/TLE2/CDK6/LAMB2/RBM42	MMP15
LU_AGING_BRAIN_UP	LU_AGING_BRAIN_UP	LU_AGING_BRAIN_UP	263	-0.275936	-1.43851	0.000287596209226967	0.00479988156089146	0.00390180086732887	3170	tags=25%, list=17%, signal=21%	PDE4DIP/AFF1/HCRTR2/RAPGEF4/ABCG1/ZEB2/NFKBIA/NDRG1/TXNIP/H2AC6/ZHX2/PHLPP1/PRDX6/ZNF423/TP53BP2/CEP170/NIPBL/PLXNC1/TPD52L2/CBS/TMEM123/ANP32B/GPC5/PTP4A2/EYA1/AHCYL1/ANXA5/INHBB/HP/CLEC2B/SDC2/BAZ2B/MSN/PHF3/GAB2/VIM/VEGFA/TOB1/RASSF2/IQGAP1/CD302/PDLIM5/ITPRID2/QKI/IFI16/HIF1A/ANXA3/TGFBR2/PPFIA1/MAP3K5/VAMP3/TLE4/TOR1AIP1/TOPORS/HNRNPH3/PCF11/NT5C2/STK3/CHSY1/LAMP2/SH3GLB1/SNAP23/HEBP2/PICALM…	MMP15
DAZARD_UV_RESPONSE_CLUSTER_G4	DAZARD_UV_RESPONSE_CLUSTER_G4	DAZARD_UV_RESPONSE_CLUSTER_G4	20	0.680446785117587	1.90200943723867	0.0002939555203599	0.00489303739181082	0.0039775267987434	4045	tags=60%, list=21%, signal=47%	PPP2R1A/TUBB4A/CAPNS1/H1-10/PFN1/APRT/ARHGDIA/SOX15/SULT2B1/CDKN1C/TUBB4B/TUBB3	MMP15
REACTOME_DEFECTIVE_CFTR_CAUSES_CYSTIC_FIBROSIS	REACTOME_DEFECTIVE_CFTR_CAUSES_CYSTIC_FIBROSIS	REACTOME_DEFECTIVE_CFTR_CAUSES_CYSTIC_FIBROSIS	61	-0.445545	-1.8689	0.000300558555248269	0.00497661692005819	0.0040454681993112	4021	tags=46%, list=21%, signal=36%	ERLEC1/CFTR/PSMC6/PSMD1/DERL2/PSMC4/PSMB8/PSMA4/PSMC5/SEL1L/UBB/ERLIN2/VCP/PSMB1/PSMD13/PSMB11/PSMD7/PSME2/PSMA7/PSME3/PSMD4/RNF185/PSME1/PSMD6/PSMC1/ERLIN1/OS9/UBC	MMP15
REACTOME_PROTEIN_UBIQUITINATION	REACTOME_PROTEIN_UBIQUITINATION	REACTOME_PROTEIN_UBIQUITINATION	78	-0.39746	-1.76705	0.000300395530825984	0.00497661692005819	0.0040454681993112	2903	tags=32%, list=15%, signal=27%	UBB/CTR9/UBE2L3/VCP/UBE2D2/USP7/PEX12/SELENOS/PRKDC/UBE2D1/CDC73/RNF152/RNF20/UBE2W/PAF1/UBE2H/UBE2A/H2BC4/WAC/UBC/UBE2B/RTF1/BCL10/UBE2R2/UBE2D3	MMP15
CHARAFE_BREAST_CANCER_LUMINAL_VS_BASAL_UP	CHARAFE_BREAST_CANCER_LUMINAL_VS_BASAL_UP	CHARAFE_BREAST_CANCER_LUMINAL_VS_BASAL_UP	374	0.339761984663227	1.44516332668398	0.000306439398300603	0.00506067373781469	0.00411379758624846	3172	tags=25%, list=17%, signal=22%	INTS15/TMEM229B/PATZ1/RUSC1/ABCA3/TESK1/KLHL22/PCK2/ZBTB42/ABHD12/SYNGR2/SH3GLB2/PLXNA3/WFS1/P4HTM/LZTR1/ZNF74/SLC27A3/ADGRB2/ZNF444/ZNF703/SLC38A10/RAB11FIP3/FBRSL1/CACFD1/GGA1/NDUFS8/PRRT3/LLGL2/SLC26A11/EPS8L1/UAP1L1/PPP1R16A/LFNG/CACNB3/ATP6V0E2/SBK1/SIDT2/KCTD15/DENND4B/KLF2/SOX13/RAB40C/MIF4GD/CACNA2D2/KIFC2/ATP6AP1/SOGA1/VPS72/POLE/PLCXD1/RDH13/LRP3/TGIF2/NME3/TRAPPC9/POMT1/TJP3/SEC16A/HID…	MMP15
CHEOK_RESPONSE_TO_HD_MTX_DN	CHEOK_RESPONSE_TO_HD_MTX_DN	CHEOK_RESPONSE_TO_HD_MTX_DN	23	-0.606967	-1.99946	0.000312611817327845	0.00514909307493926	0.00418567324440892	2262	tags=48%, list=12%, signal=42%	CEP170/STRAP/SEC22B/DYRK1A/MAPK1IP1L/CNOT8/NUP98/ARF4/BNIP3L/RALBP1/H3-3B	MMP15
SESTO_RESPONSE_TO_UV_C5	SESTO_RESPONSE_TO_UV_C5	SESTO_RESPONSE_TO_UV_C5	46	-0.487078	-1.943	0.000315510508158158	0.00518326923585152	0.00421345488289265	2103	tags=35%, list=11%, signal=31%	RBBP8/PAFAH1B1/GSK3B/STAT1/PKN2/CLIP1/FAM120A/IQGAP1/MME/RCOR1/TGFBR2/PPP4R1/JAG1/MCL1/NFE2L2/RAB2A	MMP15
HOSHIDA_LIVER_CANCER_SUBCLASS_S1	HOSHIDA_LIVER_CANCER_SUBCLASS_S1	HOSHIDA_LIVER_CANCER_SUBCLASS_S1	234	-0.283686	-1.46355	0.000319165633179552	0.00521607834796296	0.00424012525391509	2114	tags=23%, list=11%, signal=21%	CXCR4/LUM/PTPRC/RHOA/CAPZA1/IER3/RNASE6/TP53BP1/ANXA5/LHFPL2/PRMT5/MSN/CELF2/PPP4C/IQGAP1/S100A11/CTSC/IFI16/SLBP/ALOX5AP/HCLS1/HIF1A/IRF1/FGL2/MFAP1/GNAI2/ATP6V1B2/PAPSS1/PPP4R1/POLD3/ASAH1/SRGN/ARHGDIB/STX3/CXCL1/PGK1/FYB1/KLF5/PLAUR/SLA/AIF1/CD53/CTSS/PAK1/LYN/RAB31/FCGR2A/RIT1/BCL2A1/LCP1/LAPTM5/RALB/ARPC2/LITAF	MMP15
FISCHER_G2_M_CELL_CYCLE	FISCHER_G2_M_CELL_CYCLE	FISCHER_G2_M_CELL_CYCLE	236	-0.274938	-1.43383	0.000319165633179552	0.00521607834796296	0.00424012525391509	4826	tags=38%, list=26%, signal=28%	CIT/TOP2A/KIF5B/MELK/MKI67/NET1/FNBP4/H1-0/METTL4/BIRC3/ARL4A/ADGRE5/BUB1/DEPDC1B/TUBD1/PLK4/CDR2/KATNA1/PSRC1/CHEK2/ATF7IP/PBK/PRC1/KIF23/DR1/TJP1/NDC80/NCAPH/TSN/GTSE1/SIX4/ECT2/ZNF207/RDH11/ZNF165/HP1BP3/CDC25C/TPX2/CCSAP/KPNA2/H2AZ2/MTMR6/GPSM2/CCNB2/PKNOX1/NUSAP1/PNRC2/SAP30/DCLRE1C/HMGB3/DCP2/CKAP2L/KNSTRN/STAT1/NUP50/PLAU/UBE2D1/AURKB/DNAJB1/CDKL5/LBR/BMP2/SHCBP1/KMT5B/ACSL4/NDE1/CDCA2/RSB…	MMP15
REACTOME_APOPTOSIS	REACTOME_APOPTOSIS	REACTOME_APOPTOSIS	179	-0.305929	-1.53892	0.000320607563455172	0.00522606940222783	0.00424824693435692	3632	tags=35%, list=19%, signal=28%	PSMD1/TJP1/CASP6/DIABLO/SATB1/PSMC4/TNFRSF10B/ROCK1/PSMB8/YWHAH/PSMA4/PSMC5/BIRC2/UBB/LY96/SFN/APAF1/CASP3/PSMB1/HMGB1/PSMD13/APC/YWHAE/TP53BP2/PSMB11/MAPK1/BCL2L11/PSMD7/CTNNB1/KPNA1/STK24/DAPK2/ACIN1/PSME2/YWHAZ/CLSPN/RIPK1/VIM/PSMA7/PSME3/PRKCD/PMAIP1/BMX/PSMD4/PAK2/CFLAR/CASP8/CARD8/TLR4/HMGB2/PPP3R1/PSME1/STAT3/PSMD6/H1-2/FAS/PSMC1/YWHAB/TNFSF10/KPNB1/UBC/LMNB1	MMP15
KAAB_FAILED_HEART_ATRIUM_DN	KAAB_FAILED_HEART_ATRIUM_DN	KAAB_FAILED_HEART_ATRIUM_DN	147	-0.314735	-1.55937	0.000322917695779612	0.00525012439753313	0.00426780112550832	4161	tags=35%, list=22%, signal=28%	SS18/CNN3/OPTN/GPC4/VTI1B/PMP22/PPP1CC/ABCC9/APP/SERPINA3/WARS1/DDX21/PDCD6/CCZ1/IFITM1/ELOC/PGM1/G3BP2/ACOT13/MYH10/PSMB1/YWHAE/FKBP1A/PLEKHB2/PAFAH1B1/STX4/LDHA/UBA3/SUMO1/YWHAZ/TXN/LAPTM4A/EIF3I/SLCO3A1/PPM1A/PAPOLA/TGFBR2/CTNNA1/NPTN/STAT3/SDF2/WASHC2C/ACTN1/PGK1/IFNGR1/ITM2B/CD59/GRB2/MPP1/RIT1/GDE1/RAB1A	MMP15
WP_AGERAGE_PATHWAY	WP_AGERAGE_PATHWAY	WP_AGERAGE_PATHWAY	64	-0.427142	-1.82616	0.000323856738623517	0.00525182113252364	0.0042691803933035	3087	tags=44%, list=16%, signal=37%	ROCK1/STAT5A/NFKBIA/FOXO4/NCF1/ALPL/AGER/CASP3/STAT5B/MYD88/MAPK1/RHOA/SP1/STAT1/INHBB/CHUK/MSN/PRKCD/IRAK4/MAPK14/NFKB1/CASP8/HIF1A/PRKCB/STAT3/RAC1/RAF1/CDC42	MMP15
DAVIES_MULTIPLE_MYELOMA_VS_MGUS_DN	DAVIES_MULTIPLE_MYELOMA_VS_MGUS_DN	DAVIES_MULTIPLE_MYELOMA_VS_MGUS_DN	26	-0.594849	-2.01667	0.000325728397075866	0.0052685940215973	0.00428281499497127	3013	tags=54%, list=16%, signal=45%	NPC2/LY96/LASP1/RNASE6/TLR1/S100A8/ACTN1/MARCKS/VNN2/CDK14/CAP1/GLUL/SAT1/LITAF	MMP15
REACTOME_RRNA_MODIFICATION_IN_THE_NUCLEUS_AND_CYTOSOL	REACTOME_RRNA_MODIFICATION_IN_THE_NUCLEUS_AND_CYTOSOL	REACTOME_RRNA_MODIFICATION_IN_THE_NUCLEUS_AND_CYTOSOL	60	0.514671649013515	1.78855456490576	0.000336081301194732	0.00542211165927502	0.00440760875170096	4215	tags=42%, list=22%, signal=32%	DHX37/NOL6/TBL3/RRP9/IMP3/NOC4L/RPS2/IMP4/TSR3/PDCD11/DDX49/PWP2/RPS14/TRMT112/WDR46/SNU13/RPS7/UTP4/RPS9/RRP7A/UTP20/DCAF13/WDR36/NOP14/NAT10	MMP15
ELVIDGE_HYPOXIA_BY_DMOG_DN	ELVIDGE_HYPOXIA_BY_DMOG_DN	ELVIDGE_HYPOXIA_BY_DMOG_DN	59	0.517749640254542	1.79163212594657	0.00033864029587388	0.00544942389165845	0.00442981073536461	2330	tags=36%, list=12%, signal=31%	CCND3/ALDH4A1/ATP2A3/SRM/SLC35C1/RIOX1/SLC5A6/PUS1/ACOT7/PYCR3/RPP25/SDF2L1/CEBPA/TOR3A/WDR77/CORO1A/ADGRG1/URB2/POLR3K/DOLK/PDZK1	MMP15
MULLIGHAN_MLL_SIGNATURE_1_UP	MULLIGHAN_MLL_SIGNATURE_1_UP	MULLIGHAN_MLL_SIGNATURE_1_UP	380	-0.247481	-1.34542	0.000341651515774887	0.00548385545218262	0.00445779998697684	2258	tags=24%, list=12%, signal=22%	NIPBL/ITGAX/LILRA2/PUDP/PLXNC1/DNAJC1/MFSD1/MRPL33/CXCR4/RBBP8/GLYR1/POLR2J/IPCEF1/JMJD1C/HSPA1A/RNASE6/PIGF/TRAF3IP3/CAT/NUP50/FCGR2B/PLPBP/EVI2B/PSEN1/TOR1A/ISG20L2/SAFB2/RAC2/TNPO3/STAMBP/TTC1/ABHD2/IL6R/PPIF/DACH1/CCPG1/TDRD7/RASSF2/APOBR/LST1/PRKCD/FAM120A/SNX10/CCR1/C1RL/CD302/BMP5/PTAFR/MLX/MPPE1/HCLS1/PPID/TRIM38/PILRA/HEXB/LILRB2/LAT2/SIRPB1/PCYT1A/RBM23/CSF2RA/RNF19B/HNRNPU/MED8/IL1RN/C…	MMP15
BERENJENO_ROCK_SIGNALING_NOT_VIA_RHOA_DN	BERENJENO_ROCK_SIGNALING_NOT_VIA_RHOA_DN	BERENJENO_ROCK_SIGNALING_NOT_VIA_RHOA_DN	48	-0.472124	-1.90438	0.000354682596642319	0.00567853154726074	0.00461605125776089	3602	tags=42%, list=19%, signal=34%	PDLIM7/UGCG/ROCK1/F3/PPP1CB/EXT1/IGF1R/WSB2/NRP1/NR2F2/JADE1/BOD1L1/DOCK5/QKI/KLF6/WSB1/SF3B1/KLF5/HSPA5/SH3GLB1	MMP15
WP_PRION_DISEASE_PATHWAY	WP_PRION_DISEASE_PATHWAY	WP_PRION_DISEASE_PATHWAY	32	-0.541817	-1.94921	0.000360599318604213	0.00575860637730383	0.00468114370584524	2800	tags=44%, list=15%, signal=37%	EP300/CASP3/MEF2C/SPI1/MAPK1/TBP/HSP90B1/CTCF/CHD2/CREB1/NFKB1/RAD21/STAT3/HSPA5	MMP15
BOQUEST_STEM_CELL_CULTURED_VS_FRESH_UP	BOQUEST_STEM_CELL_CULTURED_VS_FRESH_UP	BOQUEST_STEM_CELL_CULTURED_VS_FRESH_UP	422	-0.246253	-1.3735	0.000369659561547287	0.00588834926900134	0.00478661108476554	3583	tags=26%, list=19%, signal=22%	RRM2/CTSK/SOBP/GLIPR1/WARS1/CLK1/GAS7/MYO10/RNASE4/HAPLN1/PPP1R3C/IFITM1/SPRY2/SLC7A11/RGS16/EIF2S2/EPHA3/PDK4/TENM3/NFKBIA/CAPN6/RPS6KA5/GPC3/HSPA1B/TPX2/TXNIP/CDO1/CLMN/ADGRG2/FRMD4B/TIGAR/COL18A1/MX1/PPP1R12B/SPATA6/SLC19A2/ZC3HAV1/TP53BP2/WSB2/EMP2/DCLK1/ALCAM/CBS/TNFAIP6/HBEGF/MAN1A1/CHI3L1/GADD45G/GREM1/NOVA1/CDH2/HSPA1A/SPTLC2/RUNX1T1/CYLD/AOC3/ANG/DNAJB1/CLEC2B/BMP2/CELF2/OASL/CXCL8/IL6R/…	MMP15
REACTOME_NUCLEAR_EVENTS_MEDIATED_BY_NFE2L2	REACTOME_NUCLEAR_EVENTS_MEDIATED_BY_NFE2L2	REACTOME_NUCLEAR_EVENTS_MEDIATED_BY_NFE2L2	79	-0.396438	-1.76671	0.000371022559386343	0.00589513622136079	0.00479212816602403	3725	tags=41%, list=20%, signal=33%	IDH1/CREBBP/PSMC6/PSMD1/ATF4/PSMC4/SLC7A11/PSMB8/PSMA4/PSMC5/UBB/SKP1/EP300/GSTA3/PSMB1/PSMD13/PSMD7/GSK3B/PSME2/BACH1/SRXN1/PSMA7/TXNRD1/PSME3/PSMD4/PSME1/PGD/PSMD6/PSMC1/TALDO1/UBC/NFE2L2	MMP15
KEGG_NATURAL_KILLER_CELL_MEDIATED_CYTOTOXICITY	KEGG_NATURAL_KILLER_CELL_MEDIATED_CYTOTOXICITY	KEGG_NATURAL_KILLER_CELL_MEDIATED_CYTOTOXICITY	124	-0.333691	-1.62646	0.00037384335256703	0.00592499338627645	0.00481639891322603	1427	tags=22%, list=8%, signal=20%	RAC2/CHP1/ICAM1/PIK3CB/KRAS/PLCG2/SOS2/PPP3R1/PRKCB/VAV1/FCGR3A/IFNAR2/FAS/IFNGR2/RAC1/SYK/PPP3CA/HLA-E/RAF1/TNFSF10/IFNGR1/PAK1/FCGR3B/LCP2/GRB2/TNFRSF10C/IFNAR1	MMP15
LI_DCP2_BOUND_MRNA	LI_DCP2_BOUND_MRNA	LI_DCP2_BOUND_MRNA	88	0.458411027369475	1.70259826741249	0.000376960855095471	0.00595939120668519	0.00484436073765907	3214	tags=41%, list=17%, signal=34%	APEH/DEAF1/MYG1/CYC1/UQCRC1/NDUFS7/PDXK/NDUFS8/IDH3G/DUS1L/RUVBL2/MRPL12/UBXN6/MRPS12/FAHD2A/ENO1/APRT/AP2S1/RPS5/NT5DC2/NDUFB7/DGCR6/DCXR/ZNF593/TST/WDR74/TRAPPC2L/TRIB3/MAP2K2/HSD17B10/CHAF1A/TACO1/ADA/EEF1D/SCO2/RPSA	MMP15
WP_NONGENOMIC_ACTIONS_OF_125_DIHYDROXYVITAMIN_D3	WP_NONGENOMIC_ACTIONS_OF_125_DIHYDROXYVITAMIN_D3	WP_NONGENOMIC_ACTIONS_OF_125_DIHYDROXYVITAMIN_D3	72	-0.41175	-1.78562	0.000379535899531539	0.0059850623555199	0.0048652286923196	2405	tags=33%, list=13%, signal=29%	TLR8/NOD2/NFKB2/MAPK1/SP1/RSAD2/STAT1/JAK1/CAMK2G/CXCL8/CAMK2B/PRKCD/KRAS/TLR2/PLCG2/MAPK14/NFKB1/TLR4/SP3/PRKCB/IFNAR2/VDR/IFNGR2/IFNGR1	MMP15
KIM_WT1_TARGETS_12HR_DN	KIM_WT1_TARGETS_12HR_DN	KIM_WT1_TARGETS_12HR_DN	211	-0.287769	-1.45142	0.000388103892603629	0.00610487423065509	0.00496262319516062	2201	tags=26%, list=12%, signal=23%	SEMA3C/PPP1CB/EXT1/SRSF2/CD163/RND3/CBX3/YTHDF2/CCNE2/NR2F2/APBB2/MAGOH/MOB1A/SPTLC2/FLRT2/CLN5/SFSWAP/TAF1D/TMED2/BAZ2B/TUFT1/CHP1/ZFAND5/GTF2F2/PNN/CTBP2/ASPH/PPIG/SMURF2/IL18/PLSCR1/NFKB1/CDV3/HERPUD1/TGFBR2/CTNNA1/YY1AP1/LAT2/RBM25/RAP1A/MCL1/ZFP36L1/CORO1C/DEDD/VMP1/RAP2C/NEDD9/SDHB/PLK2/JPT1/BCL2A1/CASP4/ANP32A/SOD2	MMP15
KEGG_N_GLYCAN_BIOSYNTHESIS	KEGG_N_GLYCAN_BIOSYNTHESIS	KEGG_N_GLYCAN_BIOSYNTHESIS	46	0.552284994457566	1.84018437187608	0.000391071221653257	0.00613620979212541	0.00498809572388286	2784	tags=41%, list=15%, signal=35%	MAN1B1/DOLPP1/ALG3/GANAB/MGAT4B/ALG1/B4GALT3/MOGS/B4GALT2/DDOST/MGAT1/DAD1/DPM2/RFT1/DPAGT1/MAN1A2/ALG12/MGAT3/DPM3	MMP15
REACTOME_KEAP1_NFE2L2_PATHWAY	REACTOME_KEAP1_NFE2L2_PATHWAY	REACTOME_KEAP1_NFE2L2_PATHWAY	102	-0.362859	-1.70546	0.000392287464966897	0.0061399819143575	0.00499116206408524	3391	tags=34%, list=18%, signal=28%	ATF4/PSMC4/SLC7A11/PSMB8/PSMA4/PSMC5/UBB/SKP1/EP300/GSTA3/VCP/PSMB1/PSMD13/PSMB11/PSMD7/GSK3B/PSME2/BACH1/SRXN1/PSMA7/TXNRD1/PSME3/PRKCD/PSMD4/TRIM21/PSME1/CUL3/PGD/PSMD6/PSMC1/UFD1/TALDO1/UBC/MAP1LC3B/NFE2L2	MMP15
MEISSNER_ES_ICP_WITH_H3K4ME3	MEISSNER_ES_ICP_WITH_H3K4ME3	MEISSNER_ES_ICP_WITH_H3K4ME3	31	0.599262138288127	1.86390700515691	0.000396788477171586	0.00617968588703867	0.00502343723443653	2941	tags=45%, list=16%, signal=38%	CAPN1/FAM3A/STOML1/WDR83OS/EPPK1/PAK6/NOSIP/MPI/RNF208/TBC1D22B/DRC3/GDAP1L1/KCNIP2/COL6A2	MMP15
DACOSTA_UV_RESPONSE_VIA_ERCC3_TTD_UP	DACOSTA_UV_RESPONSE_VIA_ERCC3_TTD_UP	DACOSTA_UV_RESPONSE_VIA_ERCC3_TTD_UP	59	0.51581011394388	1.78492054687992	0.00039652621936434	0.00617968588703867	0.00502343723443653	4577	tags=58%, list=24%, signal=44%	FLNA/ERCC2/SMARCD2/PLXNA3/MPDU1/PLD3/STK25/UBL4A/AAMP/BAK1/BAD/GET3/MRPS12/BSG/ARPC4/ERBB2/MVD/PLCB3/ADD1/GNL1/COX6A1/GALK1/EPHX1/GALNT2/CBX2/MDK/UBA1/TLE5/GLS/IGFBP6/TNFSF13/MRPL28/RPUSD2/PGF	MMP15
LEE_RECENT_THYMIC_EMIGRANT	LEE_RECENT_THYMIC_EMIGRANT	LEE_RECENT_THYMIC_EMIGRANT	226	-0.281798	-1.46537	0.000401862311106003	0.00624325348513326	0.00507511103226528	2821	tags=24%, list=15%, signal=21%	ACBD5/KCTD18/GNB4/H2AC6/VAV3/PABPC1/MPEG1/SMC4/TMOD3/RGS1/PTGER4/PTPRC/B3GNT2/RNF144B/RNASE6/RSAD2/CD93/METTL21A/ABHD17B/NSD3/MAP3K20/CSAD/CACHD1/SOCS3/KIAA0319L/RNF138/TOB1/ZBTB21/RBM7/MPP7/PGM2/PDCD4/IFI16/PLSCR1/NFKBIZ/YBX3/PAPOLA/MAML3/DENND5A/KLHL8/ING3/ZNF776/TAF13/CCRL2/SKAP2/CCNG2/SLC25A37/MARCKS/STK17B/SLC2A3/AIF1/THRAP3/TNFSF10/RAB18/PAK1	MMP15
KEGG_B_CELL_RECEPTOR_SIGNALING_PATHWAY	KEGG_B_CELL_RECEPTOR_SIGNALING_PATHWAY	KEGG_B_CELL_RECEPTOR_SIGNALING_PATHWAY	74	-0.400169	-1.75619	0.000406889123740332	0.00629028591295865	0.00511334346891058	2134	tags=35%, list=11%, signal=31%	MAPK1/GSK3B/PTPN6/PIK3AP1/FCGR2B/CHUK/RAC2/CHP1/BTK/PIK3CB/KRAS/PLCG2/SOS2/NFKB1/PPP3R1/PRKCB/VAV1/RAC1/SYK/PPP3CA/LILRB3/RAF1/DAPP1/LYN/GRB2/BCL10	MMP15
SCHLOSSER_MYC_TARGETS_REPRESSED_BY_SERUM	SCHLOSSER_MYC_TARGETS_REPRESSED_BY_SERUM	SCHLOSSER_MYC_TARGETS_REPRESSED_BY_SERUM	158	-0.305949	-1.51548	0.000406043936190681	0.00629028591295865	0.00511334346891058	4272	tags=35%, list=23%, signal=28%	PGAM1/HDAC2/PUM3/NUFIP1/ZMPSTE24/PMPCB/BLMH/AFG3L2/PDIA6/APP/SERBP1/GARS1/POLE3/ADSS2/HSPD1/EIF3A/ISCA1/SMARCC1/EXOSC8/TIAL1/TOMM20/DHX9/NGDN/G3BP2/ZNF330/MTHFD2/MACROH2A1/KPNA2/SRSF1/SARS1/EMC2/CCT5/HK2/CBX3/ANP32B/SEC13/NR2F2/NUP58/NUP153/RMND5A/TXN/FBXO9/OAT/FAM120A/YY1/NUP98/YBX3/RNF114/SERP1/NDUFB6/USP10/MIA2/U2AF1/ETF1/EIF4A3/CNBP	MMP15
WP_PROTEASOME_DEGRADATION	WP_PROTEASOME_DEGRADATION	WP_PROTEASOME_DEGRADATION	62	-0.435215	-1.84117	0.00041556625166937	0.00640868346937176	0.00520958827879636	3725	tags=42%, list=20%, signal=34%	PSMC6/PSMD1/HLA-B/PSMC4/PSMB8/PSMA4/PSMC5/UBB/PSMB1/UBE2D2/PSMD13/PSMD7/UBE2D1/PSME2/PSMA7/PSME3/RPN1/H2AZ1/PSMD4/PSME1/PSMD6/PSMC1/HLA-E/UBC/UBE2B/UBE2D3	MMP15
REACTOME_RHO_GTPASES_ACTIVATE_WASPS_AND_WAVES	REACTOME_RHO_GTPASES_ACTIVATE_WASPS_AND_WAVES	REACTOME_RHO_GTPASES_ACTIVATE_WASPS_AND_WAVES	36	-0.520043	-1.93708	0.000429714017480985	0.00659972677169511	0.00536488646964676	1155	tags=36%, list=6%, signal=34%	ABI1/BTK/WIPF1/WIPF2/ARPC1A/ACTR2/RAC1/ACTR3/CDC42/ARPC3/ARPC5/GRB2/ARPC2	MMP15
REACTOME_GLUCONEOGENESIS	REACTOME_GLUCONEOGENESIS	REACTOME_GLUCONEOGENESIS	33	0.596753126110305	1.88525373321118	0.000430154788514642	0.00659972677169511	0.00536488646964676	4393	tags=67%, list=23%, signal=51%	G6PC3/SLC25A1/SLC37A4/PCK2/GPI/MDH2/PC/SLC25A10/SLC25A11/ENO1/ENO2/ALDOA/TPI1/GAPDHS/SLC37A2/ENO3/SLC25A12/SLC37A1/MDH1/GAPDH/GOT2/G6PC2	MMP15
WP_CHEMOKINE_SIGNALING_PATHWAY	WP_CHEMOKINE_SIGNALING_PATHWAY	WP_CHEMOKINE_SIGNALING_PATHWAY	164	-0.312546	-1.54429	0.00043110103356114	0.00659972677169511	0.00536488646964676	2314	tags=24%, list=12%, signal=21%	CCL25/CXCL14/WAS/STAT5B/MAPK1/CXCR4/TIAM2/GSK3B/GNG5/STAT1/CHUK/RAC2/DOCK2/PRKCD/PIK3CB/CCR1/KRAS/ELMO1/SOS2/NFKB1/HCK/GNAI2/FOXO3/PRKCB/VAV1/ARRB2/STAT3/GNB1/RAP1A/RAC1/RAF1/CDC42/CRK/PAK1/LYN/GRB2/CXCR2/GNAI3/GNG10	MMP15
PID_PDGFRB_PATHWAY	PID_PDGFRB_PATHWAY	PID_PDGFRB_PATHWAY	127	-0.335954	-1.622	0.000436210350957243	0.0066617367189878	0.00541529406055504	1155	tags=23%, list=6%, signal=22%	ABI1/DOCK4/PRKCD/IQGAP1/PIK3CB/PTEN/USP6NL/KRAS/ACTN4/PTPRJ/HCK/PPP2CA/STAT3/RAP1A/ACTR2/MAP2K4/RAC1/ACTR3/RAF1/RAB5A/SLA/YWHAB/CRK/PAK1/LYN/ARPC3/ARPC5/GRB2/ARPC2	MMP15
PECE_MAMMARY_STEM_CELL_DN	PECE_MAMMARY_STEM_CELL_DN	PECE_MAMMARY_STEM_CELL_DN	138	-0.326609	-1.58383	0.000440694687041932	0.00671392486892938	0.00545771755916082	4688	tags=42%, list=25%, signal=32%	CTSZ/ZCCHC9/UBR5/SEC63/BTF3L4/KLHL28/GDI2/SLC24A2/FAP/CALM1/NCBP3/SRSF7/TICAM2/C9orf64/APP/RO60/GPRASP1/KDM7A/PDIA3/TRIM27/CA12/SLC41A2/UBL3/TXNIP/FAT3/NEMF/NSMAF/RNF146/IGDCC4/ZDHHC6/CDC5L/CBX3/LUM/JMJD1C/NASP/JAK1/NBPF14/XRCC5/SEC22B/XRN2/MARCHF7/CNOT8/PURB/TPM4/NPEPPS/TM9SF2/CUL3/PNISR/JAG1/HEY1/CCNL1/DDX3X/DEGS1/PLBD1/CNEP1R1/KPNB1/IDI1/MAP1LC3B	MMP15
KEGG_LEUKOCYTE_TRANSENDOTHELIAL_MIGRATION	KEGG_LEUKOCYTE_TRANSENDOTHELIAL_MIGRATION	KEGG_LEUKOCYTE_TRANSENDOTHELIAL_MIGRATION	113	-0.347499	-1.63681	0.000449114405220674	0.00682567110543111	0.00554855554275935	2215	tags=23%, list=12%, signal=20%	CLDN10/CXCR4/RHOA/CTNNB1/RAC2/MSN/ICAM1/PIK3CB/ACTN4/PLCG2/MAPK14/F11R/CTNNA1/GNAI2/NCF4/PRKCB/VAV1/MYL12B/RAP1A/ACTN1/RAC1/NCF2/CDC42/RASSF5/PECAM1/GNAI3	MMP15
DORN_ADENOVIRUS_INFECTION_32HR_DN	DORN_ADENOVIRUS_INFECTION_32HR_DN	DORN_ADENOVIRUS_INFECTION_32HR_DN	38	-0.515412	-1.93141	0.000454812409647459	0.00688186165570743	0.00559423257354074	2927	tags=47%, list=16%, signal=40%	NFKBIA/EWSR1/SRSF1/KRT14/EGR3/NFKB2/TNFRSF12A/IER3/COL7A1/TXNRD1/SGK1/ELL2/SRSF5/MCL1/SDCBP/PLK2/NFE2L2/RAB1A	MMP15
REACTOME_FCERI_MEDIATED_NF_KB_ACTIVATION	REACTOME_FCERI_MEDIATED_NF_KB_ACTIVATION	REACTOME_FCERI_MEDIATED_NF_KB_ACTIVATION	81	-0.394156	-1.75833	0.000454999117732722	0.00688186165570743	0.00559423257354074	3357	tags=38%, list=18%, signal=32%	PSMC6/PSMD1/PSMC4/PSMB8/PSMA4/PSMC5/TAB3/NFKBIA/UBB/SKP1/PSMB1/UBE2D2/PSMD13/PSMB11/MS4A2/TRAF6/PSMD7/UBE2D1/CHUK/PSME2/PSMA7/PSME3/PSMD4/TAB2/NFKB1/PSME1/PSMD6/PSMC1/LYN/UBC/BCL10	MMP15
WAMUNYOKOLI_OVARIAN_CANCER_LMP_UP	WAMUNYOKOLI_OVARIAN_CANCER_LMP_UP	WAMUNYOKOLI_OVARIAN_CANCER_LMP_UP	268	0.360722894793392	1.50447867478705	0.000459516084103761	0.00693351367189656	0.00563622025157182	4326	tags=35%, list=23%, signal=28%	TMC6/PWWP2B/UBA7/FAAP100/TMEM129/GIPC1/TTLL12/AACS/CLPTM1L/TEX264/C8orf82/MROH1/PRXL2B/ARRDC2/GTPBP6/FAM83H/ACY1/CNPPD1/GSTP1/SCAMP2/MCRIP2/DOHH/CACFD1/MPST/GFUS/INF2/MED16/LLGL2/MLLT6/MRPS18A/TRAF4/SGSM3/CHMP1A/PLEKHJ1/FLNB/OXLD1/CC2D1A/TTC22/MRPL14/ST14/NOSIP/POLR1H/PPDPF/QSOX1/TRAPPC5/UQCC3/EPS8L2/TJP3/GALE/TMEM259/TMEM63A/HIP1R/ABCC3/ABHD6/MYO18A/ANKRD9/PLAC8/ARRDC1/BDP1/MUC1/SMARCA4/CXXC5/RA…	MMP15
RAO_BOUND_BY_SALL4	RAO_BOUND_BY_SALL4	RAO_BOUND_BY_SALL4	225	-0.287811	-1.48911	0.000465621666361142	0.00700883139890982	0.00569744567325306	3941	tags=33%, list=21%, signal=27%	STMN1/ZIC5/ZFP57/SERBP1/MTMR12/C9orf152/KLHL5/CIDEA/MACO1/ETFRF1/PLIN2/ZNF148/GTF3C6/IFITM1/SPRY2/PDHB/SLC44A1/TMEM220/AEBP2/CACYBP/FBXO36/GCNT2/LRPAP1/UBL3/CD24/UBB/GCM1/DUSP6/TM2D2/PRDX6/NANOG/ZC3HAV1/FAM91A1/WHAMM/MOB4/SUSD6/ZNF608/MGAT4C/AKAP12/EYA1/CHD7/TP53BP1/HNRNPA2B1/AURKB/ABHD17B/TFAP2C/DNMT3A/USP48/SMG7/HSD17B11/TRIM34/TRIM25/FGD4/ZCCHC7/ARRDC3/CHD2/XRN2/HEXIM1/NBR1/EPC2/SLC38A2/GNA13/…	MMP15
REACTOME_REGULATION_OF_IFNG_SIGNALING	REACTOME_REGULATION_OF_IFNG_SIGNALING	REACTOME_REGULATION_OF_IFNG_SIGNALING	14	-0.708926	-2.0502	0.000473974478763974	0.00711753560950579	0.0057858108084767	1867	tags=57%, list=10%, signal=52%	PTPN6/STAT1/JAK1/PIAS1/SUMO1/SOCS3/IFNGR2/IFNGR1	MMP15
CAFFAREL_RESPONSE_TO_THC_UP	CAFFAREL_RESPONSE_TO_THC_UP	CAFFAREL_RESPONSE_TO_THC_UP	30	-0.550163	-1.93992	0.000479776295760056	0.00718750584029112	0.00584268927593511	1245	tags=37%, list=7%, signal=34%	VEGFA/CPEB4/USP3/HERPUD1/YY1AP1/PNISR/ZFP36L1/CDKN1B/RAB5A/KCMF1/SERINC1	MMP15
RUAN_RESPONSE_TO_TNF_UP	RUAN_RESPONSE_TO_TNF_UP	RUAN_RESPONSE_TO_TNF_UP	13	-0.728256	-2.08029	0.000487751884557839	0.00728963149082643	0.00592570673100773	4146	tags=69%, list=22%, signal=54%	DCN/SERPINA3/HLA-B/ABCA1/STAT1/HP/HLA-E/IFNGR1/GBP2	MMP15
PARK_HSC_MARKERS	PARK_HSC_MARKERS	PARK_HSC_MARKERS	44	-0.467479	-1.85535	0.00049476270931596	0.00737688854743133	0.00599663757686767	1748	tags=34%, list=9%, signal=31%	SRSF2/KIT/NFE2/AURKB/ZFAND5/CLK4/ELF1/SPAG9/ARPC1A/MCL1/TLK2/RGS2/LYN/LAPTM5/CCNDBP1	MMP15
GENTILE_UV_RESPONSE_CLUSTER_D6	GENTILE_UV_RESPONSE_CLUSTER_D6	GENTILE_UV_RESPONSE_CLUSTER_D6	34	-0.522393	-1.89282	0.000503857731454576	0.00749473486125813	0.00609243428427967	3433	tags=44%, list=18%, signal=36%	UGCG/HMGXB4/LPAR1/STRN3/RAB14/MEIS2/PAFAH1B1/CHTOP/QKI/MFAP1/TLE4/CDK7/IFNGR2/NFYA/NFIL3	MMP15
HE_PTEN_TARGETS_DN	HE_PTEN_TARGETS_DN	HE_PTEN_TARGETS_DN	7	-0.840804	-1.96517	0.000509305056396462	0.00755789484633618	0.00614377673542803	1245	tags=57%, list=7%, signal=53%	VEGFA/FOXO3/TGFA/CCNG2	MMP15
HASINA_NOL7_TARGETS_DN	HASINA_NOL7_TARGETS_DN	HASINA_NOL7_TARGETS_DN	13	-0.726419	-2.07504	0.000520931789368617	0.00767611901336613	0.0062398805979098	1457	tags=38%, list=8%, signal=36%	SDC2/VEGFA/JAG1/CD53/CD55	MMP15
COULOUARN_TEMPORAL_TGFB1_SIGNATURE_UP	COULOUARN_TEMPORAL_TGFB1_SIGNATURE_UP	COULOUARN_TEMPORAL_TGFB1_SIGNATURE_UP	106	-0.34979	-1.65132	0.000518507995408959	0.00767611901336613	0.0062398805979098	3274	tags=30%, list=17%, signal=25%	BCL3/HMGXB4/SPPL2A/ZCCHC10/GRB7/MOK/SLC40A1/NRP1/ERGIC1/IER3/VCPIP1/NAB1/MAP3K20/VIM/FCHO2/MAML2/IQGAP1/SGK1/SMURF2/SKIL/BTG1/LPGAT1/C9orf72/CPD/UBR2/RBM47/CXCL1/TBC1D1/IFNGR1/IDI1/PICALM/NFE2L2	MMP15
BROWNE_HCMV_INFECTION_18HR_DN	BROWNE_HCMV_INFECTION_18HR_DN	BROWNE_HCMV_INFECTION_18HR_DN	175	0.390790516858428	1.57445575550469	0.000519997465910314	0.00767611901336613	0.0062398805979098	5854	tags=46%, list=31%, signal=32%	SNX17/BTBD2/CARM1/TBCD/PLXNA3/MAZ/PLXNB1/PCYT2/MEGF8/PLXND1/RRAS/GATD3/GAS6/EMILIN1/CCDC85B/ARHGAP1/PLCD1/ZNF688/FAH/LPCAT4/NME3/EPHB6/APRT/L3MBTL1/ASL/RAD23A/NDUFB7/PDGFRB/VAMP5/CLIP3/CCDC88C/RFX1/NUMA1/CTIF/FKBP8/EPHX1/POLD4/TGFB1I1/COL6A2/OGG1/SOCS1/GP9/TNS2/GLI3/ALDH3B1/SLC22A18/CD5L/OBSL1/CEMIP/ANGPTL2/GPR171/DDT/PCGF2/IRS1/DST/NIPAL3/MSC/LRRC32/RASA4/PTGER1/MAP2K5/PNOC/RBPMS/ANXA2/UROS/TNFR…	MMP15
DER_IFN_GAMMA_RESPONSE_UP	DER_IFN_GAMMA_RESPONSE_UP	DER_IFN_GAMMA_RESPONSE_UP	71	-0.401668	-1.74726	0.000525554326050821	0.00770610470370345	0.00626425582281511	3443	tags=42%, list=18%, signal=35%	ADAR/IFITM1/PSMB8/CSRP3/EIF2B1/SKP1/B2M/SRSF2/IRF9/HADHB/STAT1/BAG1/IFIT2/ICAM1/PMAIP1/GBP1/IFI16/PLSCR1/BTG1/TRIM21/CASP8/IRF1/PSME1/IFIT3/FAS/SDCBP/PPP3CA/HLA-E/NMI/SP110	MMP15
REACTOME_POTENTIAL_THERAPEUTICS_FOR_SARS	REACTOME_POTENTIAL_THERAPEUTICS_FOR_SARS	REACTOME_POTENTIAL_THERAPEUTICS_FOR_SARS	98	-0.360955	-1.67536	0.000527695266603663	0.00770610470370345	0.00626425582281511	1622	tags=26%, list=9%, signal=23%	JAK1/IL1R1/NR3C1/ZBP1/RIPK1/IL6R/VEGFA/BTK/RCOR1/CHD4/SAP30L/PLCG2/VAV1/ARID4A/CUL3/IFNAR2/ARID4B/IFNGR2/SYK/SH3KBP1/IFNGR1/GRB2/PHF21A/IFNAR1/NFE2L2	MMP15
KIM_WT1_TARGETS_DN	KIM_WT1_TARGETS_DN	KIM_WT1_TARGETS_DN	463	-0.234017	-1.30742	0.000527865722710773	0.00770610470370345	0.00626425582281511	2881	tags=23%, list=15%, signal=20%	APPBP2/NCOA2/HSPA1B/PRPF40A/CTR9/FXR1/SGK3/APAF1/TNFAIP8/SEMA3C/H2AZ2/GPSM2/IFIT1/COL1A1/RAB6A/NUSAP1/ZCCHC8/ACAP2/NBN/COPS5/NRP1/PKP4/FAM111A/LUM/NR2F2/OARD1/MAGOH/HSPA1A/PIGF/FLRT2/PPM1B/GOLGA8G/EFHC1/CREM/AURKB/LIN37/DNAJB1/ZCCHC2/TM2D3/TFAP2C/BAZ2B/HSPA13/SHCBP1/SEC24D/PHF3/LIAS/CTCF/TUFT1/MGAM/HSD17B11/SGMS1/SEC22B/GOLPH3L/TOB1/TRIM25/RSBN1/CKLF/PLAGL1/TRIM5/PMAIP1/PPM1A/MARS1/KDM3A/BMP5/PPI…	MMP15
ODONNELL_TFRC_TARGETS_UP	ODONNELL_TFRC_TARGETS_UP	ODONNELL_TFRC_TARGETS_UP	359	-0.241773	-1.3043	0.000527504121009688	0.00770610470370345	0.00626425582281511	2187	tags=19%, list=12%, signal=17%	TNFAIP6/TRIM22/FUT6/CACNA1A/UBE2F/RNF144B/CFAP53/YPEL2/LMO2/DCBLD2/DAPK2/ZNF155/RHEB/SH3D21/RCBTB2/TFAP2C/SIX1/HOXC8/CADM4/ZBP1/GPR85/KREMEN1/ALOX5/TP53INP1/PLIN5/ZNF396/ABAT/CCDC13/C1RL/MYLIP/KLF6/PTAFR/LYZ/EIF1/SGK1/KRAS/VRK3/BTG1/SERPINA1/PADI4/F11R/UBE2H/IDS/TPM3/FTH1/CDC42EP3/ZFP36L1/CREBRF/FAS/SHE/YPEL5/TOR1AIP2/CASS4/LILRB3/STK17B/SLC2A3/PLK2/RGS2/IFRD1/MXD1/IL13RA1/LCP2/C4orf3/RTF2/PDE4B/…	MMP15
BOWIE_RESPONSE_TO_EXTRACELLULAR_MATRIX	BOWIE_RESPONSE_TO_EXTRACELLULAR_MATRIX	BOWIE_RESPONSE_TO_EXTRACELLULAR_MATRIX	17	-0.675377	-2.05738	0.000532575643253698	0.00775686561887099	0.00630551912906852	3339	tags=59%, list=18%, signal=48%	IFITM1/PSMB8/IFIT1/MX1/STAT1/IFIT2/IFI16/IRF1/IFIT3/IFNGR1	MMP15
REACTOME_FCERI_MEDIATED_MAPK_ACTIVATION	REACTOME_FCERI_MEDIATED_MAPK_ACTIVATION	REACTOME_FCERI_MEDIATED_MAPK_ACTIVATION	32	-0.529987	-1.90665	0.00053425411360666	0.00776334153074619	0.00631078336699832	982	tags=44%, list=5%, signal=42%	VAV3/MS4A2/MAPK1/KRAS/PLCG2/PAK2/VAV1/MAP2K4/RAC1/SYK/PAK1/LYN/LCP2/GRB2	MMP15
WP_NUCLEOTIDEBINDING_OLIGOMERIZATION_DOMAIN_NOD_PATHWAY	WP_NUCLEOTIDEBINDING_OLIGOMERIZATION_DOMAIN_NOD_PATHWAY	WP_NUCLEOTIDEBINDING_OLIGOMERIZATION_DOMAIN_NOD_PATHWAY	40	-0.495891	-1.89539	0.000537524883463	0.00779287227361566	0.00633478876727314	2927	tags=55%, list=16%, signal=47%	HSP90AA1/ERBIN/AIM2/COPS6/NFKBIA/DUOX2/NLRP1/NOD2/MEFV/CHUK/IL1B/NAIP/NLRC4/IL18/CARD6/CASP8/CARD8/CASP5/RIPK2/NLRP3/RAC1/CASP1	MMP15
WP_METABOLIC_REPROGRAMMING_IN_PANCREATIC_CANCER	WP_METABOLIC_REPROGRAMMING_IN_PANCREATIC_CANCER	WP_METABOLIC_REPROGRAMMING_IN_PANCREATIC_CANCER	42	0.547358643861621	1.78841468178582	0.000541141015781018	0.00779492978468898	0.00633646130822829	731	tags=26%, list=4%, signal=25%	FASN/CARM1/PFKL/SLC1A5/BCAT2/TP53/SLC2A1/GPI/BCKDHA/PKM/SLC43A1	MMP15
MIKKELSEN_IPS_LCP_WITH_H3K4ME3	MIKKELSEN_IPS_LCP_WITH_H3K4ME3	MIKKELSEN_IPS_LCP_WITH_H3K4ME3	170	0.390496174458212	1.56766952234893	0.000541383394136854	0.00779492978468898	0.00633646130822829	4921	tags=41%, list=26%, signal=31%	TEF/CCDC120/SIPA1L3/TNKS1BP1/DMTN/GLMP/SYTL1/PDE4A/EMILIN1/IL17RC/DLGAP3/SPON2/SLC39A4/ELOVL1/TSPAN32/GPR35/ITGA2B/EMP3/PRX/IGFALS/PDGFRB/AMT/CLSTN3/PODNL1/HIPK4/DAPK3/TAPBPL/LRCOL1/TBC1D10C/EGFL7/HEXIM2/MUC1/EBI3/NLRC3/NOXO1/SYNE4/CYSRT1/OPRL1/MMRN2/TREX1/NYAP1/COX7A1/PCOLCE/CAPG/KCNN4/PINLYP/NOS3/PRRG2/TNS2/ROBO4/ALDH3B1/HSD17B14/NOTCH4/ARAP1/PHYHD1/ANGPTL2/GCK/CD79A/TNFSF13/GPA33/PKLR/PRR15L/S…	MMP15
ACEVEDO_NORMAL_TISSUE_ADJACENT_TO_LIVER_TUMOR_DN	ACEVEDO_NORMAL_TISSUE_ADJACENT_TO_LIVER_TUMOR_DN	ACEVEDO_NORMAL_TISSUE_ADJACENT_TO_LIVER_TUMOR_DN	352	0.338231315220477	1.43516684109839	0.000541236884005419	0.00779492978468898	0.00633646130822829	3823	tags=32%, list=20%, signal=26%	ARMC6/FASN/HPS6/ZNF672/SLC25A1/SLC25A22/CYB561A3/MVK/SREBF2/APH1A/MXD4/LONP1/PRADC1/TEF/SHMT2/EEF2/DMAC2/CPSF1/THOP1/ZFPM1/CAPN5/CDK2AP2/NUDT14/PDXK/CD99L2/FUOM/ACTG1/MRPS18A/LRP5/ENDOG/CSK/PAM16/ATP6V0E2/STK11/REEP6/FGFRL1/F8A1/MPND/CACNA1H/HAGH/TRAPPC6A/TM7SF2/ZNF511/CBX7/IMP4/CLPTM1/FEM1A/SLC25A15/PYROXD2/DESI1/VPS28/CLPP/TRRAP/AHCY/BET1L/SND1/QARS1/TECR/MAMDC4/SLC7A5/PTMS/CHCHD10/VPS26B/ABHD1…	MMP15
BOQUEST_STEM_CELL_DN	BOQUEST_STEM_CELL_DN	BOQUEST_STEM_CELL_DN	216	-0.280456	-1.43921	0.000565518292671037	0.00812383812211454	0.00660382932970096	2730	tags=24%, list=15%, signal=20%	STC1/PGS1/DUSP6/ADGRL4/AREG/GIMAP4/ALDH1A2/PKP4/HBEGF/TSPAN12/MPZL2/HHEX/CD93/CHD7/EMCN/SPTLC2/XAF1/LMO2/SCARF1/CREM/CLEC1A/STX11/FLI1/CSF2RB/IFIH1/ICA1/FLT1/LIMK2/TMEM70/G0S2/MCTP1/CFLAR/CARD8/F11R/ANXA3/TBC1D30/THBD/SEC14L1/CCRL2/CDC42EP3/SRGN/GMFG/NEDD9/KLHL2/PTPRE/ETS2/CA4/LCP2/IRAG2/LAPTM5/PECAM1	MMP15
REACTOME_TRANSLATION	REACTOME_TRANSLATION	REACTOME_TRANSLATION	292	0.350598421193137	1.47379652942974	0.000568229619817462	0.00814419309314686	0.00662037578873768	5298	tags=38%, list=28%, signal=28%	VARS1/APEH/FARSA/SEC61A1/EEF2/MRPL49/TUFM/VARS2/SARS2/MRPL38/MRPL4/MRPS18A/MRPL55/SSR4/MRPS2/DDOST/MRPL12/RPS2/RPL15/MRPL14/RPL18A/MRPS12/MRPL43/MRPS34/QARS1/MRPL30/RPL10/RPS5/MARS2/MRPS26/ERAL1/RPL8/RPL26/RPS14/TRMT112/GADD45GIP1/RPL39L/EARS2/RPS16/RPL36A/RPS29/MRPL17/EIF3E/MRPL20/RPL37/LARS2/MRPL41/RPS15A/MRPL54/MRPL37/FARSB/MRPL57/EEF1D/MRPL24/EIF4EBP1/RPS23/RPS4Y1/MRPL50/PARS2/RPSA/RPL41/RPS7…	MMP15
NIKOLSKY_BREAST_CANCER_17Q21_Q25_AMPLICON	NIKOLSKY_BREAST_CANCER_17Q21_Q25_AMPLICON	NIKOLSKY_BREAST_CANCER_17Q21_Q25_AMPLICON	320	0.345725389025278	1.45899496051694	0.00057478579850947	0.00821943691868543	0.006681541136262	3813	tags=32%, list=20%, signal=26%	FASN/TMEM94/TMC6/PDK2/FAAP100/GPS1/ITGA3/RPTOR/TRIM65/SMARCD2/TBCD/SYNGR2/NPLOC4/CHMP6/TMEM104/TRIM47/MRPL38/ABI3/TMC8/SLC38A10/XYLT2/PNPO/ICAM2/ASPSCR1/RFNG/ACTG1/LLGL2/SPATA20/DUS1L/OXLD1/SLC25A10/SLC25A19/MRPL12/OGFOD3/MIF4GD/TTYH2/FAM117A/LRRC45/RECQL5/USP36/FSCN2/ARMC7/FDXR/TSPOAP1/LGALS3BP/ALYREF/GRIN2C/FOXK2/SAMD14/TSEN54/ARHGDIA/PPP1R9B/HID1/CDR2L/FN3K/ATP5MC1/RNF43/UNK/CD7/FBF1/MKS1/CASK…	MMP15
DORN_ADENOVIRUS_INFECTION_48HR_DN	DORN_ADENOVIRUS_INFECTION_48HR_DN	DORN_ADENOVIRUS_INFECTION_48HR_DN	39	-0.500958	-1.90035	0.0005875696704535	0.00838319357481502	0.00681465814234051	2927	tags=46%, list=16%, signal=39%	NFKBIA/EWSR1/SRSF1/CCNK/KRT14/EGR3/TNFRSF12A/IER3/COL7A1/TXNRD1/SGK1/ELL2/SRSF5/MCL1/SDCBP/PLK2/NFE2L2/RAB1A	MMP15
NIKOLSKY_BREAST_CANCER_1Q21_AMPLICON	NIKOLSKY_BREAST_CANCER_1Q21_AMPLICON	NIKOLSKY_BREAST_CANCER_1Q21_AMPLICON	35	0.583268256656711	1.86102934083324	0.000592681969701178	0.00839899764270227	0.00682750519387867	4941	tags=57%, list=26%, signal=42%	PYGO2/RUSC1/FLAD1/ADAM15/TRIM46/SCAMP3/HCN3/SHC1/PMVK/MUC1/DPM3/THEM5/ZBTB7B/SLC50A1/PKLR/LENEP/TDRKH/EFNA4/EFNA3/KRTCAP2	MMP15
BLANCO_MELO_COVID19_SARS_COV_2_INFECTION_A594_CELLS_UP	BLANCO_MELO_COVID19_SARS_COV_2_INFECTION_A594_CELLS_UP	BLANCO_MELO_COVID19_SARS_COV_2_INFECTION_A594_CELLS_UP	77	-0.380882	-1.68557	0.000591321846663586	0.00839899764270227	0.00682750519387867	3696	tags=35%, list=20%, signal=28%	TIPARP/TNFRSF9/ULBP1/CCL5/GBP4/RBMS3/RUNX2/SERPINB4/MTHFD2/C15orf48/RAB39B/DNAH17/ABCA1/EREG/GREM1/PARP8/ARRDC4/PTX3/CXCL8/IL1B/TM6SF1/ICAM1/TREM1/CLEC4E/PTPRE/BCL2A1/DDIT3	MMP15
WANG_SMARCE1_TARGETS_UP	WANG_SMARCE1_TARGETS_UP	WANG_SMARCE1_TARGETS_UP	285	-0.261787	-1.3726	0.000592481896326726	0.00839899764270227	0.00682750519387867	3558	tags=26%, list=19%, signal=22%	DACT1/ITGB8/WARS1/SMIM14/RNASE4/EDIL3/CA12/MYOCD/IQGAP2/SLC44A1/IPMK/CADM1/TGFBI/SERPINB4/CD24/LIFR/DLX6/GRB10/GABBR2/TXNIP/GJB2/SAMD5/COL1A1/ZNF521/FRY/ABCA1/CEMIP2/TLCD2/EPAS1/LUM/CHI3L1/TSHZ2/SPOCK1/VLDLR/CYLD/INHBB/ANG/PLXDC2/CLEC2B/IL1R1/SDC2/PTX3/IFIT2/TLE3/SOCS3/PCDH7/DACH1/ERI1/KLF7/JDP2/PRG4/DIP2B/AVIL/SNX18/SULF2/MAP3K8/LPCAT2/CCDC71L/KIZ/ETV6/SIPA1L2/AKIRIN2/JAG1/IFIT3/LRRFIP1/SIPA1L1/…	MMP15
BAELDE_DIABETIC_NEPHROPATHY_UP	BAELDE_DIABETIC_NEPHROPATHY_UP	BAELDE_DIABETIC_NEPHROPATHY_UP	88	0.448157793044595	1.66451641956278	0.000594127456287726	0.00840056169654466	0.00682877660580026	4268	tags=39%, list=23%, signal=30%	VAT1/ALDH4A1/ACY1/ENG/INPP5K/ICAM2/FAM53B/GAS2L1/HBB/GAS6/SPG7/GDPD5/AKR1A1/BAX/ENO1/ADGRG1/HYAL2/STARD8/PDE2A/ITFG2/TIE1/AQP1/TLE2/MAP4/ADAMTSL2/HLA-DRB1/CCL3/NOTCH4/CRIP1/GGT1/PTPRB/HPN/LTK/ACVRL1	MMP15
CHIANG_LIVER_CANCER_SUBCLASS_UNANNOTATED_UP	CHIANG_LIVER_CANCER_SUBCLASS_UNANNOTATED_UP	CHIANG_LIVER_CANCER_SUBCLASS_UNANNOTATED_UP	84	-0.383938	-1.74293	0.000601562922681508	0.00848662311549787	0.0068987355235059	3503	tags=32%, list=19%, signal=26%	SMIM14/HSPD1/SIK3/SMURF1/NCOA2/B2M/CYP2C19/SLX4IP/KANSL1/SLC25A18/PITPNB/SORL1/ZFAND5/DOCK5/TNFSF14/CPEB4/RAPGEF2/ELL2/ACOX1/SRSF4/LRRFIP2/MAP3K13/GPAT3/HSDL2/ETS2/UBE2B/NAMPT	MMP15
REACTOME_EGFR_DOWNREGULATION	REACTOME_EGFR_DOWNREGULATION	REACTOME_EGFR_DOWNREGULATION	30	-0.541126	-1.90805	0.000604932501418651	0.00851506778283255	0.0069218580581496	3317	tags=47%, list=18%, signal=39%	SPRY2/PTPRK/UBB/STAM2/AREG/HBEGF/EREG/EPS15L1/PTPN12/TGFA/SH3KBP1/CDC42/UBC/GRB2	MMP15
FALVELLA_SMOKERS_WITH_LUNG_CANCER	FALVELLA_SMOKERS_WITH_LUNG_CANCER	FALVELLA_SMOKERS_WITH_LUNG_CANCER	76	-0.389825	-1.72302	0.000616215126677988	0.00865452137736139	0.00703521922116622	3475	tags=38%, list=18%, signal=31%	HSPD1/CAMKK2/SUPT16H/FKBP5/NR4A3/ATP6V0D2/HAS1/STC1/PGS1/FUS/SERPINB2/EPAS1/RNF144B/SRPRA/SCAF11/HOXC8/IQGAP1/EIF1/CTNNA1/B3GNT5/SRSF5/BTG2/USP10/MCL1/DDX3X/ACTR2/TOP1/NAMPT/SOD2	MMP15
NEMETH_INFLAMMATORY_RESPONSE_LPS_DN	NEMETH_INFLAMMATORY_RESPONSE_LPS_DN	NEMETH_INFLAMMATORY_RESPONSE_LPS_DN	30	-0.538975	-1.90047	0.00062162003355885	0.00871098719633026	0.00708112001655716	942	tags=30%, list=5%, signal=29%	SLBP/MXI1/GTF2I/MBP/ZFP36L1/NUMB/RGS2/ST8SIA4/RASSF5	MMP15
BOWIE_RESPONSE_TO_TAMOXIFEN	BOWIE_RESPONSE_TO_TAMOXIFEN	BOWIE_RESPONSE_TO_TAMOXIFEN	18	-0.660432	-2.04637	0.000625712631244329	0.00874885305730959	0.00711190099465776	3520	tags=67%, list=19%, signal=54%	IFI6/CCL5/IFITM1/IFIT1/MX1/IRF9/STAT1/IFIT2/IFI16/IRF1/IFIT3/IFNGR1	MMP15
REACTOME_CYTOSOLIC_IRON_SULFUR_CLUSTER_ASSEMBLY	REACTOME_CYTOSOLIC_IRON_SULFUR_CLUSTER_ASSEMBLY	REACTOME_CYTOSOLIC_IRON_SULFUR_CLUSTER_ASSEMBLY	13	0.732681565934664	1.85063084411633	0.000632387124164381	0.00882257158590308	0.00717182643555778	1355	tags=54%, list=7%, signal=50%	ERCC2/POLD1/NUBP2/RTEL1/NDOR1/MMS19/CIAO3	MMP15
REACTOME_SLC_MEDIATED_TRANSMEMBRANE_TRANSPORT	REACTOME_SLC_MEDIATED_TRANSMEMBRANE_TRANSPORT	REACTOME_SLC_MEDIATED_TRANSMEMBRANE_TRANSPORT	248	0.359371954903533	1.49475435049172	0.000637481578384206	0.00887396922830403	0.00721360733434759	3905	tags=28%, list=21%, signal=22%	SLC27A4/SLC4A2/SLC35B2/SLC25A22/SLC1A5/SLC39A3/SLC27A1/SLC35C1/SLC2A1/SLC5A6/SLC43A1/SLC26A11/SLC26A1/CTNS/SLC26A6/SLC12A7/SLC5A2/SLC25A10/SLC2A8/SLC4A3/SLC25A6/SLC7A1/SLC38A5/SLC29A3/SLC39A4/SLC34A3/SLC5A10/SLC9A5/SLC16A7/BSG/ARL2/SLC39A1/SLC7A5/SLC3A2/SLC12A4/MFSD4B/SLC4A7/SLCO4A1/SLC35A2/SLC29A2/SLC41A1/SLC2A6/SLC4A4/SLC4A8/SLC20A2/SLC22A5/SLC9A1/RSC1A1/LCN12/SLC34A1/SLC13A3/SLC5A3/SLC38A1/SLC…	MMP15
MOOTHA_VOXPHOS	MOOTHA_VOXPHOS	MOOTHA_VOXPHOS	87	0.462486646944332	1.71050565415267	0.000641546146070466	0.00891083521208691	0.00724357551703589	5769	tags=49%, list=31%, signal=34%	CYC1/MBD3/UQCRC1/NDUFS7/BCL2L1/ATP5F1D/NDUFS8/COX7A2L/ATP5MC2/TMCO6/TBCB/COX8A/NDUFA4/ATP5MC1/NDUFB7/ATP5MC3/SDHC/NDUFS5/COX6A1/COX7A2/NDUFA8/COX7A1/NDUFA5/CBARP/NDUFA9/NDUFA7/ATP5F1C/NDUFB2/COX7C/NDUFAB1/UQCRB/BCS1L/ATP5MG/COX7B/NDUFS3/NDUFB8/NDUFA13/NDUFB5/CYCS/ATP5F1B/COX6C/COX11/SURF1	MMP15
WP_IL1_AND_MEGAKARYOCYTES_IN_OBESITY	WP_IL1_AND_MEGAKARYOCYTES_IN_OBESITY	WP_IL1_AND_MEGAKARYOCYTES_IN_OBESITY	24	-0.583417	-1.93024	0.000649007695638105	0.00899461766730166	0.00731168187596928	2971	tags=54%, list=16%, signal=46%	CCR3/PLA2G7/MYD88/HBEGF/TLR1/IL1R1/IL1B/ICAM1/IL18/TLR2/NFKB1/S100A9/NLRP3	MMP15
MARZEC_IL2_SIGNALING_DN	MARZEC_IL2_SIGNALING_DN	MARZEC_IL2_SIGNALING_DN	36	-0.512528	-1.90908	0.000654995117514952	0.00905764676792105	0.00736291793176438	2451	tags=39%, list=13%, signal=34%	PDE3B/IP6K2/PTPRC/RFFL/TP53INP1/PDCD4/CARD6/FOXO3/CACNA1E/CCNG2/FAS/PROK2/CASP1/CDKN1B	MMP15
BIDUS_METASTASIS_DN	BIDUS_METASTASIS_DN	BIDUS_METASTASIS_DN	149	0.405946559838181	1.61149787142282	0.000659977422551238	0.0091065305760798	0.00740265534666774	3629	tags=37%, list=19%, signal=30%	TRPV2/PDK2/PGAP3/KLHL22/FAM3A/SLC39A3/ACADS/ENG/FAM174C/ISOC2/HEMK1/REXO1/ABHD17A/PARP10/TSPAN4/RASSF7/MAN2B1/STK11/SIDT2/PPM1M/MARCHF2/ITGAL/LPAR5/SELENOM/SPON2/CHPF2/CLEC11A/PHLDA3/EHD1/GSDMD/NME3/EP400/ZBTB17/CORO1A/TULP4/ACACB/GYPC/STAB1/AQP1/NEIL2/REX1BD/PRAG1/DOK1/PTPN4/INO80D/BRWD1/COX7A1/RAB4B/ZBTB20/PWWP3A/FADS3/TFDP2/SLC25A20/IRF3/TOB2	MMP15
REACTOME_FCGR_ACTIVATION	REACTOME_FCGR_ACTIVATION	REACTOME_FCGR_ACTIVATION	12	-0.736248	-2.02473	0.00066930797883023	0.00914289481958635	0.00743221566707433	757	tags=50%, list=4%, signal=48%	HCK/FCGR3A/SYK/FCGR1A/LYN/FCGR2A	MMP15
AMIT_EGF_RESPONSE_240_MCF10A	AMIT_EGF_RESPONSE_240_MCF10A	AMIT_EGF_RESPONSE_240_MCF10A	21	-0.604	-1.94942	0.000669878339451575	0.00914289481958635	0.00743221566707433	3716	tags=57%, list=20%, signal=46%	GABPB1/SLC7A11/STK17A/TNFRSF12A/B3GNT2/AKAP12/PLAU/BMP2/PCDH7/PTAFR/HERPUD1/TGFA	MMP15
NIKOLSKY_BREAST_CANCER_6P24_P22_AMPLICON	NIKOLSKY_BREAST_CANCER_6P24_P22_AMPLICON	NIKOLSKY_BREAST_CANCER_6P24_P22_AMPLICON	21	-0.603968	-1.94931	0.000669878339451575	0.00914289481958635	0.00743221566707433	3795	tags=62%, list=20%, signal=49%	TBC1D7/CD83/TPMT/KDM1B/RANBP9/RNF144B/NOL7/DEK/NUP153/MBOAT1/FAM8A1/KIF13A/PHACTR1	MMP15
KONDO_EZH2_TARGETS	KONDO_EZH2_TARGETS	KONDO_EZH2_TARGETS	222	-0.273788	-1.40289	0.000668646563841088	0.00914289481958635	0.00743221566707433	2237	tags=19%, list=12%, signal=17%	NRP1/TNFAIP6/C6orf89/CNTNAP3/APBB2/CFDP1/RNF144B/SPOCK1/AVL9/ZNF766/C1D/SORL1/NMNAT1/HOXC8/IFIT2/ZFX/FLI1/VTI1A/SIGLEC5/IL6R/DOCK4/CSGALNACT2/SGK1/ZEB1/FAR2/ELMO1/AHCTF1/ST3GAL6/KLF3/MAP3K8/NCF4/TPM3/IFIT3/C18orf25/YPEL5/RRAGD/ANTXR2/PPP1R3B/IL13RA1/CD59/GABARAPL2/BCL2A1	MMP15
JINESH_BLEBBISHIELD_VS_LIVE_CONTROL_DN	JINESH_BLEBBISHIELD_VS_LIVE_CONTROL_DN	JINESH_BLEBBISHIELD_VS_LIVE_CONTROL_DN	267	-0.264149	-1.38198	0.000667165273326719	0.00914289481958635	0.00743221566707433	2805	tags=22%, list=15%, signal=19%	TXNIP/C15orf48/EPSTI1/BPGM/IFIT1/MX1/IGF1R/KIT/STARD5/IRF9/RBBP8/PHF11/UBE2L6/ENSA/CTNNB1/MPZL2/HERC5/DCP2/BICC1/XAF1/CAT/CAMK1D/FAM210B/RBM3/HNRNPA3/SORL1/IFIT2/OASL/DTX3L/C1RL/KLF6/CHMP2B/HARS2/HCLS1/PSTPIP2/F11R/TMBIM4/TGFBR2/S100A8/WLS/QPCT/IFIT3/MX2/S100A9/SRPK2/IFNGR2/CXCL1/TPK1/CASP1/PYGL/LYN/SP110/CASP4/CHMP3/SOD2/SQOR/SAT1/SERPINB1/GBP2	MMP15
HUANG_DASATINIB_SENSITIVITY_UP	HUANG_DASATINIB_SENSITIVITY_UP	HUANG_DASATINIB_SENSITIVITY_UP	80	-0.385392	-1.71299	0.00069043811585036	0.00940310957777156	0.00764374300505103	3780	tags=34%, list=20%, signal=27%	LAMB3/RIPK4/NDC80/MYO10/PSMB8/SAMD9L/PGM1/BTN3A2/F3/TGFBI/EXT1/DCBLD2/PLAU/RAC2/MSN/PCDH7/MAML2/IFI16/TGFBR2/ELL2/JAG1/IFIT3/CDC42EP3/ANTXR2/SH3KBP1/F2RL1/LYN	MMP15
PASQUALUCCI_LYMPHOMA_BY_GC_STAGE_DN	PASQUALUCCI_LYMPHOMA_BY_GC_STAGE_DN	PASQUALUCCI_LYMPHOMA_BY_GC_STAGE_DN	167	-0.307367	-1.52127	0.000695348618646	0.00944135403774238	0.0076748317444692	2795	tags=28%, list=15%, signal=24%	ARHGAP15/TMEM243/SNN/TNFAIP8/SRSF1/STAG2/FUS/HNRNPDL/PDE3B/FAM111A/WAS/HHEX/SNX2/UBE2D1/DEK/STX7/ZCCHC2/TNNI2/CPM/CELF2/ANKRD13A/RCSD1/CKLF/SH3BP5/CHD1/BTG1/SPAST/B3GNT5/STK4/PRKCB/RASSF3/SMS/CDK19/LACTB/ARHGDIB/SLC25A37/GMFG/NEDD9/SH3KBP1/CLIC1/ZBTB18/IRAG2/LCP1/RIPOR2/CD55/SERPINB1/UBE2D3	MMP15
BROWNE_HCMV_INFECTION_48HR_DN	BROWNE_HCMV_INFECTION_48HR_DN	BROWNE_HCMV_INFECTION_48HR_DN	464	0.321035588017302	1.37687836545891	0.000696247341626265	0.00944135403774238	0.0076748317444692	5343	tags=36%, list=28%, signal=27%	FLNA/BTBD2/TMEM109/CCDC22/UBA7/NISCH/ITGA3/RNH1/ACTR1B/HMBS/UCKL1/TBCD/CPSF1/ACY1/PEMT/RBM15B/MAZ/CAPNS1/SERPINH1/STK25/IDUA/MPG/TCTA/ACTG1/EML2/AP4M1/HBB/PPP6R2/SGSM3/PCSK7/CCDC85B/SPG7/BSCL2/TBC1D9B/PCDH1/FADS2/SPPL2B/TRAPPC6A/PLA2G6/PLCD1/CEP170B/SLC7A1/MTA1/HRAS/TMCO6/JUND/LGALS3BP/LY6E/RASGRP2/SAMD14/SLC16A7/APRT/EMP3/HSPG2/ERBB2/PTGIR/EP400/C8G/GCDH/SEC16A/GALE/TCF3/CD151/TRIO/MAPK11/CORO1A…	MMP15
SMIRNOV_RESPONSE_TO_IR_2HR_UP	SMIRNOV_RESPONSE_TO_IR_2HR_UP	SMIRNOV_RESPONSE_TO_IR_2HR_UP	52	-0.43347	-1.76897	0.000716968777502899	0.00970143558720052	0.00788625079770592	3723	tags=48%, list=20%, signal=39%	PPP1R15A/CD83/GADD45A/CLK1/TNFRSF10B/SLC7A11/MDM2/RGS16/TIGAR/CDC25A/SLC30A1/PTGER4/IER3/RAB11FIP1/SENP6/PMAIP1/INKA2/SGK1/PPM1D/HCAR3/RNF19B/FAS/KLF5/PLK2/H3-3B	MMP15
SCIAN_INVERSED_TARGETS_OF_TP53_AND_TP73_DN	SCIAN_INVERSED_TARGETS_OF_TP53_AND_TP73_DN	SCIAN_INVERSED_TARGETS_OF_TP53_AND_TP73_DN	30	-0.535397	-1.88785	0.000721745351393113	0.00974511105357396	0.00792175437637031	1580	tags=40%, list=8%, signal=37%	HNRNPA3/TRIOBP/MAEA/EIF1/BTG1/MORF4L2/GNB1/ACTN1/IFNGR2/ETF1/DNAJB6/BASP1	MMP15
REACTOME_INTERLEUKIN_12_FAMILY_SIGNALING	REACTOME_INTERLEUKIN_12_FAMILY_SIGNALING	REACTOME_INTERLEUKIN_12_FAMILY_SIGNALING	57	-0.437813	-1.80811	0.00073264381938971	0.00984998912735055	0.00800700926319074	2526	tags=35%, list=13%, signal=30%	HNRNPDL/SERPINB2/HNRNPF/CAPZA1/STAT1/HNRNPA2B1/IL27/TCP1/JAK1/PSME2/MSN/PDCD4/PAK2/STAT3/CDC42/TALDO1/PITPNA/LMNB1/LCP1/SOD2	MMP15
MISSIAGLIA_REGULATED_BY_METHYLATION_UP	MISSIAGLIA_REGULATED_BY_METHYLATION_UP	MISSIAGLIA_REGULATED_BY_METHYLATION_UP	123	-0.31912	-1.55697	0.000731408001111291	0.00984998912735055	0.00800700926319074	2673	tags=26%, list=14%, signal=22%	TXNIP/BLZF1/H2AC6/IFIT1/COL1A1/DUSP6/AREG/KDM2A/SUSD6/UBE2L6/STAT1/PSEN1/IL1B/PTGS2/ATP6V1G1/TRIM21/RNF103/UBE2H/ARF4/MX2/YPEL5/HLA-E/PLAUR/TMEM59/BECN1/IFNGR1/MAP1LC3B/CDC123/SP110/CD55/SOD2/SAT1	MMP15
REACTOME_REGULATION_OF_MRNA_STABILITY_BY_PROTEINS_THAT_BIND_AU_RICH_ELEMENTS	REACTOME_REGULATION_OF_MRNA_STABILITY_BY_PROTEINS_THAT_BIND_AU_RICH_ELEMENTS	REACTOME_REGULATION_OF_MRNA_STABILITY_BY_PROTEINS_THAT_BIND_AU_RICH_ELEMENTS	87	-0.375514	-1.71723	0.000745124562222831	0.0099964258966014	0.00812604701569013	3725	tags=39%, list=20%, signal=31%	PSMC6/PSMD1/EXOSC3/PSMC4/PSMB8/PSMA4/EXOSC8/PSMC5/HNRNPD/UBB/PARN/DCP1A/PABPC1/PSMB1/SET/PSMD13/PSMB11/PSMD7/HSPA1A/DCP2/PSME2/YWHAZ/PSMA7/PSME3/PRKCD/PSMD4/MAPK14/PSME1/PSMD6/ZFP36L1/PSMC1/YWHAB/UBC/ANP32A	MMP15
ZHOU_PANCREATIC_EXOCRINE_PROGENITOR	ZHOU_PANCREATIC_EXOCRINE_PROGENITOR	ZHOU_PANCREATIC_EXOCRINE_PROGENITOR	10	-0.772772	-2.01305	0.000749391861282107	0.0100233156881527	0.00814790559921268	3615	tags=50%, list=19%, signal=40%	FOXA2/PROX1/HNF4A/HHEX/ONECUT1	MMP15
AKL_HTLV1_INFECTION_DN	AKL_HTLV1_INFECTION_DN	AKL_HTLV1_INFECTION_DN	67	-0.397864	-1.70372	0.000750314953769852	0.0100233156881527	0.00814790559921268	3170	tags=31%, list=17%, signal=26%	PDE4DIP/ENPP2/CD86/CPVL/TSPYL1/DUSP6/MEF2C/FRY/MEIS2/COL4A6/PTGS2/GPR65/SERP1/PNISR/UBE2J1/CDK19/VAPA/YPEL5/DNAJB6/SERINC1/PECAM1	MMP15
MORI_MATURE_B_LYMPHOCYTE_UP	MORI_MATURE_B_LYMPHOCYTE_UP	MORI_MATURE_B_LYMPHOCYTE_UP	89	-0.364978	-1.6741	0.000754252502681507	0.0100545693789662	0.0081733115756678	2587	tags=35%, list=14%, signal=30%	IL2RG/MEF2C/TMOD3/ABCA1/MFSD14B/MAN1A1/PTPRC/PTPN6/TBC1D14/SORL1/RMI1/SAMHD1/YTHDC1/PXK/MORF4L1/GPR65/SMAP2/MAP3K8/NCF4/LAT2/SDF2/MCL1/ZFP36L1/CMTM6/CTSS/IFNGR1/RAB8A/SELL/LCP1/RIPOR2/IL10RB	MMP15
VANASSE_BCL2_TARGETS_UP	VANASSE_BCL2_TARGETS_UP	VANASSE_BCL2_TARGETS_UP	30	-0.533416	-1.88087	0.00076346428393378	0.010155850474654	0.00825564249612604	2144	tags=47%, list=11%, signal=41%	PON3/PPP1R2/SLPI/LIFR/CWC22/NR2F2/SERPING1/HSPA1A/GNAS/PILRA/IL1RN/H1-2/FAM209A/BASP1	MMP15
REACTOME_UB_SPECIFIC_PROCESSING_PROTEASES	REACTOME_UB_SPECIFIC_PROCESSING_PROTEASES	REACTOME_UB_SPECIFIC_PROCESSING_PROTEASES	215	-0.275432	-1.41136	0.000765183342416599	0.0101572438617832	0.00825677517388908	3357	tags=29%, list=18%, signal=24%	PSMC4/MDM2/PSMB8/H2BC5/PSMA4/SUDS3/USP25/PSMC5/MAT2B/H2AC7/BIRC2/USP42/TOMM20/NFKBIA/UBB/STAM2/FOXO4/H2AC6/RNF146/PSMB1/WDR20/USP7/PSMD13/PSMB11/CDC25A/TRAF6/SNX3/PSMD7/WDR48/TADA2B/CYLD/CCP110/CCNA1/USP8/USP48/PSME2/CLSPN/RIPK1/RHOT1/PSMA7/PSME3/IFIH1/PTEN/PSMD4/H2BC18/SMURF2/USP3/HIF1A/ATXN7/H2AC20/PSME1/ARRB2/PTRH2/USP10/PSMD6/USP4/USP15/PSMC1/H2BC4/POLB/UFD1/BECN1/UBC	MMP15
LINDSTEDT_DENDRITIC_CELL_MATURATION_A	LINDSTEDT_DENDRITIC_CELL_MATURATION_A	LINDSTEDT_DENDRITIC_CELL_MATURATION_A	61	-0.425098	-1.78313	0.000773450890719321	0.0102453747461178	0.00832841635014998	2086	tags=31%, list=11%, signal=28%	PTGER4/STAT1/SCARF1/CREM/ENTPD1/CXCL8/IL1B/TXNRD1/CXCL2/CD58/ICAM1/GBP1/TLR2/HCAR3/IL1RN/CXCL1/RAB5A/PLEK/SOD2	MMP15
LIU_SOX4_TARGETS_UP	LIU_SOX4_TARGETS_UP	LIU_SOX4_TARGETS_UP	138	-0.318236	-1.54323	0.000782147526483731	0.0103388072198228	0.00840436716316773	2911	tags=30%, list=15%, signal=26%	CD24/FGF6/ERLIN2/STN1/PPP1CB/LASP1/BPGM/WBP1L/NCOA4/PRDX6/CES2/HBEGF/SUSD6/TUBA1A/UBA3/LHFPL2/SORL1/TSC22D2/IL6R/ADAM10/ARHGAP19/COMMD2/TBL1X/RP2/E2F3/RRM2B/MORF4L1/MPPE1/VPS8/GABARAPL1/HBP1/DENND5A/MBP/ZNF281/CREBRF/YPEL5/BRAP/PLK2/TNFSF10/HSDL2/BCL10/IL10RB	MMP15
GINESTIER_BREAST_CANCER_20Q13_AMPLIFICATION_UP	GINESTIER_BREAST_CANCER_20Q13_AMPLIFICATION_UP	GINESTIER_BREAST_CANCER_20Q13_AMPLIFICATION_UP	104	-0.346175	-1.63184	0.000783892760941829	0.0103401535678113	0.00840546160303729	3503	tags=34%, list=19%, signal=28%	SMIM14/RNASE4/ZNF148/KCTD20/DDX27/RDH11/TAF1/SPPL2A/CTNNBL1/STAG2/EFCAB11/SEC62/TSHZ2/RSPH3/RBM3/PSMA7/ODR4/FNIP1/BLOC1S6/MORF4L2/YIPF5/DPM1/TMBIM4/TPR/RBM39/SERINC3/KLHL8/PPP1R3D/STX16/ZNF552/YWHAB/STAU1/TOX4/BNIP3L/GINM1	MMP15
BOYLAN_MULTIPLE_MYELOMA_C_D_DN	BOYLAN_MULTIPLE_MYELOMA_C_D_DN	BOYLAN_MULTIPLE_MYELOMA_C_D_DN	271	-0.26949	-1.39949	0.000789731363539387	0.0103953760238281	0.00845035167460445	1680	tags=18%, list=9%, signal=16%	NSD3/HP/FNDC3B/AMY2A/ENTPD1/GRAMD1C/SEC24D/ZBP1/TMEM154/CD177/MGAM/TRIM34/FPR1/TRIM5/SLCO3A1/PIK3CB/LYZ/IGSF6/IFI16/PLSCR1/MEGF9/STEAP4/GBP6/FGL2/GCA/ELL2/MCEMP1/S100A8/TSPAN2/SIRPB1/LRG1/PLIN3/APOL2/S100A9/ARFGAP3/FYB1/LILRB3/F2RL1/CLEC4E/PTPRE/PYGL/BASP1/SARAF/IL13RA1/PLEK/CASP4/NFIL3/SQOR	MMP15
RAY_TUMORIGENESIS_BY_ERBB2_CDC25A_DN	RAY_TUMORIGENESIS_BY_ERBB2_CDC25A_DN	RAY_TUMORIGENESIS_BY_ERBB2_CDC25A_DN	262	-0.265709	-1.37503	0.000792170154295803	0.0104057089996434	0.00845875130144667	2275	tags=24%, list=12%, signal=21%	LRRC42/UBE4B/ALCAM/SAP30/RETNLB/ARHGEF6/GAREM1/EIF4G3/RSAD2/AGO4/PPM1B/EPB41/SCARF1/SULT1A1/AOC3/AMY2A/NMNAT1/PADI2/USP48/C11orf54/SDC2/RRAGC/PKN2/TP53INP1/FEM1C/TOB1/FAM20A/PRPF38A/IFIH1/SLC16A6/SAMHD1/SH3BP5/EIF4E3/G0S2/TAB2/BTG1/TRIM24/EPC2/CFLAR/PELI2/GBP6/HERPUD1/RBM39/GOLGA2/CDC40/SVBP/SERINC3/SRSF4/MBP/VDR/CPT2/HEY1/CDC42EP3/CHMP4B/FAM13A/PHACTR1/SLC22A4/SP100/UPF2/TMEM59/ACSL1/ITM2B/SP110	MMP15
PRAMOONJAGO_SOX4_TARGETS_DN	PRAMOONJAGO_SOX4_TARGETS_DN	PRAMOONJAGO_SOX4_TARGETS_DN	48	0.520127103188248	1.74071799435579	0.000793848340870732	0.0104060286682472	0.00845901115853265	1510	tags=33%, list=8%, signal=31%	POLD1/UCP2/ADAM15/PTBP1/ATP5F1D/SIGMAR1/ACOT7/HNRNPA0/CLN3/LSM2/TMEM14A/NR2F6/MRPS12/FAHD2A/METRN/LY6E	MMP15
REACTOME_TRANSLATION_OF_REPLICASE_AND_ASSEMBLY_OF_THE_REPLICATION_TRANSCRIPTION_COMPLEX	REACTOME_TRANSLATION_OF_REPLICASE_AND_ASSEMBLY_OF_THE_REPLICATION_TRANSCRIPTION_COMPLEX	REACTOME_TRANSLATION_OF_REPLICASE_AND_ASSEMBLY_OF_THE_REPLICATION_TRANSCRIPTION_COMPLEX	14	-0.694513	-2.00852	0.000799655949538833	0.0104194880475509	0.00846995222388491	2455	tags=64%, list=13%, signal=56%	CHMP4A/UVRAG/ISCU/CHMP2B/CHMP4B/CHMP2A/BECN1/MAP1LC3B/CHMP3	MMP15
TOOKER_GEMCITABINE_RESISTANCE_DN	TOOKER_GEMCITABINE_RESISTANCE_DN	TOOKER_GEMCITABINE_RESISTANCE_DN	123	-0.317407	-1.54861	0.000799843090744925	0.0104194880475509	0.00846995222388491	2390	tags=25%, list=13%, signal=22%	GLRX2/VEZF1/SNX3/AHSA1/ACSL3/APBB2/HSP90B1/AKAP12/PTP4A2/ATP6V1C1/TRIOBP/AZIN1/PIK3CB/MARS1/QKI/SMURF2/LPGAT1/PAPOLA/PPID/ANXA3/OSBPL1A/GNB1/APLP2/PLIN3/SMS/TOP1/LAMP2/MBD4/RGS2/SH3GLB1/CD55	MMP15
BROWNE_HCMV_INFECTION_6HR_DN	BROWNE_HCMV_INFECTION_6HR_DN	BROWNE_HCMV_INFECTION_6HR_DN	161	-0.293089	-1.45361	0.000798035842445217	0.0104194880475509	0.00846995222388491	1466	tags=16%, list=8%, signal=15%	BACH1/NR3C1/SCAF8/MTM1/PHF3/TSC22D2/ICA1/KIN/ZNF24/SGK1/KDM6A/CFLAR/FBXL5/CREB5/THBD/CDC40/ACOX1/PHF20/PNISR/TLE4/ELF2/TTF1/CDKN1B/SLC22A4/ZNF230/F2RL1	MMP15
MIYAGAWA_TARGETS_OF_EWSR1_ETS_FUSIONS_UP	MIYAGAWA_TARGETS_OF_EWSR1_ETS_FUSIONS_UP	MIYAGAWA_TARGETS_OF_EWSR1_ETS_FUSIONS_UP	259	-0.265182	-1.37787	0.000804918505145914	0.0104639405668969	0.00850608746521095	3893	tags=31%, list=21%, signal=25%	DPF3/SEMA3F/FNBP1/PREX1/TMEFF2/CDH11/HHIP/FUCA1/LGALS8/FARP1/TMEM164/HAPLN1/TRIM69/IFITM1/SLC7A11/IMPA2/MAPK13/SIRPA/WDFY2/MGARP/ZEB2/RPS6KA5/FAT3/DUSP6/MLLT3/CASP3/PAQR5/AKR1B10/KIT/NTNG1/FGF18/PLPP6/EMP2/FKBP1A/RCN3/SAP30/ARHGEF6/ASAP1/UBE2L6/HMGB3/SPTLC2/MMP3/GALNT3/EPB41/RSPH3/RAB11FIP1/JAK1/SIX1/PADI2/FLI1/CUL4B/ZSWIM6/SLC12A6/CD58/WWC3/ICAM1/IGF2BP1/USP6NL/RCOR1/G0S2/SNX18/KLF3/IL1RAP/ETV6/…	MMP15
REACTOME_TCR_SIGNALING	REACTOME_TCR_SIGNALING	REACTOME_TCR_SIGNALING	117	-0.332225	-1.58332	0.000810809377207879	0.0105187888688494	0.00855067338872075	3357	tags=32%, list=18%, signal=26%	PSMC4/PSMB8/PSMA4/PSMC5/NFKBIA/UBB/SKP1/PSMB1/UBE2D2/PSMD13/PSMB11/WAS/TRAF6/PSMD7/PTPRC/UBE2D1/CHUK/PSME2/PSMA7/PSME3/PIK3CB/PTEN/PSMD4/TAB2/PLCG2/PAK2/NFKB1/PTPRJ/PSME1/RIPK2/PSMD6/PSMC1/FYB1/PAK1/UBC/LCP2/BCL10	MMP15
PID_CDC42_PATHWAY	PID_CDC42_PATHWAY	PID_CDC42_PATHWAY	70	-0.390464	-1.6838	0.000820242536925437	0.010619271692047	0.00863235539727246	2134	tags=30%, list=11%, signal=27%	APC/MAPK1/ARHGEF6/PLD1/GSK3B/CTNNB1/IQGAP1/LIMK2/MAPK14/PAK2/CTNNA1/ACTR2/MAP2K4/RAC1/ACTR3/RAF1/CDC42/PAK1/ARPC3/ARPC5/ARPC2	MMP15
APRELIKOVA_BRCA1_TARGETS	APRELIKOVA_BRCA1_TARGETS	APRELIKOVA_BRCA1_TARGETS	48	-0.453304	-1.82847	0.000838951861448404	0.010820187765123	0.00879567911646075	4165	tags=46%, list=22%, signal=36%	PEG3/HSP90AA1/APP/WARS1/DDX21/PDIA3/RPA2/DDX24/SFN/SARS1/TUBA1A/ANXA5/TFAP2C/VIM/QKI/ANXA3/LXN/DDX3X/PSMC1/NUMB/RIT1/DNAJA1	MMP15
JI_RESPONSE_TO_FSH_DN	JI_RESPONSE_TO_FSH_DN	JI_RESPONSE_TO_FSH_DN	53	-0.430654	-1.76279	0.000839200831115704	0.010820187765123	0.00879567911646075	1682	tags=30%, list=9%, signal=28%	RAB6A/RANBP9/PITPNB/JAK1/YWHAZ/MED6/BRCA1/ASPH/PAK2/EIF2S3/GNA13/DDX3X/TOP1/RAF1/SNAP23/PACSIN2	MMP15
REACTOME_GENE_AND_PROTEIN_EXPRESSION_BY_JAK_STAT_SIGNALING_AFTER_INTERLEUKIN_12_STIMULATION	REACTOME_GENE_AND_PROTEIN_EXPRESSION_BY_JAK_STAT_SIGNALING_AFTER_INTERLEUKIN_12_STIMULATION	REACTOME_GENE_AND_PROTEIN_EXPRESSION_BY_JAK_STAT_SIGNALING_AFTER_INTERLEUKIN_12_STIMULATION	38	-0.500827	-1.87676	0.000851074674819966	0.0109047655019121	0.00886443195599942	2526	tags=42%, list=13%, signal=37%	HNRNPDL/SERPINB2/HNRNPF/CAPZA1/HNRNPA2B1/TCP1/PSME2/MSN/PDCD4/PAK2/CDC42/TALDO1/PITPNA/LMNB1/LCP1/SOD2	MMP15
WP_GLYCOSYLATION_AND_RELATED_CONGENITAL_DEFECTS	WP_GLYCOSYLATION_AND_RELATED_CONGENITAL_DEFECTS	WP_GLYCOSYLATION_AND_RELATED_CONGENITAL_DEFECTS	25	0.631480701424704	1.87663909147242	0.00085269304306115	0.0109047655019121	0.00886443195599942	2784	tags=48%, list=15%, signal=41%	GMPPB/ALG3/ALG1/MPDU1/MOGS/MPI/SRD5A3/DPM2/DPAGT1/DOLK/ALG12/DPM3	MMP15
REACTOME_AUF1_HNRNP_D0_BINDS_AND_DESTABILIZES_MRNA	REACTOME_AUF1_HNRNP_D0_BINDS_AND_DESTABILIZES_MRNA	REACTOME_AUF1_HNRNP_D0_BINDS_AND_DESTABILIZES_MRNA	55	-0.437446	-1.80473	0.000848473363563577	0.0109047655019121	0.00886443195599942	3725	tags=40%, list=20%, signal=32%	PSMC6/PSMD1/PSMC4/PSMB8/PSMA4/PSMC5/HNRNPD/UBB/PABPC1/PSMB1/PSMD13/PSMB11/PSMD7/HSPA1A/PSME2/PSMA7/PSME3/PSMD4/PSME1/PSMD6/PSMC1/UBC	MMP15
TAKEDA_TARGETS_OF_NUP98_HOXA9_FUSION_10D_DN	TAKEDA_TARGETS_OF_NUP98_HOXA9_FUSION_10D_DN	TAKEDA_TARGETS_OF_NUP98_HOXA9_FUSION_10D_DN	141	-0.311802	-1.5268	0.000849532392556176	0.0109047655019121	0.00886443195599942	3189	tags=28%, list=17%, signal=24%	CHIT1/MAPK13/PDK4/TGFBI/CD24/ATP6V0D2/PLA2G7/CLEC5A/VSTM1/MS4A2/LGALSL/NRP1/CHI3L1/TCN1/ADGRG3/TMEM45B/LHFPL2/PADI2/IL1R1/ADTRP/HS3ST2/DACH1/CXCL2/FCHO2/DOCK4/SGTB/SGK1/PADI4/ANXA3/TSPAN2/ADGRE3/KCNJ15/HNRNPC/CXCL1/NPL/IL1R2/GLUL/CD59/RIT1/C5AR1	MMP15
TAKEDA_TARGETS_OF_NUP98_HOXA9_FUSION_3D_DN	TAKEDA_TARGETS_OF_NUP98_HOXA9_FUSION_3D_DN	TAKEDA_TARGETS_OF_NUP98_HOXA9_FUSION_3D_DN	30	-0.531504	-1.87413	0.000880441820687672	0.0112367950015554	0.00913433715537824	3796	tags=47%, list=20%, signal=37%	CCL7/OSM/HGF/TGFBI/APOL4/CD163/ADGRG3/FCGR2B/ENTPD1/ALOX5/S100A8/S100A9/GLUL/FCGR2A	MMP15
MCBRYAN_PUBERTAL_BREAST_4_5WK_DN	MCBRYAN_PUBERTAL_BREAST_4_5WK_DN	MCBRYAN_PUBERTAL_BREAST_4_5WK_DN	194	0.373126192635072	1.52086619879764	0.0008909199592383	0.0113475068492457	0.00922433428923695	3690	tags=31%, list=20%, signal=26%	BLCAP/PTGES2/GYS1/TMEM109/AKT2/PRXL2B/DMAC2/RCC1L/TSPAN17/BCAT2/C20orf27/BMP1/ATP5F1D/MCRIP2/DMPK/MYO1C/ATPAF2/LRP5/ACO2/SLC25A10/REEP6/ECI1/NR1D1/PAQR4/ACACA/EHD1/AKT1/PRKACB/SLC25A35/ECH1/HSPG2/COQ8A/IGFALS/ERAL1/IGFBP4/FSCN1/CSPG4/TIE1/PEX6/P2RX5/NNAT/PPARGC1B/SEH1L/NID1/TNS1/MAPK8IP1/HIPK2/ACSF2/BPNT1/GALNT2/COX7A1/EHD2/FMC1/CISD1/NIPSNAP3A/NOTCH4/KIF1C/TPSAB1/LIPA/OGT/GPAM	MMP15
REACTOME_ATF6_ATF6_ALPHA_ACTIVATES_CHAPERONES	REACTOME_ATF6_ATF6_ALPHA_ACTIVATES_CHAPERONES	REACTOME_ATF6_ATF6_ALPHA_ACTIVATES_CHAPERONES	12	-0.727888	-2.00174	0.000894546147733797	0.0113706754778607	0.00924316795712603	305	tags=50%, list=2%, signal=49%	HSP90B1/NFYC/ATF6/HSPA5/NFYA/DDIT3	MMP15
KRIGE_AMINO_ACID_DEPRIVATION	KRIGE_AMINO_ACID_DEPRIVATION	KRIGE_AMINO_ACID_DEPRIVATION	29	-0.543257	-1.8847	0.000927622980546551	0.0117098079750154	0.00951884714936261	3723	tags=55%, list=20%, signal=44%	PPP1R15A/GADD45A/ASS1/WARS1/SLC7A11/SARS1/CTH/CBS/CXCL8/VEGFA/MARS1/CLEC7A/SLC38A2/CCNG2/CARS1/DDIT3	MMP15
REACTOME_NEGATIVE_REGULATION_OF_NOTCH4_SIGNALING	REACTOME_NEGATIVE_REGULATION_OF_NOTCH4_SIGNALING	REACTOME_NEGATIVE_REGULATION_OF_NOTCH4_SIGNALING	54	-0.432725	-1.78406	0.000927963761509443	0.0117098079750154	0.00951884714936261	3725	tags=41%, list=20%, signal=33%	PSMC6/PSMD1/PSMC4/PSMB8/PSMA4/PSMC5/UBB/SKP1/PSMB1/PSMD13/PSMD7/PSME2/YWHAZ/PSMA7/PSME3/PSMD4/FBXW7/PSME1/PSMD6/PSMC1/TACC3/UBC	MMP15
KLEIN_PRIMARY_EFFUSION_LYMPHOMA_UP	KLEIN_PRIMARY_EFFUSION_LYMPHOMA_UP	KLEIN_PRIMARY_EFFUSION_LYMPHOMA_UP	50	0.514142074175516	1.73846488893792	0.000925051731937796	0.0117098079750154	0.00951884714936261	1132	tags=26%, list=6%, signal=25%	VARS1/GPAA1/RABGGTA/ALG3/GANAB/DHX30/IL2RB/ADAM15/GPI/ZMYM3/BCAP31/NCOR2/AQP3	MMP15
BASSO_CD40_SIGNALING_UP	BASSO_CD40_SIGNALING_UP	BASSO_CD40_SIGNALING_UP	101	-0.346552	-1.62657	0.000932392529479138	0.0117098079750154	0.00951884714936261	2705	tags=32%, list=14%, signal=27%	SNN/TNFAIP8/MEF2C/ELOA/RGS1/IRF9/NFKB2/PLXNC1/MYB/HSP90B1/IER3/STAT1/LHFPL2/RAC2/IL1B/CD58/ICAM1/CHD1/CFLAR/ELL2/MAP3K8/SRGN/ZFP36L1/PHACTR1/NCF2/PTPRE/LYN/PLEK/RAB27A/BCL2A1/LAPTM5/LITAF	MMP15
GRAESSMANN_RESPONSE_TO_MC_AND_SERUM_DEPRIVATION_UP	GRAESSMANN_RESPONSE_TO_MC_AND_SERUM_DEPRIVATION_UP	GRAESSMANN_RESPONSE_TO_MC_AND_SERUM_DEPRIVATION_UP	213	-0.277126	-1.41072	0.000931220516513911	0.0117098079750154	0.00951884714936261	2990	tags=26%, list=16%, signal=22%	EBNA1BP2/CAPN6/LIFR/NCL/TXNIP/NXNL2/MX1/TRIM8/COL9A1/CYP2C19/CPEB3/SLC9A8/RESF1/IRF9/NECAB2/ATG10/RNF144B/RSAD2/STAT1/DAPK2/INHBB/NMNAT1/TMEM140/ZBP1/TMEM167A/IFIT2/CLIP1/TP53INP1/TRAFD1/TRIM34/TRIM25/IFIH1/TRIM5/SAMHD1/IFI16/THEMIS2/TLR2/TRIM21/PPP1R10/STEAP4/IRF1/GBP6/PARP9/OSGIN2/UBXN2B/FCGR3A/IFIT3/TOR1AIP1/FAS/HLA-E/SP100/NEDD9/SP110/IRF2/SOD2/GBP2	MMP15
MOREAUX_MULTIPLE_MYELOMA_BY_TACI_UP	MOREAUX_MULTIPLE_MYELOMA_BY_TACI_UP	MOREAUX_MULTIPLE_MYELOMA_BY_TACI_UP	354	0.329228137645923	1.39685003996483	0.000930019147547494	0.0117098079750154	0.00951884714936261	4963	tags=33%, list=26%, signal=25%	GIT1/LRRC41/ERCC2/PIK3R2/SNAPC2/PLXNA1/NEURL1/RPS6KA4/CAPN5/TRMT61A/RIN1/DMTN/SNTA1/PDGFB/RAB11FIP5/INF2/NACC1/SGSM3/TUT1/RBM38/KLF2/PCDH1/ARL4D/FADS2/MOSPD3/ZNF324B/CEP170B/HYI/MTA1/ITPKC/TOR4A/IL18BP/TRPV1/DDX54/ARFRP1/ITGA2B/SGSM2/SAMD14/EPHB6/ADARB1/ZNF362/CCNP/RAB11B/MAPK8IP2/PPFIA3/PRX/LBH/GNA15/MXRA8/TMEM63A/NR4A1/GCHFR/AMN/MAMLD1/BRD3OS/LMNA/MPP2/HUS1/GP1BA/ACAD10/RABEP2/SYNGR1/DUSP8/DDR1…	MMP15
FERREIRA_EWINGS_SARCOMA_UNSTABLE_VS_STABLE_DN	FERREIRA_EWINGS_SARCOMA_UNSTABLE_VS_STABLE_DN	FERREIRA_EWINGS_SARCOMA_UNSTABLE_VS_STABLE_DN	94	0.438640285895781	1.64547603857407	0.000940727794251036	0.0117909547438795	0.00958481097141075	4120	tags=43%, list=22%, signal=33%	NAGLU/CRY2/SPHK2/PGPEP1/SLC27A1/WFS1/CKB/TMEM53/FBXL15/F8A1/RAB34/NCOR2/CCDC97/AMFR/TMEM187/EPS8L2/PRX/MXRA8/ZNF446/AHNAK/DOLK/DHRS1/PDCD1/ECHDC2/TMCO4/ACP4/SLC66A3/FAM219B/ELAC2/SEMA4G/IQSEC3/COX7A1/RNF167/FGF2/AAK1/CDKN1C/DNAJC4/SQSTM1/DLG5/UBASH3A	MMP15
ADDYA_ERYTHROID_DIFFERENTIATION_BY_HEMIN	ADDYA_ERYTHROID_DIFFERENTIATION_BY_HEMIN	ADDYA_ERYTHROID_DIFFERENTIATION_BY_HEMIN	74	-0.381679	-1.67504	0.000944584632000041	0.0118157584583385	0.00960497379279732	3010	tags=36%, list=16%, signal=31%	DHX9/MOAP1/HSPA1B/TXNIP/NLRP1/MEF2C/MYB/IER3/TAX1BP1/LMO2/CREM/SLC2A14/CXCL8/TXNRD1/ADAM10/CXCL2/KLF6/RTN4/HERPUD1/NCOA1/GTF2I/FTH1/MCL1/NPL/HSPA5/NFYA/FCGR2A	MMP15
CHANDRAN_METASTASIS_UP	CHANDRAN_METASTASIS_UP	CHANDRAN_METASTASIS_UP	190	-0.286612	-1.44733	0.000951936646265883	0.0118840979728273	0.00966052665874254	2196	tags=22%, list=12%, signal=20%	ZFYVE16/INTS8/KANSL1/GSK3B/HSPA1A/AGO4/EPB41/P4HA1/TAF1D/BOD1L1/NBPF14/KMT5B/ADAM10/VEGFA/TIPRL/PDLIM5/ADAM17/E2F3/CPEB4/MORF4L2/HSPA6/RBM39/S100A8/RBBP5/KCNJ15/RIPK2/NUB1/DNAJC3/EIF5/ZNF281/ZFP36L1/LSMEM1/ABHD5/TMCC1/BASP1/RNF149/LYN/GRB2/JPT1/MAP4K4/CEP63/UBE2D3	MMP15
TOMLINS_METASTASIS_DN	TOMLINS_METASTASIS_DN	TOMLINS_METASTASIS_DN	20	-0.606895	-1.94302	0.000960702293707679	0.0119225617988338	0.00969179371976666	987	tags=30%, list=5%, signal=28%	CTBP2/TMEM50B/MIA3/TM9SF2/UBE2J1/TNFSF10	MMP15
BOYAULT_LIVER_CANCER_SUBCLASS_G5_DN	BOYAULT_LIVER_CANCER_SUBCLASS_G5_DN	BOYAULT_LIVER_CANCER_SUBCLASS_G5_DN	27	-0.552043	-1.87821	0.000959886881829559	0.0119225617988338	0.00969179371976666	2086	tags=48%, list=11%, signal=43%	PTGER4/STAT1/CLEC2B/CELF2/ICAM1/S100A11/IFI16/THEMIS2/WIPF1/PELI1/ARHGDIB/RAB31/LAPTM5	MMP15
REACTOME_MAPK6_MAPK4_SIGNALING	REACTOME_MAPK6_MAPK4_SIGNALING	REACTOME_MAPK6_MAPK4_SIGNALING	91	-0.362912	-1.67015	0.000959652031077676	0.0119225617988338	0.00969179371976666	3725	tags=32%, list=20%, signal=26%	PSMC6/NCOA3/PSMD1/PSMC4/PSMB8/PSMA4/PSMC5/UBB/PSMB1/PSMD13/PSMB11/PSMD7/AGO4/DNAJB1/PSME2/PSMA7/PSME3/IGF2BP1/PSMD4/PAK2/FOXO3/PSME1/CDC42EP3/PSMD6/PSMC1/RAC1/CDC42/PAK1/UBC	MMP15
WENDT_COHESIN_TARGETS_UP	WENDT_COHESIN_TARGETS_UP	WENDT_COHESIN_TARGETS_UP	32	-0.51403	-1.84925	0.000973899829009553	0.0120625545750553	0.00980559318101413	3173	tags=38%, list=17%, signal=31%	USP25/MKLN1/RND3/ALCAM/YOD1/JMJD1C/AGTPBP1/ASPH/ELF2/EXOC6/STK3/TLK2	MMP15
REACTOME_ABC_TRANSPORTER_DISORDERS	REACTOME_ABC_TRANSPORTER_DISORDERS	REACTOME_ABC_TRANSPORTER_DISORDERS	78	-0.381507	-1.69612	0.000977344792647441	0.0120814409338658	0.00982094581216817	4021	tags=44%, list=21%, signal=34%	ERLEC1/CFTR/ABCC9/PSMC6/PSMD1/ABCC6/DERL2/PSMC4/PSMB8/PSMA4/PSMC5/SEL1L/UBB/ERLIN2/VCP/PSMB1/PSMD13/PSMB11/ABCA1/PSMD7/ABCB11/PSME2/PSMA7/PSME3/ABCC2/PSMD4/RNF185/PSME1/PSMD6/LMBRD1/PSMC1/ERLIN1/OS9/UBC	MMP15
PID_BCR_5PATHWAY	PID_BCR_5PATHWAY	PID_BCR_5PATHWAY	63	-0.417663	-1.76756	0.000998831863009222	0.0123228432981451	0.0100171806447096	2169	tags=35%, list=12%, signal=31%	TRAF6/MAPK1/PTPRC/PTPN6/FCGR2B/CHUK/CAMK2G/BTK/SH3BP5/PTEN/PLCG2/MAPK14/NFKB1/RAC1/SYK/PPP3CA/RAF1/DAPP1/LYN/GRB2/BCL2A1/BCL10	MMP15
MANNE_COVID19_NONICU_VS_HEALTHY_DONOR_PLATELETS_UP	MANNE_COVID19_NONICU_VS_HEALTHY_DONOR_PLATELETS_UP	MANNE_COVID19_NONICU_VS_HEALTHY_DONOR_PLATELETS_UP	141	0.406303057011344	1.60723106265645	0.00101923633512327	0.0125499706860971	0.0102018114169615	3631	tags=34%, list=19%, signal=28%	NAGLU/HMBS/PGPEP1/TPRN/NECAB3/SLC2A1/SERPINH1/FAM174C/MVB12A/P2RX4/TSPAN4/ADCK5/CMTM7/PPP6R2/HBD/FLYWCH1/NR1D1/MRPL12/CLN6/HMGA1/MAPK12/METRN/FDXR/LGALS3BP/LRP3/LY6E/TAPBP/TGIF2/ARL2/UQCC3/MIIP/TBC1D22B/MMP17/C4orf48/KLF1/SMIM1/LY6G6F-LY6G6D/CDHR1/CLDND2/STOML2/NRSN2/WNT5B/ZNF496/PLD6/ZNF296/MT1X/EXOC3L4/PSPN	MMP15
TURASHVILI_BREAST_DUCTAL_CARCINOMA_VS_LOBULAR_NORMAL_UP	TURASHVILI_BREAST_DUCTAL_CARCINOMA_VS_LOBULAR_NORMAL_UP	TURASHVILI_BREAST_DUCTAL_CARCINOMA_VS_LOBULAR_NORMAL_UP	73	-0.386014	-1.68865	0.00105371273460313	0.0129491416525838	0.0105262955950589	2647	tags=27%, list=14%, signal=24%	TIGAR/COL1A1/CCT5/UBE2D2/NUSAP1/HDGFL3/CCNE2/UBE2D1/MCM9/SGMS1/EPS15L1/MRPL44/FAR2/ATP2B1/STK4/IFIT3/PRR11/RAC1/KCMF1/RAB18	MMP15
DELACROIX_RAR_BOUND_ES	DELACROIX_RAR_BOUND_ES	DELACROIX_RAR_BOUND_ES	460	0.321163702236823	1.37742729514213	0.00107895710593894	0.0132335245820035	0.0107574691243609	4633	tags=32%, list=25%, signal=25%	VARS1/FOXP4/VAT1/TRIM28/RHOF/EMC10/RBM14/FARSA/RASAL3/WRAP53/ABCB8/CELSR3/S1PR2/HMBS/CCDC102A/MBD3/UQCRC1/PGPEP1/HIVEP3/BCAT2/TP53/PIDD1/RMND5B/GHDC/ST6GALNAC6/CAPNS1/CXCR3/RNF5/WIZ/PORCN/RITA1/ZFYVE28/BCKDHA/PPP1R14B/RHBDD2/ZNF219/CTSD/SH3BP1/SRC/ZNF76/POLR1A/ADGRG5/SLC12A7/WNT1/STK11/SERPINF2/KANK3/DAG1/KLF2/LRRC61/AP5S1/CD37/AQP3/INPPL1/RAI1/LIPE/ATG4D/SIGIRR/PPP5C/UTF1/AGPAT1/SLX1A/CRELD1/ST3…	MMP15
ZHAN_MULTIPLE_MYELOMA_LB_DN	ZHAN_MULTIPLE_MYELOMA_LB_DN	ZHAN_MULTIPLE_MYELOMA_LB_DN	37	-0.492497	-1.83858	0.00108400828146102	0.0132696111030209	0.0107868036854784	2945	tags=43%, list=16%, signal=37%	TACC1/DUSP6/IFIT5/RSAD2/XAF1/STAT1/PARP8/CKLF/HIF1A/IRF1/WIPF1/LYSMD2/MX2/CAP1/BASP1/CASP4	MMP15
NGUYEN_NOTCH1_TARGETS_DN	NGUYEN_NOTCH1_TARGETS_DN	NGUYEN_NOTCH1_TARGETS_DN	82	-0.363095	-1.62901	0.00108804231327565	0.0132931305536512	0.0108059225349134	1497	tags=33%, list=8%, signal=30%	F3/DAXX/MTHFD2/EXT1/IGF1R/ERCC5/COL7A1/IL1R1/TGM3/PCDH7/PPIF/PTGS2/PNN/LIMK2/SERP1/HERPUD1/ELL2/CCNI/GNB1/GTF2I/SRPK2/MARCKS/KLF5/CLIC1/RGS2/BASP1/ETS2	MMP15
WP_TYPE_I_INTERFERON_INDUCTION_AND_SIGNALING_DURING_SARSCOV2_INFECTION	WP_TYPE_I_INTERFERON_INDUCTION_AND_SIGNALING_DURING_SARSCOV2_INFECTION	WP_TYPE_I_INTERFERON_INDUCTION_AND_SIGNALING_DURING_SARSCOV2_INFECTION	30	-0.525523	-1.85304	0.00109845004905547	0.0133683708097815	0.0108670849808827	3058	tags=47%, list=16%, signal=39%	ACE2/TBK1/IRF9/TRAF6/MYD88/STAT1/JAK1/TLR6/IFIH1/IRAK4/TLR2/TLR4/IFNAR2/IFNAR1	MMP15
AMIT_SERUM_RESPONSE_40_MCF10A	AMIT_SERUM_RESPONSE_40_MCF10A	AMIT_SERUM_RESPONSE_40_MCF10A	30	-0.525249	-1.85207	0.00109845004905547	0.0133683708097815	0.0108670849808827	1242	tags=27%, list=7%, signal=25%	FPR1/CXCL2/KLF6/ADM/MCL1/RGS2/GLUL/NAMPT	MMP15
NIKOLSKY_BREAST_CANCER_16Q24_AMPLICON	NIKOLSKY_BREAST_CANCER_16Q24_AMPLICON	NIKOLSKY_BREAST_CANCER_16Q24_AMPLICON	50	0.510470810372567	1.72605127110731	0.00110181101084789	0.0133833877997199	0.0108792922205038	4965	tags=54%, list=26%, signal=40%	PIEZO1/ZFPM1/CTU2/CHMP1A/SPG7/APRT/SLC7A5/SNAI3/ACSF3/KLHDC4/CDT1/CDK10/MVD/RNF166/CPNE7/TRAPPC2L/GALNS/GSE1/DBNDD1/EMC8/MC1R/TUBB3/C16orf74/IL17C/ZNF778/CYBA/SPATA33	MMP15
DAUER_STAT3_TARGETS_UP	DAUER_STAT3_TARGETS_UP	DAUER_STAT3_TARGETS_UP	45	-0.44156	-1.75006	0.00111233588830833	0.0134592642485308	0.0109409718244741	2300	tags=31%, list=12%, signal=27%	ABCA1/AKAP12/SLC2A14/SOCS3/FEM1C/ICAM1/BCL6/PFKFB3/STAT3/ADM/PLIN3/TRIB1/SLC2A3/SOD2	MMP15
ELVIDGE_HYPOXIA_UP	ELVIDGE_HYPOXIA_UP	ELVIDGE_HYPOXIA_UP	171	-0.295599	-1.4738	0.00111136092608769	0.0134592642485308	0.0109409718244741	3457	tags=32%, list=18%, signal=26%	PDK1/PLIN2/RNASE4/GLRX/CADM1/PGM1/FOS/ECE1/TBC1D3F/KDM4B/TGFBI/B3GNT4/NDRG1/TXNIP/STC1/TNFAIP8/ANKZF1/HK2/ADGRE2/ERO1A/CXCR4/MAFF/AKAP12/SPOCK1/VLDLR/P4HA1/ANG/SORL1/NR3C1/CSGALNACT1/DSC2/VEGFA/KLF7/PDGFRL/KDM3A/KLF6/ASPH/PFKFB3/RLF/RBPJ/MXI1/WSB1/ADM/HEY1/EGLN1/CCNG2/GBE1/FAM13A/PGK1/RRAGD/PLAUR/BNIP3L/CD59/NFIL3/SAT1	MMP15
WP_OVERVIEW_OF_INTERFERONSMEDIATED_SIGNALING_PATHWAY	WP_OVERVIEW_OF_INTERFERONSMEDIATED_SIGNALING_PATHWAY	WP_OVERVIEW_OF_INTERFERONSMEDIATED_SIGNALING_PATHWAY	30	-0.524721	-1.85021	0.00111521995554421	0.0134682609602383	0.0109482852085853	2393	tags=30%, list=13%, signal=26%	IFNL3/IRF9/STAT1/JAK1/IFNAR2/IFNGR2/IFNGR1/IFNAR1/IL10RB	MMP15
WORSCHECH_TUMOR_EVASION_AND_TOLEROGENICITY_DN	WORSCHECH_TUMOR_EVASION_AND_TOLEROGENICITY_DN	WORSCHECH_TUMOR_EVASION_AND_TOLEROGENICITY_DN	14	-0.683843	-1.97766	0.0011195114195876	0.0134941874560252	0.0109693607335675	1339	tags=57%, list=7%, signal=53%	SOCS3/TLR6/IRF1/TOR1AIP2/TANK/IL1R2/IFNGR1/IL10RB	MMP15
BURTON_ADIPOGENESIS_11	BURTON_ADIPOGENESIS_11	BURTON_ADIPOGENESIS_11	52	-0.423708	-1.72913	0.00113001344902943	0.013568787445216	0.0110300027095902	3162	tags=37%, list=17%, signal=30%	CDH11/GADD45A/LPAR1/SHOX2/TBK1/AKTIP/ALCAM/PNRC2/SMARCA2/NR3C1/IFI16/ATP6AP2/IRF1/RNF13/RBM39/SMS/MARCKS/IDI1/DDIT3	MMP15
REACTOME_REGULATION_OF_RUNX2_EXPRESSION_AND_ACTIVITY	REACTOME_REGULATION_OF_RUNX2_EXPRESSION_AND_ACTIVITY	REACTOME_REGULATION_OF_RUNX2_EXPRESSION_AND_ACTIVITY	73	-0.384221	-1.6808	0.00112853172951516	0.013568787445216	0.0110300027095902	3725	tags=41%, list=20%, signal=33%	PSMC6/PSMD1/TWIST1/PSMC4/PSMB8/PSMA4/PSMC5/SMURF1/RUNX2/UBB/DLX6/SKP1/DLX5/PSMB1/PSMD13/PSMB11/PSMD7/GSK3B/STAT1/PSME2/BMP2/NR3C1/PSMA7/PSME3/PSMD4/FBXW7/PSME1/PSMD6/PSMC1/UBC	MMP15
WP_CEREBRAL_ORGANIC_ACIDURIAS_INCLUDING_DISEASES	WP_CEREBRAL_ORGANIC_ACIDURIAS_INCLUDING_DISEASES	WP_CEREBRAL_ORGANIC_ACIDURIAS_INCLUDING_DISEASES	8	0.805001060521602	1.76070646579477	0.00113501971819726	0.0136029410798041	0.0110577660365323	1908	tags=62%, list=10%, signal=56%	ACY1/MDH2/D2HGDH/GCDH/IDH2	MMP15
REACTOME_TRNA_PROCESSING	REACTOME_TRNA_PROCESSING	REACTOME_TRNA_PROCESSING	108	0.425980905386306	1.63133505580111	0.0011489871344284	0.0137441578893982	0.0111725605086804	3859	tags=31%, list=20%, signal=24%	NUP210/GTPBP3/CPSF1/CPSF4/URM1/TRMT61A/PUS1/CTU2/POM121/WDR4/NUP188/RPP25/CTU1/AAAS/POM121C/ADAT3/TRMU/TSEN54/QTRT1/TRMT112/LAGE3/SEH1L/HSD17B10/ELAC2/POP7/TRMT44/NUP85/NUP37/NDC1/TRMT1/POP1/TRMT13/RPP21	MMP15
DITTMER_PTHLH_TARGETS_UP	DITTMER_PTHLH_TARGETS_UP	DITTMER_PTHLH_TARGETS_UP	111	-0.334713	-1.56952	0.00117841636620731	0.0140694417005245	0.0114369821699817	3005	tags=32%, list=16%, signal=27%	PHYH/HADHA/GRB10/NUDT4/SRSF3/AREG/RAB6A/ANXA11/RANBP9/RFC5/OSBPL9/CTNNB1/ANXA5/PPM1B/PLAU/TNIP1/HSD17B11/H2AZ1/PTS/RAB22A/CPD/ANXA7/ATP2B1/RBM39/SEC14L1/ARF4/NPTN/POLD3/JAG1/KDM5B/FLOT1/USP15/MARCKS/F2RL1/RAB8A/GNAI3	MMP15
DAVICIONI_TARGETS_OF_PAX_FOXO1_FUSIONS_UP	DAVICIONI_TARGETS_OF_PAX_FOXO1_FUSIONS_UP	DAVICIONI_TARGETS_OF_PAX_FOXO1_FUSIONS_UP	254	-0.267463	-1.36699	0.0012066948693175	0.0143797805260335	0.0116892551236318	2888	tags=24%, list=15%, signal=21%	NMRK1/NDRG1/GPC3/NTAN1/CLMN/VAV3/COL18A1/FGGY/WBP1L/NCOA4/WSB2/CREG1/FMR1/PLXNC1/CXCR4/NR2F2/DTX4/MAFF/SERTAD2/GAREM1/AKAP12/EYA1/PLAU/CREM/JAK1/FST/SDC2/CTSV/NR3C1/IRS2/MSN/OTULINL/ADAM10/PCDH7/CD58/ABI1/ABAT/MME/SH3BP5/CTSC/HEBP1/BMP5/SGK1/HMGCR/APOBEC3B/PLSCR1/THEMIS2/TPM4/CUL3/MAP3K5/MSL3/PELI1/CYRIA/TMX4/YPEL5/CAP1/PTPRE/CHST11/ITM2B/MAP1LC3B/MAP4K4/OSTF1	MMP15
HAHTOLA_SEZARY_SYNDROM_DN	HAHTOLA_SEZARY_SYNDROM_DN	HAHTOLA_SEZARY_SYNDROM_DN	42	0.530119575088829	1.73209	0.00121052090116437	0.014398104934076	0.0117041509476821	5894	tags=62%, list=31%, signal=43%	IL2RB/SPON2/MATK/APBA2/ADGRG1/CTSW/PTCH1/NKG7/CD160/DUSP2/BST2/KLRF1/GZMK/KLRC1/KLRB1/XCL1/KIR2DS4/KLRD1/DLG5/MYBL1/IRF8/KIR3DL1/KIR3DL3/CCL4/KIR3DL2/HOPX	MMP15
DORN_ADENOVIRUS_INFECTION_12HR_DN	DORN_ADENOVIRUS_INFECTION_12HR_DN	DORN_ADENOVIRUS_INFECTION_12HR_DN	33	-0.500235	-1.79005	0.00123074309070631	0.0145857104655976	0.011856654591016	2927	tags=39%, list=16%, signal=33%	NFKBIA/EWSR1/CCNK/TNFRSF12A/IER3/COL7A1/TXNRD1/SH3BP5/SGK1/SRSF5/MCL1/SDCBP/NFE2L2	MMP15
KEGG_PROTEASOME	KEGG_PROTEASOME	KEGG_PROTEASOME	44	-0.44038	-1.7478	0.00123160497506225	0.0145857104655976	0.011856654591016	3725	tags=39%, list=20%, signal=31%	PSMC6/PSMD1/PSMC4/PSMB8/PSMA4/PSMC5/PSMB1/PSMD13/PSMB11/PSMD7/PSME2/PSMA7/PSME3/PSMD4/PSME1/PSMD6/PSMC1	MMP15
WAMUNYOKOLI_OVARIAN_CANCER_LMP_DN	WAMUNYOKOLI_OVARIAN_CANCER_LMP_DN	WAMUNYOKOLI_OVARIAN_CANCER_LMP_DN	194	-0.281365	-1.42608	0.00123374558131044	0.0145857104655976	0.011856654591016	3212	tags=30%, list=17%, signal=25%	GPNMB/PMP22/SLIT2/PNMA8A/ACSS3/HSP90AB1/DOCK11/LGALS8/CTSK/GPRASP1/CERK/BEX4/KIF1B/EPB41L5/SIRPA/UGP2/HNRNPD/ZNF330/CPVL/ST13/TSPYL1/NLRP1/RNF146/MYH10/FBXL3/NKX3-1/WDFY3/PSIP1/FAM13B/FBXL7/FLRT2/DCBLD2/RUNX1T1/EFHC1/SDC2/CELF2/PTPN12/CSGALNACT2/SH3BP5/FGF13/IFI16/BLOC1S6/PRKAR1A/EPC2/DSE/ATP2B1/GCA/MAP3K8/RSRP1/SPAG9/DDX5/LXN/TMX4/MNDA/RBMS1/BNIP2/BASP1/RUBCNL/SOD2	MMP15
GAL_LEUKEMIC_STEM_CELL_DN	GAL_LEUKEMIC_STEM_CELL_DN	GAL_LEUKEMIC_STEM_CELL_DN	227	-0.274697	-1.42352	0.00123556638241633	0.0145857104655976	0.011856654591016	2698	tags=25%, list=14%, signal=22%	NCF1/SLC6A6/CCNB2/COL18A1/PPP1R12B/CLEC5A/FGGY/SPATA6/CD163/NUSAP1/CDC6/LILRA2/DHFR/TNFAIP6/GPC5/ERMAP/CD93/SLC11A1/NPAS3/AOAH/SHCBP1/STX11/SECTM1/IL1B/FPR1/PLAA/SLC16A6/SAMHD1/CCR1/G0S2/LYZ/IGSF6/TLR2/CHST15/SERPINA1/GPR65/HCAR3/FGL2/PILRA/FCAR/S100A8/OSGIN2/VDR/IL1RN/CDC42EP3/HAL/S100A9/CXCL1/MNDA/CASP1/FCGR1A/LILRB3/SLC22A4/NCF2/THOC5/FCGR2A/LMNB1	MMP15
REACTOME_VITAMIN_B2_RIBOFLAVIN_METABOLISM	REACTOME_VITAMIN_B2_RIBOFLAVIN_METABOLISM	REACTOME_VITAMIN_B2_RIBOFLAVIN_METABOLISM	7	0.831681464009049	1.74501932233278	0.0012475003249421	0.0146990113193552	0.0119487563155798	1535	tags=57%, list=8%, signal=53%	SLC52A2/FLAD1/ACP5/SLC52A1	MMP15
DE_YY1_TARGETS_DN	DE_YY1_TARGETS_DN	DE_YY1_TARGETS_DN	93	-0.363463	-1.66681	0.00125190468701324	0.01472333512278	0.0119685290195717	4627	tags=44%, list=25%, signal=33%	WDR1/FN1/GDI2/PDHA1/RB1/INHBA/BTG4/ERBIN/CSNK1G3/ANGPT1/SRSF9/USP9X/CAPZA2/ECT2/LPAR1/EPHA3/TACC1/RAB6A/APC/NRP1/EPAS1/SNX3/RBBP8/CCNE2/HSP90B1/PAFAH1B1/CYLD/DNTTIP2/PKN2/STAG1/PTP4A1/PNN/PTEN/FGF13/SMNDC1/HIF1A/GNA13/RASSF3/CCNL1/FAS/HNRNPC	MMP15
REACTOME_MITOCHONDRIAL_TRANSLATION	REACTOME_MITOCHONDRIAL_TRANSLATION	REACTOME_MITOCHONDRIAL_TRANSLATION	94	0.433883084790584	1.62763029872531	0.00125686343776042	0.0147540760268444	0.01199351815412	4667	tags=43%, list=25%, signal=32%	MRPL49/TUFM/MRPL38/MRPL4/MRPS18A/MRPL55/MRPS2/MRPL12/MRPL14/MRPS12/MRPL43/MRPS34/MRPL30/MRPS26/ERAL1/GADD45GIP1/MRPL17/MRPL20/MRPL41/MRPL54/MRPL37/MRPL57/MRPL24/MRPL50/MRPL42/MRPS24/MRPL36/MRPS33/MRPS30/MRPL13/MRPL10/MRPL11/MRPL19/MRPL3/MRRF/MRPL28/MRPL2/MRPL53/MRPS23/MRPL23	MMP15
BIOCARTA_FAS_PATHWAY	BIOCARTA_FAS_PATHWAY	BIOCARTA_FAS_PATHWAY	30	-0.522614	-1.84278	0.00126614930513558	0.0148354030314955	0.0120596284889813	874	tags=40%, list=5%, signal=38%	DAXX/CASP3/PRKDC/PAK2/CFLAR/CASP8/RIPK2/FAS/ARHGDIB/MAP2K4/PAK1/LMNB1	MMP15
KEGG_EPITHELIAL_CELL_SIGNALING_IN_HELICOBACTER_PYLORI_INFECTION	KEGG_EPITHELIAL_CELL_SIGNALING_IN_HELICOBACTER_PYLORI_INFECTION	KEGG_EPITHELIAL_CELL_SIGNALING_IN_HELICOBACTER_PYLORI_INFECTION	68	-0.401243	-1.72295	0.00128370922030334	0.0150131940783432	0.012204153984453	1675	tags=32%, list=9%, signal=30%	ATP6V1E1/ATP6V1H/CHUK/ATP6V1C1/CXCL8/ADAM10/ATP6V1G1/ATP6V1A/ADAM17/PLCG2/MAPK14/NFKB1/F11R/ATP6V1B2/MAP2K4/CXCL1/RAC1/CXCR1/CDC42/PAK1/LYN/CXCR2	MMP15
MOREIRA_RESPONSE_TO_TSA_UP	MOREIRA_RESPONSE_TO_TSA_UP	MOREIRA_RESPONSE_TO_TSA_UP	28	0.597000889273825	1.81848686558079	0.00129641879935716	0.015133705168006	0.0123021168754544	1995	tags=39%, list=11%, signal=35%	BYSL/TP53/TGFB1/EIF6/MIF/SSR4/BAK1/CD6/ENO2/COX8A/IGFBP4	MMP15
BYSTROEM_CORRELATED_WITH_IL5_DN	BYSTROEM_CORRELATED_WITH_IL5_DN	BYSTROEM_CORRELATED_WITH_IL5_DN	60	-0.414991	-1.74673	0.00130485556128478	0.0152039836881552	0.0123592459498689	2698	tags=35%, list=14%, signal=30%	NCF1/SRSF1/PKNOX1/AP1G1/STAT5B/PLD1/SNX2/PITPNB/SORL1/NR3C1/ADAM10/CLK4/PAPOLA/PTPRJ/PSTPIP2/RNF13/SF3B1/CEACAM1/SYK/SLA/MXD1	MMP15
WP_SPINAL_CORD_INJURY	WP_SPINAL_CORD_INJURY	WP_SPINAL_CORD_INJURY	115	-0.324606	-1.54024	0.00133650502733242	0.0155439734417293	0.0126356220017671	1497	tags=20%, list=8%, signal=19%	IL1R1/NOS1/CXCL8/VIM/IL1B/PTGS2/CXCL2/ICAM1/RTN4/TNFSF13B/TLR4/FOXO3/BTG2/MBP/CXCL1/RAC1/PPP3CA/CDKN1B/LILRB3/AIF1/CDC42/CHST11/FCGR2A	MMP15
CLIMENT_BREAST_CANCER_COPY_NUMBER_UP	CLIMENT_BREAST_CANCER_COPY_NUMBER_UP	CLIMENT_BREAST_CANCER_COPY_NUMBER_UP	23	-0.566565	-1.86637	0.00133936162456437	0.0155484563501089	0.0126392661366445	2584	tags=39%, list=14%, signal=34%	EXT1/ESRRG/TG/BCL6/RBBP5/JAG1/STK3/SLA/PAK1	MMP15
DAVICIONI_MOLECULAR_ARMS_VS_ERMS_DN	DAVICIONI_MOLECULAR_ARMS_VS_ERMS_DN	DAVICIONI_MOLECULAR_ARMS_VS_ERMS_DN	177	0.374687637804199	1.51100329591026	0.00135250814523438	0.0156721569978172	0.0127398218041947	4087	tags=32%, list=22%, signal=25%	SLC52A2/GPAA1/BOP1/SLC1A5/FHIP2B/SERPINH1/BMP1/SORBS3/GFUS/LTBP4/EMILIN1/REEP4/DUSP7/SIGIRR/SLC39A4/CNNM4/EHD1/LY6E/TRAPPC9/MGAT1/EMP3/ERBB2/TSPAN9/ADGRL1/NYNRIN/LAMA2/MAPKAPK3/NNAT/RHBDF1/ITM2C/TSSC4/CYP26B1/MFAP2/TRIP10/P3H4/DOK1/NRXN2/ADA/COL5A2/EPHB3/GMPPA/EEF1D/GALNT2/BST2/EIF4EBP1/SLC39A14/AKIP1/ASAP3/CD248/TRIP6/OBSL1/EVA1B/ADGRA2/PLAG1/EXOSC4/PTP4A3	MMP15
WP_GASTRIN_SIGNALING_PATHWAY	WP_GASTRIN_SIGNALING_PATHWAY	WP_GASTRIN_SIGNALING_PATHWAY	115	-0.323966	-1.5372	0.00138693852645183	0.0160415757507995	0.0130401205495926	2569	tags=28%, list=14%, signal=24%	CASP3/MEF2C/KIT/SERPINB2/MAPK1/RHOA/SP1/GSK3B/CTNNB1/CHUK/BMP2/CXCL8/GNAQ/PTGS2/VEGFA/PRKCD/LAMTOR3/KRAS/MAPK14/CREB1/NFKB1/FOXO3/ARRB2/STAT3/JAG1/RAC1/CDKN1B/RAF1/CDC42/CRK/PAK1/GRB2	MMP15
GRANDVAUX_IFN_RESPONSE_NOT_VIA_IRF3	GRANDVAUX_IFN_RESPONSE_NOT_VIA_IRF3	GRANDVAUX_IFN_RESPONSE_NOT_VIA_IRF3	14	-0.675984	-1.95493	0.00139764768199916	0.0161357783764013	0.0131166974154204	4194	tags=71%, list=22%, signal=56%	EIF2AK2/ISG20/IFI6/ADAR/IFITM1/MX1/IRF9/IRF1/MX2/GBP2	MMP15
IBRAHIM_NRF1_DOWN	IBRAHIM_NRF1_DOWN	IBRAHIM_NRF1_DOWN	142	0.397335182183197	1.57498810628012	0.0014418175798553	0.0166152311583326	0.0135064422990494	4390	tags=38%, list=23%, signal=29%	POLL/FCSK/VARS2/CACNB1/PLXNB1/PIDD1/FANCG/RIN1/ST6GALNAC6/RNF215/PIGQ/AMDHD2/SSBP4/OXLD1/PARD6A/PPM1M/CTDSP1/NPHP4/RECQL4/RPP25L/KIFC2/LRRC45/SLX1A/DPP7/JUND/NME3/FSTL3/COMTD1/PMM1/HMG20B/NDRG2/PDE5A/A1BG/TMEM25/AGRN/SMUG1/TRPT1/PLEKHH3/ANKRD36B/PAXX/SLC35E2B/TMEM107/NT5C/TRO/TANC1/SPSB3/WDR54/HOXB9/PDGFC/MAP3K12/LIG1/DHRS3/CABP7/SSH3	MMP15
BILD_MYC_ONCOGENIC_SIGNATURE	BILD_MYC_ONCOGENIC_SIGNATURE	BILD_MYC_ONCOGENIC_SIGNATURE	197	0.37264212153398	1.51997748286768	0.00144894826082863	0.0166668783494219	0.0135484260547798	5003	tags=39%, list=27%, signal=29%	NOL6/EXOSC5/FARSA/DPH1/TTLL12/ANGEL1/FLAD1/ALG3/SRM/BOP1/NLE1/MYBBP1A/PLEKHG2/MON1A/RRP9/UBIAD1/C20orf27/PRR5/MCRIP2/IPO4/CDK4/EPS8L1/FLNB/PLEC/PC/DDX28/IMP4/MCOLN2/DHODH/CCDC78/MAP3K6/ERCC1/AHNAK/SMTN/ABCC3/SLC29A2/DHRS1/CCDC86/NCR3LG1/RHBDF1/WDR74/DUOX1/TGM1/TWNK/TGM2/NOP16/EEF1AKMT4/FARSB/ZBED2/STMN3/DUSP2/PHB1/OSBP2/FGF11/PES1/PLD6/UTP4/UTP20/RUNX1/MEAK7/NGFR/TRMT1/OR2A4/ANAPC1/FCHSD1/SSH3/BC…	MMP15
WIERENGA_STAT5A_TARGETS_GROUP2	WIERENGA_STAT5A_TARGETS_GROUP2	WIERENGA_STAT5A_TARGETS_GROUP2	54	-0.420156	-1.73224	0.00146010589186495	0.0167645734883472	0.0136278419680596	3712	tags=41%, list=20%, signal=33%	CD1B/BHLHE40/CD83/CCR7/CCL5/MAPK13/SPP1/RGS1/ABCA1/CLEC4A/LAMP3/PLAU/SLC2A14/TSC22D2/CXCL8/KLF6/GPR65/GABARAPL1/BTG2/CKAP4/ANTXR2/NFIL3	MMP15
REACTOME_INTERLEUKIN_3_INTERLEUKIN_5_AND_GM_CSF_SIGNALING	REACTOME_INTERLEUKIN_3_INTERLEUKIN_5_AND_GM_CSF_SIGNALING	REACTOME_INTERLEUKIN_3_INTERLEUKIN_5_AND_GM_CSF_SIGNALING	48	-0.439636	-1.77333	0.00147176329485845	0.0168676405305089	0.013711624675903	3087	tags=42%, list=16%, signal=35%	STAT5A/UBB/IL2RA/IL2RG/STAT5B/PTPN6/TEC/JAK1/YWHAZ/GAB2/CSF2RB/PIK3CB/HCK/VAV1/CSF2RA/SYK/CRK/LYN/UBC/GRB2	MMP15
ALONSO_METASTASIS_UP	ALONSO_METASTASIS_UP	ALONSO_METASTASIS_UP	192	-0.272986	-1.38234	0.00148074619364052	0.0169397364552475	0.0137702311098551	3507	tags=30%, list=19%, signal=25%	DUSP12/H3C4/IL1RL1/RNASE4/IFITM2/PPP1R3C/SDHD/MDM2/ELOC/KIFBP/EIF3H/NPC2/UBL5/LRPAP1/MMGT1/BZW1/SKP1/NDUFB3/CCT5/SET/NCOA4/UBE2D2/CDC5L/ASH2L/ALDH1A2/MYB/GTF2H2/LUM/ACSL3/CDH2/TUBA1A/GHITM/H4C3/STK24/GABARAP/LHFPL2/RCBTB2/FAM114A1/TMEM199/XRCC5/TXNRD1/LAPTM4A/PRKAR1A/TMEM50B/TMBIM4/TGFBR2/MFAP1/LAMTOR5/APLP2/CASP5/EIF5/EIF1B/SDCBP/MAPRE1/IFRD1/GRB2/SERINC1/RAB1A	MMP15
WP_MICROGLIA_PATHOGEN_PHAGOCYTOSIS_PATHWAY	WP_MICROGLIA_PATHOGEN_PHAGOCYTOSIS_PATHWAY	WP_MICROGLIA_PATHOGEN_PHAGOCYTOSIS_PATHWAY	40	-0.470796	-1.79947	0.00148663864625398	0.0169762801492378	0.0137999373047055	2981	tags=45%, list=16%, signal=38%	PIK3CG/TYROBP/NCF1/VAV3/PTPN6/RAC2/PIK3CB/PLCG2/HCK/NCF4/VAV1/SIGLEC7/RAC1/SYK/FCGR1A/TREM1/NCF2/LYN	MMP15
WP_AMPACTIVATED_PROTEIN_KINASE_SIGNALING	WP_AMPACTIVATED_PROTEIN_KINASE_SIGNALING	WP_AMPACTIVATED_PROTEIN_KINASE_SIGNALING	67	0.46359581536852	1.64757810427032	0.00149618117165122	0.0170542969783142	0.0138633568136027	3123	tags=36%, list=17%, signal=30%	FASN/GYS1/PIK3R2/RPTOR/AKT2/EEF2/TP53/SLC2A4RG/TSC2/STK11/LIPE/CDKN1A/SREBF1/ACACA/AKT1/PRKACB/ACACB/RPS6KB2/PPARGC1B/EEF2K/STRADB/GYS2/CPT1A/EIF4EBP1	MMP15
SMIRNOV_RESPONSE_TO_IR_2HR_DN	SMIRNOV_RESPONSE_TO_IR_2HR_DN	SMIRNOV_RESPONSE_TO_IR_2HR_DN	55	-0.423449	-1.74698	0.00153793469312514	0.0174985263818144	0.014224468780613	2112	tags=29%, list=11%, signal=26%	HSPA1B/APAF1/TSPAN12/HSPA1A/BANP/IL16/GOLPH3L/RSBN1/STK38L/KDM3A/ADM/CCNG2/SLC2A3/ST8SIA4/TMCC1/RIPOR2	MMP15
REACTOME_PROTEIN_LOCALIZATION	REACTOME_PROTEIN_LOCALIZATION	REACTOME_PROTEIN_LOCALIZATION	164	0.382025198248877	1.52946007512786	0.00154407248820615	0.0175366499924064	0.0142554592821465	5396	tags=44%, list=29%, signal=32%	SGTA/TYSND1/CYC1/BAG6/PAOX/ACOT8/MPV17/PEX26/UBL4A/TIMM50/ACO2/IDH3G/ACOT2/PAM16/GFER/CRAT/TOMM5/SLC25A6/PEX14/STX1A/PEX16/PEX5/GET3/ABCD1/CHCHD5/TAFAZZIN/ACOX3/HMOX1/PXMP2/FIS1/ECH1/CHCHD10/ATP5MC1/PXMP4/GET4/NUDT19/MLYCD/TIMM13/PEX6/PEX10/VAMP2/LDHD/CHCHD2/TIMM17B/TIMM22/DECR2/ABCD2/FXN/ACOT4/SLC25A12/PEX11B/TOMM40/OTOF/EMD/UBE2J2/HMGCL/BCS1L/SEC61G/NDUFB8/AGPS/PEX7/COX17/TOMM6/SCP2/ATAD1/COA4/…	MMP15
WANG_RECURRENT_LIVER_CANCER_DN	WANG_RECURRENT_LIVER_CANCER_DN	WANG_RECURRENT_LIVER_CANCER_DN	16	-0.645142	-1.94074	0.00156968750286807	0.0177954482307133	0.0144658351378586	3853	tags=44%, list=20%, signal=35%	CNGA1/NUDT9/CDO1/PTP4A1/CDC42SE1/ELL2/ETS2	MMP15
REACTOME_HEDGEHOG_LIGAND_BIOGENESIS	REACTOME_HEDGEHOG_LIGAND_BIOGENESIS	REACTOME_HEDGEHOG_LIGAND_BIOGENESIS	65	-0.396059	-1.68617	0.00159652541004223	0.018067154460406	0.0146867038383097	3725	tags=38%, list=20%, signal=31%	PSMC6/PSMD1/DERL2/PSMC4/PSMB8/PSMA4/PSMC5/SEL1L/UBB/VCP/PSMB1/PSMD13/PSMB11/PSMD7/GPC5/PSME2/PSMA7/PSME3/ADAM17/PSMD4/PSME1/PSMD6/PSMC1/OS9/UBC	MMP15
WEIGEL_OXIDATIVE_STRESS_RESPONSE	WEIGEL_OXIDATIVE_STRESS_RESPONSE	WEIGEL_OXIDATIVE_STRESS_RESPONSE	33	0.566898288522284	1.79093676769465	0.00171265264580051	0.0193465178588452	0.0157266922535097	2584	tags=42%, list=14%, signal=37%	POLD1/PIK3R2/COMT/CAPNS1/BAX/HMGA1/NR2F6/JUND/NF2/ARHGDIA/ZNF91/IGFBP2/LCAT/DNPH1	MMP15
WP_NANOMATERIALINDUCED_INFLAMMASOME_ACTIVATION	WP_NANOMATERIALINDUCED_INFLAMMASOME_ACTIVATION	WP_NANOMATERIALINDUCED_INFLAMMASOME_ACTIVATION	7	-0.81407	-1.90269	0.0017205116990353	0.0193657595891415	0.0157423337644525	1292	tags=57%, list=7%, signal=53%	IL1B/NFKB1/TLR4/CASP1	MMP15
BLALOCK_ALZHEIMERS_DISEASE_INCIPIENT_UP	BLALOCK_ALZHEIMERS_DISEASE_INCIPIENT_UP	BLALOCK_ALZHEIMERS_DISEASE_INCIPIENT_UP	384	-0.232068	-1.26852	0.00171917560971995	0.0193657595891415	0.0157423337644525	2953	tags=23%, list=16%, signal=20%	LARP7/TACC1/ERLIN2/CYP39A1/PRPF40A/SFN/EP300/MR1/CNPY3/GLI2/PDCL/H2AZ2/EWSR1/APOC4/IL2RG/STAG2/ZNF7/PRDX6/TENT5A/CDC5L/GPR107/WAS/ANP32B/ZMYM5/GSK3B/HMGB3/HERC5/DAPK2/CCDC59/CSDE1/ZNF160/TLR1/NPAS3/CR1/CPM/OASL/SPAG1/PSMC3IP/ZNF136/IL6R/CD58/CYP4F3/LIMK2/RBM8A/ZNF24/ITPRID2/QKI/CHD2/GBP1/SGK1/PPIG/IL18/VRK3/NUP98/RHOQ/CFLAR/PRCP/RBPJ/TRIM38/MFAP1/SP3/CALML4/SAP30BP/RBBP5/GTF2I/PHF20/ARID4A/OSBPL1…	MMP15
KEGG_GLYCEROPHOSPHOLIPID_METABOLISM	KEGG_GLYCEROPHOSPHOLIPID_METABOLISM	KEGG_GLYCEROPHOSPHOLIPID_METABOLISM	77	0.455740826163463	1.66430599390096	0.00173648062355426	0.0195106001489346	0.0158600739658837	3814	tags=39%, list=20%, signal=31%	DGKZ/PLA2G15/DGKQ/JMJD7-PLA2G4B/PEMT/PCYT2/PLA2G4B/PTDSS2/CDIPT/CRLS1/PLA2G6/AGPAT1/LPCAT4/TAFAZZIN/DGKD/AGPAT3/DGKH/LYPLA2/ETNK1/GPAT4/LCAT/ETNK2/AGPAT2/PLD2/PTDSS1/GPAT2/DGKE/PLA2G2C/GPAM/DGKI	MMP15
WOOD_EBV_EBNA1_TARGETS_DN	WOOD_EBV_EBNA1_TARGETS_DN	WOOD_EBV_EBNA1_TARGETS_DN	48	-0.433895	-1.75018	0.00176416267822468	0.019786295136167	0.0160841851083473	3331	tags=42%, list=18%, signal=34%	S100P/PSMB8/UGP2/TGFBI/ALCAM/TAX1BP1/AKAP12/SPOCK1/CLEC2B/MAP7/GNAQ/PTGS2/IQGAP1/SGK1/S100A8/ACTR2/CALCOCO2/RGS2/IDI1/IL13RA1	MMP15
REACTOME_INTERLEUKIN_12_SIGNALING	REACTOME_INTERLEUKIN_12_SIGNALING	REACTOME_INTERLEUKIN_12_SIGNALING	47	-0.436049	-1.74157	0.00179131116716091	0.0199595205649553	0.0162249992346368	2526	tags=36%, list=13%, signal=31%	HNRNPDL/SERPINB2/HNRNPF/CAPZA1/HNRNPA2B1/TCP1/JAK1/PSME2/MSN/PDCD4/PAK2/CDC42/TALDO1/PITPNA/LMNB1/LCP1/SOD2	MMP15
NAKAYAMA_SOFT_TISSUE_TUMORS_PCA1_UP	NAKAYAMA_SOFT_TISSUE_TUMORS_PCA1_UP	NAKAYAMA_SOFT_TISSUE_TUMORS_PCA1_UP	75	-0.374798	-1.65549	0.00179109649228978	0.0199595205649553	0.0162249992346368	2860	tags=27%, list=15%, signal=23%	LY96/ARHGAP15/CD163/TNFAIP6/LUM/FCGR2B/DOCK2/MME/CTSC/LYZ/SERPINA1/HSPA6/APOL1/NCF4/FCGR3A/FCGR1A/SLA/AIF1/BIN2/FCGR2A	MMP15
FLECHNER_PBL_KIDNEY_TRANSPLANT_OK_VS_DONOR_UP	FLECHNER_PBL_KIDNEY_TRANSPLANT_OK_VS_DONOR_UP	FLECHNER_PBL_KIDNEY_TRANSPLANT_OK_VS_DONOR_UP	152	-0.294603	-1.47156	0.00179229642708197	0.0199595205649553	0.0162249992346368	2161	tags=37%, list=11%, signal=33%	MORC3/PPP1R15A/MAN2A2/CTSK/OXA1L/UGCG/SATB1/CAMKK2/NUBP1/PSMA4/BTN3A2/ARID5A/DHX9/SRSF3/ZNF384/IL2RG/SARS1/ANAPC13/MYD88/ANP32B/HBEGF/DAP3/IPCEF1/H4C3/TRAF3IP3/SRRM1/BICD2/TMED2/YWHAZ/TXN/CUL4B/RPN1/CD58/OAT/LST1/PPM1A/KLF6/PRKAR1A/ALOX5AP/RBPJ/WIPF2/LAMTOR5/VAV1/IK/PLIN3/FTH1/CAPZB/PCF11/DEDD/NUMB/LAMP2/RGS2/TMCC1/TAF7/PECAM1/SAT1	MMP15
CHYLA_CBFA2T3_TARGETS_UP	CHYLA_CBFA2T3_TARGETS_UP	CHYLA_CBFA2T3_TARGETS_UP	382	-0.234297	-1.28244	0.001786593319239	0.0199595205649553	0.0162249992346368	2114	tags=20%, list=11%, signal=18%	CXCR4/MEFV/ALAS1/TNFRSF12A/CDA/ARHGEF6/P2RY14/CCDC125/CD93/CHD7/ANXA5/SLC45A4/PARP8/ADGRG3/MOGAT2/FCGR2B/ITIH5/HP/FNDC3B/EVI2B/BPIFC/GOLGA5/C11orf54/CLEC4D/PKD1L3/CELF2/MGAM/SIGLEC5/APPL2/TET2/C1R/TM6SF1/ICA1/FLT1/SLCO3A1/CLEC12A/S100A11/CTSC/IGSF6/HVCN1/PLCG2/ALOX5AP/LPGAT1/MCTP1/RHOQ/MAP3K15/GPR65/PELI2/PTPRJ/TPM4/ANXA3/GCA/CALML4/NCF4/WLS/ARL11/ARHGDIB/ALPK1/DRAM1/NPL/CASP1/GMFG/TREM1/FFAR2/NC…	MMP15
SAKAI_TUMOR_INFILTRATING_MONOCYTES_DN	SAKAI_TUMOR_INFILTRATING_MONOCYTES_DN	SAKAI_TUMOR_INFILTRATING_MONOCYTES_DN	80	-0.369035	-1.64028	0.00179986995989812	0.0200084483881254	0.0162647724291333	2799	tags=30%, list=15%, signal=26%	CD86/SRSF1/CD163/NCOA4/PRDX6/GLRX2/COPS5/ERO1A/TBP/EPB41/HNRNPA2B1/CDC73/PPP6C/TXN/RBM8A/PRKAR1A/GTF2I/CCNG2/CDK7/FCGR1A/HSPA5/CDC42/DNAJA1/UBE2R2	MMP15
NOJIMA_SFRP2_TARGETS_UP	NOJIMA_SFRP2_TARGETS_UP	NOJIMA_SFRP2_TARGETS_UP	32	-0.492839	-1.77301	0.00182358098809481	0.0202362814410803	0.0164499768331062	4123	tags=50%, list=22%, signal=39%	TP53AIP1/INHBE/PPP1R15A/TNFRSF9/GADD45A/VHL/WARS1/CLK1/NR4A3/HSPA9/HSPA1B/HSPA1A/BTG1/HSPA6/HSPA5/MXD1	MMP15
PID_GMCSF_PATHWAY	PID_GMCSF_PATHWAY	PID_GMCSF_PATHWAY	36	-0.485725	-1.80924	0.0018369896718308	0.0203491884069708	0.0165417583680983	2164	tags=36%, list=11%, signal=32%	STAT5B/MAPK1/STAT1/YWHAZ/GAB2/CSF2RB/KRAS/STAT3/CSF2RA/SYK/RAF1/LYN/GRB2	MMP15
HELLER_SILENCED_BY_METHYLATION_UP	HELLER_SILENCED_BY_METHYLATION_UP	HELLER_SILENCED_BY_METHYLATION_UP	276	-0.256263	-1.33861	0.00184058287393382	0.0203531589504246	0.0165449860039671	2799	tags=23%, list=15%, signal=20%	CD86/VCX/SNN/NCF1/GPSM2/IFIT1/MX1/IFIT5/NRXN1/ALDH2/RGS1/DDAH2/IRF9/ALCAM/TNFAIP6/TRIM22/PTGER4/CHI3L1/MCAM/BTN2A2/IER3/AKAP12/HSPA1A/LAMP3/STAT1/BMP2K/TCTN1/SAMSN1/IRS2/SOCS3/SMG7/CSF2RB/IL6R/RASSF2/ICAM1/IFIH1/PMAIP1/ABAT/GBP1/BCL6/CLEC7A/HCK/OLAH/MAP3K8/NCF4/WLS/DENND5A/RNF19B/DHX8/IFIT3/CYRIA/CCNG2/TANK/IL1R2/NCF2/DAPP1/CTSS/PACSIN2/IL13RA1/PLEK/C5AR1/LCP1/PECAM1/SAT1	MMP15
BURTON_ADIPOGENESIS_12	BURTON_ADIPOGENESIS_12	BURTON_ADIPOGENESIS_12	32	-0.49237	-1.77132	0.00185704025951698	0.0204991180927734	0.016663635495832	4718	tags=56%, list=25%, signal=42%	MKI67/H1-0/BUB1/SRSF10/IREB2/HNRNPM/PTBP3/FAM76B/EMC2/NIPBL/ZNF638/BOD1L1/ARGLU1/PHF12/SP3/RSRP1/DNAJC3/SRPK2	MMP15
LI_AMPLIFIED_IN_LUNG_CANCER	LI_AMPLIFIED_IN_LUNG_CANCER	LI_AMPLIFIED_IN_LUNG_CANCER	179	0.370236603116254	1.49734482556565	0.00189327908921485	0.0208625429585636	0.0169590618388699	4321	tags=37%, list=23%, signal=29%	TRIM28/KDELR1/YIF1A/SYNGR2/TUFM/CDK2AP2/GPI/PKM/MIF/GFUS/SPINT2/TRAF4/SSR4/DDOST/RPS2/AKR1A1/DPP7/LGALS3BP/ENO1/APRT/JUP/ERBB2/SLC7A5/HYOU1/RPS5/ADGRG1/IDH2/P4HB/FSCN1/RPL8/ABCC3/IGFBP2/ALDOA/NME4/MUC1/PTPRF/NME1/PFKP/RPS16/MSLN/COX6A1/RPL36A/RPL37/GALNS/EEF1D/GIPR/MDK/RPS7/AKR1C1/KRT5/HAX1/SLC22A18/RPL23A/EEF1A2/PHLDA2/MAGED1/NQO1/DENND2B/RPL30/RPS27/KRT7/HPN/TRIM2/MALL/UQCRB/RPL27	MMP15
XU_AKT1_TARGETS_6HR	XU_AKT1_TARGETS_6HR	XU_AKT1_TARGETS_6HR	26	-0.543177	-1.84149	0.00190734417840826	0.0209807859624909	0.0170551810137758	4808	tags=65%, list=26%, signal=49%	HNRNPH1/INHBC/SOAT1/IFI6/ERBIN/LYST/IFITM2/IFIT1/MX1/CDC5L/HERC5/ABI1/IFIH1/BRCA1/PLSCR1/PRKAR1A/IFIT3	MMP15
OKAWA_NEUROBLASTOMA_1P36_31_DELETION	OKAWA_NEUROBLASTOMA_1P36_31_DELETION	OKAWA_NEUROBLASTOMA_1P36_31_DELETION	22	0.622350509648313	1.78619441265309	0.00191668622164132	0.0210467534146024	0.0171088056415085	3783	tags=59%, list=20%, signal=47%	ACOT7/NPHP4/KCNAB2/ICMT/KLHL21/GPR153/CHD5/ESPN/RNF207/THAP3/PLEKHG5/DNAJC11/TNFRSF25	MMP15
RUAN_RESPONSE_TO_TNF_TROGLITAZONE_UP	RUAN_RESPONSE_TO_TNF_TROGLITAZONE_UP	RUAN_RESPONSE_TO_TNF_TROGLITAZONE_UP	17	-0.63936	-1.94766	0.00195453735515472	0.0214150260555095	0.0174081727178574	2300	tags=53%, list=12%, signal=47%	SERPINA3/HLA-B/ABCA1/STAT1/HP/ACOX1/HLA-E/IFNGR1/GBP2	MMP15
REACTOME_RHO_GTPASES_ACTIVATE_PKNS	REACTOME_RHO_GTPASES_ACTIVATE_PKNS	REACTOME_RHO_GTPASES_ACTIVATE_PKNS	92	-0.343679	-1.57226	0.0019570311477937	0.0214150260555095	0.0174081727178574	3591	tags=35%, list=19%, signal=28%	H2AC18/H2AC19/H3C4/H2BC5/YWHAH/H2AC7/CDC25C/MYH14/NCOA2/SFN/H4C14/H2AZ2/PPP1CB/H2AC6/H4C15/PPP1R12B/MYH10/YWHAE/RHOA/H4C3/PPP1R12A/YWHAZ/PKN2/H2AZ1/H2AC20/MYL12B/RAC1/H2BC4/YWHAB/PAK1/H3-3A/H3-3B	MMP15
WP_LTF_DANGER_SIGNAL_RESPONSE_PATHWAY	WP_LTF_DANGER_SIGNAL_RESPONSE_PATHWAY	WP_LTF_DANGER_SIGNAL_RESPONSE_PATHWAY	19	-0.611903	-1.92179	0.00196669524447975	0.0214834140247684	0.0174637649724545	2581	tags=58%, list=14%, signal=50%	AGER/TRAF6/MYD88/MAPK1/CXCL8/IL1B/IRAK4/TLR2/NFKB1/TLR4/TREM1	MMP15
KAMIKUBO_MYELOID_CEBPA_NETWORK	KAMIKUBO_MYELOID_CEBPA_NETWORK	KAMIKUBO_MYELOID_CEBPA_NETWORK	30	-0.509774	-1.7975	0.00197181094895187	0.0214888456679737	0.0174681803293546	3373	tags=53%, list=18%, signal=44%	GLRX/HDC/CAMP/ALDH2/DGAT2/HP/CD177/LYZ/IL18/S100A8/CSF2RA/PGD/S100A9/FPR2/RAB31/SERPINB1	MMP15
BROWNE_HCMV_INFECTION_18HR_UP	BROWNE_HCMV_INFECTION_18HR_UP	BROWNE_HCMV_INFECTION_18HR_UP	170	-0.290624	-1.44933	0.00197402301272868	0.0214888456679737	0.0174681803293546	4188	tags=37%, list=22%, signal=29%	SH3GL3/PEG3/KATNA1/PPP1R2/TRAF3IP1/GPC4/BHLHE40/PARP2/TOPBP1/RETREG1/MORC3/CD83/MAN2A2/RO60/FOXA2/CASP6/COIL/SERPINB8/TERF1/IL1RL1/MKLN1/CDK2/PRKAA2/NFKBIA/FXR1/MTHFD2/CDO1/PPM1G/ZHX2/SLC25A13/ZNF536/TP53BP2/CDC5L/CEP43/RFC5/MAGOH/CFDP1/TOR1B/ZNF473/DCP2/SAR1A/GAPVD1/CREM/ZFX/TLE3/SMG7/CXCL8/RSBN1/PPM1A/AKAP10/E2F3/NUP98/SPAST/HSPA6/PPP3R1/PPFIA1/IL1RN/STX6/BAZ1A/NCF2/ZNF230/LYN/RAB27A	MMP15
BOSCO_ALLERGEN_INDUCED_TH2_ASSOCIATED_MODULE	BOSCO_ALLERGEN_INDUCED_TH2_ASSOCIATED_MODULE	BOSCO_ALLERGEN_INDUCED_TH2_ASSOCIATED_MODULE	145	-0.301625	-1.49602	0.00197773604980941	0.021492081563732	0.0174708107736095	1323	tags=17%, list=7%, signal=16%	ALOX5/IL1B/TRAFD1/NABP1/SLC37A3/SLCO3A1/TAB2/NFKBIZ/BCL6/BTG1/KLF3/ELL2/RAP1A/PHF20L1/CEACAM1/TMEM71/STK17B/RRAGD/APBB1IP/TBC1D1/MKRN1/LCP2/JAML/CYTIP/PECAM1	MMP15
PYEON_CANCER_HEAD_AND_NECK_VS_CERVICAL_UP	PYEON_CANCER_HEAD_AND_NECK_VS_CERVICAL_UP	PYEON_CANCER_HEAD_AND_NECK_VS_CERVICAL_UP	185	-0.282196	-1.41833	0.00198584695855692	0.0215430156262761	0.0175122148305409	2662	tags=20%, list=14%, signal=17%	SYNJ1/STS/SMC4/ANKLE2/ZRSR2/FMR1/RFC5/CCNE2/PSIP1/BCL2L11/HSPA1A/HMGB3/NASP/NSD3/BAG5/GRAMD1C/ZFX/STAG1/RMI1/ZBTB21/PMAIP1/PPM1A/DDX59/SKIL/KDM6A/AHCTF1/SF3B1/CALML4/POLD3/OSBPL11/HNRNPU/CCNL1/DDX3X/KLHL2/TMCC1/ETS2/LMNB1	MMP15
CHAUHAN_RESPONSE_TO_METHOXYESTRADIOL_DN	CHAUHAN_RESPONSE_TO_METHOXYESTRADIOL_DN	CHAUHAN_RESPONSE_TO_METHOXYESTRADIOL_DN	102	-0.335509	-1.57691	0.0019993587257504	0.0216522635153555	0.0176010219194152	2752	tags=33%, list=15%, signal=29%	PIM2/B2M/UGT2B15/PABPC1/WBP2/IL2RG/NCSTN/HSP90B1/PTPN6/H4C3/LTA4H/VIM/H2AZ1/AP3S1/GNAS/BTG1/MORF4L2/HCLS1/MXI1/HERPUD1/FOXO3/BTG2/ADM/MCL1/UBE2J1/ARHGDIB/PGK1/RAF1/MARCKS/YWHAB/UBC/ARPC5/LITAF/NRDC	MMP15
RASHI_NFKB1_TARGETS	RASHI_NFKB1_TARGETS	RASHI_NFKB1_TARGETS	17	-0.639084	-1.94682	0.00201078207770689	0.0217385581321852	0.0176711704025643	3290	tags=53%, list=17%, signal=44%	MDM2/NFKBIA/DUSP6/NFKB2/TNIP1/IRF1/MAP3K8/BTG2/IFNGR2	MMP15
MMS_MOUSE_LYMPH_HIGH_4HRS_UP	MMS_MOUSE_LYMPH_HIGH_4HRS_UP	MMS_MOUSE_LYMPH_HIGH_4HRS_UP	34	-0.484769	-1.75649	0.00203538503869219	0.0219667970213572	0.0178567047088659	2526	tags=35%, list=13%, signal=31%	HNRNPDL/CDC6/CXCR4/HMGB3/UBA3/TXNRD1/ATP6V1A/PRKAR1A/SP3/PELI1/VPS4B/RAB18	MMP15
THUM_SYSTOLIC_HEART_FAILURE_DN	THUM_SYSTOLIC_HEART_FAILURE_DN	THUM_SYSTOLIC_HEART_FAILURE_DN	193	-0.276186	-1.39884	0.00203988278803128	0.0219776412710493	0.0178655199478082	3475	tags=28%, list=18%, signal=23%	HSPD1/ZNF148/ZNF493/ZNF207/RNPC3/STOX2/KLHL31/IP6K3/TACC1/EPCAM/ANAPC16/GABBR2/PKD1L2/CD300LG/C16orf46/CEP43/ESRRG/CFDP1/BMPR1B/HSP90B1/CSNK1A1/PITPNB/SCAF11/INTS6/LATS2/YWHAZ/SMCHD1/KMT5B/VTI1A/RHOT1/UBN1/KY/DOCK5/ZBTB21/ZC3H11A/PTEN/GKAP1/PPM1A/AKAP10/BBIP1/ASPH/CPEB4/PPP1R10/CFLAR/RAPGEF2/ELL2/NIBAN1/SPAG9/EGLN1/RBM5/GPAT3/TMEM59/MBD4/RAB18/MAP4K4	MMP15
WP_PYRIMIDINE_METABOLISM	WP_PYRIMIDINE_METABOLISM	WP_PYRIMIDINE_METABOLISM	84	0.438441666804685	1.61482176858546	0.00206580811892747	0.0222189139902422	0.0180616493924761	4677	tags=42%, list=25%, signal=31%	CAD/POLD1/UCKL1/POLD2/POLR3H/DTYMK/POLR1A/POLR2G/POLR2H/POLE/POLR1H/POLR3D/DHODH/POLR2E/NME3/DCTPP1/POLR2A/NT5M/POLR3K/NME4/UCK1/NME1/ENTPD3/POLD4/UPP1/CMPK1/NT5C/POLR2I/UMPS/POLR3E/POLR1B/TK1/UCK2/POLR2K/POLR3A	MMP15
TSAI_RESPONSE_TO_IONIZING_RADIATION	TSAI_RESPONSE_TO_IONIZING_RADIATION	TSAI_RESPONSE_TO_IONIZING_RADIATION	147	-0.288849	-1.43112	0.00208924172831118	0.02243260913743	0.0182353611601653	3097	tags=29%, list=16%, signal=25%	ADORA3/STAT5A/POU5F1/NR4A3/NFKBIA/EP300/TNFAIP8/DUSP6/PKD2L1/CCNK/KRT14/IRF9/NFKB2/HBEGF/CCNE2/PTPN6/STAT1/PLAU/MAP7/TLE3/CCR1/SGK1/RRM2B/BTG1/PLCG2/NFKB1/CFLAR/PPM1D/S100A8/STK4/CCNI/BTG2/XPC/CCNG2/FAS/LRRFIP1/CASP1/TANK/ZNF274/TNFSF10/IFNGR1/CD59/DDIT3	MMP15
CROONQUIST_STROMAL_STIMULATION_DN	CROONQUIST_STROMAL_STIMULATION_DN	CROONQUIST_STROMAL_STIMULATION_DN	11	-0.717575	-1.92545	0.0021187737002416	0.0227109439896425	0.0184616182363022	2297	tags=73%, list=12%, signal=64%	JCHAIN/CCR8/ZNF217/CDC6/NFKB2/TRIM25/YY1/GNA13	MMP15
DEMAGALHAES_AGING_UP	DEMAGALHAES_AGING_UP	DEMAGALHAES_AGING_UP	54	-0.411754	-1.6976	0.00214218897054077	0.0229228792561948	0.0186338994054021	3013	tags=39%, list=16%, signal=33%	NPC2/GNS/NDRG1/SPP1/TXNIP/B2M/MPEG1/DCLK1/SERPING1/ANXA5/FCGR2B/MSN/LYZ/SGK1/ANXA3/H1-2/CTSS/FCGR2A/LAPTM5/GBP2/LITAF	MMP15
REACTOME_HEDGEHOG_ON_STATE	REACTOME_HEDGEHOG_ON_STATE	REACTOME_HEDGEHOG_ON_STATE	86	-0.362478	-1.64899	0.00215558208797174	0.0230270331027473	0.0187185655713604	3725	tags=37%, list=20%, signal=30%	PSMC6/HHIP/PSMD1/PSMC4/PSMB8/PSMA4/PSMC5/SMURF1/UBB/GLI2/PSMB1/ITCH/PSMD13/PSMB11/PSMD7/CSNK1A1/CDC73/PSME2/PSMA7/PSME3/PSMD4/SMURF2/SPOPL/PSME1/ARRB2/CUL3/PSMD6/SPOP/GLI1/PSMC1/NUMB/UBC	MMP15
KAN_RESPONSE_TO_ARSENIC_TRIOXIDE	KAN_RESPONSE_TO_ARSENIC_TRIOXIDE	KAN_RESPONSE_TO_ARSENIC_TRIOXIDE	120	-0.303777	-1.46772	0.00217786156643051	0.0232256016542047	0.0188799810014021	2883	tags=23%, list=15%, signal=20%	NDRG1/HSPA1B/STC1/FABP7/AKR1B10/CTH/CXCL14/CBS/SLC30A1/HSPA1A/ANKRD1/DCBLD2/CLEC2B/CXCL8/CCPG1/GPR65/HSPA6/GABARAPL1/ADM/JAG1/HEY1/SLC2A3/PLK2/BNIP3L/MAP1LC3B/RIT1/LMNB1/DDIT3	MMP15
REACTOME_CROSS_PRESENTATION_OF_SOLUBLE_EXOGENOUS_ANTIGENS_ENDOSOMES	REACTOME_CROSS_PRESENTATION_OF_SOLUBLE_EXOGENOUS_ANTIGENS_ENDOSOMES	REACTOME_CROSS_PRESENTATION_OF_SOLUBLE_EXOGENOUS_ANTIGENS_ENDOSOMES	49	-0.41765	-1.68356	0.00218970247807138	0.0233123654687397	0.0189505108931318	3725	tags=37%, list=20%, signal=30%	PSMC6/PSMD1/PSMC4/PSMB8/PSMA4/PSMC5/PSMB1/PSMD13/PSMB11/PSMD7/PSME2/PSMA7/PSME3/PSMD4/PSME1/PSMD6/PSMC1/FCGR1A	MMP15
AZARE_STAT3_TARGETS	AZARE_STAT3_TARGETS	AZARE_STAT3_TARGETS	24	-0.547093	-1.81006	0.00220354839077359	0.0234201460722084	0.0190381252325193	3010	tags=42%, list=16%, signal=35%	DHX9/G3BP2/COPA/MMP3/CHP1/PCDH7/CDV3/MCL1/DDX3X/S100A9	MMP15
DELACROIX_RARG_BOUND_MEF	DELACROIX_RARG_BOUND_MEF	DELACROIX_RARG_BOUND_MEF	364	0.328478091282538	1.39705616493452	0.00221984684022528	0.0235535856976349	0.0191465976686867	3332	tags=27%, list=18%, signal=23%	SUN2/PIK3R2/RHOF/ABCB8/PITPNM2/SLC39A13/PKN1/DMWD/CACNB1/PGPEP1/CPSF4/PIDD1/CAPN5/TRMT61A/CAPNS1/RNF5/CKB/RRAS/DMPK/PKM/RARG/NDUFS8/INF2/CTSD/SH3BP1/MLLT6/RHOC/JRK/PTPRS/POLR3H/SRC/CHMP1A/CTNS/H1-10/WNT1/LTBP3/STK11/IFFO2/PIGT/ARHGEF19/NR1D1/GDPD5/PLA2G6/INPPL1/ZNF574/HMGA1/LIPE/SHPK/AGPAT1/MAST2/STUB1/ST3GAL3/METRN/FBLN2/WNT10B/SHC1/CLPP/OGN/TGIF2/BSG/SCAF1/EPS8L2/TSPAN9/PRX/NDUFA4/OLFML2A/SYNE3…	MMP15
SHAFFER_IRF4_TARGETS_IN_MYELOMA_VS_MATURE_B_LYMPHOCYTE	SHAFFER_IRF4_TARGETS_IN_MYELOMA_VS_MATURE_B_LYMPHOCYTE	SHAFFER_IRF4_TARGETS_IN_MYELOMA_VS_MATURE_B_LYMPHOCYTE	101	-0.334287	-1.569	0.0022516908434864	0.0238512437495226	0.0193885624818367	2172	tags=25%, list=12%, signal=22%	SEC62/HSP90B1/B3GNT2/LDHA/P4HA1/PIP5K1B/SUMO1/TUFT1/CCPG1/MARS1/KRAS/APOBEC3B/SLC31A1/CFLAR/SLC38A2/MXI1/MPZL1/UBE2H/UBE2J1/PGK1/DNAJB9/UBE2B/NAMPT/NFIL3/DDIT3	MMP15
REACTOME_REGULATION_OF_SIGNALING_BY_CBL	REACTOME_REGULATION_OF_SIGNALING_BY_CBL	REACTOME_REGULATION_OF_SIGNALING_BY_CBL	22	-0.588263	-1.91891	0.002269464068421	0.0239991057453865	0.0195087587942639	1063	tags=36%, list=6%, signal=34%	PIK3CB/HCK/VAV1/SYK/CRK/LYN/UBC/GRB2	MMP15
MOHANKUMAR_HOXA1_TARGETS_UP	MOHANKUMAR_HOXA1_TARGETS_UP	MOHANKUMAR_HOXA1_TARGETS_UP	404	-0.233894	-1.30459	0.00228392357483331	0.0241114884779382	0.019600114182471	2716	tags=24%, list=14%, signal=21%	H4C14/KPNA2/PPP1CB/CHD8/CCNB2/SRSF1/FUS/PLEKHO1/MEMO1/RAB6A/PSMD13/ST3GAL4/WSB2/CDC6/RFC5/CDC25A/EPAS1/PKP4/NCAM2/SLC35B1/SELENOT/ZNF839/BCL2L11/HADHB/SYNPO2/HSP90B1/UBE2L6/OSBPL9/LRRTM4/NAA50/IER3/COPB2/DYNC1LI2/SRPRA/LDHA/PRKDC/CAT/EIF4H/HSD17B4/NSD3/DNAJB1/SEZ6L2/TMED2/SORL1/ISG20L2/PADI2/MED13L/SHCBP1/SEC24D/SMG7/LRRC59/CAMK2B/PTP4A1/OAT/PGM2/G0S2/GNAS/MORF4L2/RHOQ/PPM1D/PRCP/ATP2B1/SULF2/GCA…	MMP15
FOROUTAN_PRODRANK_TGFB_EMT_UP	FOROUTAN_PRODRANK_TGFB_EMT_UP	FOROUTAN_PRODRANK_TGFB_EMT_UP	184	-0.279993	-1.41111	0.00230958512445796	0.024341557124103	0.0197871358895199	2730	tags=24%, list=15%, signal=21%	RUNX2/TGFBI/GRB10/STC1/SEMA3C/BPGM/COL1A1/ANKLE2/ABCA1/TNFAIP6/NKX3-1/APBB2/GREM1/CDH2/COL7A1/SPOCK1/TUBA1A/FAM114A1/BMP2/TUFT1/TPST1/VIM/KLF7/DOCK4/SMURF2/SKIL/ALOX5AP/DSE/TPM4/JAG1/KCNJ15/JARID2/MBOAT2/ACTN1/SLC22A4/PLAUR/NEDD9/NCF2/CDK14/CHST11/TMCC1/ETS2/CD59/MAP1LC3B	MMP15
WP_EXERCISEINDUCED_CIRCADIAN_REGULATION	WP_EXERCISEINDUCED_CIRCADIAN_REGULATION	WP_EXERCISEINDUCED_CIRCADIAN_REGULATION	47	-0.427833	-1.70876	0.00234120358379727	0.0246335333599539	0.0200244819814662	3363	tags=47%, list=18%, signal=39%	PPP1R3C/EIF4G2/GFRA1/PSMA4/UGP2/NCOA4/CBX3/PIGF/SF3A3/SUMO1/TOB1/AZIN1/G0S2/QKI/TAB2/BTG1/HERPUD1/ETV6/VAPA/IDI1/DNAJA1/DAZAP2	MMP15
LEE_LIVER_CANCER_SURVIVAL_UP	LEE_LIVER_CANCER_SURVIVAL_UP	LEE_LIVER_CANCER_SURVIVAL_UP	178	0.364583193840095	1.47103020346023	0.00235307848861774	0.0247171449922918	0.0200924494792963	3847	tags=29%, list=20%, signal=23%	MVK/FBXO31/ALDH4A1/RETREG3/ACADS/MAP4K1/PCYT2/MRM1/ZBTB22/CRAT/ATP6V0E2/PC/SLC25A10/KHK/HAGH/AMFR/MORN1/CABIN1/CAND2/COQ8A/CRYL1/AMT/IVD/NDRG2/DCXR/ABHD6/SRD5A1/MST1/SELENBP1/ECHDC2/HSD17B6/ASGR1/AGL/EPHX1/HSD17B10/MYRIP/TACO1/CDHR5/MTSS1/ZBTB20/RUNDC3B/CGREF1/SGPL1/CYP3A4/HPD/SERPINF1/PCSK6/SLC22A18/BDH1/UNKL/F10/CES3	MMP15
IIZUKA_LIVER_CANCER_PROGRESSION_G1_G2_UP	IIZUKA_LIVER_CANCER_PROGRESSION_G1_G2_UP	IIZUKA_LIVER_CANCER_PROGRESSION_G1_G2_UP	12	-0.698668	-1.92138	0.0023743518878851	0.0248927197951183	0.0202351734005554	1984	tags=50%, list=11%, signal=45%	UBE2L6/STAT1/TRAFD1/PDLIM5/GABARAPL1/PSME1	MMP15
PID_FCER1_PATHWAY	PID_FCER1_PATHWAY	PID_FCER1_PATHWAY	59	-0.396533	-1.65457	0.0023777057528395	0.0248927197951183	0.0202351734005554	2249	tags=32%, list=12%, signal=28%	MS4A2/MAPK1/FCGR2B/CHUK/GAB2/BTK/PAK2/NFKB1/HCLS1/WIPF1/PRKCB/VAV1/LAT2/MAP2K4/SYK/RAF1/LYN/LCP2/GRB2	MMP15
REACTOME_MITOTIC_METAPHASE_AND_ANAPHASE	REACTOME_MITOTIC_METAPHASE_AND_ANAPHASE	REACTOME_MITOTIC_METAPHASE_AND_ANAPHASE	235	-0.253248	-1.31305	0.00238466145486773	0.0249240695581856	0.0202606574736882	2644	tags=22%, list=14%, signal=19%	CCNB2/STAG2/ANKLE2/PSMB1/CHMP4A/CLASP1/PSMD13/PSMB11/NUDC/SEC13/PSMD7/PAFAH1B1/NUP58/DYNC1LI2/TUBA1A/PDS5B/UBE2D1/AURKB/WAPL/LBR/PSME2/SUMO1/CLIP1/STAG1/PSMA7/PPP2R5A/NDE1/PSME3/PSMD4/PPP2R2A/CHMP2B/NUP98/SPAST/AHCTF1/PPP2CA/RAD21/DSN1/PSME1/CHMP4B/PSMD6/CDC26/CHMP2A/PSMC1/MAPRE1/DYNC1LI1/KPNB1/IST1/UBC/LMNB1/NDEL1/CHMP3	MMP15
MORI_IMMATURE_B_LYMPHOCYTE_UP	MORI_IMMATURE_B_LYMPHOCYTE_UP	MORI_IMMATURE_B_LYMPHOCYTE_UP	49	-0.414805	-1.67209	0.00239434186658442	0.0249837463093684	0.0203091684205877	1087	tags=31%, list=6%, signal=29%	SAMHD1/PXK/BTG1/GPCPD1/RHOQ/TMEM50B/GPR65/SMAP2/HCK/LAT2/MYL12B/JARID2/MCL1/CTSS/LYN	MMP15
NAGASHIMA_EGF_SIGNALING_UP	NAGASHIMA_EGF_SIGNALING_UP	NAGASHIMA_EGF_SIGNALING_UP	56	-0.398779	-1.64767	0.00245811126138963	0.0256066822130191	0.0208155500507009	2541	tags=32%, list=13%, signal=28%	FOS/NR4A3/AREG/EGR3/HBEGF/TNFRSF12A/MAFF/IER3/DNAJB1/KLF6/RYBP/KBTBD2/MCL1/TRIB1/NEDD9/F2RL1/ETS2/BCL10	MMP15
HUMMERICH_SKIN_CANCER_PROGRESSION_DN	HUMMERICH_SKIN_CANCER_PROGRESSION_DN	HUMMERICH_SKIN_CANCER_PROGRESSION_DN	102	0.405886533739044	1.53729493822884	0.0024675725997319	0.0256627550372117	0.0208611313825094	3894	tags=36%, list=21%, signal=29%	FASN/PIK3R2/PKD1/ECSIT/GTF2H4/BMP1/PTPRS/EFNB1/CRAT/PC/LTBP3/RAB34/CDC25B/PSEN2/ECI1/LGALS1/RECQL5/MAPK7/ECH1/DUSP14/GAA/C1QA/PTPRF/AEBP1/LAMB2/PDGFRA/HSPB7/COL6A2/EPHB3/ENO3/IL11RA/ATP5F1C/ATP6V0B/TLE5/PCDH12/GGT1/BCAM	MMP15
REACTOME_TRANSPORT_OF_VITAMINS_NUCLEOSIDES_AND_RELATED_MOLECULES	REACTOME_TRANSPORT_OF_VITAMINS_NUCLEOSIDES_AND_RELATED_MOLECULES	REACTOME_TRANSPORT_OF_VITAMINS_NUCLEOSIDES_AND_RELATED_MOLECULES	42	0.51579720699105	1.68529228167286	0.00248239778857905	0.0257318729583845	0.0209173170115418	3585	tags=33%, list=19%, signal=27%	SLC27A4/SLC35B2/SLC27A1/SLC35C1/SLC5A6/SLC25A6/SLC29A3/ARL2/SLCO4A1/SLC35A2/SLC29A2/LCN12/SLC35A3/SLCO1C1	MMP15
REACTOME_DOWNSTREAM_SIGNALING_EVENTS_OF_B_CELL_RECEPTOR_BCR	REACTOME_DOWNSTREAM_SIGNALING_EVENTS_OF_B_CELL_RECEPTOR_BCR	REACTOME_DOWNSTREAM_SIGNALING_EVENTS_OF_B_CELL_RECEPTOR_BCR	81	-0.367311	-1.63858	0.00248198198640362	0.0257318729583845	0.0209173170115418	3357	tags=33%, list=18%, signal=28%	PSMC4/PSMB8/PSMA4/PSMC5/NFKBIA/UBB/SKP1/PSMB1/PSMD13/PSMB11/FKBP1A/PSMD7/CHUK/PSME2/PSMA7/PSME3/PSMD4/KRAS/NFKB1/PPP3R1/PRKCB/PSME1/PSMD6/PSMC1/PPP3CA/UBC/BCL10	MMP15
NEWMAN_ERCC6_TARGETS_UP	NEWMAN_ERCC6_TARGETS_UP	NEWMAN_ERCC6_TARGETS_UP	24	-0.54234	-1.79433	0.00249306085470697	0.0257575351359873	0.0209381776735307	2187	tags=38%, list=12%, signal=33%	TNFAIP6/HERC5/IFIT2/CXCL8/CXCL2/PMAIP1/MYLIP/GPAT3/LITAF	MMP15
REACTOME_DEGRADATION_OF_GLI1_BY_THE_PROTEASOME	REACTOME_DEGRADATION_OF_GLI1_BY_THE_PROTEASOME	REACTOME_DEGRADATION_OF_GLI1_BY_THE_PROTEASOME	60	-0.401711	-1.69083	0.00249036959589645	0.0257575351359873	0.0209381776735307	3725	tags=38%, list=20%, signal=31%	PSMC6/PSMD1/PSMC4/PSMB8/PSMA4/PSMC5/UBB/SKP1/PSMB1/ITCH/PSMD13/PSMB11/PSMD7/PSME2/PSMA7/PSME3/PSMD4/PSME1/PSMD6/GLI1/PSMC1/NUMB/UBC	MMP15
NAKAYAMA_FRA2_TARGETS	NAKAYAMA_FRA2_TARGETS	NAKAYAMA_FRA2_TARGETS	43	-0.443666	-1.75	0.00250857944008046	0.0258594094245979	0.0210209907976915	2181	tags=35%, list=12%, signal=31%	SLC30A1/MYB/EIF4G3/DNAJB1/CLEC2B/ZFAND5/SGK1/BCL6/WIPF1/ING3/YTHDF3/CREBRF/TAGAP/MKRN1/RGS2	MMP15
REACTOME_G2_M_CHECKPOINTS	REACTOME_G2_M_CHECKPOINTS	REACTOME_G2_M_CHECKPOINTS	165	-0.286979	-1.419	0.00251114099784319	0.0258594094245979	0.0210209907976915	3779	tags=32%, list=20%, signal=25%	ORC2/PSMC6/EXO1/PSMD1/GTSE1/KAT5/PSMC4/PSMB8/H2BC5/YWHAH/PSMA4/RPA2/PSMC5/CDK2/CDC25C/UBB/ORC4/SFN/H4C14/H4C15/CCNB2/PSMB1/PSMD13/YWHAE/PSMB11/RNF168/NBN/CDC6/RFC5/CDC25A/RBBP8/PSMD7/TP53BP1/H4C3/BRCC3/PSME2/YWHAZ/CLSPN/PSMA7/PSME3/RMI1/PSMD4/BRCA1/PSME1/RAD9B/PSMD6/PSMC1/H2BC4/YWHAB/UBC/RFC2/UIMC1	MMP15
BARRIER_COLON_CANCER_RECURRENCE_DN	BARRIER_COLON_CANCER_RECURRENCE_DN	BARRIER_COLON_CANCER_RECURRENCE_DN	19	0.641342191968062	1.76608342369992	0.00254297219170197	0.0261017635076489	0.021217999277891	4385	tags=58%, list=23%, signal=44%	BTBD2/PFKL/SPPL2B/EPPK1/BSG/CDK10/ASB13/ARHGAP33/TLE5/NUCB1/CTSA	MMP15
WP_ELECTRON_TRANSPORT_CHAIN_OXPHOS_SYSTEM_IN_MITOCHONDRIA	WP_ELECTRON_TRANSPORT_CHAIN_OXPHOS_SYSTEM_IN_MITOCHONDRIA	WP_ELECTRON_TRANSPORT_CHAIN_OXPHOS_SYSTEM_IN_MITOCHONDRIA	90	0.425430256474498	1.58476193629767	0.00254121244892488	0.0261017635076489	0.021217999277891	5926	tags=46%, list=31%, signal=31%	UCP2/UQCRC1/NDUFS7/ATP5F1D/NDUFS8/COX7A2L/SLC25A6/ATP5MC2/COX8A/NDUFA4/ATP5MC1/NDUFB7/ATP5MC3/NDUFV1/SDHC/NDUFS5/COX6A1/COX7A2/NDUFA8/COX7A1/NDUFA5/NDUFA9/NDUFA7/ATP5F1C/NDUFB2/COX7C/NDUFAB1/UQCRB/ATP5MG/COX7B/NDUFS3/NDUFB8/COX17/NDUFB5/DMAC2L/ATP5F1B/COX6C/COX11/SURF1/UCP1/NDUFC2	MMP15
REACTOME_M_PHASE	REACTOME_M_PHASE	REACTOME_M_PHASE	414	-0.23507	-1.3141	0.00257033057518898	0.0263396090864643	0.0214113428164637	2716	tags=21%, list=14%, signal=18%	H4C14/H2AZ2/BLZF1/H2AC6/H4C15/CCNB2/STAG2/SMC4/ANKLE2/PSMB1/SET/CHMP4A/CLASP1/PSMD13/CEP135/YWHAE/PSMB11/CEP43/NIPBL/NUDC/MASTL/MAPK1/SEC13/PSMD7/ENSA/PAFAH1B1/NUP58/DYNC1LI2/PPP2R2D/TUBA1A/H4C3/PDS5B/NUP50/UBE2D1/AURKB/CCP110/WAPL/LBR/PSME2/SUMO1/NUP153/CLIP1/STAG1/PSMA7/PPP2R5A/NDE1/PSME3/LPIN2/H2AZ1/PSMD4/PPP2R2A/CHMP2B/NUP98/SPAST/AHCTF1/H2AC20/TPR/PPP2CA/GOLGA2/RAD21/PRKCB/DSN1/PSME1/HAUS4/C…	MMP15
AMIT_DELAYED_EARLY_GENES	AMIT_DELAYED_EARLY_GENES	AMIT_DELAYED_EARLY_GENES	18	-0.617653	-1.91382	0.00258475140791504	0.0264428842201972	0.0214952946809546	1961	tags=67%, list=10%, signal=60%	HES1/FOSL1/KLF10/BHLHE40/FOSL2/MAFF/CREM/PIAS1/KLF6/BTG2/ZFP36L1/RBMS1	MMP15
HOLLEMAN_VINCRISTINE_RESISTANCE_ALL_UP	HOLLEMAN_VINCRISTINE_RESISTANCE_ALL_UP	HOLLEMAN_VINCRISTINE_RESISTANCE_ALL_UP	27	-0.525682	-1.78852	0.00258881383973959	0.0264428842201972	0.0214952946809546	3011	tags=48%, list=16%, signal=41%	KDM4B/GNS/KPNA2/ELOA/DSC3/FKBP1A/PPM1B/TRIM24/WIPF2/RBMS1/ABHD3/MXD1/RUBCNL	MMP15
MEISSNER_NPC_ICP_WITH_H3_UNMETHYLATED	MEISSNER_NPC_ICP_WITH_H3_UNMETHYLATED	MEISSNER_NPC_ICP_WITH_H3_UNMETHYLATED	21	0.596734629015619	1.69089271603638	0.00264948316234099	0.027018716462641	0.0219633859691459	3724	tags=48%, list=20%, signal=38%	PLEKHG4/LYL1/EPPK1/PAK6/PPIH/H1-7/COL6A2/TNFRSF13C/TUBA3D/S1PR4	MMP15
REACTOME_TOLL_LIKE_RECEPTOR_TLR1_TLR2_CASCADE	REACTOME_TOLL_LIKE_RECEPTOR_TLR1_TLR2_CASCADE	REACTOME_TOLL_LIKE_RECEPTOR_TLR1_TLR2_CASCADE	114	-0.31619	-1.48917	0.00266377126937089	0.0271204673574136	0.0220460987870433	3149	tags=37%, list=17%, signal=31%	TAB3/FOS/DUSP3/NFKBIA/RPS6KA5/UBB/LY96/SKP1/DUSP6/AGER/MEF2C/HMGB1/NOD2/NFKB2/TRAF6/MYD88/MAPK1/TLR1/CHUK/TLR6/BTK/TAB2/IRAK4/VRK3/TLR2/MAPK14/CREB1/NFKB1/CASP8/PELI2/TLR4/PPP2CA/S100A8/MAP3K8/RIPK2/PELI1/IKBIP/N4BP1/S100A9/ALPK1/MAP2K4/UBC	MMP15
BILD_E2F3_ONCOGENIC_SIGNATURE	BILD_E2F3_ONCOGENIC_SIGNATURE	BILD_E2F3_ONCOGENIC_SIGNATURE	240	0.342798295864985	1.41998115117458	0.00267367003456892	0.0271772727908039	0.0220922756533805	4077	tags=33%, list=22%, signal=26%	CCND3/DGKQ/ABCC10/ZBTB42/NCKIPSD/SAC3D1/SLC27A3/PLXND1/ADGRB2/ZNF703/ADCY3/RTN4R/TMEM214/ABHD15/SBK1/KCTD15/SHISA8/RECQL4/PKN3/CDKN2A/POLE/SREBF1/RDH13/SAMD1/ANKH/AKT1/PXMP2/ENO2/CEBPA/B4GALT6/EPHA2/MANEAL/C6orf136/LRP8/SIX5/PTCH1/CRELD2/AKR1B1/CIZ1/NCR3LG1/DVL3/ZNF275/CXXC5/SSX2IP/TSPAN5/CHST2/PTGS1/RUNX3/MDN1/SIN3B/NIPA1/TRIM3/LIN7B/GSE1/PIN1/ABCG2/FAM222A/GPR137B/ZNF483/TLCD3A/LRIG1/SHANK3/KDM…	MMP15
REACTOME_NEF_MEDIATES_DOWN_MODULATION_OF_CELL_SURFACE_RECEPTORS_BY_RECRUITING_THEM_TO_CLATHRIN_ADAPTERS	REACTOME_NEF_MEDIATES_DOWN_MODULATION_OF_CELL_SURFACE_RECEPTORS_BY_RECRUITING_THEM_TO_CLATHRIN_ADAPTERS	REACTOME_NEF_MEDIATES_DOWN_MODULATION_OF_CELL_SURFACE_RECEPTORS_BY_RECRUITING_THEM_TO_CLATHRIN_ADAPTERS	21	0.596297142983066	1.68965306626605	0.00270273866146347	0.0273359627360622	0.0222212739543156	3021	tags=48%, list=16%, signal=40%	AP1B1/AP1M1/LCK/AP1S1/AP2A1/AP2S1/AP2A2/PACS1/HLA-A/CD8B	MMP15
FAELT_B_CLL_WITH_VH3_21_UP	FAELT_B_CLL_WITH_VH3_21_UP	FAELT_B_CLL_WITH_VH3_21_UP	42	0.514232814629382	1.68018085738266	0.00270567383592082	0.0273359627360622	0.0222212739543156	1290	tags=29%, list=7%, signal=27%	CLUH/SLC25A42/ARHGEF1/TOP3B/SRC/PPT2/DVL1/BCR/GNA12/HMGA1/KCNAB2/PPP5C	MMP15
CHIARETTI_ACUTE_LYMPHOBLASTIC_LEUKEMIA_ZAP70	CHIARETTI_ACUTE_LYMPHOBLASTIC_LEUKEMIA_ZAP70	CHIARETTI_ACUTE_LYMPHOBLASTIC_LEUKEMIA_ZAP70	66	0.456731474977256	1.62039279577055	0.00270049634232442	0.0273359627360622	0.0222212739543156	4748	tags=47%, list=25%, signal=35%	HPS1/RETREG3/BRF1/ACOT8/LCK/SLC2A1/HMGXB3/ZAP70/LAT/PCSK7/AIP/GRIN1/ADGRG1/CTSW/ITFG2/IL32/KMT2B/BBC3/PTPN18/ATM/CDK9/PI4KA/SF3B3/RRAD/TRIP6/KLRB1/HPN/ITGA5/MYBL1/AP3D1/AGPS	MMP15
HINATA_NFKB_TARGETS_FIBROBLAST_UP	HINATA_NFKB_TARGETS_FIBROBLAST_UP	HINATA_NFKB_TARGETS_FIBROBLAST_UP	80	-0.360889	-1.60408	0.00270666001026172	0.0273359627360622	0.0222212739543156	3179	tags=32%, list=17%, signal=27%	RPA2/BIRC2/NFKBIA/TNFAIP8/RND3/SERPINB2/NFKB2/MRPL33/GREM1/IER3/CDH2/PTX3/CXCL8/VIM/IL1B/VEGFA/ICAM1/G0S2/KDM6A/NFKB1/IRF1/CXCL6/CXCL1/RAC1/SOD2/LITAF	MMP15
MIKKELSEN_MCV6_HCP_WITH_H3K27ME3	MIKKELSEN_MCV6_HCP_WITH_H3K27ME3	MIKKELSEN_MCV6_HCP_WITH_H3K27ME3	426	0.3154272913568	1.35383383815015	0.0027259437752157	0.027486599733425	0.0223437260522488	7094	tags=44%, list=38%, signal=28%	AJM1/FBXO41/ADGRB1/FAM83G/ADGRB2/NFATC1/STK32C/RTN4R/ACE/HCRTR1/TFAP2E/PACSIN1/IRF5/NPTXR/CACNA2D2/CPNE5/DRD4/WNT10B/BSN/GRIN2C/KCNC4/DOK6/SCN5A/NTSR1/LMTK3/PGAP6/CHD5/EBF4/TMEM132E/DRAXIN/SLC18A3/DOCK3/KDF1/CHAD/GRID2IP/KCNC3/OAF/HBQ1/NEIL2/MYCL/KCNH1/TBX21/FIBCD1/FOXE3/AEBP1/EMILIN3/PFDN4/SEZ6L/SPTBN2/TCTE1/HTR6/FSTL4/CLDN7/HHIPL1/KCNQ1/TRNP1/MYRIP/NRXN2/PDLIM2/ASCL2/STMN3/ANK1/CACNA1I/DBNDD1/V…	MMP15
GHANDHI_DIRECT_IRRADIATION_UP	GHANDHI_DIRECT_IRRADIATION_UP	GHANDHI_DIRECT_IRRADIATION_UP	100	-0.331404	-1.55482	0.00273985024473127	0.0275826203837587	0.0224217807817251	2339	tags=24%, list=12%, signal=21%	SERPINB2/HIP1/SLC30A1/MMP3/PLCL2/BMP2/CXCL8/IL1B/PTGS2/CXCL2/FAM20A/SLC16A6/G0S2/RRM2B/NFKBIZ/CREB5/BLOC1S2/FAS/CXCL1/PTPRE/TNFRSF10C/NAMPT/BCL2A1/SOD2	MMP15
KORKOLA_YOLK_SAC_TUMOR	KORKOLA_YOLK_SAC_TUMOR	KORKOLA_YOLK_SAC_TUMOR	60	-0.400089	-1.68401	0.00279890335202458	0.0281321084519787	0.0228684570161215	4226	tags=38%, list=22%, signal=30%	NRG1/DCN/OTX2/FOXA2/B4GALT4/LRRN1/SHISA2/MOK/FZD5/TRIM22/LUM/ERBB4/CDH2/SMARCA2/BMP2/SLC5A9/CTSV/COL4A6/PCDH7/C1R/SRGN/SLC2A3/NMI	MMP15
REACTOME_EPHB_MEDIATED_FORWARD_SIGNALING	REACTOME_EPHB_MEDIATED_FORWARD_SIGNALING	REACTOME_EPHB_MEDIATED_FORWARD_SIGNALING	42	-0.453508	-1.79042	0.00281129002909221	0.0282115420463288	0.0229330282067641	470	tags=36%, list=2%, signal=35%	EFNB3/RHOA/SDC2/LIMK2/ARPC1A/ACTR2/EPHB1/RAC1/ACTR3/CDC42/PAK1/LYN/ARPC3/ARPC5/ARPC2	MMP15
GARGALOVIC_RESPONSE_TO_OXIDIZED_PHOSPHOLIPIDS_CYAN_UP	GARGALOVIC_RESPONSE_TO_OXIDIZED_PHOSPHOLIPIDS_CYAN_UP	GARGALOVIC_RESPONSE_TO_OXIDIZED_PHOSPHOLIPIDS_CYAN_UP	16	-0.623471	-1.87555	0.00281985568961381	0.0282524394889333	0.0229662735431336	2086	tags=50%, list=11%, signal=44%	PTGER4/PSEN1/PTP4A1/CSGALNACT2/ADAM17/GNA13/AKIRIN2/CREBRF	MMP15
IRITANI_MAD1_TARGETS_DN	IRITANI_MAD1_TARGETS_DN	IRITANI_MAD1_TARGETS_DN	45	0.510170118853791	1.69429532977636	0.00285827244862781	0.028591812792951	0.0232421484861225	4084	tags=44%, list=22%, signal=35%	CAD/POLD1/LONP1/EEF2/SRM/MYBBP1A/UQCRC1/SLC5A6/GPI/BABAM1/METTL26/AHCY/DCTPP1/WDR74/RPSA/RPL18/GGA2/GPAM/IPO5/CDK1	MMP15
REACTOME_GDP_FUCOSE_BIOSYNTHESIS	REACTOME_GDP_FUCOSE_BIOSYNTHESIS	REACTOME_GDP_FUCOSE_BIOSYNTHESIS	6	0.832746834522589	1.68336	0.00287069617725573	0.0286705084877667	0.023306119841747	759	tags=67%, list=4%, signal=64%	FCSK/SLC35C1/FUOM/GFUS	MMP15
REACTOME_DDX58_IFIH1_MEDIATED_INDUCTION_OF_INTERFERON_ALPHA_BETA	REACTOME_DDX58_IFIH1_MEDIATED_INDUCTION_OF_INTERFERON_ALPHA_BETA	REACTOME_DDX58_IFIH1_MEDIATED_INDUCTION_OF_INTERFERON_ALPHA_BETA	74	-0.365866	-1.60565	0.00289383729579029	0.0288558229241086	0.0234567610647177	2927	tags=38%, list=16%, signal=32%	NFKBIA/UBB/EP300/TBK1/AGER/ITCH/HMGB1/UBE2D2/RNF135/NFKB2/TRAF6/UBE2L6/TAX1BP1/HERC5/UBE2D1/CYLD/RNF216/OTUD5/CHUK/RIPK1/TRIM25/ATG12/IFIH1/NFKB1/CASP8/TANK/UBC/UBE2D3	MMP15
YANAGIHARA_ESX1_TARGETS	YANAGIHARA_ESX1_TARGETS	YANAGIHARA_ESX1_TARGETS	28	-0.524123	-1.79591	0.00290320598355613	0.0289034367856569	0.023495466146068	1644	tags=32%, list=9%, signal=29%	CLCN4/BMP5/KRAS/IL18/HMGCS1/SNX13/TPR/ACTR2/MARCKS	MMP15
MULLIGHAN_NPM1_SIGNATURE_3_UP	MULLIGHAN_NPM1_SIGNATURE_3_UP	MULLIGHAN_NPM1_SIGNATURE_3_UP	320	-0.240893	-1.27681	0.00294504937642155	0.029273697751097	0.0237964495219628	2851	tags=23%, list=15%, signal=20%	TGS1/GABBR2/FBXO28/UGGT1/TXNIP/CPVL/UGT2B15/VCP/STAG2/SMC4/PKNOX1/HMGB1/DPEP2/HFE/CEP135/FRY/ST3GAL4/NIPA2/CREG1/RESF1/NIPBL/ITGAX/CTH/DHFR/NCAM2/TRAF6/ZMYM5/GHITM/H4C3/TRAF3IP3/PDS5B/CAT/NFE2/HSD17B4/HOXA2/TM2D3/DGKG/MYBPC3/PKN2/KMT5B/ABHD2/ASRGL1/SLCO3A1/SNX10/PDLIM5/CTBP2/SLC31A1/CHMP2B/CFLAR/TRIM38/ARFIP1/MPHOSPH8/SP3/UBR2/YME1L1/RSRP1/SERINC3/RBM25/MAP3K5/RYBP/POLR2C/SRGN/XPC/STX6/CCDC28A/KP…	MMP15
CASORELLI_APL_SECONDARY_VS_DE_NOVO_UP	CASORELLI_APL_SECONDARY_VS_DE_NOVO_UP	CASORELLI_APL_SECONDARY_VS_DE_NOVO_UP	39	-0.461089	-1.74911	0.00295333584292391	0.0293097620247275	0.0238257659982854	1795	tags=33%, list=10%, signal=30%	ANXA5/HP/EVI2B/ENTPD1/MTARC1/CSGALNACT1/OTULINL/TM6SF1/MCTP2/GCA/TGFA/TMX4/CPQ	MMP15
GESERICK_TERT_TARGETS_DN	GESERICK_TERT_TARGETS_DN	GESERICK_TERT_TARGETS_DN	21	-0.545996	-1.7622	0.00300178186313729	0.0297436401304879	0.0241784634446483	4385	tags=52%, list=23%, signal=40%	KLF10/BHLHE40/EGR2/DUSP6/HBEGF/GADD45G/IER3/NFKBIZ/BTG2/HEY1/NFIL3	MMP15
REACTOME_DEGRADATION_OF_AXIN	REACTOME_DEGRADATION_OF_AXIN	REACTOME_DEGRADATION_OF_AXIN	55	-0.404322	-1.66807	0.00300694934556169	0.0297479957268461	0.0241820040881897	3725	tags=38%, list=20%, signal=31%	PSMC6/PSMD1/PSMC4/PSMB8/PSMA4/PSMC5/UBB/RNF146/PSMB1/PSMD13/PSMB11/PSMD7/PSME2/PSMA7/PSME3/PSMD4/SMURF2/PSME1/PSMD6/PSMC1/UBC	MMP15
ISHIKAWA_STING_SIGNALING	ISHIKAWA_STING_SIGNALING	ISHIKAWA_STING_SIGNALING	10	-0.731779	-1.90626	0.00307989179580161	0.0304217883503669	0.0247297269037429	3520	tags=60%, list=19%, signal=49%	CCL5/ADAR/IRF6/IRF9/IRF1/IRF2	MMP15
FLORIO_NEOCORTEX_BASAL_RADIAL_GLIA_UP	FLORIO_NEOCORTEX_BASAL_RADIAL_GLIA_UP	FLORIO_NEOCORTEX_BASAL_RADIAL_GLIA_UP	363	-0.234488	-1.26645	0.00309554443071433	0.0305284726615275	0.0248164500723328	4982	tags=34%, list=26%, signal=25%	CGNL1/GAB3/LGSN/FAM241A/KANK4/SERPINB5/SLC10A1/ZNF705G/OR1N2/ITGBL1/BNC1/BNIPL/GATAD1/TMEM236/SP140L/OR10K2/E2F7/SULT1C2/COL4A1/CADPS2/PLB1/LEAP2/TECRL/SLC9A4/CTCFL/CRABP1/ISG20/MARVELD2/OPRK1/FAM177B/C5AR2/MYPN/AMY1B/PDE4C/APOLD1/ABCC9/ADAMTS9/DDO/TES/FBLIM1/ZFP57/MUC22/AGMO/TEX101/PLA2R1/PDE6A/BRS3/MSRB3/WDR93/IL1RL1/SIX4/PCDH11Y/ECT2/MYOCD/PARP14/IRF6/OR10K1/TMC7/EPHA3/NAT1/ZIM3/ORC4/SAMD5/CLM…	MMP15
CHIANG_LIVER_CANCER_SUBCLASS_UNANNOTATED_DN	CHIANG_LIVER_CANCER_SUBCLASS_UNANNOTATED_DN	CHIANG_LIVER_CANCER_SUBCLASS_UNANNOTATED_DN	190	-0.271428	-1.37066	0.0031028901528909	0.0305530279217364	0.0248364109264425	3989	tags=31%, list=21%, signal=25%	GPR160/YBX1/PBK/PRKAB1/SLC44A3/PDIA6/HSP90AB1/POLE3/COPS3/WARS1/CAPZA2/ECT2/ME2/GMNN/IMPA2/NONO/RAE1/G3BP2/MMGT1/TYROBP/TPX2/CCNB2/C1GALT1C1/COPA/RFC5/SELENOT/RHOA/PIGF/SNX2/EMC4/HSPA13/PPP2R3C/XRCC5/MRPL44/CD46/H2AZ1/LYZ/TAB2/XRN2/DPM1/CAB39/TMBIM4/SPOPL/TM9SF2/LAMTOR5/GTF2I/FCGR3A/VAMP3/PGD/ARPC1A/PGK1/NFYC/MAPRE1/DNAJB9/TMEM50A/RNF141/ATG3/DNAJA1/CCNDBP1	MMP15
BLALOCK_ALZHEIMERS_DISEASE_INCIPIENT_DN	BLALOCK_ALZHEIMERS_DISEASE_INCIPIENT_DN	BLALOCK_ALZHEIMERS_DISEASE_INCIPIENT_DN	165	-0.283974	-1.40414	0.00311011357338952	0.0305763040683857	0.0248553319952297	3810	tags=30%, list=20%, signal=24%	PDIA6/RB1CC1/MFN1/HSP90AB1/SUPT7L/ARCN1/LGALS8/KCNIP1/CAMKK2/GLRX/ZNF207/KIF1B/CACYBP/EIF2B1/MED17/NDUFB3/PGS1/GRPEL1/CCT5/ALDH2/KIDINS220/APC/COPS5/CLDN10/AHSA1/CUL2/PAFAH1B1/DLGAP2/MARS1/ASPH/AP3S1/GNAS/ALOX5AP/PPP3R1/GNB1/DDX5/CCNL1/ACTN1/CDK7/USP15/NSFL1C/MAP2K4/TOP1/PPP3CA/HSPA5/GLUL/MXD1/CD59/DNAJA1/SAT1	MMP15
LANDIS_ERBB2_BREAST_TUMORS_324_UP	LANDIS_ERBB2_BREAST_TUMORS_324_UP	LANDIS_ERBB2_BREAST_TUMORS_324_UP	149	-0.293615	-1.45275	0.00311989000538184	0.0306245677283347	0.0248945652946061	2965	tags=28%, list=16%, signal=23%	F3/EPCAM/SKP1/IGF2R/PPP1CB/DUSP6/SRP19/WSB2/CD82/FHDC1/IER3/AKAP12/GALNT3/ATP6V1E1/TFAP2C/C11orf54/CRADD/TUFT1/ACSL4/ATP6V1A/CTSC/CTBP2/ACTN4/CHMP2B/ATP6AP2/F11R/FBXW7/SERP1/CYSTM1/ELL2/PAPSS1/SERINC3/VDR/TGFA/LXN/LRRFIP1/PPP3CA/CLIC1/RAB18/RNF149/LITAF	MMP15
MUELLER_COMMON_TARGETS_OF_AML_FUSIONS_UP	MUELLER_COMMON_TARGETS_OF_AML_FUSIONS_UP	MUELLER_COMMON_TARGETS_OF_AML_FUSIONS_UP	14	0.671971418990373	1.73824548247889	0.00315954900919741	0.0309655488564955	0.0251717472301856	3581	tags=64%, list=19%, signal=52%	SNX17/ARF5/PAFAH1B3/JUP/TCF3/CCNF/SCAP/PPP2R5D/TLE5	MMP15
BIOCARTA_IFNA_PATHWAY	BIOCARTA_IFNA_PATHWAY	BIOCARTA_IFNA_PATHWAY	9	-0.743489	-1.85824	0.00320573558583298	0.0313291176041942	0.0254672905341419	2236	tags=56%, list=12%, signal=49%	IRF9/STAT1/JAK1/IFNAR2/IFNAR1	MMP15
REACTOME_SRP_DEPENDENT_COTRANSLATIONAL_PROTEIN_TARGETING_TO_MEMBRANE	REACTOME_SRP_DEPENDENT_COTRANSLATIONAL_PROTEIN_TARGETING_TO_MEMBRANE	REACTOME_SRP_DEPENDENT_COTRANSLATIONAL_PROTEIN_TARGETING_TO_MEMBRANE	112	0.410133831761292	1.58073159607179	0.00320660389972999	0.0313291176041942	0.0254672905341419	5822	tags=45%, list=31%, signal=31%	SEC61A1/SSR4/DDOST/RPS2/RPL15/RPL18A/RPL10/RPS5/RPL8/RPL26/RPS14/RPL39L/RPS16/RPL36A/RPS29/RPL37/RPS15A/RPS23/RPS4Y1/RPSA/RPL41/RPS7/RPL18/RPS9/SRP9/RPL23A/TRAM1/RPL39/RPS24/RPL30/RPS27/RPL23/RPS13/RPLP1/FAU/RPS15/RPL27/RPS18/SEC61G/RPL31/RPLP0/RPL34/RPL29/RPL7/RPS3A/RPS28/RPS10/RPL28/UBA52/RPS27A	MMP15
MIKKELSEN_ES_LCP_WITH_H3K4ME3	MIKKELSEN_ES_LCP_WITH_H3K4ME3	MIKKELSEN_ES_LCP_WITH_H3K4ME3	140	0.385553302388185	1.52107628153707	0.00321774434781675	0.0313892208317256	0.0255161481616346	4921	tags=42%, list=26%, signal=31%	CCDC120/SIPA1L3/TNKS1BP1/GLMP/EMILIN1/ARHGEF19/DLGAP3/SPON2/SLC39A4/RHBDF2/TSPAN32/ITGA2B/EMP3/IGFALS/CLSTN3/DAPK3/TAPBPL/LRCOL1/TBC1D10C/HEXIM2/MUC1/GRIFIN/EBI3/NLRC3/CD79B/SYNE4/CYSRT1/DDR1/MMRN2/PRTN3/TREX1/PMEL/NYAP1/COX7A1/ENO3/SAPCD1/PINLYP/NOS3/TNS2/SERPINF1/ROBO4/ALDH3B1/HSD17B14/NOTCH4/PHYHD1/ANGPTL2/IL17RE/TNFSF13/PKLR/PRR15L/SOAT2/RAB25/SLC16A5/SEPTIN1/UNC13D/KIAA1671/SPEF2/FUT2/ASPDH	MMP15
REACTOME_PERK_REGULATES_GENE_EXPRESSION	REACTOME_PERK_REGULATES_GENE_EXPRESSION	REACTOME_PERK_REGULATES_GENE_EXPRESSION	31	-0.489101	-1.74271	0.00325262036528813	0.0316803209572646	0.0257527820676797	3630	tags=45%, list=19%, signal=37%	EXOSC3/ATF4/EIF2S2/EXOSC8/PARN/DCP2/CXCL8/EIF2S3/HERPUD1/NFYC/ATF6/HSPA5/NFYA/DDIT3	MMP15
REACTOME_ERYTHROPOIETIN_ACTIVATES_PHOSPHOINOSITIDE_3_KINASE_PI3K	REACTOME_ERYTHROPOIETIN_ACTIVATES_PHOSPHOINOSITIDE_3_KINASE_PI3K	REACTOME_ERYTHROPOIETIN_ACTIVATES_PHOSPHOINOSITIDE_3_KINASE_PI3K	12	-0.688326	-1.89294	0.00328259996017733	0.0318488541016197	0.0258897818582946	5372	tags=83%, list=29%, signal=60%	EPO/PIK3R1/JAK2/PIK3CA/PIK3R5/PIK3CG/GAB1/IRS2/PIK3CB/LYN	MMP15
MARTORIATI_MDM4_TARGETS_NEUROEPITHELIUM_DN	MARTORIATI_MDM4_TARGETS_NEUROEPITHELIUM_DN	MARTORIATI_MDM4_TARGETS_NEUROEPITHELIUM_DN	157	-0.283247	-1.40243	0.00328510907691532	0.0318488541016197	0.0258897818582946	3644	tags=28%, list=19%, signal=23%	ARCN1/ZCCHC18/ITGB8/TBR1/SATB1/LRRN1/GFRA1/RIPPLY3/CD1D/SHOX2/FOS/TYROBP/DLX5/SGK3/DBX1/FABP7/PKNOX1/STMN2/ENY2/FMN2/MYB/NEUROD1/ERMAP/FOXG1/TP53INP2/REM2/CADM4/HSD17B11/CSF2RB/DACH1/FGD4/ELAVL3/LST1/CTSC/SPAST/MEGF9/PARP9/ZRANB1/STX3/ZBTB18/CD53/ST8SIA4/PAK1/C4orf3	MMP15
FOROUTAN_TGFB_EMT_UP	FOROUTAN_TGFB_EMT_UP	FOROUTAN_TGFB_EMT_UP	191	-0.272907	-1.38246	0.00327858939310922	0.0318488541016197	0.0258897818582946	2730	tags=22%, list=15%, signal=19%	STC1/SEMA3C/BPGM/COL1A1/ANKLE2/ABCA1/TNFAIP6/NKX3-1/LUM/APBB2/GREM1/CDH2/COL7A1/SPOCK1/TUBA1A/FAM114A1/BMP2/TUFT1/TPST1/VIM/KLF7/DOCK4/SMURF2/SKIL/ALOX5AP/DSE/TPM4/JAG1/KCNJ15/JARID2/MBOAT2/ACTN1/SLC22A4/PLAUR/NEDD9/NCF2/CDK14/CHST11/TMCC1/ETS2/CD59/MAP1LC3B	MMP15
BONOME_OVARIAN_CANCER_SURVIVAL_SUBOPTIMAL_DEBULKING	BONOME_OVARIAN_CANCER_SURVIVAL_SUBOPTIMAL_DEBULKING	BONOME_OVARIAN_CANCER_SURVIVAL_SUBOPTIMAL_DEBULKING	495	0.304344216319364	1.31042664822252	0.00329326738650445	0.0318788283013631	0.0259141477425508	3137	tags=23%, list=17%, signal=20%	ARMC6/VAC14/POLD1/PIK3R2/FARSA/CCDC22/FAAP100/EHMT2/YIPF2/SBF1/TRMT2A/TELO2/COLGALT1/BOP1/CPSF1/ADAM15/BCAT2/PAOX/SLC35C1/BYSL/WFS1/TRMT61A/IKBKE/ZNF444/WIZ/HDHD3/TNPO2/ASB6/ACOT7/LRFN4/RARG/ASPSCR1/ATXN2L/ARHGEF1/GAS2L1/IPO4/PTPRS/DCHS1/DUS1L/PDE4A/OXLD1/SLC25A10/AAAS/DAG1/TICAM1/FZR1/DUSP7/CC2D1A/CLN6/HMGA1/APEX2/AP1G2/EPN1/GOSR2/GRK6/HAUS5/IL18BP/CDK18/SIPA1/ICMT/U2AF2/CRTC3/ZER1/DCAF15/MATK/A…	MMP15
REACTOME_DECTIN_1_MEDIATED_NONCANONICAL_NF_KB_SIGNALING	REACTOME_DECTIN_1_MEDIATED_NONCANONICAL_NF_KB_SIGNALING	REACTOME_DECTIN_1_MEDIATED_NONCANONICAL_NF_KB_SIGNALING	62	-0.396542	-1.67757	0.00332748709305811	0.0321605972189272	0.0261431963540615	3725	tags=37%, list=20%, signal=30%	PSMC6/PSMD1/PSMC4/PSMB8/PSMA4/PSMC5/UBB/SKP1/PSMB1/PSMD13/PSMB11/NFKB2/PSMD7/UBA3/CHUK/PSME2/PSMA7/PSME3/PSMD4/PSME1/PSMD6/PSMC1/UBC	MMP15
REACTOME_CD28_DEPENDENT_VAV1_PATHWAY	REACTOME_CD28_DEPENDENT_VAV1_PATHWAY	REACTOME_CD28_DEPENDENT_VAV1_PATHWAY	12	-0.688172	-1.89252	0.00333776841963399	0.0322081748828649	0.0261818720105465	874	tags=50%, list=5%, signal=48%	PAK2/VAV1/RAC1/CDC42/PAK1/GRB2	MMP15
VETTER_TARGETS_OF_PRKCA_AND_ETS1_DN	VETTER_TARGETS_OF_PRKCA_AND_ETS1_DN	VETTER_TARGETS_OF_PRKCA_AND_ETS1_DN	14	-0.636768	-1.84152	0.00334264752042447	0.0322081748828649	0.0261818720105465	1917	tags=50%, list=10%, signal=45%	MRPL9/HSPA1A/PTPRN2/CCDC28A/ARHGDIB/SP100/ARPC2	MMP15
REACTOME_SCF_BETA_TRCP_MEDIATED_DEGRADATION_OF_EMI1	REACTOME_SCF_BETA_TRCP_MEDIATED_DEGRADATION_OF_EMI1	REACTOME_SCF_BETA_TRCP_MEDIATED_DEGRADATION_OF_EMI1	55	-0.40116	-1.65503	0.00338544064146397	0.0325209046047196	0.0264360885124523	3725	tags=36%, list=20%, signal=29%	PSMC6/PSMD1/PSMC4/PSMB8/PSMA4/PSMC5/UBB/SKP1/PSMB1/PSMD13/PSMB11/PSMD7/PSME2/PSMA7/PSME3/PSMD4/PSME1/PSMD6/PSMC1/UBC	MMP15
WP_TCELL_RECEPTOR_SIGNALING_PATHWAY	WP_TCELL_RECEPTOR_SIGNALING_PATHWAY	WP_TCELL_RECEPTOR_SIGNALING_PATHWAY	90	-0.331651	-1.52648	0.00338212375342463	0.0325209046047196	0.0264360885124523	1484	tags=23%, list=8%, signal=22%	OPRM1/CHUK/GAB2/VIM/IL1B/PRKCD/MAPK14/CREB1/NFKB1/MAP3K8/VAV1/RIPK2/FAS/FYB1/RAF1/CDC42/CRK/PAK1/LCP2/GRB2/BCL10	MMP15
REACTOME_DISEASES_ASSOCIATED_WITH_N_GLYCOSYLATION_OF_PROTEINS	REACTOME_DISEASES_ASSOCIATED_WITH_N_GLYCOSYLATION_OF_PROTEINS	REACTOME_DISEASES_ASSOCIATED_WITH_N_GLYCOSYLATION_OF_PROTEINS	20	0.61932293181562	1.7311538341798	0.00345698656710485	0.0329635121823211	0.0267958821049115	2662	tags=40%, list=14%, signal=34%	MAN1B1/ALG3/ALG1/MPDU1/MOGS/RFT1/DPAGT1/ALG12	MMP15
STAMBOLSKY_TARGETS_OF_MUTATED_TP53_UP	STAMBOLSKY_TARGETS_OF_MUTATED_TP53_UP	STAMBOLSKY_TARGETS_OF_MUTATED_TP53_UP	47	-0.419573	-1.67577	0.00344292466406671	0.0329635121823211	0.0267958821049115	2730	tags=43%, list=15%, signal=36%	CALM1/GALNT7/HNRNPM/TRPS1/MAP3K2/STC1/THUMPD3/EGR3/DNAJC7/ZNF638/ZNF407/SLC37A3/GNAS/THBD/PPP3R1/DNAJC3/HNRNPU/C6orf62/SKAP2/IFNGR1	MMP15
REACTOME_NEGATIVE_REGULATION_OF_TCF_DEPENDENT_SIGNALING_BY_DVL_INTERACTING_PROTEINS	REACTOME_NEGATIVE_REGULATION_OF_TCF_DEPENDENT_SIGNALING_BY_DVL_INTERACTING_PROTEINS	REACTOME_NEGATIVE_REGULATION_OF_TCF_DEPENDENT_SIGNALING_BY_DVL_INTERACTING_PROTEINS	5	0.85917828609569	1.64430247448053	0.00345868027202091	0.0329635121823211	0.0267958821049115	2479	tags=80%, list=13%, signal=69%	DVL2/DVL1/CCDC88C/DVL3	MMP15
AMIT_SERUM_RESPONSE_120_MCF10A	AMIT_SERUM_RESPONSE_120_MCF10A	AMIT_SERUM_RESPONSE_120_MCF10A	65	-0.378933	-1.61326	0.00345007872280235	0.0329635121823211	0.0267958821049115	2534	tags=29%, list=13%, signal=25%	IFIT5/RND3/SETD3/MAFF/BMP2/IRS2/PDLIM5/GBP1/SKIL/TRIM21/STX12/RYBP/MCL1/KLF5/PLAUR/NEDD9/DAPP1/ETS2/CD55	MMP15
REACTOME_SLC_TRANSPORTER_DISORDERS	REACTOME_SLC_TRANSPORTER_DISORDERS	REACTOME_SLC_TRANSPORTER_DISORDERS	99	0.413911029665852	1.56292543018825	0.00346387922644099	0.0329635121823211	0.0267958821049115	4627	tags=36%, list=25%, signal=28%	SLC27A4/NUP210/SLC35C1/SLC2A1/POM121/NUP188/SLC5A2/AAAS/POM121C/SLC29A3/SLC39A4/SLC34A3/BSG/SLC3A2/AVPR2/SLC35A2/SLC4A4/SLC20A2/SLC22A5/SEH1L/SLC34A1/SLC12A3/SLC35A3/NUP85/NUP37/SLC22A18/SLC26A2/NDC1/SLC4A1/SLC24A1/GCK/NUP205/SLC1A1/NUP155/SLC11A2/SLC9A6	MMP15
PID_ERBB1_DOWNSTREAM_PATHWAY	PID_ERBB1_DOWNSTREAM_PATHWAY	PID_ERBB1_DOWNSTREAM_PATHWAY	104	-0.323759	-1.52618	0.00346818898040314	0.0329635121823211	0.0267958821049115	1155	tags=33%, list=6%, signal=31%	RPS6KA5/SFN/GAB1/DUSP6/MEF2C/RICTOR/YWHAE/MAPK1/PLD1/STAT1/YWHAZ/ABI1/PRKCD/IQGAP1/PIK3CB/USP6NL/KRAS/PPP2R2A/CREB1/PPP2CA/ARF4/STAT3/ACTR2/MAP2K4/RAC1/ACTR3/RAF1/RAB5A/YWHAB/CDC42/ARPC3/ARPC5/GRB2/ARPC2	MMP15
GOLDRATH_ANTIGEN_RESPONSE	GOLDRATH_ANTIGEN_RESPONSE	GOLDRATH_ANTIGEN_RESPONSE	356	-0.23311	-1.24602	0.00344806629095323	0.0329635121823211	0.0267958821049115	3015	tags=22%, list=16%, signal=19%	RUNX2/CDC25C/UBL3/MYO1F/CD24/TYROBP/IL2RA/NUDT4/MTHFD2/CTLA4/KPNA2/H2AZ2/CCNB2/CASP3/NUSAP1/SCPEP1/CDC6/RFC5/ITGAX/DHFR/NRP1/ALCAM/CD68/SNX3/C6orf89/PTGER4/PLEKHB2/IER3/HMGN2/AURKB/RBM3/MXD3/TXN/PSMC3IP/TMEM30A/LRRC59/DOCK5/H2AZ1/SNX10/S100A11/PGM2/BRCA1/TMEM97/SLC31A1/PLSCR1/RAB11A/PLCG2/YBX3/RHOQ/TPM4/ST3GAL6/CTNNA1/FGL2/ELL2/HMGB2/NCF4/RAD21/RELL1/NPTN/SERINC3/DENND5A/LAT2/N4BP1/LXN/SKAP2/H1-2…	MMP15
HAN_SATB1_TARGETS_UP	HAN_SATB1_TARGETS_UP	HAN_SATB1_TARGETS_UP	419	-0.22745	-1.27526	0.00347674309323	0.0329949736690847	0.0268214569977051	2349	tags=21%, list=12%, signal=19%	RNF41/TNFSF15/CEMIP2/FKBP1A/CLDN10/EPAS1/ATG7/SLC30A1/PRKAG2/CD82/NR2F2/MCAM/TOR1B/MAFF/CTNNB1/MPZL2/VLDLR/PPP2R2D/ZNF430/ANKRD1/NUP50/TCF20/TMEM45B/RAB11FIP1/P4HA1/CDH6/FNDC3B/EVI2B/TOR1A/TFAP2C/SETX/MCMBP/SORL1/FST/CNOT10/SDC2/IFIT2/CXCL8/IL1B/PTGS2/CCPG1/KLF7/FLT1/SAMHD1/TBL1X/PDGFRL/RAB22A/QKI/PDCD4/DNAJB12/HMGCR/ASPH/IL18/HMGCS1/SAP30L/CPD/MEGF9/CHST15/PELI2/DENND10/SHOC2/ST3GAL6/GOLGA2/QPCT…	MMP15
BERENJENO_TRANSFORMED_BY_RHOA_REVERSIBLY_DN	BERENJENO_TRANSFORMED_BY_RHOA_REVERSIBLY_DN	BERENJENO_TRANSFORMED_BY_RHOA_REVERSIBLY_DN	30	-0.489892	-1.7274	0.00348889176885823	0.0330604021229759	0.0268746434763509	2756	tags=30%, list=15%, signal=26%	FEZ2/DUSP6/ALCAM/PTGER4/CINP/LATS2/ACTN4/ADM/CBX1	MMP15
WP_2Q112_COPY_NUMBER_VARIATION_SYNDROME	WP_2Q112_COPY_NUMBER_VARIATION_SYNDROME	WP_2Q112_COPY_NUMBER_VARIATION_SYNDROME	41	0.508615637969977	1.65669118036528	0.00354487278942045	0.0335403602872684	0.0272647991828951	4039	tags=51%, list=21%, signal=40%	SEMA4C/CNNM3/MMS19/CNNM4/PLXNB2/ERBB2/ANKRD36C/FAHD2B/LMAN2L/ANKRD23/ANKRD36B/SNRNP200/ANKRD36/DUSP2/KANSL3/GPAT2/NEURL3/STARD7/ANKRD39/ITPRIPL1/CIAO2B	MMP15
SHEDDEN_LUNG_CANCER_GOOD_SURVIVAL_A5	SHEDDEN_LUNG_CANCER_GOOD_SURVIVAL_A5	SHEDDEN_LUNG_CANCER_GOOD_SURVIVAL_A5	69	0.46198086158878	1.64835818673159	0.00356282187153633	0.0336595723959559	0.0273617061384464	3442	tags=38%, list=18%, signal=31%	CDIP1/PDK2/YIPF2/SLC25A23/ZNF444/KLHL26/CERS4/ZNF358/FZR1/NR2F6/XAB2/HAUS5/DCAF15/L3MBTL1/ARHGEF18/ADGRL1/TLE2/SMARCA4/RALGAPA1/DLX4/OTUD3/SIN3B/SMIM7/ASIC3/ZNF562/GGA2	MMP15
ENGELMANN_CANCER_PROGENITORS_UP	ENGELMANN_CANCER_PROGENITORS_UP	ENGELMANN_CANCER_PROGENITORS_UP	47	-0.417713	-1.66834	0.00360031383027348	0.0339627805398512	0.0276081825949639	1000	tags=21%, list=5%, signal=20%	PDCD4/WIPF1/MAP3K8/THBD/ARID4B/LACTB/ELOVL5/BASP1/NFE2L2/CD55	MMP15
REACTOME_DEGRADATION_OF_BETA_CATENIN_BY_THE_DESTRUCTION_COMPLEX	REACTOME_DEGRADATION_OF_BETA_CATENIN_BY_THE_DESTRUCTION_COMPLEX	REACTOME_DEGRADATION_OF_BETA_CATENIN_BY_THE_DESTRUCTION_COMPLEX	85	-0.340313	-1.54843	0.00361751594480676	0.0340739675519822	0.0276985659877341	3357	tags=34%, list=18%, signal=28%	PSMC4/PSMB8/PSMA4/HDAC1/PSMC5/UBB/SKP1/PSMB1/PSMD13/APC/PSMB11/PSMD7/GSK3B/CTNNB1/CSNK1A1/PSME2/TLE3/PSMA7/PPP2R5A/PSME3/PSMD4/CTBP2/PPP2CA/PSME1/TLE4/ZRANB1/PSMD6/PSMC1/UBC	MMP15
REACTOME_RHO_GTPASE_EFFECTORS	REACTOME_RHO_GTPASE_EFFECTORS	REACTOME_RHO_GTPASE_EFFECTORS	321	-0.236729	-1.26388	0.00363709308419247	0.034207159470462	0.0278068370641039	2878	tags=23%, list=15%, signal=20%	MYH14/NCOA2/NSL1/SFN/H4C14/NCF1/H2AZ2/PPP1CB/H2AC6/H4C15/PPP1R12B/MYH10/CLASP1/YWHAE/NUDC/WAS/MAPK1/SEC13/RHOA/PAFAH1B1/CTNNB1/DYNC1LI2/TUBA1A/H4C3/AURKB/PPP1R12A/YWHAZ/RAC2/PKN2/CLIP1/PPP2R5A/NDE1/ABI1/PRKCD/IQGAP1/BTK/LIMK2/H2AZ1/NUP98/MAPK14/PAK2/RHOQ/AHCTF1/H2AC20/WIPF1/CTNNA1/PPP2CA/WIPF2/S100A8/NCF4/PRKCB/DSN1/MYL12B/ARPC1A/ACTR2/S100A9/RAC1/H2BC4/CDKN1B/MAPRE1/ACTR3/YWHAB/NCF2/CDC42/DYNC1L…	MMP15
REACTOME_DIGESTION_OF_DIETARY_CARBOHYDRATE	REACTOME_DIGESTION_OF_DIETARY_CARBOHYDRATE	REACTOME_DIGESTION_OF_DIETARY_CARBOHYDRATE	11	-0.698396	-1.87399	0.00366925872079934	0.0344241842447818	0.0279832554698355	4072	tags=73%, list=22%, signal=57%	AMY1B/SI/CHIT1/AMY2A/AMY1C/MGAM/AMY1A/AMY2B	MMP15
BIOCARTA_IFNG_PATHWAY	BIOCARTA_IFNG_PATHWAY	BIOCARTA_IFNG_PATHWAY	6	-0.820516	-1.8088	0.00367111055757288	0.0344241842447818	0.0279832554698355	1773	tags=83%, list=9%, signal=76%	JAK2/STAT1/JAK1/IFNGR2/IFNGR1	MMP15
REACTOME_FRUCTOSE_CATABOLISM	REACTOME_FRUCTOSE_CATABOLISM	REACTOME_FRUCTOSE_CATABOLISM	5	0.856211441185251	1.63862450227547	0.00370353641200875	0.0346765641433915	0.0281884138877671	1378	tags=60%, list=7%, signal=56%	TKFC/KHK/GLYCTK	MMP15
REACTOME_BIOSYNTHESIS_OF_THE_N_GLYCAN_PRECURSOR_DOLICHOL_LIPID_LINKED_OLIGOSACCHARIDE_LLO_AND_TRANSFER_TO_A_NASCENT_PROTEIN	REACTOME_BIOSYNTHESIS_OF_THE_N_GLYCAN_PRECURSOR_DOLICHOL_LIPID_LINKED_OLIGOSACCHARIDE_LLO_AND_TRANSFER_TO_A_NASCENT_PROTEIN	REACTOME_BIOSYNTHESIS_OF_THE_N_GLYCAN_PRECURSOR_DOLICHOL_LIPID_LINKED_OLIGOSACCHARIDE_LLO_AND_TRANSFER_TO_A_NASCENT_PROTEIN	78	0.440417200696596	1.60841815405676	0.00381966904189226	0.0357107839696673	0.0290291262603496	2965	tags=33%, list=16%, signal=28%	FCSK/DOLPP1/GMPPB/ALG3/ALG1/ST6GALNAC4/SLC35C1/MPDU1/ST6GALNAC6/NUDT14/FUOM/GFUS/AMDHD2/ST3GAL3/MPI/SRD5A3/DPM2/RFT1/PMM1/DPAGT1/MVD/DOLK/ST8SIA6/ALG12/DPM3/GMPPA	MMP15
GENTILE_UV_RESPONSE_CLUSTER_D9	GENTILE_UV_RESPONSE_CLUSTER_D9	GENTILE_UV_RESPONSE_CLUSTER_D9	26	-0.517242	-1.75357	0.00383352582761967	0.0357871580228234	0.0290912103645229	1604	tags=27%, list=9%, signal=25%	DNAJB1/TMEM97/RBPJ/ADM/KIAA0232/IDI1/IST1	MMP15
REACTOME_THE_CITRIC_ACID_TCA_CYCLE_AND_RESPIRATORY_ELECTRON_TRANSPORT	REACTOME_THE_CITRIC_ACID_TCA_CYCLE_AND_RESPIRATORY_ELECTRON_TRANSPORT	REACTOME_THE_CITRIC_ACID_TCA_CYCLE_AND_RESPIRATORY_ELECTRON_TRANSPORT	166	0.364430070366537	1.46114929595278	0.00387148053084678	0.0360879340742044	0.0293357097846152	6072	tags=41%, list=32%, signal=28%	PDK2/NDUFAF3/ECSIT/UCP2/CYC1/UQCRC1/NDUFS7/ATP5F1D/NDUFS8/COX7A2L/MDH2/NDUFA11/ACO2/IDH3G/OGDH/HAGH/ATP5MC2/D2HGDH/TRAP1/BSG/NDUFB11/COX8A/NDUFA4/GSTZ1/ATP5MC1/NDUFB7/IDH2/ATP5MC3/NDUFV1/SDHC/NDUFS5/COX6A1/TACO1/NDUFA8/NDUFA5/SCO2/NDUFA9/NDUFA7/ATP5F1C/GLO1/NDUFB2/COX7C/NDUFAB1/PPARD/COX14/UQCRB/ATP5MG/COX7B/NDUFS3/NDUFB8/NNT/NDUFA13/NDUFB5/COQ10A/CYCS/DMAC2L/ATP5F1B/SLC16A8/COX6C/NUBPL/COX11/SUR…	MMP15
REACTOME_SCF_SKP2_MEDIATED_DEGRADATION_OF_P27_P21	REACTOME_SCF_SKP2_MEDIATED_DEGRADATION_OF_P27_P21	REACTOME_SCF_SKP2_MEDIATED_DEGRADATION_OF_P27_P21	60	-0.392313	-1.65127	0.00390081425020145	0.0363075787903366	0.0295142579285718	3725	tags=38%, list=20%, signal=31%	PSMC6/PSMD1/PSMC4/PSMB8/PSMA4/PSMC5/CDK2/UBB/SKP1/PSMB1/PSMD13/CCNE2/PSMD7/CCNA1/PSME2/PSMA7/PSME3/PSMD4/PSME1/PSMD6/PSMC1/CDKN1B/UBC	MMP15
KRASNOSELSKAYA_ILF3_TARGETS_UP	KRASNOSELSKAYA_ILF3_TARGETS_UP	KRASNOSELSKAYA_ILF3_TARGETS_UP	38	-0.456553	-1.71085	0.00391202762436335	0.0363581651587802	0.0295553793466244	3401	tags=45%, list=18%, signal=37%	TBX5/IFITM1/BLZF1/H2AC6/IFIT1/MX1/TRIM22/XAF1/STAT1/PLAU/CLEC2B/IFI16/PLSCR1/IFIT3/H1-2/MX2/HLA-E	MMP15
LIU_VMYB_TARGETS_UP	LIU_VMYB_TARGETS_UP	LIU_VMYB_TARGETS_UP	123	-0.297742	-1.45266	0.00392421875717017	0.0364176761358624	0.0296037555365469	3561	tags=37%, list=19%, signal=30%	SOBP/PTBP3/SBNO1/DNAJB5/GLRX/GMNN/IMPA2/USP25/PDE4DIP/ALDH7A1/STK17A/NMRK1/CFAP20/GRB10/PIM2/KLHDC2/ANKRA2/MEMO1/PHLPP1/STARD5/ALCAM/SLC31A2/CXCR4/PSIP1/SAP30/MED4/CA8/ASRGL1/CSGALNACT2/SLCO3A1/PDCD4/GMCL1/PLSCR1/RHOQ/IDS/ARHGAP26/NCOA1/VCPKMT/JAG1/MARCHF5/RBM47/ERLIN1/NMI/BNIP3L/NARF	MMP15
MAHADEVAN_IMATINIB_RESISTANCE_DN	MAHADEVAN_IMATINIB_RESISTANCE_DN	MAHADEVAN_IMATINIB_RESISTANCE_DN	18	-0.604046	-1.87166	0.00398956796702558	0.0369696047842782	0.0300524157069642	3043	tags=39%, list=16%, signal=33%	ABCG1/KIT/ALDH1A2/CXCR4/PIP5K1B/FGL2/SRGN	MMP15
LAU_APOPTOSIS_CDKN2A_UP	LAU_APOPTOSIS_CDKN2A_UP	LAU_APOPTOSIS_CDKN2A_UP	55	-0.395632	-1.63222	0.00401626061543844	0.0371622232240275	0.0302089943195285	3641	tags=49%, list=19%, signal=40%	GADD45A/DIABLO/PDCD6/TNFRSF10B/GMNN/NFKBIA/APAF1/TP53BP2/PDCD6IP/BCL2L11/TNFRSF12A/MYCBP/ACIN1/BAG5/PDCD4/BRCA1/PAK2/CFLAR/CASP8/BCLAF1/RAD21/PTRH2/FAS/CASP1/CDKN1B/BNIP2/BCL10	MMP15
WP_RALA_DOWNSTREAM_REGULATED_GENES	WP_RALA_DOWNSTREAM_REGULATED_GENES	WP_RALA_DOWNSTREAM_REGULATED_GENES	12	-0.683898	-1.88077	0.00405495997344667	0.0374652102098773	0.0304552909977238	1427	tags=58%, list=8%, signal=54%	RAC2/KRAS/YBX3/EXOC8/RAC1/CDC42/RALBP1	MMP15
BECKER_TAMOXIFEN_RESISTANCE_DN	BECKER_TAMOXIFEN_RESISTANCE_DN	BECKER_TAMOXIFEN_RESISTANCE_DN	53	-0.395757	-1.61995	0.00407230146123526	0.0375702650939769	0.0305406896128139	3118	tags=34%, list=17%, signal=28%	PTPRK/CD24/BCAS2/SEMA3C/DUSP6/IGF1R/AREG/ESRRG/CEP170/NR2F2/TCN1/LBR/IL1R1/CXCL8/ADAM17/QKI/PDCD4/OSBPL1A	MMP15
STREICHER_LSM1_TARGETS_UP	STREICHER_LSM1_TARGETS_UP	STREICHER_LSM1_TARGETS_UP	44	-0.412837	-1.63849	0.0040907336068139	0.0376850598156267	0.0306340056954746	2297	tags=30%, list=12%, signal=26%	CDC6/CDC25A/CXCR4/NR2F2/INHBB/FOXN3/FGF13/BCL6/ARID4A/KDM5B/ZBTB18/TNFSF10/IL13RA1	MMP15
REACTOME_RUNX1_REGULATES_TRANSCRIPTION_OF_GENES_INVOLVED_IN_DIFFERENTIATION_OF_HSCS	REACTOME_RUNX1_REGULATES_TRANSCRIPTION_OF_GENES_INVOLVED_IN_DIFFERENTIATION_OF_HSCS	REACTOME_RUNX1_REGULATES_TRANSCRIPTION_OF_GENES_INVOLVED_IN_DIFFERENTIATION_OF_HSCS	128	-0.297717	-1.43602	0.00412943132841304	0.0379859384771562	0.0308785885268682	3725	tags=30%, list=20%, signal=25%	PSMC6/PSMD1/H2AC18/H2AC19/H3C4/PSMC4/PSMB8/H2BC5/PSMA4/PSMC5/H2AC7/UBB/H4C14/H2AZ2/H2AC6/H4C15/PSMB1/ITCH/SPI1/PSMD13/PSMB11/MYB/PSMD7/H4C3/LMO2/PSME2/PSMA7/PSME3/H2AZ1/PSMD4/H2AC20/PSME1/PSMD6/CDK7/PSMC1/H2BC4/UBC/H3-3A/H3-3B	MMP15
CHIBA_RESPONSE_TO_TSA_UP	CHIBA_RESPONSE_TO_TSA_UP	CHIBA_RESPONSE_TO_TSA_UP	49	0.477187441534625	1.60713106639038	0.00416526363537324	0.0382038466381464	0.0310557250334181	4175	tags=45%, list=22%, signal=35%	ITGA3/TGFB1/FASTK/PLA2G6/BAD/QSOX1/APRT/BSG/JUP/PDGFRB/IGFBP2/ITGA7/MMP11/HLA-A/CD8B/ANK1/TRIP6/NGFR/KRT7/CD9/CDKN2C/FOSB	MMP15
GOLDRATH_HOMEOSTATIC_PROLIFERATION	GOLDRATH_HOMEOSTATIC_PROLIFERATION	GOLDRATH_HOMEOSTATIC_PROLIFERATION	148	-0.284263	-1.41117	0.00416391743584077	0.0382038466381464	0.0310557250334181	3327	tags=28%, list=18%, signal=24%	AMZ2/ROCK1/MSL2/IMPA2/TIAL1/PSMC5/SEL1L/MRPL9/CACYBP/UBL5/DHX9/PDAP1/NDUFB3/MACROH2A1/TGOLN2/ETFBKMT/ITFG1/SET/ZRSR2/RAB5C/SEC62/MAGOH/PAFAH1B1/SRPRA/TAF1D/SORL1/NABP1/UBQLN2/MPC2/SOS2/CREB1/YIPF5/WIPF1/YME1L1/F2RL1/GK/RAB18/RNF141/RAD23B/CD55/AQP9/IL10RB	MMP15
TIAN_TNF_SIGNALING_VIA_NFKB	TIAN_TNF_SIGNALING_VIA_NFKB	TIAN_TNF_SIGNALING_VIA_NFKB	26	-0.514466	-1.74415	0.00422009117872066	0.0386503838377153	0.0314187129968646	3712	tags=46%, list=20%, signal=37%	CD83/TNFRSF9/NFKBIA/NFKB2/TNIP1/CXCL8/PTGS2/CXCL2/NFKB1/IRF1/CXCL1/PLK2	MMP15
FINETTI_BREAST_CANCERS_KINOME_GRAY	FINETTI_BREAST_CANCERS_KINOME_GRAY	FINETTI_BREAST_CANCERS_KINOME_GRAY	15	-0.637072	-1.88196	0.00422859973213904	0.0386720196433414	0.0314363006402442	4268	tags=60%, list=23%, signal=46%	TLK1/CSNK1G3/TWF1/SCYL2/SLK/CSNK1A1/CHUK/DYRK1A/SNRK	MMP15
WP_GENETIC_CAUSES_OF_PSVDINCPH	WP_GENETIC_CAUSES_OF_PSVDINCPH	WP_GENETIC_CAUSES_OF_PSVDINCPH	37	-0.465777	-1.73883	0.00423883898158842	0.0387093974922414	0.0314666849156491	2698	tags=41%, list=14%, signal=35%	NCF1/TLR8/MAPK1/SP1/SBDS/SHCBP1/DLL4/BTK/NFKB1/RBPJ/NCF4/GTF2I/RAC1/NCF2/CDC42	MMP15
REACTOME_CARGO_CONCENTRATION_IN_THE_ER	REACTOME_CARGO_CONCENTRATION_IN_THE_ER	REACTOME_CARGO_CONCENTRATION_IN_THE_ER	33	-0.466034	-1.66766	0.00427638084736076	0.0389956352052085	0.0316993661896658	2541	tags=42%, list=13%, signal=37%	AREG/F5/SEC24B/GRIA1/COL7A1/TMED2/SEC24D/SEC22B/CTSC/SERPINA1/MIA3/MIA2/TGFA/CD59	MMP15
GENTILE_UV_RESPONSE_CLUSTER_D5	GENTILE_UV_RESPONSE_CLUSTER_D5	GENTILE_UV_RESPONSE_CLUSTER_D5	35	-0.452287	-1.66824	0.00431336031290252	0.0392759234280502	0.0319272111514866	4161	tags=49%, list=22%, signal=38%	SS18/FOSL2/NCOA3/TARDBP/NAV3/SRSF3/WBP1L/DUSP11/PKP4/PITPNB/LHFPL2/LBR/DYRK1A/MLX/ATP6V1B2/JMJD6/TLK2	MMP15
HOLLMANN_APOPTOSIS_VIA_CD40_DN	HOLLMANN_APOPTOSIS_VIA_CD40_DN	HOLLMANN_APOPTOSIS_VIA_CD40_DN	258	-0.254302	-1.32042	0.00443481805976013	0.0403235191214028	0.0327787967027296	2441	tags=23%, list=13%, signal=20%	USP7/ZC3HAV1/KYAT3/CREG1/ELAPOR1/ZSCAN9/TRIM22/MYD88/CXCR4/APBB2/UBE2L6/RHOA/RNASE6/ANXA5/STAT1/SP140/AP3B1/FNDC3B/DNMT3A/STAMBP/GAB2/VIM/RNF138/RPN1/CD58/TDRD7/IFIH1/S100A11/CTSC/CHMP2B/ACOT9/HSBP1/YBX3/OXSR1/MSRB2/DECR1/CTNNA1/MPZL1/TFG/PSME1/DENND5A/MBP/TOR1AIP1/PCTP/LXN/H1-2/MX2/PPP3CA/CASP1/CDKN1B/HLA-E/GMFG/ZNF274/ZBTB18/RUBCNL/CASP4/PDE4B/SERPINB1/LITAF	MMP15
JIANG_TIP30_TARGETS_DN	JIANG_TIP30_TARGETS_DN	JIANG_TIP30_TARGETS_DN	24	0.586232208738143	1.73249981694943	0.00446797820033509	0.0403915500524546	0.0328340987226682	2428	tags=33%, list=13%, signal=29%	BLCAP/SEPTIN9/MAZ/TP53/CTSD/F8A1/ARHGDIA/TLN1	MMP15
REACTOME_RAB_GERANYLGERANYLATION	REACTOME_RAB_GERANYLGERANYLATION	REACTOME_RAB_GERANYLGERANYLATION	65	-0.372936	-1.58773	0.00446337391560017	0.0403915500524546	0.0328340987226682	2745	tags=31%, list=15%, signal=26%	RAB39B/RAB14/RAB6A/RAB5C/RAB5B/PTP4A2/RAB20/RAB24/RAB22A/RAB11A/RAB33B/RAB5A/RAB18/RAB31/RAB27A/RAB8A/RAB21/RAB7A/RAB1A/RAB2A	MMP15
GROSS_HYPOXIA_VIA_HIF1A_DN	GROSS_HYPOXIA_VIA_HIF1A_DN	GROSS_HYPOXIA_VIA_HIF1A_DN	110	-0.312057	-1.46899	0.00445018631962571	0.0403915500524546	0.0328340987226682	3357	tags=36%, list=18%, signal=30%	PSMC4/ME2/SPRY2/SIK3/TRAF3IP2/FOS/DUSP3/RBPJL/NFKBIA/RPS6KA5/CCSAP/ACAP2/TRAF6/HBEGF/TIAM2/GADD45G/ANKRD1/MMP3/FOXG1/SETX/FST/SAMSN1/LHX9/VEGFA/SGK1/IL18/SKIL/PFKFB3/CPD/NPEPPS/FOXO3/ADM/CDC42EP3/EIF1B/LXN/GBE1/ZNF143/GZF1/KLHL2/PNRC1	MMP15
REACTOME_DNA_REPLICATION_PRE_INITIATION	REACTOME_DNA_REPLICATION_PRE_INITIATION	REACTOME_DNA_REPLICATION_PRE_INITIATION	158	-0.275759	-1.36594	0.00445903050079991	0.0403915500524546	0.0328340987226682	3779	tags=28%, list=20%, signal=23%	ORC2/PSMC6/POLE3/PSMD1/H2AC18/H2AC19/H3C4/PSMC4/PSMB8/H2BC5/GMNN/PSMA4/RPA2/PSMC5/H2AC7/CDK2/ANAPC16/UBB/ORC4/H4C14/H2AZ2/H2AC6/H4C15/PSMB1/PSMD13/CDC6/PSMD7/KPNA1/H4C3/UBE2D1/PSME2/PSMA7/PSME3/H2AZ1/PSMD4/H2AC20/PSME1/PSMD6/CDC26/PSMC1/H2BC4/KPNB1/UBC/H3-3A/H3-3B	MMP15
RASHI_RESPONSE_TO_IONIZING_RADIATION_4	RASHI_RESPONSE_TO_IONIZING_RADIATION_4	RASHI_RESPONSE_TO_IONIZING_RADIATION_4	48	-0.412897	-1.66548	0.00452793110270101	0.0408350783986079	0.0331946408034991	2566	tags=35%, list=14%, signal=31%	LIFR/SRP19/LGALSL/MFSD1/BCL2L11/CA8/HERC4/SF3A3/IFI16/HMGCS1/HMGB2/IFIT3/GMFG/SP100/BASP1/RAD23B/RAB7A	MMP15
ROSS_AML_WITH_CBFB_MYH11_FUSION	ROSS_AML_WITH_CBFB_MYH11_FUSION	ROSS_AML_WITH_CBFB_MYH11_FUSION	51	-0.401251	-1.62856	0.00454299982184131	0.0408350783986079	0.0331946408034991	3162	tags=39%, list=17%, signal=33%	LPAR1/PGM1/TGFBI/DUSP6/GIMAP4/ANXA11/AK5/NRP1/CHI3L1/CLEC4A/DYNLT1/MEGF9/CLEC7A/S100A8/QPCT/S100A9/PLBD1/FYB1/CTSS/IL13RA1	MMP15
SHAFFER_IRF4_TARGETS_IN_PLASMA_CELL_VS_MATURE_B_LYMPHOCYTE	SHAFFER_IRF4_TARGETS_IN_PLASMA_CELL_VS_MATURE_B_LYMPHOCYTE	SHAFFER_IRF4_TARGETS_IN_PLASMA_CELL_VS_MATURE_B_LYMPHOCYTE	67	-0.364117	-1.55921	0.00453390820732638	0.0408350783986079	0.0331946408034991	3457	tags=31%, list=18%, signal=26%	PDK1/DNAJB5/ATF4/NDRG1/PIM2/CASP3/TNFRSF12A/HSP90B1/B3GNT2/TUFT1/VEGFA/CCPG1/KRAS/APOBEC3B/CFLAR/ELL2/UBE2J1/DNAJB9/NAMPT/NFIL3/DDIT3	MMP15
KYNG_DNA_DAMAGE_DN	KYNG_DNA_DAMAGE_DN	KYNG_DNA_DAMAGE_DN	179	-0.276527	-1.39102	0.00453669023857056	0.0408350783986079	0.0331946408034991	2339	tags=21%, list=12%, signal=19%	SERPINB2/SUOX/CDC25A/SLC35B1/MYD88/SLC31A2/PTGER4/COPB2/AKAP12/CSNK1A1/CSDE1/CTCF/VIM/ST6GALNAC2/CSF2RB/CXCL2/PDGFRL/DSCAM/GBP1/ACTN4/MORF4L1/CAB39/TPR/PPP2CA/NDUFB6/HEXB/FLOT1/IFNGR2/CD53/IFNGR1/BNIP3L/CIR1/IRF2/DNAJA1/MARK3/RAB7A/RAB2A/IL10RB	MMP15
BIOCARTA_TERC_PATHWAY	BIOCARTA_TERC_PATHWAY	BIOCARTA_TERC_PATHWAY	6	-0.81282	-1.79183	0.00457111350145676	0.0410291671200655	0.0333524146010637	1963	tags=83%, list=10%, signal=75%	RB1/SP1/SP3/NFYC/NFYA	MMP15
STARK_HYPPOCAMPUS_22Q11_DELETION_DN	STARK_HYPPOCAMPUS_22Q11_DELETION_DN	STARK_HYPPOCAMPUS_22Q11_DELETION_DN	22	0.602087984109574	1.7280393869201	0.0046493186633004	0.041671670982174	0.033874702931439	2830	tags=55%, list=15%, signal=46%	SLC25A1/ZDHHC8/TRMT2A/TXNRD2/COMT/RTN4R/ENHO/DGCR6/CLDN5/ARVCF/GP1BB/DGCR2	MMP15
REACTOME_SARS_COV_INFECTIONS	REACTOME_SARS_COV_INFECTIONS	REACTOME_SARS_COV_INFECTIONS	367	-0.228306	-1.22808	0.00467004568763547	0.0417979053578981	0.0339773182544295	2480	tags=23%, list=13%, signal=20%	VPS33A/CHMP4A/VPS39/TLR8/YWHAE/NOD2/ST3GAL4/RNF135/NRP1/FKBP1A/TRAF6/VPS41/SEC13/SAP30/SEC24B/UVRAG/NUP58/MGAT4C/GSK3B/GPC5/PTPN6/STAT1/NUP50/PARP8/CSNK1A1/JAK1/TLR1/IL1R1/CHUK/SUMO1/YWHAZ/SDC2/NR3C1/SEC24D/ZBP1/RIPK1/NUP153/ST6GALNAC2/IL6R/VEGFA/TRIM25/RPN1/ISCU/ST6GALNAC3/IFIH1/BTK/RCOR1/CHD4/TAB2/CHMP2B/SAP30L/TLR2/PLCG2/NUP98/TPR/PARP9/VAV1/SRPK1/ARID4A/CUL3/IFNAR2/RIPK2/DDX5/CHMP4B/ARID4B/SR…	MMP15
KEGG_ECM_RECEPTOR_INTERACTION	KEGG_ECM_RECEPTOR_INTERACTION	KEGG_ECM_RECEPTOR_INTERACTION	83	0.42077153695193	1.54745895760531	0.00468015669188409	0.0418289004337141	0.0340025140039845	3169	tags=30%, list=17%, signal=25%	ITGB7/ITGA3/DAG1/VWF/TNXB/COL6A3/ITGA2B/HSPG2/LAMA5/ITGB3/LAMA2/ITGA7/CHAD/AGRN/GP1BA/LAMB2/GP1BB/GP5/ITGA10/COL6A2/COL5A2/SV2A/COL5A3/ITGAV/GP9	MMP15
DUTTA_APOPTOSIS_VIA_NFKB	DUTTA_APOPTOSIS_VIA_NFKB	DUTTA_APOPTOSIS_VIA_NFKB	32	-0.466683	-1.67891	0.00474115926806434	0.0423140058363983	0.0343968538761099	1956	tags=38%, list=10%, signal=34%	IER3/CYLD/SCAF11/CD274/CFLAR/CASP8/FTH1/FAS/TNFSF10/TNFRSF10C/BCL2A1/SOD2	MMP15
SPIELMAN_LYMPHOBLAST_EUROPEAN_VS_ASIAN_2FC_DN	SPIELMAN_LYMPHOBLAST_EUROPEAN_VS_ASIAN_2FC_DN	SPIELMAN_LYMPHOBLAST_EUROPEAN_VS_ASIAN_2FC_DN	20	-0.552578	-1.76912	0.00488808295855168	0.0435634815512849	0.0354125467356532	1505	tags=35%, list=8%, signal=32%	STS/CLEC2B/ADM/DNAJB9/CTSS/NFIL3/PDE4B	MMP15
REACTOME_RIPK1_MEDIATED_REGULATED_NECROSIS	REACTOME_RIPK1_MEDIATED_REGULATED_NECROSIS	REACTOME_RIPK1_MEDIATED_REGULATED_NECROSIS	29	-0.499626	-1.73333	0.0049160595741281	0.0437125716489218	0.0355337413661644	3350	tags=52%, list=18%, signal=43%	TNFRSF10B/BIRC2/UBB/RIPK3/PDCD6IP/RIPK1/CFLAR/CASP8/PELI1/FAS/FLOT1/SDCBP/TNFSF10/UBC/MLKL	MMP15
REACTOME_DNA_REPLICATION	REACTOME_DNA_REPLICATION	REACTOME_DNA_REPLICATION	186	-0.264222	-1.3188	0.00491870640931924	0.0437125716489218	0.0355337413661644	3779	tags=28%, list=20%, signal=23%	ORC2/PSMC6/POLE3/PSMD1/H2AC18/H2AC19/H3C4/PSMC4/PSMB8/H2BC5/GMNN/PSMA4/RPA2/PSMC5/H2AC7/CDK2/ANAPC16/UBB/ORC4/SKP1/H4C14/H2AZ2/H2AC6/H4C15/PSMB1/PSMD13/PSMB11/CDC6/RFC5/CCNE2/PSMD7/KPNA1/H4C3/UBE2D1/CCNA1/PSME2/PSMA7/PSME3/H2AZ1/PSMD4/H2AC20/PSME1/POLD3/PSMD6/CDC26/PSMC1/H2BC4/KPNB1/UBC/RFC2/H3-3A/H3-3B	MMP15
KEGG_PYRIMIDINE_METABOLISM	KEGG_PYRIMIDINE_METABOLISM	KEGG_PYRIMIDINE_METABOLISM	98	0.405976168891812	1.53146338640271	0.00495367404792209	0.0439612371079349	0.0357358803338334	4677	tags=39%, list=25%, signal=29%	CAD/POLD1/ENTPD6/UCKL1/TXNRD2/POLD2/POLR3H/DTYMK/POLR1A/POLR2G/POLR2H/ITPA/POLE/POLR1H/POLR3D/DHODH/POLR2E/NME3/POLR2A/NT5M/POLR3K/NME4/UCK1/NME1/ENTPD3/POLD4/UPP1/PNP/CMPK1/NT5C/POLR2I/UMPS/POLR1B/TK1/UPP2/UCK2/POLR2K/POLR3A	MMP15
WATANABE_ULCERATIVE_COLITIS_WITH_CANCER_DN	WATANABE_ULCERATIVE_COLITIS_WITH_CANCER_DN	WATANABE_ULCERATIVE_COLITIS_WITH_CANCER_DN	15	-0.630641	-1.86297	0.00506870762075095	0.0449187441545986	0.0365142332531192	1869	tags=53%, list=10%, signal=48%	BTN3A1/SSH2/SAMSN1/GBP1/GBP5/SLA/NEDD9/LCP2	MMP15
NIKOLSKY_BREAST_CANCER_12Q24_AMPLICON	NIKOLSKY_BREAST_CANCER_12Q24_AMPLICON	NIKOLSKY_BREAST_CANCER_12Q24_AMPLICON	15	0.670912656631547	1.75852137462136	0.00509026577687479	0.0450463463686304	0.0366179604853573	4276	tags=73%, list=23%, signal=57%	PGAM5/PUS1/NOC4L/GOLGA3/POLE/PXMP2/EP400/MMP17/GALNT9/DDX51/ULK1	MMP15
WELCH_GATA1_TARGETS	WELCH_GATA1_TARGETS	WELCH_GATA1_TARGETS	25	0.579936156102791	1.72345862453965	0.00510203847131723	0.0450871152549551	0.0366511013189392	3835	tags=52%, list=20%, signal=41%	HMBS/ZFPM1/DMTN/HBD/PPOX/HBA2/UROD/KLF1/ALAS2/ANK1/ABCB10/HBZ/SLC4A1	MMP15
KEGG_INOSITOL_PHOSPHATE_METABOLISM	KEGG_INOSITOL_PHOSPHATE_METABOLISM	KEGG_INOSITOL_PHOSPHATE_METABOLISM	54	0.470654807891577	1.60841520602034	0.00514822331914698	0.0453678167003821	0.0368792821874321	3254	tags=37%, list=17%, signal=31%	PIP5K1C/PIK3C2B/INPP5K/INPP5E/CDIPT/ITPKB/PIP4K2B/INPPL1/ISYNA1/PLCD1/PLCG1/PLCB3/TPI1/INPP4A/PLCD4/PLCE1/PI4KA/MINPP1/PI4KB/PLCD3	MMP15
WINNEPENNINCKX_MELANOMA_METASTASIS_UP	WINNEPENNINCKX_MELANOMA_METASTASIS_UP	WINNEPENNINCKX_MELANOMA_METASTASIS_UP	160	-0.272613	-1.35431	0.00514623051910154	0.0453678167003821	0.0368792821874321	3649	tags=36%, list=19%, signal=29%	RSRC1/GPN3/TOP2A/HSPA4/MELK/KIRREL1/PCDH17/CENPN/SPC25/BUB1/PTTG2/SRSF10/CNN3/OLA1/PRC1/EXO1/SUPT7L/NDC80/RRM2/MSH6/NCAPH/HSPD1/ECT2/MRPS5/RBMX/GMNN/CACYBP/SMARCA5/NUDT4/UGGT1/EEPD1/KPNA2/H2AZ2/CCNB2/SRP19/CCT5/ENY2/CLASP1/GLRX2/CDC6/RFC5/DHFR/KNSTRN/NASP/DCBLD2/CREM/SHCBP1/CHTOP/PSMC3IP/MRPS10/NANS/DPH3/ARF4/PRPF38B/IWS1/HSPA5/MAP4K4/DNAJA1	MMP15
WP_ACTIVATION_OF_NLRP3_INFLAMMASOME_BY_SARSCOV2	WP_ACTIVATION_OF_NLRP3_INFLAMMASOME_BY_SARSCOV2	WP_ACTIVATION_OF_NLRP3_INFLAMMASOME_BY_SARSCOV2	7	-0.780808	-1.82494	0.00520052038898031	0.0457451064030758	0.0371859791903746	1292	tags=57%, list=7%, signal=53%	IL1B/NFKB1/NLRP3/CASP1	MMP15
REACTOME_CELL_CYCLE_CHECKPOINTS	REACTOME_CELL_CYCLE_CHECKPOINTS	REACTOME_CELL_CYCLE_CHECKPOINTS	288	-0.240497	-1.25982	0.00520609076580537	0.0457451064030758	0.0371859791903746	3438	tags=26%, list=18%, signal=22%	GTSE1/KAT5/PSMC4/MDM2/PSMB8/H2BC5/YWHAH/PSMA4/RPA2/PSMC5/CDK2/SKA1/CDC25C/ANAPC16/UBB/ORC4/NSL1/SFN/H4C14/H4C15/CCNB2/PSMB1/CLASP1/PSMD13/YWHAE/PSMB11/RNF168/NBN/CDC6/RFC5/CDC25A/NUDC/RBBP8/CCNE2/SEC13/PSMD7/PAFAH1B1/DYNC1LI2/TP53BP1/H4C3/BRCC3/UBE2D1/AURKB/CCNA1/PSME2/YWHAZ/CLSPN/CLIP1/PSMA7/PPP2R5A/NDE1/PSME3/RMI1/PSMD4/BRCA1/NUP98/AHCTF1/PPP2CA/DSN1/PSME1/RAD9B/PHF20/PSMD6/CDC26/PSMC1/H2BC4/CD…	MMP15
RICKMAN_METASTASIS_UP	RICKMAN_METASTASIS_UP	RICKMAN_METASTASIS_UP	335	-0.236495	-1.25738	0.00521284826621191	0.0457451064030758	0.0371859791903746	2922	tags=26%, list=16%, signal=22%	GATC/NUDT9/SUPT7L/PABPN1/PSMD1/VHL/HNRNPUL2/ZNF75A/SH3RF3/GAS7/AMZ2/MSL2/ZNF606/SNF8/BEX4/CADM1/DPY30/MMGT1/TCEAL4/APPBP2/NCL/NUDT4/TTC17/GXYLT2/LMTK2/ERVK3-1/ST13/STAG2/ARL16/SENP2/TIGD7/EFCAB11/PKP4/SEC62/DTX4/FAM13B/TMLHE/TP53BP1/METTL21A/RBMX2/CCP110/TIGD1/ANG/TTLL5/FIP1L1/SLC25A14/DNAJB11/SUMO1/CDK5RAP3/KAT8/CTCF/ZNF397/TPST1/HSD17B11/MRPL44/SLC37A3/PNN/GPR19/ZNF24/ADAM17/YTHDC1/C18orf21/HEB…	MMP15
CARD_MIR302A_TARGETS	CARD_MIR302A_TARGETS	CARD_MIR302A_TARGETS	77	-0.348056	-1.5403	0.00523498662342232	0.0458753980982914	0.0372918926890618	3778	tags=39%, list=20%, signal=31%	RB1CC1/TWIST1/TARDBP/RNF6/TSHZ3/EIF4G2/CDK2/SOX11/STC1/KPNA2/ZHX2/SRSF2/RAB5C/EFNB3/NR2F2/ASAP1/NEUROD1/VLDLR/FOXG1/PPP6C/VEGFA/EPC2/TGFBR2/STAT3/KAT6A/ARID4A/DDX5/ARID4B/CCNG2/MBD2	MMP15
CHIARADONNA_NEOPLASTIC_TRANSFORMATION_KRAS_UP	CHIARADONNA_NEOPLASTIC_TRANSFORMATION_KRAS_UP	CHIARADONNA_NEOPLASTIC_TRANSFORMATION_KRAS_UP	127	-0.30152	-1.45575	0.00525485419891265	0.0459854556600256	0.037381357956982	3696	tags=30%, list=20%, signal=24%	TIPARP/SSRP1/RRM2/NCAPH/MED10/IL1RL1/RGS16/GDNF/DHX9/HNRNPD/NFKBIA/SPP1/IGF2R/AREG/SET/UBE2D2/RFC5/EREG/LUM/HMGN2/HMGB3/RBM3/BACH1/CTSV/PCDH7/SLBP/PLSCR1/PPID/PRKCB/SMS/TOP1/APBB1IP/SEPHS2/CXorf38/IVNS1ABP/CASP4/CYTIP/NFE2L2	MMP15
XU_RESPONSE_TO_TRETINOIN_UP	XU_RESPONSE_TO_TRETINOIN_UP	XU_RESPONSE_TO_TRETINOIN_UP	16	-0.598832	-1.80143	0.00533253562623564	0.0466004363337148	0.0378812728185365	2170	tags=38%, list=12%, signal=33%	WAS/ALAS1/RCBTB2/WIPF1/PGD/ITM2B	MMP15
DESERT_EXTRACELLULAR_MATRIX_HEPATOCELLULAR_CARCINOMA_SUBCLASS_UP	DESERT_EXTRACELLULAR_MATRIX_HEPATOCELLULAR_CARCINOMA_SUBCLASS_UP	DESERT_EXTRACELLULAR_MATRIX_HEPATOCELLULAR_CARCINOMA_SUBCLASS_UP	22	-0.5593	-1.82443	0.00534672800493791	0.0466596568752695	0.0379294129148015	4168	tags=50%, list=22%, signal=39%	CCL19/DCN/SSUH2/VNN1/MUC13/PLXNC1/LUM/ACSL4/HSPA5/F2RL1/DHRS7	MMP15
WP_CILIARY_LANDSCAPE	WP_CILIARY_LANDSCAPE	WP_CILIARY_LANDSCAPE	214	-0.259229	-1.32359	0.00536122164551396	0.0467213387722629	0.0379795538351835	2442	tags=29%, list=13%, signal=26%	MAPRE2/PSMC4/IQGAP2/GID8/HDAC1/MKLN1/PGRMC2/TTC26/NME8/TTC8/RAB14/TTC30B/SMC4/UBE2D2/PSMD13/APC/RANBP9/TFAP2B/EXOC1/CEP170/COPS5/NUDC/CBS/EXOC3/ACSL3/PSMD7/PAFAH1B1/CTNNB1/RPGR/GDI1/TFAP2C/TFAP2D/CNOT10/MCM9/RMND5A/VIM/DOCK5/TIPRL/IQGAP1/DYNLT1/MAEA/CTBP2/BBIP1/WDR26/NFKB1/EXOC8/MFAP1/UBE2H/SNAP29/DDX5/GLA/YPEL5/ARFGAP3/RAC1/EXOC6/IFT20/DYNC1LI1/RAB8A/RAB21/RALB/H3-3A/RAB2A	MMP15
BIOCARTA_KERATINOCYTE_PATHWAY	BIOCARTA_KERATINOCYTE_PATHWAY	BIOCARTA_KERATINOCYTE_PATHWAY	46	-0.423012	-1.68744	0.0053808878882992	0.0467631859021804	0.038013571167848	3180	tags=39%, list=17%, signal=33%	MAPK13/FOS/NFKBIA/DAXX/MAPK1/SP1/CHUK/RIPK1/PRKCD/MAPK14/NFKB1/PPP2CA/PRKCB/MAP3K5/FAS/MAP2K4/RAF1/ETS2	MMP15
MONNIER_POSTRADIATION_TUMOR_ESCAPE_DN	MONNIER_POSTRADIATION_TUMOR_ESCAPE_DN	MONNIER_POSTRADIATION_TUMOR_ESCAPE_DN	377	-0.2306	-1.25085	0.00537785553604304	0.0467631859021804	0.038013571167848	2658	tags=21%, list=14%, signal=18%	TSPYL1/DUSP6/STIM2/PLA2G7/BLVRA/SPATA6/ACSS2/RND3/TENT5A/ARHGAP9/LGALSL/FAM111A/FBXL3/PRKAG2/SEC62/BCL2L11/GADD45G/ACSL3/PLD1/STAT1/CAT/CLN5/PLEKHF2/STX7/PIAS1/HSCB/HNRNPA3/GSTO2/MXD3/KAT8/ABHD13/FEM1C/SPIDR/CKLF/TRIM5/GPR19/NAIP/HEBP1/KLF6/PNPLA8/SGK1/SKIL/IFI16/NFKBIZ/NUP98/SOS2/TRIM21/CASP8/RBPJ/DECR1/ARL3/SULF2/KLF3/SPOPL/HMGB2/SRSF5/HEXB/PTRH2/DNAJC3/CDC42EP3/UBE2A/SKAP2/CCNG2/FLOT1/TOR1AIP2…	MMP15
CURSONS_NATURAL_KILLER_CELLS	CURSONS_NATURAL_KILLER_CELLS	CURSONS_NATURAL_KILLER_CELLS	20	0.608578098126797	1.70111948685877	0.00544003165212388	0.0472119712485013	0.0383783866390852	4129	tags=60%, list=22%, signal=47%	IL2RB/PRF1/XCL2/CTSW/NKG7/CD160/KLRF1/NCR1/KLRB1/XCL1/KLRD1/CD244	MMP15
BERENJENO_TRANSFORMED_BY_RHOA_FOREVER_DN	BERENJENO_TRANSFORMED_BY_RHOA_FOREVER_DN	BERENJENO_TRANSFORMED_BY_RHOA_FOREVER_DN	29	-0.496213	-1.7215	0.00546609968328327	0.0473728639217883	0.0385091755271472	2118	tags=38%, list=11%, signal=34%	HBEGF/EREG/IER3/AKAP12/ANKRD1/PTGS2/CHD1/ANXA3/MTMR10/LRRFIP1/PLAUR	MMP15
WP_IL6_SIGNALING_PATHWAY	WP_IL6_SIGNALING_PATHWAY	WP_IL6_SIGNALING_PATHWAY	43	-0.419748	-1.65566	0.00547720201525096	0.0474037896560647	0.0385343149092948	2134	tags=35%, list=11%, signal=31%	MAPK1/GSK3B/STAT1/JAK1/SOCS3/IL6R/PRKCD/IRF1/HCK/NCOA1/VAV1/STAT3/MAP2K4/RAC1/GRB2	MMP15
DUTERTRE_ESTRADIOL_RESPONSE_6HR_DN	DUTERTRE_ESTRADIOL_RESPONSE_6HR_DN	DUTERTRE_ESTRADIOL_RESPONSE_6HR_DN	91	-0.336196	-1.5472	0.0055177818851935	0.0476239830200789	0.0387133090465024	2213	tags=24%, list=12%, signal=21%	EPAS1/ALCAM/TSPAN12/PTGER4/ERBB4/RNF144B/CRISPLD2/TMEM45B/PLEKHF2/SSBP2/CDKL5/IL1R1/NR3C1/HSD17B11/TP53INP1/MME/FGF13/PARP9/CREBRF/CCNG2/DRAM1/ST8SIA4	MMP15
BONCI_TARGETS_OF_MIR15A_AND_MIR16_1	BONCI_TARGETS_OF_MIR15A_AND_MIR16_1	BONCI_TARGETS_OF_MIR15A_AND_MIR16_1	91	-0.335947	-1.54605	0.0055177818851935	0.0476239830200789	0.0387133090465024	2962	tags=42%, list=16%, signal=35%	E2F7/HNRNPA1/CCNE1/ACVR2A/KANK1/TLK1/ADAMTS3/CRKL/PTH/KIF23/HOXA3/SNX16/CPEB2/OTX1/PRDM4/WBP11/ZNF423/CDC25A/UBE4B/MOB4/PAFAH1B1/EYA1/AGO4/SPTLC1/HOXC8/PLAGL1/PDCD4/E2F3/CPD/WSB1/KCNJ2/DNAJA2/BTG2/USP15/MAP2K4/DEDD/CDC42/RASSF5	MMP15
WANG_BARRETTS_ESOPHAGUS_DN	WANG_BARRETTS_ESOPHAGUS_DN	WANG_BARRETTS_ESOPHAGUS_DN	23	-0.520622	-1.71502	0.00553415578287121	0.0476998742271584	0.038775000647399	2272	tags=43%, list=12%, signal=38%	EMP2/STK24/LTA4H/PRCP/S100A8/CUL3/ACTR3/KLF5/NFE2L2/SERPINB1	MMP15
WP_HOSTPATHOGEN_INTERACTION_OF_HUMAN_CORONAVIRUSES_INTERFERON_INDUCTION	WP_HOSTPATHOGEN_INTERACTION_OF_HUMAN_CORONAVIRUSES_INTERFERON_INDUCTION	WP_HOSTPATHOGEN_INTERACTION_OF_HUMAN_CORONAVIRUSES_INTERFERON_INDUCTION	32	-0.460841	-1.6579	0.00554815255514443	0.0477550969589175	0.0388198909431158	3133	tags=47%, list=17%, signal=39%	FOS/NFKBIA/TBK1/IRF9/TRAF6/MYD88/STAT1/JAK1/CHUK/RIPK1/IFIH1/MAPK14/NFKB1/IFNAR2/IFNAR1	MMP15
WP_EGFEGFR_SIGNALING_PATHWAY	WP_EGFEGFR_SIGNALING_PATHWAY	WP_EGFEGFR_SIGNALING_PATHWAY	161	-0.267769	-1.32803	0.00559780670404916	0.0481166663686849	0.039113808994787	2910	tags=30%, list=15%, signal=25%	RPS6KA5/GRB10/STAM2/GAB1/FOXO4/SYNJ1/VAV3/MEF2C/ITCH/RICTOR/STAT5B/MAPK1/ASAP1/PLD1/SP1/STAT1/JAK1/USP8/STAMBP/GAB2/EPS15L1/PTPN12/ABI1/PRKCD/IQGAP1/LIMK2/PTEN/USP6NL/KRAS/PLSCR1/MAPK14/SOS2/CREB1/PRKCB/VAV1/STAT3/REPS2/RAP1A/RAC1/RAF1/RAB5A/SH3KBP1/CDC42/CRK/PAK1/GRB2/RALBP1/RALB	MMP15
LOCKWOOD_AMPLIFIED_IN_LUNG_CANCER	LOCKWOOD_AMPLIFIED_IN_LUNG_CANCER	LOCKWOOD_AMPLIFIED_IN_LUNG_CANCER	214	0.345304267426278	1.41700562874574	0.00567325135620388	0.0486986323782194	0.0395868863930418	2946	tags=25%, list=16%, signal=22%	TAF6/SLC4A2/BLCAP/GPAA1/PYGO2/DHCR7/DPP3/PUF60/CLPTM1L/TMEM134/IGSF8/CPSF1/SIVA1/PPP1CA/ZNF74/CORO1B/CLCN2/GFUS/RTN4R/MAF1/FASTK/B4GALT3/CDK4/MED15/PPP1R16A/SLC12A7/PC/DENND4B/POLR2H/INPPL1/AIP/AGPAT1/NAXE/LY6E/SHC1/AKT1/LAMTOR1/SLC39A1/CDK5/HYOU1/USP21/GCDH/RAD23A/PMVK/SRD5A1/FAM131A/TENT4A/DVL3/NUMA1/CTSF/POLD4/USP13/PI4KA/EEF1AKMT4	MMP15
FARDIN_HYPOXIA_11	FARDIN_HYPOXIA_11	FARDIN_HYPOXIA_11	32	-0.460536	-1.6568	0.00568265159593947	0.0487128662692795	0.0395984570553132	3457	tags=44%, list=18%, signal=36%	PDK1/PGM1/NDRG1/TXNIP/IGF1R/TNIP1/VEGFA/KDM3A/BTG1/MXI1/EGLN1/PGK1/SLC2A3/BNIP3L	MMP15
PASINI_SUZ12_TARGETS_DN	PASINI_SUZ12_TARGETS_DN	PASINI_SUZ12_TARGETS_DN	313	-0.237254	-1.24201	0.00573517045619398	0.0490961802862211	0.0399100511946245	3030	tags=23%, list=16%, signal=19%	TENM3/PROM1/F3/RDH10/CD24/GRB10/PRPF40A/FOXP1/SFN/SOX11/B2M/SEMA3C/FRMD4B/KLHDC2/COL1A1/DUSP6/PRICKLE1/MYH10/STMN2/RND3/SEMA3E/TMEM123/HBEGF/TNFRSF12A/NR6A1/IER3/CDH2/TUBA1A/ANXA5/DCBLD2/BMP2/IRS2/MSN/VIM/TMEM30A/ABHD2/ACSL4/PTPN12/KLF7/PDLIM5/KLF6/SKIL/GNAS/LPGAT1/TPM4/ANXA3/TSPAN2/WLS/BTG2/JAG1/TMEM43/UBE2J1/STX6/CORO1C/ACTN1/BAZ1A/KPNA4/TRIB1/LRRFIP1/RBMS1/MARCKS/CLIC1/GLIPR2/PLK2/TMCC3/CAP1/S…	MMP15
KASLER_HDAC7_TARGETS_2_DN	KASLER_HDAC7_TARGETS_2_DN	KASLER_HDAC7_TARGETS_2_DN	32	0.535615127621715	1.6716360658386	0.00577701822346958	0.0493872264430308	0.0401466412297464	2970	tags=38%, list=16%, signal=32%	TSPAN17/GPI/CUL7/CACNB3/KLF2/HYI/CDKN1A/PTCH1/BBC3/MPP2/MDGA1/GAMT	MMP15
WP_UNFOLDED_PROTEIN_RESPONSE	WP_UNFOLDED_PROTEIN_RESPONSE	WP_UNFOLDED_PROTEIN_RESPONSE	24	-0.510027	-1.68743	0.005786590958932	0.0494019407240165	0.0401586023987011	3723	tags=50%, list=20%, signal=40%	PPP1R15A/ATF4/TNFRSF10B/TXNIP/BCL2L11/IL1B/PMAIP1/CASP1/ATF6/HSPA5/DDIT3/NFE2L2	MMP15
REACTOME_PYROPTOSIS	REACTOME_PYROPTOSIS	REACTOME_PYROPTOSIS	27	-0.498871	-1.6973	0.00579973259687704	0.0494470426823176	0.0401952655658616	1292	tags=52%, list=7%, signal=48%	CASP3/HMGB1/CHMP4A/IL1B/CHMP2B/IL18/IRF1/CASP5/CHMP4B/CHMP2A/CASP1/CASP4/IRF2/CHMP3	MMP15
BENPORATH_MYC_TARGETS_WITH_EBOX	BENPORATH_MYC_TARGETS_WITH_EBOX	BENPORATH_MYC_TARGETS_WITH_EBOX	223	0.341057945973335	1.40505703760112	0.00581533146157783	0.0495129439191444	0.0402488363675047	3545	tags=30%, list=19%, signal=25%	FASN/SLC4A2/ELK1/FPGS/IFRD2/HMBS/SRM/SYNGR2/GSTP1/TSC2/LMNB2/TGFB1/SIGMAR1/E2F1/POLD2/ACTG1/AP4M1/HBB/ACO2/CDK4/CLCN6/ACE/MTHFR/GALT/PSEN2/NR1D1/NTHL1/AKR1A1/BAX/HBA2/FAH/POLR3D/ENO1/BSG/CEBPA/RPL10/CDK10/UROD/SRD5A1/PDCD1/MST1/KLF1/VAMP2/BBC3/MUC1/LMNA/MYCL/QDPR/NME1/CD79B/MPO/RPL36A/PLK1/TIMM17B/PRTN3/CTSF/GALNS/ASCL2/PHB1/RXRB/FXN/IL11RA/MELTF/HDAC3/RPL23A/EEF1A2/IRF3/NOTCH4	MMP15
REACTOME_METAL_SEQUESTRATION_BY_ANTIMICROBIAL_PROTEINS	REACTOME_METAL_SEQUESTRATION_BY_ANTIMICROBIAL_PROTEINS	REACTOME_METAL_SEQUESTRATION_BY_ANTIMICROBIAL_PROTEINS	6	-0.803081	-1.77036	0.0058552032316992	0.0497850523430424	0.0404700320097104	685	tags=67%, list=4%, signal=64%	S100A7/LTF/S100A8/S100A9	MMP15
REACTOME_EUKARYOTIC_TRANSLATION_INITIATION	REACTOME_EUKARYOTIC_TRANSLATION_INITIATION	REACTOME_EUKARYOTIC_TRANSLATION_INITIATION	119	-0.661505	-3.18587	1e-10	5.51929824561403e-09	4.49676823638043e-09	4834	tags=76%, list=26%, signal=57%	RPS15/RPLP1/RPS23/RPL23A/EIF2S1/RPS27/EIF2B3/RPS7/EIF3M/RPL26L1/FAU/RPL27/RPS13/RPLP0/RPL31/RPL9/EIF3K/RPL30/RPS28/RPS3A/RPS10/RPS26/RPL23/EIF3A/EIF1AX/RPS11/RPS18/RPL13/RPL28/RPL34/RPS24/EIF2B2/RPS27A/UBA52/RPS3/EIF4B/EIF4A2/RPS21/EIF3J/RPL29/RPS25/RPS27L/EIF3G/RPL7/RPL36/EIF3L/EIF2B4/RPL37A/RPL35/RPL27A/PABPC1/RPS12/RPS19/EIF5/EIF3F/RPL13A/RPL22L1/RPL24/RPS20/RPL7A/RPL21/RPL35A/RPL38/EIF4H/EIF3…	FOXK1
KEGG_RIBOSOME1	KEGG_RIBOSOME	KEGG_RIBOSOME	86	-0.666646	-3.05535	1e-10	5.51929824561403e-09	4.49676823638043e-09	4834	tags=77%, list=26%, signal=57%	RPS15/RPLP1/RPS23/RPL23A/RPS27/RPS7/RPL26L1/FAU/RPL27/RPS13/RPLP0/RPL31/RPL9/RPL30/RPS28/RPS3A/RPS10/RPS26/MRPL13/RPL23/RPS11/RPS18/RPL13/RPL28/RPL34/RPS24/RPS27A/UBA52/RPS3/RPS21/RPL29/RPS25/RPS27L/RPL7/RPL36/RPL37A/RPL35/RPL27A/RPS12/RPS19/RPL13A/RPL22L1/RPL24/RPS20/RPL7A/RPL21/RPL35A/RPL38/RPL10A/RPL17/RPLP2/RPL11/RPL32/RPL3/RPL22/RPL14/RPS4X/RPL5/RPL12/RPS17/RPL19/RPL4/RPS8/RPS6/RPL6/RPL36AL	FOXK1
KEGG_PROTEASOME1	KEGG_PROTEASOME	KEGG_PROTEASOME	44	-0.751071	-3.05214	1e-10	5.51929824561403e-09	4.49676823638043e-09	2687	tags=66%, list=14%, signal=57%	PSMD14/PSMA5/PSMB3/PSMB8/PSMD12/PSMA6/PSMB4/PSMC3/PSMD8/PSMD1/PSMB6/PSMC2/PSMB7/SEM1/PSMA2/PSMA1/POMP/PSMC4/PSMC5/PSMA4/PSMD7/PSMD13/PSME2/PSMB1/PSMD6/PSMC1/PSMA7/PSMD4/PSME1	FOXK1
REACTOME_REGULATION_OF_EXPRESSION_OF_SLITS_AND_ROBOS	REACTOME_REGULATION_OF_EXPRESSION_OF_SLITS_AND_ROBOS	REACTOME_REGULATION_OF_EXPRESSION_OF_SLITS_AND_ROBOS	171	-0.607721	-3.05019	1e-10	5.51929824561403e-09	4.49676823638043e-09	3994	tags=63%, list=21%, signal=50%	RPS13/RPLP0/RPL31/RPL9/LHX2/RPL30/RPS28/PSMC6/RPS3A/RPS10/RPS26/RPL23/RPS11/RPS18/MAGOHB/RPL13/RPL28/RPL34/RPS24/UPF3B/RPS27A/UBA52/RPS3/RPS21/GSPT2/RPL29/RPS25/PSMD14/PSMD9/PSMA5/RPS27L/RPL7/PSMB3/PSMB8/CUL2/RPL36/RPL37A/RPL35/RPL27A/PABPC1/PSMD10/RPS12/RPS19/RPL13A/PSMD12/RPL22L1/ELOB/UPF3A/MSI1/RPL24/PSMA6/RPS20/PSMB4/RPL7A/RPL21/RPL35A/PSMC3/RPL38/LHX9/PSMD8/RPL10A/RPL17/NCBP2/RPLP2/HOXA2/PSM…	FOXK1
REACTOME_SRP_DEPENDENT_COTRANSLATIONAL_PROTEIN_TARGETING_TO_MEMBRANE1	REACTOME_SRP_DEPENDENT_COTRANSLATIONAL_PROTEIN_TARGETING_TO_MEMBRANE	REACTOME_SRP_DEPENDENT_COTRANSLATIONAL_PROTEIN_TARGETING_TO_MEMBRANE	112	-0.635034	-3.04502	1e-10	5.51929824561403e-09	4.49676823638043e-09	4311	tags=69%, list=23%, signal=53%	RPS7/SEC61G/SPCS3/RPL26L1/FAU/RPL27/RPS13/RPLP0/RPL31/RPL9/RPL30/SEC61A2/RPS28/SSR3/RPS3A/RPS10/RPS26/RPL23/RPS11/RPS18/RPL13/RPL28/RPL34/SSR1/RPS24/RPS27A/UBA52/RPS3/RPS21/RPL29/RPS25/RPS27L/RPL7/RPL36/RPL37A/RPL35/RPL27A/RPS12/RPS19/RPL13A/SEC11A/RPL22L1/SRP19/SRPRB/RPN2/RPL24/RPS20/RPL7A/RPL21/RPL35A/SEC11C/RPL38/RPL10A/RPL17/RPLP2/RPL11/RPL32/SRP68/SPCS1/RPL3/RPL22/RPL14/RPS4X/RPL5/SEC61B/SPC…	FOXK1
REACTOME_SCF_SKP2_MEDIATED_DEGRADATION_OF_P27_P211	REACTOME_SCF_SKP2_MEDIATED_DEGRADATION_OF_P27_P21	REACTOME_SCF_SKP2_MEDIATED_DEGRADATION_OF_P27_P21	60	-0.704481	-3.01172	1e-10	5.51929824561403e-09	4.49676823638043e-09	3129	tags=68%, list=17%, signal=57%	RPS27A/CKS1B/CCNE2/UBA52/CCNE1/PSMD14/PSMD9/PSMA5/PSMB3/PSMB8/CUL1/PSMD10/PSMD12/PSMA6/PSMB4/PSMC3/PSMD8/PSMD1/PSMB6/PSMC2/PSMB7/SEM1/PSMA2/PSMA1/CCNA2/SKP1/PSMC4/PSMC5/PSMA4/PSMD7/UBB/PSMD13/PSME2/PSMB1/CDKN1B/PSMD6/PSMC1/PSMA7/PSMD4/PSME1/UBC	FOXK1
REACTOME_CROSS_PRESENTATION_OF_SOLUBLE_EXOGENOUS_ANTIGENS_ENDOSOMES1	REACTOME_CROSS_PRESENTATION_OF_SOLUBLE_EXOGENOUS_ANTIGENS_ENDOSOMES	REACTOME_CROSS_PRESENTATION_OF_SOLUBLE_EXOGENOUS_ANTIGENS_ENDOSOMES	49	-0.724862	-3.00777	1e-10	5.51929824561403e-09	4.49676823638043e-09	2687	tags=63%, list=14%, signal=54%	PSMD14/PSMD9/PSMA5/PSMB3/PSMB8/PSMD10/PSMD12/PSMA6/PSMB4/PSMC3/FCGR1A/PSMD8/PSMD1/PSMB6/PSMC2/PSMB7/SEM1/PSMA2/PSMA1/PSMC4/PSMC5/PSMA4/PSMD7/PSMD13/PSME2/PSMB1/PSMD6/PSMC1/PSMA7/PSMD4/PSME1	FOXK1
REACTOME_DEFECTIVE_CFTR_CAUSES_CYSTIC_FIBROSIS1	REACTOME_DEFECTIVE_CFTR_CAUSES_CYSTIC_FIBROSIS	REACTOME_DEFECTIVE_CFTR_CAUSES_CYSTIC_FIBROSIS	61	-0.702674	-3.00419	1e-10	5.51929824561403e-09	4.49676823638043e-09	2906	tags=64%, list=15%, signal=54%	UBA52/DERL1/PSMD14/PSMD9/PSMA5/PSMB3/PSMB8/ERLIN1/RNF185/PSMD10/PSMD12/PSMA6/PSMB4/DERL2/PSMC3/PSMD8/ERLEC1/PSMD1/PSMB6/PSMC2/PSMB7/SEM1/PSMA2/PSMA1/PSMC4/PSMC5/PSMA4/PSMD7/UBB/PSMD13/OS9/PSME2/PSMB1/PSMD6/PSMC1/PSMA7/PSMD4/PSME1/UBC	FOXK1
REACTOME_AUF1_HNRNP_D0_BINDS_AND_DESTABILIZES_MRNA1	REACTOME_AUF1_HNRNP_D0_BINDS_AND_DESTABILIZES_MRNA	REACTOME_AUF1_HNRNP_D0_BINDS_AND_DESTABILIZES_MRNA	55	-0.702171	-2.98245	1e-10	5.51929824561403e-09	4.49676823638043e-09	2906	tags=65%, list=15%, signal=56%	RPS27A/UBA52/PSMD14/PSMD9/PSMA5/PSMB3/PSMB8/PABPC1/PSMD10/PSMD12/PSMA6/PSMB4/PSMC3/PSMD8/PSMD1/PSMB6/PSMC2/PSMB7/SEM1/HNRNPD/PSMA2/PSMA1/PSMC4/PSMC5/PSMA4/PSMD7/UBB/PSMD13/PSME2/PSMB1/PSMD6/PSMC1/PSMA7/PSMD4/PSME1/UBC	FOXK1
REACTOME_NEGATIVE_REGULATION_OF_NOTCH4_SIGNALING1	REACTOME_NEGATIVE_REGULATION_OF_NOTCH4_SIGNALING	REACTOME_NEGATIVE_REGULATION_OF_NOTCH4_SIGNALING	54	-0.70995	-2.97529	1e-10	5.51929824561403e-09	4.49676823638043e-09	3129	tags=72%, list=17%, signal=60%	RPS27A/FBXW7/UBA52/PSMD14/PSMD9/PSMA5/PSMB3/PSMB8/CUL1/PSMD10/PSMD12/PSMA6/PSMB4/PSMC3/PSMD8/PSMD1/PSMB6/PSMC2/PSMB7/SEM1/TACC3/PSMA2/PSMA1/SKP1/PSMC4/YWHAZ/PSMC5/PSMA4/PSMD7/UBB/PSMD13/PSME2/PSMB1/PSMD6/PSMC1/PSMA7/PSMD4/PSME1/UBC	FOXK1
REACTOME_SCF_BETA_TRCP_MEDIATED_DEGRADATION_OF_EMI11	REACTOME_SCF_BETA_TRCP_MEDIATED_DEGRADATION_OF_EMI1	REACTOME_SCF_BETA_TRCP_MEDIATED_DEGRADATION_OF_EMI1	55	-0.689038	-2.92666	1e-10	5.51929824561403e-09	4.49676823638043e-09	2906	tags=64%, list=15%, signal=54%	UBA52/PSMD14/PSMD9/PSMA5/PSMB3/PSMB8/CUL1/PSMD10/PSMD12/PSMA6/PSMB4/PSMC3/PSMD8/PSMD1/PSMB6/PSMC2/PSMB7/SEM1/PSMA2/PSMA1/SKP1/PSMC4/PSMC5/PSMA4/PSMD7/UBB/PSMD13/PSME2/PSMB1/PSMD6/PSMC1/PSMA7/PSMD4/PSME1/UBC	FOXK1
REACTOME_EUKARYOTIC_TRANSLATION_ELONGATION1	REACTOME_EUKARYOTIC_TRANSLATION_ELONGATION	REACTOME_EUKARYOTIC_TRANSLATION_ELONGATION	93	-0.628157	-2.91028	1e-10	5.51929824561403e-09	4.49676823638043e-09	4834	tags=73%, list=26%, signal=55%	RPS15/RPLP1/RPS23/RPL23A/RPS27/RPS7/RPL26L1/FAU/RPL27/RPS13/RPLP0/EEF1G/RPL31/RPL9/RPL30/RPS28/RPS3A/RPS10/RPS26/RPL23/RPS11/RPS18/RPL13/RPL28/RPL34/RPS24/EEF1A1/RPS27A/UBA52/RPS3/RPS21/RPL29/RPS25/RPS27L/RPL7/RPL36/RPL37A/RPL35/RPL27A/RPS12/RPS19/RPL13A/RPL22L1/RPL24/RPS20/RPL7A/RPL21/RPL35A/RPL38/RPL10A/RPL17/RPLP2/RPL11/RPL32/RPL3/RPL22/RPL14/RPS4X/EEF1B2/RPL5/RPL12/RPS17/RPL19/RPL4/RPS8/RPS6/…	FOXK1
MALONEY_RESPONSE_TO_17AAG_DN	MALONEY_RESPONSE_TO_17AAG_DN	MALONEY_RESPONSE_TO_17AAG_DN	77	-0.652248	-2.9078	1e-10	5.51929824561403e-09	4.49676823638043e-09	2673	tags=57%, list=14%, signal=49%	PSMA5/SNCA/SYK/H4C3/ILF2/ATP5ME/HNRNPAB/VDAC3/RPL35/RPL27A/SUB1/SNRPE/SRSF7/ELOB/CCT6A/HNRNPA1/SEC62/SRSF2/PA2G4/MAMDC2/TIMM23/SSB/PTGES3/KPNA2/SNRPF/RBMX/PTMA/PDCD5/XRCC5/SRSF3/BABAM2/HNRNPM/NACA/EIF4A1/RPS8/LDHA/GTF2A2/ARF4/TMSB4X/RPL36AL/YWHAE/CLTA/GNG10/PSMA7	FOXK1
REACTOME_RESPONSE_OF_EIF2AK4_GCN2_TO_AMINO_ACID_DEFICIENCY	REACTOME_RESPONSE_OF_EIF2AK4_GCN2_TO_AMINO_ACID_DEFICIENCY	REACTOME_RESPONSE_OF_EIF2AK4_GCN2_TO_AMINO_ACID_DEFICIENCY	101	-0.612268	-2.88163	1e-10	5.51929824561403e-09	4.49676823638043e-09	4834	tags=71%, list=26%, signal=53%	RPS15/RPLP1/RPS23/RPL23A/EIF2S1/RPS27/ASNS/RPS7/RPL26L1/FAU/RPL27/RPS13/RPLP0/RPL31/RPL9/RPL30/RPS28/RPS3A/RPS10/RPS26/RPL23/RPS11/RPS18/RPL13/RPL28/RPL34/RPS24/RPS27A/UBA52/RPS3/RPS21/RPL29/RPS25/RPS27L/RPL7/RPL36/CEBPG/RPL37A/RPL35/RPL27A/RPS12/RPS19/RPL13A/RPL22L1/RPL24/RPS20/RPL7A/RPL21/RPL35A/RPL38/RPL10A/RPL17/RPLP2/RPL11/RPL32/ATF4/RPL3/RPL22/RPL14/RPS4X/RPL5/RPL12/RPS17/RPL19/RPL4/RPS8/RP…	FOXK1
REACTOME_TRANSLATION1	REACTOME_TRANSLATION	REACTOME_TRANSLATION	292	-0.53597	-2.87872	1e-10	5.51929824561403e-09	4.49676823638043e-09	4311	tags=60%, list=23%, signal=47%	RPS7/SEC61G/EIF3M/SPCS3/RPL26L1/FAU/RPL27/MRPL35/MRPL57/RPS13/RPLP0/EEF1G/RPL31/RPL9/LARS1/AURKAIP1/IARS2/EIF3K/RPL30/MRPL36/SEC61A2/RPS28/SSR3/YARS1/RPS3A/RPS10/MRPL1/RPS26/MRPL13/RPL23/EIF3A/EIF1AX/RPS11/RPS18/NARS2/RPL13/RPL28/RPL34/SSR1/MRPS23/RPS24/EIF2B2/TARS1/EEF1A1/RPS27A/RARS1/WARS1/MRPS28/MRPL21/UBA52/RPS3/EIF4B/YARS2/EIF4A2/RPS21/EIF3J/GSPT2/RPL29/RPS25/RPS27L/EIF3G/RPL7/PPA2/MRPS22/EE…	FOXK1
WP_PROTEASOME_DEGRADATION1	WP_PROTEASOME_DEGRADATION	WP_PROTEASOME_DEGRADATION	62	-0.670445	-2.86861	1e-10	5.51929824561403e-09	4.49676823638043e-09	2897	tags=63%, list=15%, signal=53%	HLA-B/UBE2D1/PSMD9/PSMA5/PSMB3/PSMB8/PSMD10/PSMD12/RPN2/PSMA6/PSMB4/PSMC3/PSMD8/PSMD1/PSMB6/PSMC2/PSMB7/PSMA2/HLA-E/PSMA1/PSMC4/PSMC5/PSMA4/PSMD7/UBE2D2/RPN1/H2AZ1/UBB/PSMD13/PSME2/PSMB1/PSMD6/PSMC1/PSMA7/UBE2D3/PSMD4/UBE2B/PSME1/UBC	FOXK1
REACTOME_DEGRADATION_OF_GLI1_BY_THE_PROTEASOME1	REACTOME_DEGRADATION_OF_GLI1_BY_THE_PROTEASOME	REACTOME_DEGRADATION_OF_GLI1_BY_THE_PROTEASOME	60	-0.669328	-2.86144	1e-10	5.51929824561403e-09	4.49676823638043e-09	2687	tags=60%, list=14%, signal=52%	PSMD14/PSMD9/PSMA5/PSMB3/PSMB8/CUL1/PSMD10/PSMD12/NUMB/PSMA6/PSMB4/PSMC3/PSMD8/PSMD1/PSMB6/PSMC2/PSMB7/SEM1/PSMA2/PSMA1/SKP1/PSMC4/PSMC5/PSMA4/PSMD7/GLI1/UBB/PSMD13/PSME2/PSMB1/PSMD6/PSMC1/PSMA7/PSMD4/PSME1/UBC	FOXK1
LAIHO_COLORECTAL_CANCER_SERRATED_UP1	LAIHO_COLORECTAL_CANCER_SERRATED_UP	LAIHO_COLORECTAL_CANCER_SERRATED_UP	112	-0.595463	-2.85528	1e-10	5.51929824561403e-09	4.49676823638043e-09	2495	tags=45%, list=13%, signal=39%	GDI2/ADAM10/PMP22/VDAC3/PRNP/MRPS14/NOP10/C5orf15/TOMM7/CAPZA1/SNRPE/ATP2B1/ANP32E/GBP1/ATP6V0E1/ATP1B1/NPTN/SNRK/RBM34/LCP2/CSNK1A1/SEC62/B2M/PDIA6/ANXA5/OPTN/ORMDL2/SELENOT/NEDD8/AP2M1/SDCBP/LSM3/NDUFV2/COMMD3/YME1L1/VAPA/MORF4L2/RPL36AL/EMC7/CHMP2B/SUMO2/EMC3/BNIP3L/SRP14/HNRNPC/MBD4/PSMD4/MFAP1/ARPC2/MYL12B	FOXK1
CHIANG_LIVER_CANCER_SUBCLASS_UNANNOTATED_DN1	CHIANG_LIVER_CANCER_SUBCLASS_UNANNOTATED_DN	CHIANG_LIVER_CANCER_SUBCLASS_UNANNOTATED_DN	190	-0.556656	-2.85286	1e-10	5.51929824561403e-09	4.49676823638043e-09	4439	tags=57%, list=24%, signal=44%	MRPL39/HSPA8/CAPZA2/MORN2/PRPS1/FUCA2/GMNN/PSMG1/ACTR6/PBK/C1QBP/CNN3/HSPA13/UBE2T/HAUS1/RAN/CTNNAL1/ECT2/XRN2/MRPL13/VBP1/HIKESHI/CLNS1A/MRPS23/WARS1/TYROBP/RPA3/PIGF/SPOPL/MMGT1/ZNHIT3/PSMA5/TAB2/RHOA/GTF2I/ILF2/SMIM26/VDAC3/G3BP2/ATIC/NONO/PSMD10/DBI/SYPL1/SEC11A/EBPL/APOO/RCN2/CAB39/DCTN3/C1GALT1C1/CCT4/UBE2E3/RFC4/CIAO2A/CMAS/SNRPD1/UXT/SNRPD2/RPL7A/CCNB2/RFC5/PSMC3/TM9SF2/S100A10/PSMD8/PCNA…	FOXK1
SHEN_SMARCA2_TARGETS_UP1	SHEN_SMARCA2_TARGETS_UP	SHEN_SMARCA2_TARGETS_UP	424	-0.507009	-2.82839	1e-10	5.51929824561403e-09	4.49676823638043e-09	4005	tags=49%, list=21%, signal=40%	STAG1/SCAF8/FBXO11/RMND5A/LUC7L3/RO60/TMEM230/TASOR2/SMARCA2/ABI1/IDS/LAPTM4A/FBXO28/SEPTIN2/MOCS2/HMGN4/ANKMY2/PSMC6/SENP6/PON2/TFCP2/RDH14/KRCC1/MATR3/RBPJ/VBP1/ZC3H13/SMARCA5/ZNF415/PKP4/FBXL5/TLK1/UPF3B/PPP2R5C/ATMIN/SMC3/RHOT1/SUCLG2/ZC3H15/HIBCH/RAB28/UVRAG/ARID4B/CREG1/ARMC8/DDX46/RAB14/NBR1/UBQLN2/ADSS2/C11orf58/RPRD1A/NAP1L2/TAB2/SNX5/PHKB/RAF1/SERINC3/SHOC2/CUL2/UFSP2/NSMCE4A/MARCHF7/MR…	FOXK1
DAZARD_RESPONSE_TO_UV_SCC_UP1	DAZARD_RESPONSE_TO_UV_SCC_UP	DAZARD_RESPONSE_TO_UV_SCC_UP	104	-0.597003	-2.81398	1e-10	5.51929824561403e-09	4.49676823638043e-09	2917	tags=48%, list=15%, signal=41%	CXCL2/SSBP1/HPRT1/H2BC12/PFDN6/ADK/SRSF1/SH3BGRL/ATP5F1A/CXCL8/AIMP1/IL1B/RAD51C/DYNC2LI1/SDHD/RCN2/ID2/RIDA/ALDH7A1/ANXA3/RFC5/PAPOLA/PSMD8/HEXIM1/PGK1/ANAPC15/B2M/PDIA6/PTGES3/SRI/CTCF/IL13RA1/NAP1L1/LAMP2/KYAT3/GADD45A/HSP90AB1/UQCRC2/CXCL1/PMAIP1/SKP1/ATP6AP2/SNX3/ITM2B/YWHAZ/MYCBP/RALB/EIF2S3/UBE2D3/ARHGDIB	FOXK1
REACTOME_DEGRADATION_OF_AXIN1	REACTOME_DEGRADATION_OF_AXIN	REACTOME_DEGRADATION_OF_AXIN	55	-0.659515	-2.80127	1e-10	5.51929824561403e-09	4.49676823638043e-09	2906	tags=62%, list=15%, signal=52%	UBA52/PSMD14/PSMD9/PSMA5/PSMB3/PSMB8/SMURF2/PSMD10/PSMD12/PSMA6/PSMB4/PSMC3/PSMD8/PSMD1/PSMB6/PSMC2/PSMB7/SEM1/PSMA2/PSMA1/PSMC4/PSMC5/PSMA4/PSMD7/UBB/PSMD13/PSME2/PSMB1/PSMD6/PSMC1/PSMA7/PSMD4/PSME1/UBC	FOXK1
KEGG_SPLICEOSOME1	KEGG_SPLICEOSOME	KEGG_SPLICEOSOME	126	-0.570823	-2.79873	1e-10	5.51929824561403e-09	4.49676823638043e-09	2641	tags=53%, list=14%, signal=46%	SNRPA1/TRA2B/PRPF3/CDC5L/SRSF1/SF3B1/PRPF6/SART1/PRPF31/DDX42/USP39/HSPA6/SNRPE/CCDC12/SRSF7/SRSF9/SNRNP40/SNRPD1/SNRPD2/HNRNPA1/SF3B2/HNRNPA3/SRSF2/RBM25/SNRPC/NCBP2/CDC40/HNRNPU/SNRPF/RBMX/PLRG1/SNRNP27/SNRPD3/MAGOH/SMNDC1/DDX5/SRSF5/SRSF3/RBM17/HNRNPM/LSM3/TXNL4A/U2AF1/PRPF38A/PQBP1/PRPF38B/BCAS2/CTNNBL1/TRA2A/SNRPB2/SF3A3/PRPF4/HNRNPK/CRNKL1/RBM22/SF3B6/EIF4A3/RBM8A/BUD31/CWC15/HNRNPC/SRSF4/S…	FOXK1
REACTOME_SELENOAMINO_ACID_METABOLISM	REACTOME_SELENOAMINO_ACID_METABOLISM	REACTOME_SELENOAMINO_ACID_METABOLISM	117	-0.580116	-2.79489	1e-10	5.51929824561403e-09	4.49676823638043e-09	4182	tags=61%, list=22%, signal=47%	RPL26L1/FAU/RPL27/TXNRD1/RPS13/RPLP0/RPL31/RPL9/LARS1/RPL30/SECISBP2/RPS28/RPS3A/PAPSS2/RPS10/RPS26/RPL23/RPS11/RPS18/RPL13/RPL28/RPL34/RPS24/RPS27A/RARS1/UBA52/RPS3/RPS21/RPL29/RPS25/RPS27L/RPL7/EEF1E1/RPL36/RPL37A/RPL35/RPL27A/RPS12/RPS19/AIMP1/RPL13A/PSTK/RPL22L1/RPL24/RPS20/PAPSS1/RPL7A/RPL21/RPL35A/RPL38/RPL10A/RPL17/RPLP2/RPL11/RPL32/RPL3/RPL22/RPL14/RPS4X/RPL5/RPL12/RPS17/RPL19/KARS1/RPL4/…	FOXK1
REACTOME_APC_C_MEDIATED_DEGRADATION_OF_CELL_CYCLE_PROTEINS	REACTOME_APC_C_MEDIATED_DEGRADATION_OF_CELL_CYCLE_PROTEINS	REACTOME_APC_C_MEDIATED_DEGRADATION_OF_CELL_CYCLE_PROTEINS	88	-0.606598	-2.78786	1e-10	5.51929824561403e-09	4.49676823638043e-09	3507	tags=56%, list=19%, signal=46%	FBXO5/BUB1B/CCNB1/RPS27A/NEK2/UBA52/UBE2D1/PSMD14/PSMD9/PSMA5/AURKA/PSMB3/PSMB8/CDC16/CUL1/AURKB/PSMD10/PSMD12/BUB3/PSMA6/PSMB4/PSMC3/PSMD8/ANAPC15/PSMD1/PSMB6/PSMC2/PSMB7/SEM1/PSMA2/PSMA1/CCNA2/ANAPC16/SKP1/PSMC4/PSMC5/PSMA4/PSMD7/UBB/PSMD13/PSME2/PSMB1/PSMD6/PSMC1/PSMA7/PSMD4/PSME1/CDC26/UBC	FOXK1
REACTOME_NUCLEAR_EVENTS_MEDIATED_BY_NFE2L21	REACTOME_NUCLEAR_EVENTS_MEDIATED_BY_NFE2L2	REACTOME_NUCLEAR_EVENTS_MEDIATED_BY_NFE2L2	79	-0.614588	-2.77293	1e-10	5.51929824561403e-09	4.49676823638043e-09	3190	tags=54%, list=17%, signal=45%	IDH1/RPS27A/GSTA3/UBA52/PSMD14/PSMD9/PSMA5/PSMB3/PSMB8/PRDX1/CUL1/PSMD10/PSMD12/PSMA6/PSMB4/PSMC3/PSMD8/PSMD1/PSMB6/PSMC2/PGD/PSMB7/SEM1/ATF4/PSMA2/PSMA1/SKP1/PSMC4/NFE2L2/PSMC5/PSMA4/PSMD7/TALDO1/UBB/PSMD13/PSME2/PSMB1/PSMD6/PSMC1/PSMA7/PSMD4/PSME1/UBC	FOXK1
REACTOME_DECTIN_1_MEDIATED_NONCANONICAL_NF_KB_SIGNALING1	REACTOME_DECTIN_1_MEDIATED_NONCANONICAL_NF_KB_SIGNALING	REACTOME_DECTIN_1_MEDIATED_NONCANONICAL_NF_KB_SIGNALING	62	-0.645614	-2.76237	1e-10	5.51929824561403e-09	4.49676823638043e-09	2687	tags=56%, list=14%, signal=49%	PSMD14/PSMD9/PSMA5/PSMB3/PSMB8/CUL1/PSMD10/PSMD12/PSMA6/PSMB4/UBA3/PSMC3/PSMD8/PSMD1/PSMB6/PSMC2/PSMB7/SEM1/PSMA2/PSMA1/SKP1/PSMC4/PSMC5/PSMA4/PSMD7/UBB/PSMD13/PSME2/PSMB1/PSMD6/PSMC1/PSMA7/PSMD4/PSME1/UBC	FOXK1
REACTOME_APC_C_CDH1_MEDIATED_DEGRADATION_OF_CDC20_AND_OTHER_APC_C_CDH1_TARGETED_PROTEINS_IN_LATE_MITOSIS_EARLY_G1	REACTOME_APC_C_CDH1_MEDIATED_DEGRADATION_OF_CDC20_AND_OTHER_APC_C_CDH1_TARGETED_PROTEINS_IN_LATE_MITOSIS_EARLY_G1	REACTOME_APC_C_CDH1_MEDIATED_DEGRADATION_OF_CDC20_AND_OTHER_APC_C_CDH1_TARGETED_PROTEINS_IN_LATE_MITOSIS_EARLY_G1	74	-0.623511	-2.75812	1e-10	5.51929824561403e-09	4.49676823638043e-09	2906	tags=54%, list=15%, signal=46%	UBA52/UBE2D1/PSMD14/PSMD9/PSMA5/AURKA/PSMB3/PSMB8/CDC16/AURKB/PSMD10/PSMD12/PSMA6/PSMB4/PSMC3/PSMD8/ANAPC15/PSMD1/PSMB6/PSMC2/PSMB7/SEM1/PSMA2/PSMA1/ANAPC16/PSMC4/PSMC5/PSMA4/PSMD7/UBB/PSMD13/PSME2/PSMB1/PSMD6/PSMC1/PSMA7/PSMD4/PSME1/CDC26/UBC	FOXK1
REACTOME_METABOLISM_OF_POLYAMINES	REACTOME_METABOLISM_OF_POLYAMINES	REACTOME_METABOLISM_OF_POLYAMINES	59	-0.651166	-2.7507	1e-10	5.51929824561403e-09	4.49676823638043e-09	2805	tags=56%, list=15%, signal=48%	AZIN1/PSMD14/PSMD9/PSMA5/PSMB3/PSMB8/PSMD10/PSMD12/PSMA6/PSMB4/PSMC3/PSMD8/PSMD1/PSMB6/PSMC2/PSMB7/SEM1/PSMA2/PSMA1/PSMC4/PSMC5/SAT1/PSMA4/PSMD7/PSMD13/PSME2/PSMB1/PSMD6/PSMC1/PSMA7/PSMD4/PSME1/SMS	FOXK1
REACTOME_REGULATION_OF_RUNX3_EXPRESSION_AND_ACTIVITY	REACTOME_REGULATION_OF_RUNX3_EXPRESSION_AND_ACTIVITY	REACTOME_REGULATION_OF_RUNX3_EXPRESSION_AND_ACTIVITY	55	-0.64662	-2.74649	1e-10	5.51929824561403e-09	4.49676823638043e-09	2687	tags=62%, list=14%, signal=53%	UBA52/PSMD14/PSMD9/PSMA5/PSMB3/PSMB8/SMURF2/PSMD10/PSMD12/PSMA6/PSMB4/PSMC3/PSMD8/PSMD1/PSMB6/PSMC2/PSMB7/SEM1/PSMA2/PSMA1/PSMC4/PSMC5/PSMA4/PSMD7/UBB/PSMD13/PSME2/PSMB1/PSMD6/PSMC1/PSMA7/PSMD4/PSME1/UBC	FOXK1
REACTOME_HEDGEHOG_LIGAND_BIOGENESIS1	REACTOME_HEDGEHOG_LIGAND_BIOGENESIS	REACTOME_HEDGEHOG_LIGAND_BIOGENESIS	65	-0.636697	-2.73331	1e-10	5.51929824561403e-09	4.49676823638043e-09	2687	tags=54%, list=14%, signal=46%	PSMD14/PSMD9/PSMA5/PSMB3/PSMB8/PSMD10/PSMD12/PSMA6/PSMB4/DERL2/PSMC3/PSMD8/ERLEC1/PSMD1/PSMB6/PSMC2/PSMB7/SEM1/PSMA2/PSMA1/PSMC4/PSMC5/PSMA4/PSMD7/UBB/PSMD13/OS9/PSME2/PSMB1/PSMD6/PSMC1/PSMA7/PSMD4/PSME1/UBC	FOXK1
REACTOME_NONSENSE_MEDIATED_DECAY_NMD	REACTOME_NONSENSE_MEDIATED_DECAY_NMD	REACTOME_NONSENSE_MEDIATED_DECAY_NMD	115	-0.567893	-2.72812	1e-10	5.51929824561403e-09	4.49676823638043e-09	4182	tags=65%, list=22%, signal=51%	RPL26L1/FAU/RPL27/RPS13/RPLP0/RPL31/RPL9/RPL30/RPS28/RPS3A/RPS10/RPS26/RPL23/RPS11/RPS18/MAGOHB/RPL13/RPL28/RPL34/RPS24/UPF3B/RPS27A/UBA52/SMG8/SMG7/RPS3/RPS21/GSPT2/RPL29/RPS25/RPS27L/RPL7/RPL36/RPL37A/RPL35/RPL27A/PABPC1/RPS12/RPS19/RPL13A/RPL22L1/UPF3A/RPL24/RPS20/RPL7A/RPL21/RPL35A/RPL38/RPL10A/RPL17/NCBP2/RPLP2/RPL11/RPL32/UPF2/MAGOH/PNRC2/RPL3/RPL22/RPL14/RPS4X/RPL5/PPP2R2A/RPL12/RPS17/RPL1…	FOXK1
REACTOME_STABILIZATION_OF_P53	REACTOME_STABILIZATION_OF_P53	REACTOME_STABILIZATION_OF_P53	57	-0.651395	-2.72748	1e-10	5.51929824561403e-09	4.49676823638043e-09	2687	tags=61%, list=14%, signal=53%	PSMD14/PSMD9/PSMA5/PSMB3/PSMB8/PSMD10/PSMD12/CHEK2/PSMA6/PSMB4/PSMC3/PSMD8/PSMD1/PSMB6/PSMC2/PSMB7/SEM1/PSMA2/PHF20/PSMA1/PSMC4/PSMC5/PSMA4/COP1/PSMD7/UBB/PSMD13/PSME2/PSMB1/PSMD6/PSMC1/PSMA7/PSMD4/PSME1/UBC	FOXK1
WP_CYTOPLASMIC_RIBOSOMAL_PROTEINS1	WP_CYTOPLASMIC_RIBOSOMAL_PROTEINS	WP_CYTOPLASMIC_RIBOSOMAL_PROTEINS	88	-0.592727	-2.72411	1e-10	5.51929824561403e-09	4.49676823638043e-09	4834	tags=69%, list=26%, signal=52%	RPS15/RPLP1/RPS23/RPL23A/RPS27/RPS7/FAU/RPL27/RPS13/RPLP0/RPL31/RPL9/RPL30/RPS28/RPS3A/RPS10/RPS26/RPL23/RPS11/RPS18/RPL13/RPL28/RPL34/RPS24/RPS27A/UBA52/RPS3/RPS21/RPL29/RPS25/RPL7/RPL36/RPL37A/RPL35/RPL27A/RPS12/RPS19/RPL13A/RPL24/RPS20/RPL7A/RPL21/RPL35A/RPL38/RPL10A/RPL17/RPLP2/RPL11/RPL32/RPL3/RPL22/RPL14/RPS4X/RPL5/RPL12/RPS17/RPL19/RPL4/RPS8/RPS6/RPL6	FOXK1
SESTO_RESPONSE_TO_UV_C01	SESTO_RESPONSE_TO_UV_C0	SESTO_RESPONSE_TO_UV_C0	107	-0.572509	-2.71664	1e-10	5.51929824561403e-09	4.49676823638043e-09	2224	tags=47%, list=12%, signal=41%	RRAGA/PRNP/TAF9/CTR9/EIF5/PPP1CC/IL1R2/HCCS/IL1RN/TPMT/RBM4/XPC/HARS1/PCNA/NCBP2/CDC37/UBE2V2/KPNA2/BPGM/USP10/EIF2B1/DNTTIP2/RIT1/CLP1/CXCL1/TCP1/YWHAH/KPNA4/SET/GTF2A2/RAB21/SAP18/CAMLG/BAG1/PSMA4/RNF113A/CDK7/CLTA/ELOC/DAZAP2/ISCU/EIF4A3/DNAJA1/PSMD6/H3-3A/TAF7/HNRNPH2/WTAP/GTF2B/CNBP	FOXK1
REACTOME_ACTIVATION_OF_THE_MRNA_UPON_BINDING_OF_THE_CAP_BINDING_COMPLEX_AND_EIFS_AND_SUBSEQUENT_BINDING_TO_43S	REACTOME_ACTIVATION_OF_THE_MRNA_UPON_BINDING_OF_THE_CAP_BINDING_COMPLEX_AND_EIFS_AND_SUBSEQUENT_BINDING_TO_43S	REACTOME_ACTIVATION_OF_THE_MRNA_UPON_BINDING_OF_THE_CAP_BINDING_COMPLEX_AND_EIFS_AND_SUBSEQUENT_BINDING_TO_43S	60	-0.635063	-2.71496	1e-10	5.51929824561403e-09	4.49676823638043e-09	4933	tags=77%, list=26%, signal=57%	EIF4E/RPS15/RPS23/EIF2S1/RPS27/RPS7/EIF3M/FAU/RPS13/EIF3K/RPS28/RPS3A/RPS10/RPS26/EIF3A/EIF1AX/RPS11/RPS18/RPS24/RPS27A/RPS3/EIF4B/EIF4A2/RPS21/EIF3J/RPS25/RPS27L/EIF3G/EIF3L/PABPC1/RPS12/RPS19/EIF3F/RPS20/EIF4H/EIF3C/RPS4X/RPS17/EIF3D/EIF4A1/RPS8/RPS6/EIF2S2/EIF3H/EIF2S3/EIF3I	FOXK1
REACTOME_ORC1_REMOVAL_FROM_CHROMATIN	REACTOME_ORC1_REMOVAL_FROM_CHROMATIN	REACTOME_ORC1_REMOVAL_FROM_CHROMATIN	71	-0.619856	-2.71318	1e-10	5.51929824561403e-09	4.49676823638043e-09	2906	tags=54%, list=15%, signal=45%	UBA52/ORC5/PSMD14/PSMD9/PSMA5/PSMB3/PSMB8/CUL1/PSMD10/PSMD12/ORC4/PSMA6/PSMB4/PSMC3/PSMD8/PSMD1/PSMB6/PSMC2/PSMB7/SEM1/PSMA2/PSMA1/CCNA2/SKP1/PSMC4/PSMC5/PSMA4/PSMD7/UBB/PSMD13/PSME2/PSMB1/PSMD6/PSMC1/PSMA7/PSMD4/PSME1/UBC	FOXK1
SEIDEN_ONCOGENESIS_BY_MET1	SEIDEN_ONCOGENESIS_BY_MET	SEIDEN_ONCOGENESIS_BY_MET	89	-0.582776	-2.70082	1e-10	5.51929824561403e-09	4.49676823638043e-09	3907	tags=55%, list=21%, signal=44%	TASOR2/IFITM1/MBIP/STAT1/EREG/PTEN/PPP1CB/NPM1/TMEM123/SLC38A2/COMMD8/GRSF1/MMADHC/SH3BGRL/HSPA4/SMN1/EIF5/SUB1/SPTLC1/CAPZA1/RTCA/SELENOF/MSMO1/ZBED5/P4HA1/CCT6A/NSA2/HSP90AA1/ANXA3/PAPOLA/CSDE1/HNRNPA3/NIPSNAP2/PNRC2/F2RL1/SERBP1/IFNGR1/C6orf62/PCMT1/COMMD3/ACTR3/YME1L1/RIOK3/SERINC1/GNAI3/TAF1D/DPM1/HNRNPH2/SERP1	FOXK1
HSIAO_HOUSEKEEPING_GENES	HSIAO_HOUSEKEEPING_GENES	HSIAO_HOUSEKEEPING_GENES	393	-0.491102	-2.69895	1e-10	5.51929824561403e-09	4.49676823638043e-09	3596	tags=51%, list=19%, signal=42%	PPIA/RPS3A/CSNK2B/CLU/JOSD1/RPS10/RPS26/RPL23/RPS11/RPS18/ANXA2/CD63/RPL13/RPL28/RPL34/FNTA/EEF1A1/PEBP1/FBL/DYNLL1/RPS27A/WARS1/NPM1/SURF1/YWHAQ/COX6B1/CTNNB1/UBA52/HLA-B/FUCA1/UQCRH/RPS3/EIF4A2/RPS21/RPL29/RPS25/BTG2/HINT1/NPC2/RPL7/PSMB3/RHOA/EZR/CIRBP/GDI2/CES2/APLP2/CD34/FUS/PRDX1/LDHB/SERPINB6/ATIC/GLUL/COX6C/ATP5F1A/NONO/RPL37A/RPL35/TMED10/RPL27A/PABPC1/RPS19/EIF3F/RPL13A/FTL/HNRNPF/CAPZA…	FOXK1
OUELLET_OVARIAN_CANCER_INVASIVE_VS_LMP_UP1	OUELLET_OVARIAN_CANCER_INVASIVE_VS_LMP_UP	OUELLET_OVARIAN_CANCER_INVASIVE_VS_LMP_UP	116	-0.560197	-2.69696	1e-10	5.51929824561403e-09	4.49676823638043e-09	2027	tags=56%, list=11%, signal=50%	PLSCR1/CSTB/PSMC6/CSNK2B/UBXN4/FH/ZNF146/SSR1/TARS1/SRPK1/MEST/MELK/CKS1B/CCNE1/RAF1/TMED10/ACP1/CKS2/OAT/SRSF9/RFC4/HERPUD1/CTNNA1/PSMB4/COPB2/RANBP1/UBE2V2/B2M/HNRNPU/ATP5PB/PTS/SLC25A5/YBX1/SNRPD3/ATP1B3/HNRNPD/DDX5/SLC35B1/RAD21/PSMA2/SDCBP/HMGN1/HNRNPM/NDUFV2/SPCS2/HMGN3/TPM4/LDHA/ARF4/YWHAZ/SNRPB2/TNFSF10/MAPRE1/SUMO2/NASP/H2AZ1/GNAS/COPS5/DPM1/CBX1/HMGB2/NMI/SDHB/SRSF4/SUMO1	FOXK1
REACTOME_DEGRADATION_OF_DVL	REACTOME_DEGRADATION_OF_DVL	REACTOME_DEGRADATION_OF_DVL	57	-0.643516	-2.69449	1e-10	5.51929824561403e-09	4.49676823638043e-09	2687	tags=61%, list=14%, signal=53%	UBA52/PSMD14/PSMD9/PSMA5/PSMB3/PSMB8/PSMD10/PSMD12/PSMA6/PSMB4/PSMC3/PSMD8/PSMD1/PSMB6/PSMC2/PSMB7/SEM1/KLHL12/PSMA2/PSMA1/CUL3/PSMC4/PSMC5/PSMA4/PSMD7/UBB/PSMD13/PSME2/PSMB1/PSMD6/PSMC1/PSMA7/PSMD4/PSME1/UBC	FOXK1
REACTOME_ANTIGEN_PROCESSING_CROSS_PRESENTATION1	REACTOME_ANTIGEN_PROCESSING_CROSS_PRESENTATION	REACTOME_ANTIGEN_PROCESSING_CROSS_PRESENTATION	104	-0.567586	-2.67532	1e-10	5.51929824561403e-09	4.49676823638043e-09	2906	tags=50%, list=15%, signal=43%	UBA52/HLA-B/CALR/PSMD14/PSMD9/PSMA5/FGB/PSMB3/PSMB8/PSMD10/PSMD12/NCF4/BTK/PSMA6/PSMB4/STX4/PSMC3/FCGR1A/PSMD8/PSMD1/PSMB6/B2M/PSMC2/PSMB7/SEM1/VAMP8/PSMA2/HLA-E/VAMP3/SEC61B/S100A8/PDIA3/PSMA1/HMGB1/NCF2/PSMC4/CTSS/S100A9/SNAP23/PSMC5/PSMA4/PSMD7/UBB/PSMD13/PSME2/PSMB1/PSMD6/PSMC1/PSMA7/PSMD4/PSME1/UBC	FOXK1
REACTOME_ABC_TRANSPORTER_DISORDERS1	REACTOME_ABC_TRANSPORTER_DISORDERS	REACTOME_ABC_TRANSPORTER_DISORDERS	78	-0.594781	-2.66317	1e-10	5.51929824561403e-09	4.49676823638043e-09	2906	tags=51%, list=15%, signal=44%	UBA52/DERL1/PSMD14/PSMD9/PSMA5/PSMB3/PSMB8/ERLIN1/RNF185/PSMD10/PSMD12/PSMA6/PSMB4/DERL2/PSMC3/PSMD8/ERLEC1/PSMD1/PSMB6/PSMC2/PSMB7/SEM1/LMBRD1/PSMA2/PSMA1/PSMC4/PSMC5/PSMA4/PSMD7/UBB/PSMD13/OS9/PSME2/PSMB1/PSMD6/PSMC1/PSMA7/PSMD4/PSME1/UBC	FOXK1
REACTOME_CELLULAR_RESPONSE_TO_HYPOXIA1	REACTOME_CELLULAR_RESPONSE_TO_HYPOXIA	REACTOME_CELLULAR_RESPONSE_TO_HYPOXIA	75	-0.601966	-2.65835	1e-10	5.51929824561403e-09	4.49676823638043e-09	2906	tags=53%, list=15%, signal=45%	UBA52/UBE2D1/EGLN1/PSMD14/PSMD9/PSMA5/PSMB3/PSMB8/CUL2/PSMD10/PSMD12/ELOB/PSMA6/PSMB4/PSMC3/PSMD8/PSMD1/PSMB6/PSMC2/PSMB7/SEM1/PSMA2/PSMA1/PSMC4/PSMC5/PSMA4/PSMD7/UBE2D2/ELOC/UBB/PSMD13/PSME2/PSMB1/PSMD6/PSMC1/PSMA7/UBE2D3/PSMD4/PSME1/UBC	FOXK1
YAO_TEMPORAL_RESPONSE_TO_PROGESTERONE_CLUSTER_10	YAO_TEMPORAL_RESPONSE_TO_PROGESTERONE_CLUSTER_10	YAO_TEMPORAL_RESPONSE_TO_PROGESTERONE_CLUSTER_10	70	-0.60811	-2.65021	1e-10	5.51929824561403e-09	4.49676823638043e-09	2806	tags=53%, list=15%, signal=45%	FKBP2/EIF3G/COX17/ADK/UFM1/PRDX1/AP3M1/EDF1/MRPL40/C9orf64/MFSD14A/RPN2/HNRNPR/SSRP1/PCNA/HNRNPA3/FKBP4/TIMM23/CCT7/SSB/HSPE1/PEX2/RALA/TMED2/VDAC2/CHCHD7/LDHA/CACYBP/SF3A3/PSMA4/SARNP/YIPF5/MPC2/SSU72/SERP1/SUMO1/EIF1B	FOXK1
REACTOME_DOWNSTREAM_SIGNALING_EVENTS_OF_B_CELL_RECEPTOR_BCR1	REACTOME_DOWNSTREAM_SIGNALING_EVENTS_OF_B_CELL_RECEPTOR_BCR	REACTOME_DOWNSTREAM_SIGNALING_EVENTS_OF_B_CELL_RECEPTOR_BCR	81	-0.585973	-2.64261	1e-10	5.51929824561403e-09	4.49676823638043e-09	2724	tags=52%, list=14%, signal=45%	MAP3K7/PSMD14/PSMD9/PSMA5/PSMB3/PSMB8/PRKCB/CUL1/PSMD10/NFKB1/PSMD12/PSMA6/PSMB4/PPP3R1/PSMC3/PSMD8/PSMD1/PSMB6/PSMC2/PSMB7/CALM1/SEM1/FKBP1A/PSMA2/PPP3CA/PSMA1/SKP1/PSMC4/PSMC5/PSMA4/PSMD7/BCL10/UBB/PSMD13/PSME2/PSMB1/PSMD6/PSMC1/PSMA7/PSMD4/PSME1/UBC	FOXK1
REACTOME_CYCLIN_A_CDK2_ASSOCIATED_EVENTS_AT_S_PHASE_ENTRY	REACTOME_CYCLIN_A_CDK2_ASSOCIATED_EVENTS_AT_S_PHASE_ENTRY	REACTOME_CYCLIN_A_CDK2_ASSOCIATED_EVENTS_AT_S_PHASE_ENTRY	85	-0.569561	-2.62981	1e-10	5.51929824561403e-09	4.49676823638043e-09	2961	tags=54%, list=16%, signal=46%	CKS1B/CCNE2/UBA52/CCNE1/PSMD14/PSMD9/PSMA5/PSMB3/PSMB8/CUL1/LIN52/PSMD10/PSMD12/LIN54/PSMA6/PSMB4/PSMC3/MNAT1/PSMD8/PSMD1/PSMB6/PSMC2/PSMB7/MAX/SEM1/PSMA2/PSMA1/CCNA2/SKP1/PSMC4/PSMC5/LIN37/PSMA4/PSMD7/CDK7/UBB/PSMD13/PSME2/PSMB1/CDKN1B/PSMD6/PSMC1/PSMA7/PSMD4/PSME1/UBC	FOXK1
REACTOME_MRNA_SPLICING1	REACTOME_MRNA_SPLICING	REACTOME_MRNA_SPLICING	190	-0.513114	-2.62971	1e-10	5.51929824561403e-09	4.49676823638043e-09	2779	tags=51%, list=15%, signal=44%	SUGP1/DDX46/CSTF2T/CWC27/SNRPA1/TRA2B/PRPF3/WDR33/CSTF3/CDC5L/SRSF1/SF3B1/FUS/PRPF6/SART1/PRPF31/DDX42/DHX9/USP39/HNRNPF/SNRPE/PRCC/SRSF7/SRSF9/PABPN1/SNRNP40/SNRPD1/CWC22/RBM5/HNRNPR/SNRPD2/HNRNPA1/SNRNP35/SF3B2/ZCRB1/PAPOLA/SNRNP25/HNRNPA3/SRSF2/GTF2F1/SNRPC/NCBP2/CDC40/HNRNPU/SNRPF/YBX1/RBMX/PLRG1/SNRNP27/SNRPD3/HNRNPD/MAGOH/POLR2C/SMNDC1/DDX5/SRSF5/SRSF3/POLR2J/RBM17/HNRNPM/CPSF3/GPKOW/LSM3/H…	FOXK1
REACTOME_REGULATION_OF_MRNA_STABILITY_BY_PROTEINS_THAT_BIND_AU_RICH_ELEMENTS1	REACTOME_REGULATION_OF_MRNA_STABILITY_BY_PROTEINS_THAT_BIND_AU_RICH_ELEMENTS	REACTOME_REGULATION_OF_MRNA_STABILITY_BY_PROTEINS_THAT_BIND_AU_RICH_ELEMENTS	87	-0.570211	-2.61956	1e-10	5.51929824561403e-09	4.49676823638043e-09	2906	tags=52%, list=15%, signal=44%	UBA52/ZFP36L1/PSMD14/PSMD9/PSMA5/PSMB3/PSMB8/PABPC1/PSMD10/PSMD12/EXOSC1/EXOSC3/PSMA6/PSMB4/PSMC3/EXOSC9/PSMD8/PSMD1/PSMB6/PSMC2/PSMB7/SEM1/HNRNPD/EXOSC8/PSMA2/PARN/PSMA1/SET/PSMC4/YWHAZ/PSMC5/PSMA4/PSMD7/UBB/PSMD13/PSME2/PSMB1/PSMD6/PSMC1/PSMA7/PSMD4/PSME1/UBC/YWHAB/ANP32A	FOXK1
REACTOME_SWITCHING_OF_ORIGINS_TO_A_POST_REPLICATIVE_STATE	REACTOME_SWITCHING_OF_ORIGINS_TO_A_POST_REPLICATIVE_STATE	REACTOME_SWITCHING_OF_ORIGINS_TO_A_POST_REPLICATIVE_STATE	92	-0.56331	-2.61045	1e-10	5.51929824561403e-09	4.49676823638043e-09	2947	tags=49%, list=16%, signal=41%	CCNE2/UBA52/ORC5/UBE2D1/CCNE1/PSMD14/PSMD9/PSMA5/PSMB3/PSMB8/CDC16/CUL1/PSMD10/PSMD12/ORC4/PSMA6/PSMB4/PSMC3/PSMD8/ANAPC15/PSMD1/PSMB6/PSMC2/PSMB7/SEM1/PSMA2/PSMA1/CCNA2/ANAPC16/SKP1/PSMC4/PSMC5/PSMA4/PSMD7/UBB/PSMD13/PSME2/PSMB1/PSMD6/PSMC1/PSMA7/PSMD4/PSME1/CDC26/UBC	FOXK1
SCHLOSSER_MYC_TARGETS_REPRESSED_BY_SERUM1	SCHLOSSER_MYC_TARGETS_REPRESSED_BY_SERUM	SCHLOSSER_MYC_TARGETS_REPRESSED_BY_SERUM	158	-0.523816	-2.60357	1e-10	5.51929824561403e-09	4.49676823638043e-09	3429	tags=49%, list=18%, signal=40%	YARS1/FH/EIF3A/DNAJC2/NUFIP1/NOLC1/KDSR/NAE1/TARS1/PWP1/ZC3H15/SSBP1/HPRT1/PSMD14/ADSS2/RABGGTB/EEF1E1/PNO1/SRSF1/LDHB/TIAL1/G3BP2/SMN1/DHX9/MACIR/ACP1/DDX1/YY1/ATXN10/BUB3/OAT/TRIAP1/AFG3L2/GNL2/EMC2/HNRNPA1/MTHFD2/FBXO9/RANBP1/BLMH/SEC13/ISCA1/PMPCB/POLE3/CCT8/PDIA6/SSB/PUM3/PTGES3/HSPE1/KPNA2/SNRPF/RNF114/DDX10/NGDN/EXOSC8/HSPD1/GARS1/USP10/TOMM20/TXN/U2AF1/SERBP1/ZNF330/HDAC2/MIA2/CBX3/SARS1/…	FOXK1
REACTOME_FCERI_MEDIATED_NF_KB_ACTIVATION1	REACTOME_FCERI_MEDIATED_NF_KB_ACTIVATION	REACTOME_FCERI_MEDIATED_NF_KB_ACTIVATION	81	-0.577263	-2.60332	1e-10	5.51929824561403e-09	4.49676823638043e-09	2906	tags=52%, list=15%, signal=44%	UBA52/UBE2D1/MAP3K7/PSMD14/PSMD9/PSMA5/TAB2/PSMB3/PSMB8/CUL1/PSMD10/NFKB1/PSMD12/PSMA6/PSMB4/LYN/PSMC3/PSMD8/PSMD1/PSMB6/PSMC2/PSMB7/SEM1/PSMA2/PSMA1/SKP1/PSMC4/PSMC5/PSMA4/PSMD7/BCL10/UBE2D2/UBB/PSMD13/PSME2/PSMB1/PSMD6/PSMC1/PSMA7/PSMD4/PSME1/UBC	FOXK1
REACTOME_SYNTHESIS_OF_DNA	REACTOME_SYNTHESIS_OF_DNA	REACTOME_SYNTHESIS_OF_DNA	121	-0.534888	-2.59643	1e-10	5.51929824561403e-09	4.49676823638043e-09	2947	tags=47%, list=16%, signal=40%	CCNE2/RPA3/UBA52/RFC1/ORC5/UBE2D1/CCNE1/PSMD14/PSMD9/PSMA5/PSMB3/PSMB8/CDC16/CUL1/POLE4/PSMD10/PRIM2/PSMD12/RFC4/ORC4/PSMA6/PSMB4/RFC5/PSMC3/PSMD8/PCNA/POLE3/ANAPC15/PSMD1/PSMB6/PSMC2/PSMB7/SEM1/FEN1/RPA2/PSMA2/PSMA1/CCNA2/POLD3/ANAPC16/SKP1/PSMC4/PSMC5/PSMA4/PSMD7/UBB/PSMD13/PSME2/PSMB1/PSMD6/PSMC1/PSMA7/PSMD4/PSME1/CDC26/UBC/RFC2	FOXK1
DANG_MYC_TARGETS_UP	DANG_MYC_TARGETS_UP	DANG_MYC_TARGETS_UP	128	-0.529698	-2.59291	1e-10	5.51929824561403e-09	4.49676823638043e-09	2465	tags=44%, list=13%, signal=38%	MYCT1/SRSF1/PRPS2/HSPA4/SMN1/RPL27A/RPS19/DBI/CKS2/SHMT1/SRSF7/ID2/UXT/NME2/RPS20/HNRNPA1/SURF6/EIF3C/PCNA/TOP1/SRSF2/PA2G4/APEX1/HSPA9/SLC25A3/LTA4H/HSPE1/RPL32/SNRPD3/DDX10/MRTO4/NAP1L1/GNL3/PTMA/EXOSC8/DDX5/HSPD1/RPL3/RPL22/TXN/HNRNPA2B1/RPL5/NCL/RPS17/RPL19/CTSC/EIF4A1/LDHA/CBX3/CCT5/DPY30/H2AZ1/YBX3/PSMB1/PPID/RFC2	FOXK1
REACTOME_G1_S_DNA_DAMAGE_CHECKPOINTS	REACTOME_G1_S_DNA_DAMAGE_CHECKPOINTS	REACTOME_G1_S_DNA_DAMAGE_CHECKPOINTS	68	-0.598813	-2.58815	1e-10	5.51929824561403e-09	4.49676823638043e-09	2947	tags=59%, list=16%, signal=50%	CCNE2/UBA52/CCNE1/PSMD14/PSMD9/PSMA5/PSMB3/PSMB8/PSMD10/PSMD12/CHEK2/PSMA6/PSMB4/PSMC3/PSMD8/PSMD1/PSMB6/PSMC2/PSMB7/SEM1/PSMA2/PHF20/PSMA1/CCNA2/PSMC4/PSMC5/PSMA4/COP1/PSMD7/UBB/PSMD13/PSME2/PSMB1/CDKN1B/PSMD6/PSMC1/PSMA7/PSMD4/PSME1/UBC	FOXK1
GARY_CD5_TARGETS_DN1	GARY_CD5_TARGETS_DN	GARY_CD5_TARGETS_DN	431	-0.460689	-2.58556	1e-10	5.51929824561403e-09	4.49676823638043e-09	4152	tags=47%, list=22%, signal=37%	CNPY2/CFL2/KIF23/ZWINT/MRPL35/HSPA1A/CNOT7/CNDP2/LCMT2/STAG1/CSTF2/GINS1/TMEM33/NOL11/FBXO28/ASNSD1/UBE2K/RRM2/RAN/MRPL36/BCCIP/PSMC6/SGK3/ADSL/CDC25A/SENP6/FBXO5/BZW1/MRPL1/EIF1AX/DRG1/MAGOHB/NOLC1/KDSR/MRPS23/CCNB1/FAM98A/ZNF207/HSPH1/RARS1/ZNF407/GDAP1/CCNE2/NOP58/AZIN1/RHOH/DDX46/CSTF2T/EIF3J/MAP3K7/RAB29/BIRC5/GSPT2/GRSF1/HINT1/RCL1/TUBA4A/GTF2H1/GTPBP4/PNO1/SRSF1/PLEKHF2/UFM1/CUL2/MRPL15/YT…	FOXK1
REACTOME_MITOCHONDRIAL_TRANSLATION1	REACTOME_MITOCHONDRIAL_TRANSLATION	REACTOME_MITOCHONDRIAL_TRANSLATION	94	-0.553585	-2.57453	1e-10	5.51929824561403e-09	4.49676823638043e-09	2498	tags=45%, list=13%, signal=39%	MRPS22/MRPL15/MRPS18C/MRPS14/MRPS21/MRPS11/MRPL40/MRPS35/MRPL27/MRPS31/MRPL46/MTIF2/TSFM/MRPL18/MRPL47/MRPL48/OXA1L/MRPL45/MRPL32/MRPS17/MRPS36/MRPL52/MTRF1L/MRPS27/MRPS18B/MRPL22/MRPL9/MRPS6/CHCHD1/MRPL58/MRPS7/MRPS9/MRPL51/MTIF3/MRPL33/MRPS5/MTFMT/MRPS10/DAP3/MRPL44/MRPS15/MRPL16	FOXK1
REACTOME_SIGNALING_BY_ROBO_RECEPTORS	REACTOME_SIGNALING_BY_ROBO_RECEPTORS	REACTOME_SIGNALING_BY_ROBO_RECEPTORS	217	-0.493017	-2.57357	1e-10	5.51929824561403e-09	4.49676823638043e-09	3656	tags=50%, list=19%, signal=41%	RPS28/PSMC6/RPS3A/RPS10/RPS26/RPL23/RPS11/RPS18/MAGOHB/CXCR4/RPL13/RPL28/RPL34/RPS24/UPF3B/RPS27A/NCK1/UBA52/RPS3/RPS21/NRP1/GSPT2/RPL29/RPS25/PSMD14/PSMD9/PSMA5/RPS27L/RPL7/PSMB3/RHOA/PSMB8/CUL2/RPL36/RPL37A/RPL35/RPL27A/PABPC1/PSMD10/RPS12/RPS19/RPL13A/PSMD12/RPL22L1/ELOB/UPF3A/MSI1/RPL24/PSMA6/RPS20/PSMB4/RPL7A/RPL21/RPL35A/PSMC3/RPL38/LHX9/PSMD8/RPL10A/RPL17/NCBP2/RPLP2/HOXA2/PSMD1/PSMB6/PSMC…	FOXK1
RHEIN_ALL_GLUCOCORTICOID_THERAPY_DN	RHEIN_ALL_GLUCOCORTICOID_THERAPY_DN	RHEIN_ALL_GLUCOCORTICOID_THERAPY_DN	364	-0.47511	-2.57212	1e-10	5.51929824561403e-09	4.49676823638043e-09	4235	tags=49%, list=22%, signal=39%	PSMG1/LSM5/RRM1/CHEK1/CNPY2/ZWINT/PRC1/C1QBP/CREB1/ERG/CYTL1/RPLP0/UBE2L6/RPL31/MME/PDLIM1/IARS2/RRM2/HMGN4/RCAN1/INTS8/PIN4/BCCIP/NHP2/PPIA/ADSL/GCSH/MLLT11/CSNK2B/NDUFB5/ECT2/CDC25A/MCM6/RPL23/BUB1B/RACGAP1/RSU1/DHFR/CLNS1A/SSR1/HADH/PDCD2/MEST/FBL/DYNLL1/MELK/GPX7/NPM1/AK2/FLI1/CKS1B/SSBP1/HPRT1/BIRC5/PSMD14/ATP5MG/GMPS/PCLAF/FRMD4B/RHOA/SCCPDH/GDI2/SPTSSA/CD34/PSMB8/CCT3/ACAT1/PRDX1/LDHB/PRPS…	FOXK1
LEE_LIVER_CANCER_SURVIVAL_DN	LEE_LIVER_CANCER_SURVIVAL_DN	LEE_LIVER_CANCER_SURVIVAL_DN	177	-0.506288	-2.55928	1e-10	5.51929824561403e-09	4.49676823638043e-09	3978	tags=51%, list=21%, signal=41%	LSM8/MSH6/RPL31/RPL9/UBE2T/RAN/RPS3A/ECT2/VCP/MCM6/RPS18/IER3/SEPTIN7/H4C14/SPC25/CCNB1/FBL/DYNLL1/RMI2/NPM1/S100A6/YWHAQ/UBE2D1/RPS3/URI1/PCLAF/RWDD1/GTPBP4/EEF1E1/H4C3/NSF/ITGB1BP1/CTBP2/RAB32/RPL35/RND3/CKS2/ATP2B1/KLF5/TES/BUB3/CCT6A/HNRNPA1/MTHFD2/ANXA3/RPL38/DEK/HDDC2/BZW2/PCNA/RPL17/NCBP2/FABP5/KHDRBS1/NOP56/RALA/METTL5/NAP1L1/PTMA/TPRKB/PDCD5/HMGN1/RBM17/MARCKS/RPL12/LYAR/HDAC2/YWHAH/SET/…	FOXK1
REACTOME_DEGRADATION_OF_BETA_CATENIN_BY_THE_DESTRUCTION_COMPLEX1	REACTOME_DEGRADATION_OF_BETA_CATENIN_BY_THE_DESTRUCTION_COMPLEX	REACTOME_DEGRADATION_OF_BETA_CATENIN_BY_THE_DESTRUCTION_COMPLEX	85	-0.551109	-2.54462	1e-10	5.51929824561403e-09	4.49676823638043e-09	3155	tags=53%, list=17%, signal=44%	PPP2R5C/RPS27A/TLE4/CTNNB1/UBA52/PSMD14/PSMD9/PSMA5/PSMB3/PSMB8/CUL1/CTBP2/PSMD10/ZRANB1/PSMD12/PPP2R5A/PSMA6/PSMB4/PSMC3/PSMD8/CSNK1A1/PSMD1/PSMB6/PSMC2/PSMB7/SEM1/HDAC1/PSMA2/PSMA1/SKP1/PSMC4/PSMC5/PSMA4/PSMD7/UBB/PSMD13/PPP2CA/PSME2/PSMB1/PSMD6/PSMC1/PSMA7/PSMD4/PSME1/UBC	FOXK1
CHEN_HOXA5_TARGETS_9HR_UP1	CHEN_HOXA5_TARGETS_9HR_UP	CHEN_HOXA5_TARGETS_9HR_UP	220	-0.484638	-2.54396	1e-10	5.51929824561403e-09	4.49676823638043e-09	3441	tags=41%, list=18%, signal=34%	ZNF131/ZNF3/DNAJC2/KRCC1/AKAP10/ODR4/ZNF468/BIRC2/THUMPD2/DCLRE1C/RLF/CCNL1/ARID4B/ZNF23/ZNF184/STRN3/ZNF426/PRPF3/RABGGTB/SNX5/CDKN2AIP/CLEC4A/ZNF45/ZNF195/CEBPG/ETS2/ZNF267/MARCHF7/CXCL8/EIF5/SCYL3/KLF5/ZNF180/CAB39/POLR3F/NEDD9/BDKRB1/RBM5/SPATA5L1/VCPKMT/GABARAPL1/CNOT2/SUPT20H/IFI16/PTPN2/RIPK2/SLTM/RYBP/KMT5B/ZNF155/CASP3/ZNF136/IP6K2/KIN/IFRD1/PRKRIP1/ZNF14/PNRC2/TLK2/ZNF165/BTN2A1/CLK4/ZC…	FOXK1
WP_ELECTRON_TRANSPORT_CHAIN_OXPHOS_SYSTEM_IN_MITOCHONDRIA1	WP_ELECTRON_TRANSPORT_CHAIN_OXPHOS_SYSTEM_IN_MITOCHONDRIA	WP_ELECTRON_TRANSPORT_CHAIN_OXPHOS_SYSTEM_IN_MITOCHONDRIA	90	-0.546918	-2.53139	1e-10	5.51929824561403e-09	4.49676823638043e-09	4013	tags=58%, list=21%, signal=46%	NDUFAB1/COX15/COX7B/SLC25A4/UQCRB/COX7C/NDUFB5/NDUFA2/NDUFA1/SURF1/COX6B1/COX5B/UQCRH/ATP5MG/COX17/NDUFB3/ATP5ME/NDUFA3/COX6C/ATP5F1A/UQCRQ/NDUFC2/UQCR10/SDHD/ATP5PO/UQCR11/NDUFS4/NDUFB1/NDUFA10/NDUFB10/ATP5MF/UQCRFS1/NDUFA6/ATP5PB/SLC25A5/COX5A/COX4I1/NDUFB9/NDUFB4/NDUFA12/NDUFS6/NDUFS2/UQCRC2/NDUFV2/NDUFC1/ATP5F1E/ATP5IF1/NDUFB6/ATP5PD/ATP5PF/SLC25A14/SDHB	FOXK1
BORCZUK_MALIGNANT_MESOTHELIOMA_UP1	BORCZUK_MALIGNANT_MESOTHELIOMA_UP	BORCZUK_MALIGNANT_MESOTHELIOMA_UP	308	-0.476171	-2.52095	1e-10	5.51929824561403e-09	4.49676823638043e-09	3401	tags=46%, list=18%, signal=38%	BUB1B/LUM/ANXA2/RNF2/VBP1/SSR1/CCNB1/FNTA/SRPK1/F2R/FBL/MOB1A/RARS1/NCK1/YWHAQ/CKS1B/CCNE2/SSBP1/PGRMC1/UBE2D1/WSB2/HPRT1/AZIN1/TMEM183A/UBQLN2/HDGF/PCLAF/MAPKAP1/SCCPDH/GDI2/PNO1/RAF1/SRSF1/CCT3/ILF2/PRPS2/HSPA4/ATP5F1A/RAB32/MPZL1/KIFBP/PABPC1/PSMD10/DBI/ACBD3/MACIR/CCZ1/TAF11/MTCP1/CKS2/RCN2/BUB3/UBE2E3/SAP30/MSMO1/RFC4/TRIAP1/SRPK2/P4HA1/STK17A/S100A11/CGRRF1/H2AZ2/PAPOLA/BLMH/CENPS/PSMD8/PCN…	FOXK1
YAO_TEMPORAL_RESPONSE_TO_PROGESTERONE_CLUSTER_13	YAO_TEMPORAL_RESPONSE_TO_PROGESTERONE_CLUSTER_13	YAO_TEMPORAL_RESPONSE_TO_PROGESTERONE_CLUSTER_13	178	-0.494116	-2.51996	1e-10	5.51929824561403e-09	4.49676823638043e-09	4023	tags=53%, list=21%, signal=42%	ROMO1/GSTM3/LSM8/TIMM8B/COX7B/ATP5MJ/UQCRB/ARMCX2/PSAT1/NDUFB5/NDUFA2/MRPL13/ANXA2/DNAJC15/PPP2R5C/FAM3C/S100A6/SNX10/COX5B/RAB28/HNRNPA1L2/COA3/ANXA1/PSMA5/ETFB/COMMD1/NDUFA3/MIEN1/TAF9/DBI/ATP5MK/CCZ1/UQCR10/SELENOF/MRPL27/SNRPE/ELOB/CAT/CIAO2A/MRPL18/ATP5PO/UQCR11/FKBP3/PSMA6/SNRPD2/MRPL45/REEP5/PPIB/CYB5B/S100A10/HDDC2/COX16/PMPCB/MRPL52/POLE3/NCBP2/SEM1/IFNGR2/NEDD8/SNRNP27/DYNLRB1/TXNDC17/U…	FOXK1
WONG_EMBRYONIC_STEM_CELL_CORE	WONG_EMBRYONIC_STEM_CELL_CORE	WONG_EMBRYONIC_STEM_CELL_CORE	335	-0.460707	-2.50567	1e-10	5.51929824561403e-09	4.49676823638043e-09	4527	tags=53%, list=24%, signal=41%	RPS27/CKAP2/TOP2A/MRPL11/KIF11/MID1IP1/ERP29/CYCS/OTX2/MRPL39/KRAS/NDUFB8/PRPS1/GMNN/LSM5/UBE2G1/SMC4/RRM1/CHEK1/KIF23/RCC1/MCM3/NDUFAB1/GNPDA1/TIMM8B/POLR2F/SPAG5/EIF3K/HAUS1/RRM2/E2F3/EXO1/NHP2/ADSL/FH/MTF2/BLM/MRPL13/EIF3A/BUB1B/CDC6/RACGAP1/SINHCAF/ABCB7/RPL13/VBP1/HADH/PDCD2/PLK4/FBL/NIFK/MRPS28/NEK2/WBP11/PROM1/COX5B/CKS1B/RPA3/ZNF22/CDCA7/GEMIN2/UQCRH/RPS3/EIF4B/BIRC5/GSPT2/PSMD14/PSMA5/SN…	FOXK1
TARTE_PLASMA_CELL_VS_PLASMABLAST_DN1	TARTE_PLASMA_CELL_VS_PLASMABLAST_DN	TARTE_PLASMA_CELL_VS_PLASMABLAST_DN	307	-0.464128	-2.46956	1e-10	5.51929824561403e-09	4.49676823638043e-09	3292	tags=44%, list=17%, signal=37%	VBP1/NAE1/LIMS1/DHFR/IGF1/SSR1/CCNB1/TARS1/EZH2/PLK4/CTPS1/RARS1/WARS1/NEK2/NKRF/PWP1/CKS1B/SLC39A7/UQCRH/CCNE1/HPRT1/CD58/PSMD14/PSMA5/PCLAF/FDPS/TRA2B/TUBA4A/PSMB8/PRKCB/LDHB/PRPS2/ATIC/HSPA4/COX6C/EIF5/DBI/GIT2/NARS1/CKS2/OAT/CCT4/ANG/SGK1/RFC4/MPHOSPH6/ATP5PO/GNL2/CCT6A/MTHFD2/CASP6/PDAP1/GNB1/XRCC6/PAPOLA/BLMH/S100A10/PCNA/TOP1/SNRPC/PGK1/TIMM17A/FABP5/GZMB/RIPOR2/PPP4C/EWSR1/HSPA9/CCT7/ATP5…	FOXK1
GINESTIER_BREAST_CANCER_ZNF217_AMPLIFIED_DN1	GINESTIER_BREAST_CANCER_ZNF217_AMPLIFIED_DN	GINESTIER_BREAST_CANCER_ZNF217_AMPLIFIED_DN	323	0.591101197859242	2.46466870106392	1e-10	5.51929824561403e-09	4.49676823638043e-09	4218	tags=55%, list=22%, signal=44%	CUL9/SZT2/HCFC1/ATXN2L/ABCC10/MICALL1/DOT1L/LLGL1/DENND4B/SRCAP/SETD1A/RBM14/NEURL4/PPRC1/ZMIZ2/ZDHHC24/MINK1/PTBP1/TNPO2/ZC3H7B/TSPAN14/TMEM201/PPP6R2/DMWD/RBM15B/RAD54L2/VARS1/TRRAP/ATN1/BICRA/FBXO46/CIC/SYMPK/TMEM63A/INTS1/CAPN15/PDXP/CCDC134/CUL7/PRRC2A/INTS15/TLN1/BRD1/MAPK8IP3/TECPR1/LEMD2/KMT2D/LENG8/CCAR2/SPHK2/ERCC2/POLM/REXO1/KCTD13/FBXL18/ZNF316/EHMT2/URB2/TNK2/SH3BP2/RAP1GAP2/FBRSL1/E…	FOXK1
ALONSO_METASTASIS_UP1	ALONSO_METASTASIS_UP	ALONSO_METASTASIS_UP	192	-0.479168	-2.44997	1e-10	5.51929824561403e-09	4.49676823638043e-09	3747	tags=43%, list=20%, signal=35%	RAN/PPP2CB/BCCIP/NHP2/ADSL/RPS10/BZW1/LHFPL2/CDH2/LUM/CD63/VBP1/SPA17/RCBTB2/PPP2R5C/YWHAQ/COX6B1/CKS1B/TMCO1/SMDT1/MMGT1/ZNHIT3/ACSL3/NPC2/NDUFB3/ADK/TUBA4A/MRPS22/STK24/APLP2/PLAAT3/CDC5L/CASP5/H4C3/MMADHC/MRPL15/PMP22/RRAGA/KIFBP/EIF5/HIBADH/GON7/SDHD/RBM4/NME2/TMEM9B/ASH2L/RPL35A/S100A10/RPL10A/RNASE4/PPP1R8/APEX1/SRI/IFRD1/MYB/VDAC1/DUSP12/UBL5/SPCS1/XRCC5/TMEM50B/CHCHD1/SDCBP/GRB2/GABARAP/B…	FOXK1
REACTOME_RESPIRATORY_ELECTRON_TRANSPORT_ATP_SYNTHESIS_BY_CHEMIOSMOTIC_COUPLING_AND_HEAT_PRODUCTION_BY_UNCOUPLING_PROTEINS	REACTOME_RESPIRATORY_ELECTRON_TRANSPORT_ATP_SYNTHESIS_BY_CHEMIOSMOTIC_COUPLING_AND_HEAT_PRODUCTION_BY_UNCOUPLING_PROTEINS	REACTOME_RESPIRATORY_ELECTRON_TRANSPORT_ATP_SYNTHESIS_BY_CHEMIOSMOTIC_COUPLING_AND_HEAT_PRODUCTION_BY_UNCOUPLING_PROTEINS	115	-0.505931	-2.43045	1e-10	5.51929824561403e-09	4.49676823638043e-09	3735	tags=50%, list=20%, signal=40%	UQCRB/COX7C/NDUFB5/NDUFA2/TMEM186/NDUFA1/SURF1/COX6B1/COX5B/UQCRH/ATP5MG/ETFB/NDUFB3/NDUFAF4/ATP5ME/NDUFA3/COX6C/ATP5F1A/UQCRQ/NDUFC2/UQCR10/SDHD/NDUFAF5/ATP5PO/UQCR11/NDUFS4/ETFDH/NDUFB1/NDUFA10/NDUFAF1/COX16/NDUFB10/COX19/ATP5MF/UQCRFS1/NDUFA6/ATP5PB/COX5A/NDUFAF2/COX4I1/NDUFB9/ETFA/NDUFB4/NDUFA12/TIMMDC1/NDUFS6/NDUFS2/UQCRC2/NDUFV2/NDUFC1/ATP5F1E/NDUFB6/ATP5PD/ATP5PF/SLC25A14/SDHB/COQ10B	FOXK1
REACTOME_RUNX1_REGULATES_TRANSCRIPTION_OF_GENES_INVOLVED_IN_DIFFERENTIATION_OF_HSCS1	REACTOME_RUNX1_REGULATES_TRANSCRIPTION_OF_GENES_INVOLVED_IN_DIFFERENTIATION_OF_HSCS	REACTOME_RUNX1_REGULATES_TRANSCRIPTION_OF_GENES_INVOLVED_IN_DIFFERENTIATION_OF_HSCS	128	-0.493816	-2.41726	1e-10	5.51929824561403e-09	4.49676823638043e-09	2755	tags=35%, list=15%, signal=30%	H2BC12/PSMD14/PSMD9/PSMA5/PSMB3/H4C3/PSMB8/PSMD10/LMO2/PSMD12/PSMA6/PSMB4/H2AZ2/PSMC3/MNAT1/H2AC20/PSMD8/H2BC4/PSMD1/H2BC5/PSMB6/PSMC2/PSMB7/SEM1/MYB/PSMA2/PSMA1/PSMC4/PSMC5/PSMA4/PSMD7/CDK7/H2AZ1/UBB/PSMD13/PSME2/H3-3B/PSMB1/PSMD6/PSMC1/PSMA7/H3-3A/PSMD4/PSME1/UBC	FOXK1
WP_MRNA_PROCESSING1	WP_MRNA_PROCESSING	WP_MRNA_PROCESSING	125	-0.491506	-2.40832	1e-10	5.51929824561403e-09	4.49676823638043e-09	2779	tags=50%, list=15%, signal=43%	SUGP1/CSTF2T/SNRPA1/TRA2B/PRPF3/CSTF3/SRSF1/SF3B1/FUS/PRPF6/HNRNPAB/DDX20/NONO/TMED10/DHX9/DDX1/SNRPE/SRSF7/SFSWAP/SRSF9/PABPN1/SNRNP40/SRPK2/SNRPD1/RBM5/HNRNPR/SNRPD2/HNRNPA1/SF3B2/PAPOLA/CELF4/SRSF2/NCBP2/CDC40/HNRNPU/SNRPF/YBX1/RBMX/SNRPD3/HNRNPD/SRSF5/SRSF3/CLK4/RBM17/HNRNPM/CPSF3/HNRNPA2B1/TXNL4A/RBM39/U2AF1/CLP1/CSTF1/PPM1G/SNRPB2/SF3A3/PRPF4/DNAJC8/HNRNPK/HNRNPC/SRSF4/HNRNPH2/SPOP	FOXK1
REACTOME_DNA_REPLICATION1	REACTOME_DNA_REPLICATION	REACTOME_DNA_REPLICATION	186	-0.471185	-2.4077	1e-10	5.51929824561403e-09	4.49676823638043e-09	2947	tags=37%, list=16%, signal=31%	CCNE2/RPA3/UBA52/RFC1/ORC5/UBE2D1/CCNE1/H2BC12/PSMD14/PSMD9/PSMA5/PSMB3/H4C3/PSMB8/CDC16/CUL1/DBF4/POLE4/PSMD10/PRIM2/PSMD12/RFC4/ORC4/PSMA6/PSMB4/H2AZ2/RFC5/PSMC3/H2AC20/PSMD8/PCNA/POLE3/H2BC4/ANAPC15/PSMD1/H2BC5/PSMB6/PSMC2/PSMB7/SEM1/FEN1/RPA2/PSMA2/KPNB1/PSMA1/CCNA2/POLD3/ANAPC16/SKP1/PSMC4/PSMC5/PSMA4/PSMD7/H2AZ1/UBB/PSMD13/PSME2/H3-3B/PSMB1/PSMD6/PSMC1/PSMA7/H3-3A/PSMD4/PSME1/CDC26/UBC/RFC2	FOXK1
WINNEPENNINCKX_MELANOMA_METASTASIS_UP1	WINNEPENNINCKX_MELANOMA_METASTASIS_UP	WINNEPENNINCKX_MELANOMA_METASTASIS_UP	160	-0.48489	-2.39357	1e-10	5.51929824561403e-09	4.49676823638043e-09	4200	tags=53%, list=22%, signal=42%	CHEK1/ZWINT/PRC1/CNN3/FAM216A/MSH6/SPAG5/UBE2T/RRM2/EXO1/CTNNAL1/SSR3/ECT2/MCM6/KIRREL1/CDC6/RACGAP1/PHF14/SPC25/DHFR/SMARCA5/CCNB1/FAM98A/TARS1/MELK/NUF2/NEK2/PWP1/DCBLD2/CKS1B/NUDT4/RPA3/MSANTD3/BIRC5/GMPS/AURKA/PCLAF/HSPA4/IMMT/NDC80/MTERF3/NCAPH/PRIM2/SUPT7L/CKS2/CMSS1/SRP19/CCT4/RFC4/GLRX2/RSRC1/SKA2/CENPN/CCNB2/H2AZ2/RFC5/MAP4K4/RANBP1/MRPL32/PCNA/MRPS17/GPN3/KNSTRN/CCT7/SHCBP1/KPNA2/RBMX/C…	FOXK1
REACTOME_G2_M_CHECKPOINTS1	REACTOME_G2_M_CHECKPOINTS	REACTOME_G2_M_CHECKPOINTS	165	-0.474155	-2.37435	1e-10	5.51929824561403e-09	4.49676823638043e-09	3542	tags=44%, list=19%, signal=36%	CDC25A/MCM6/BLM/H2BC10/CDC6/H4C14/CCNB1/RPS27A/RMI2/YWHAQ/RPA3/UBA52/ORC5/H2BC12/PSMD14/PSMD9/PSMA5/PSMB3/H4C3/PSMB8/DBF4/CLSPN/RMI1/PSMD10/RNF8/SFN/PSMD12/RBBP8/RFC4/ORC4/RHNO1/CHEK2/PSMA6/PSMB4/CCNB2/RFC5/BRCC3/PSMC3/PSMD8/UBE2V2/H2BC4/PSMD1/H2BC5/PSMB6/PSMC2/PSMB7/SEM1/RPA2/PSMA2/BABAM2/PSMA1/YWHAH/PSMC4/YWHAZ/PSMC5/RAD9B/PSMA4/PSMD7/YWHAE/UBB/PSMD13/PSME2/PSMB1/PSMD6/PSMC1/PSMA7/PSMD4/PSME1/U…	FOXK1
REACTOME_PROGRAMMED_CELL_DEATH1	REACTOME_PROGRAMMED_CELL_DEATH	REACTOME_PROGRAMMED_CELL_DEATH	208	-0.460163	-2.3631	1e-10	5.51929824561403e-09	4.49676823638043e-09	3133	tags=41%, list=17%, signal=34%	DYNLL1/RPS27A/BIRC2/OMA1/YWHAQ/CTNNB1/UBA52/PSMD14/PSMD9/PSMA5/PSMB3/H1-0/BMX/STK24/CASP5/PSMB8/CLSPN/PSMD10/RIPK1/IL1B/SFN/PSMD12/PDCD6IP/TJP1/APIP/SEPTIN4/PSMA6/PSMB4/PPP3R1/HSP90AA1/CASP6/PSMC3/PSMD8/ARHGAP10/DIABLO/CASP8/CDC37/GZMB/CASP3/PSMD1/PSMB6/PSMC2/PSMB7/FLOT1/SEM1/FAS/LMNB1/PSMA2/SDCBP/KPNB1/PSMA1/HMGB1/YWHAH/PMAIP1/VIM/MLKL/PSMC4/YWHAZ/PSMC5/IRF2/PSMA4/IL18/TNFSF10/CHMP4A/PSMD7/CHMP2…	FOXK1
REACTOME_PROCESSING_OF_CAPPED_INTRON_CONTAINING_PRE_MRNA1	REACTOME_PROCESSING_OF_CAPPED_INTRON_CONTAINING_PRE_MRNA	REACTOME_PROCESSING_OF_CAPPED_INTRON_CONTAINING_PRE_MRNA	244	-0.442431	-2.36151	1e-10	5.51929824561403e-09	4.49676823638043e-09	2779	tags=43%, list=15%, signal=37%	SUGP1/DDX46/CSTF2T/METTL14/CWC27/SNRPA1/TRA2B/PRPF3/WDR33/CSTF3/CDC5L/SRSF1/SF3B1/FUS/PRPF6/SART1/PRPF31/DDX42/DHX9/USP39/HNRNPF/SNRPE/PRCC/SRSF7/SRSF9/PABPN1/SNRNP40/SNRPD1/CWC22/RBM5/HNRNPR/SNRPD2/THOC5/HNRNPA1/SNRNP35/SF3B2/ZCRB1/PAPOLA/SEC13/SNRNP25/HNRNPA3/SRSF2/GTF2F1/SNRPC/NCBP2/CDC40/HNRNPU/SNRPF/YBX1/RBMX/CHTOP/PLRG1/SNRNP27/SNRPD3/RAE1/HNRNPD/MAGOH/POLR2C/SMNDC1/DDX5/SRSF5/SRSF3/POLR2J/…	FOXK1
REACTOME_DNA_REPLICATION_PRE_INITIATION1	REACTOME_DNA_REPLICATION_PRE_INITIATION	REACTOME_DNA_REPLICATION_PRE_INITIATION	158	-0.469662	-2.33441	1e-10	5.51929824561403e-09	4.49676823638043e-09	2940	tags=35%, list=16%, signal=30%	RPA3/UBA52/ORC5/UBE2D1/H2BC12/PSMD14/PSMD9/PSMA5/PSMB3/H4C3/PSMB8/CDC16/DBF4/POLE4/PSMD10/PRIM2/PSMD12/ORC4/PSMA6/PSMB4/H2AZ2/PSMC3/H2AC20/PSMD8/POLE3/H2BC4/ANAPC15/PSMD1/H2BC5/PSMB6/PSMC2/PSMB7/SEM1/RPA2/PSMA2/KPNB1/PSMA1/ANAPC16/PSMC4/PSMC5/PSMA4/PSMD7/H2AZ1/UBB/PSMD13/PSME2/H3-3B/PSMB1/PSMD6/PSMC1/PSMA7/H3-3A/PSMD4/PSME1/CDC26/UBC	FOXK1
BLANCO_MELO_COVID19_SARS_COV_2_POS_PATIENT_LUNG_TISSUE_UP1	BLANCO_MELO_COVID19_SARS_COV_2_POS_PATIENT_LUNG_TISSUE_UP	BLANCO_MELO_COVID19_SARS_COV_2_POS_PATIENT_LUNG_TISSUE_UP	155	-0.468019	-2.33412	1e-10	5.51929824561403e-09	4.49676823638043e-09	5151	tags=57%, list=27%, signal=42%	IFIT1/CYP19A1/HERC5/KCNJ2/ADGRE1/WAS/CCL7/IFITM2/CCL19/EPSTI1/TRIM38/ACOD1/CHI3L1/CHI3L2/ARSL/CLEC4D/KCNH7/LY96/CRISP3/CCL4/IFITM1/TARP/S100A12/SIRPB1/C3AR1/TNFSF14/S100P/IFIT2/CSTA/RNASE3/FPR1/CDA/METTL7B/APOBEC3A/GPR84/TNFSF13B/EVI2B/TCN1/CCDC60/ZBP1/TYROBP/HESX1/RHOH/FYB1/CALHM6/GBP5/CLEC4A/CASP5/CACNA1A/HSH2D/RTP4/CEACAM1/ARRB2/IL1RN/ANKRD22/MXD1/PSTPIP2/MX2/CEACAM3/IFIT3/S100A11/APBB1IP/ALOX…	FOXK1
REACTOME_S_PHASE	REACTOME_S_PHASE	REACTOME_S_PHASE	163	-0.465674	-2.32877	1e-10	5.51929824561403e-09	4.49676823638043e-09	3207	tags=43%, list=17%, signal=36%	GINS3/RPS27A/SMC3/CKS1B/CCNE2/RPA3/UBA52/RFC1/ORC5/UBE2D1/CCNE1/PDS5B/PSMD14/PSMD9/PSMA5/PSMB3/PSMB8/CDC16/CUL1/LIN52/POLE4/PSMD10/PRIM2/PSMD12/LIN54/RFC4/ORC4/PSMA6/PSMB4/RFC5/PSMC3/MNAT1/PSMD8/PCNA/POLE3/ANAPC15/PSMD1/PSMB6/PSMC2/PSMB7/MAX/SEM1/FEN1/RPA2/RAD21/PSMA2/PSMA1/CCNA2/POLD3/ANAPC16/SKP1/PSMC4/PSMC5/LIN37/PSMA4/PSMD7/CDK7/UBB/PSMD13/PSME2/PSMB1/CDKN1B/PSMD6/PSMC1/PSMA7/PSMD4/PSME1/CDC2…	FOXK1
PUIFFE_INVASION_INHIBITED_BY_ASCITES_DN1	PUIFFE_INVASION_INHIBITED_BY_ASCITES_DN	PUIFFE_INVASION_INHIBITED_BY_ASCITES_DN	146	-0.465203	-2.31644	1e-10	5.51929824561403e-09	4.49676823638043e-09	2542	tags=37%, list=14%, signal=32%	RABGGTB/HEY1/EEF1E1/PLEKHF2/CTBP2/PDCD10/CXCL8/AIMP1/ACBD3/C6orf120/N4BP1/DCTN6/ID2/ATG5/MTIF2/ZBED5/ORC4/AFG3L2/CGRRF1/RBM34/LAMTOR3/RYBP/TEX30/UBE2V2/ZNF226/MFF/ELOVL5/MOB4/CDC42EP3/NAP1L1/IVNS1ABP/EXOSC8/RAP2C/SH3GLB1/TNFAIP8/ZCCHC10/NDEL1/CETN2/PNN/ZNF330/TCEAL4/ING3/ZNF410/ECHDC1/HNRNPDL/NRBF2/ATG12/BCAS2/SAT1/BAG1/CHMP2B/CDK7/TAF1D/SEPHS2	FOXK1
BENPORATH_PROLIFERATION	BENPORATH_PROLIFERATION	BENPORATH_PROLIFERATION	147	-0.463883	-2.30882	1e-10	5.51929824561403e-09	4.49676823638043e-09	4148	tags=48%, list=22%, signal=38%	PBK/PRC1/MCM3/SPAG5/UBE2T/PLAAT1/RRM2/EXO1/CSTB/APOBEC3B/NDUFB5/MAGOHB/RACGAP1/HIKESHI/CTSV/EZH2/GINS3/SRPK1/FAM3C/CTPS1/NUF2/NEK2/CKS1B/CDCA7/BIRC5/AURKA/GDI2/GTPBP4/CEBPG/ILF2/DBF4/PDCD10/NDC80/PRIM2/CKS2/CMSS1/RFC4/SNRPD1/CENPN/PSMB4/S100A11/CCNB2/H2AZ2/RANBP1/DEK/PCNA/KNSTRN/PTS/SEM1/SLC25A5/KPNA2/COX5A/TMSB10/PFDN2/PDSS1/PDCD5/MRPL9/GARS1/NUDT5/RIT1/RRAGD/HDAC2/STMN1/S100A9/DAP3/CYRIB/GGCT/H…	FOXK1
BLANCO_MELO_INFLUENZA_A_INFECTION_A594_CELLS_DN1	BLANCO_MELO_INFLUENZA_A_INFECTION_A594_CELLS_DN	BLANCO_MELO_INFLUENZA_A_INFECTION_A594_CELLS_DN	112	0.603377497401505	2.29881606349296	1e-10	5.51929824561403e-09	4.49676823638043e-09	4468	tags=57%, list=24%, signal=44%	BCL9L/ELK1/BAHD1/APC2/SLC38A10/CHPF2/DGKQ/ZFYVE27/SLC35E2B/PCK2/REXO1/PHETA1/CHTF8/C3orf18/RBP5/MZF1/FKRP/TYSND1/ZNF687/IBA57/FAM20C/TONSL/PIGQ/SLC16A13/CEBPA/HNRNPA0/LMF1/FAM98C/SLC39A1/CACFD1/SNX12/ZNHIT2/C11orf68/PVRIG/GIGYF1/MRM1/ZNF446/ARHGAP33/ZNF696/HDAC11/NOTCH3/RAD51D/HMOX1/MEGF6/ENGASE/PHLDB3/TRIP6/MESP1/TBC1D16/OVCA2/ELFN2/WDR18/FBXW4/FAM171A2/MAFK/SMIM29/RNF43/LSR/ST3GAL2/APBB3/COL4A4…	FOXK1
YAO_TEMPORAL_RESPONSE_TO_PROGESTERONE_CLUSTER_17	YAO_TEMPORAL_RESPONSE_TO_PROGESTERONE_CLUSTER_17	YAO_TEMPORAL_RESPONSE_TO_PROGESTERONE_CLUSTER_17	184	-0.449999	-2.28712	1e-10	5.51929824561403e-09	4.49676823638043e-09	3081	tags=47%, list=16%, signal=39%	FAF1/HACD3/MRPL21/CKS1B/SMDT1/FUCA1/ALDH9A1/KRTCAP2/MAP3K7/URI1/PSMD14/NAA10/FAM162A/MRPS22/SAE1/VDAC3/ARL2BP/RXYLT1/MRPS14/GRPEL1/TMED10/MRPS11/SAMM50/UQCRQ/DDX1/CCDC12/HMGCS1/EEF1AKMT1/SRSF9/COQ7/MTIF2/MRPL18/DCTN2/SERPINA1/YJU2/RPN2/NME2/DNAJC19/CORO1C/ALG5/ABRACL/PDAP1/PSMD8/PARL/PLPP1/PSMB6/SMAP1/PSMB7/CALM1/FKBP1A/BPGM/HNRNPD/NDUFB9/NAP1L1/XRCC5/MRPL58/ERH/SLIRP/HSD17B4/MRPS7/NDUFS6/NDUFV2/…	FOXK1
REACTOME_RRNA_PROCESSING1	REACTOME_RRNA_PROCESSING	REACTOME_RRNA_PROCESSING	202	-0.445112	-2.28022	1e-10	5.51929824561403e-09	4.49676823638043e-09	3994	tags=51%, list=21%, signal=41%	RPS13/RPLP0/RPL31/RPL9/NOL11/DDX47/RPL30/DKC1/NHP2/RPS28/RPS3A/RPS10/XRN2/RPS26/RPL23/RPS11/RPS18/RPL13/RPL28/RPL34/RPS24/FBL/RPS27A/NOL12/UBA52/NOP58/RPS3/RPS21/MRM3/RPL29/RPS25/RPS27L/RPL7/ERI1/RCL1/BMS1/PNO1/TFB1M/WDR43/RPL36/THUMPD1/RPL37A/RPL35/BUD23/RPL27A/RPS12/RPS19/NOP10/NOB1/RPL13A/UTP14A/RPL22L1/EXOSC1/EXOSC3/MPHOSPH6/MPHOSPH10/UTP18/RIOK1/RPL24/RPP40/RPS20/RPL7A/RPL21/RPL35A/RPL38/EXO…	FOXK1
TIEN_INTESTINE_PROBIOTICS_6HR_DN1	TIEN_INTESTINE_PROBIOTICS_6HR_DN	TIEN_INTESTINE_PROBIOTICS_6HR_DN	169	-0.450153	-2.25304	1e-10	5.51929824561403e-09	4.49676823638043e-09	3021	tags=41%, list=16%, signal=35%	SNX6/KLHL7/UBE2D1/STX3/ACTN1/RWDD1/CIRBP/ADM/CADM1/MRPS14/SPAST/CTR9/DERA/SAMM50/YEATS4/DDX1/IL1R2/HAUS4/N4BP1/SRP19/ID2/SGK1/TJP1/PPP2R5A/FHL2/ACAA2/EMP2/ANP32E/ATP6V1D/GABARAPL1/PUDP/RBMS1/SGMS1/RBM34/YPEL5/FXR1/PPM1B/RYBP/NDUFA6/PACSIN2/PSMD1/PTS/CKAP4/HEXB/RDH11/KIN/CDC42EP3/CPPED1/PICALM/SRSF5/MFSD1/DNAJB9/LCMT1/SMIM10L1/RAB9A/AKTIP/RNF7/NTAN1/BTG1/BRD8/ETF1/ACOT13/PSMC1/NELFE/TSG101/EAPP/SN…	FOXK1
BOYAULT_LIVER_CANCER_SUBCLASS_G3_UP1	BOYAULT_LIVER_CANCER_SUBCLASS_G3_UP	BOYAULT_LIVER_CANCER_SUBCLASS_G3_UP	190	-0.438434	-2.24698	1e-10	5.51929824561403e-09	4.49676823638043e-09	2694	tags=37%, list=14%, signal=32%	EZH2/PDCD2/MELK/PWP1/PIGF/SMG8/LRRC59/PSMD14/SNRPA1/RPRD1A/PLEKHF2/NSF/ITGB1BP1/ATIC/NDC80/AIMP1/PPP1CC/SUB1/NARS1/COIL/ENOPH1/AGA/CCT4/FANCI/UTP18/ANP32E/NME2/HNRNPR/SNRPD2/CYB5B/GNB1/PAPOLA/CKLF/FXR1/CSDE1/PGK1/UBE2V2/PGD/PTGES3/SRI/TSN/MRTO4/TACC3/GNL3/FTH1/TPRKB/RAD21/PTP4A2/USP3/KPNB1/TXN/RIT1/MARCKS/FAM50A/CCNA2/PPP2R3C/VMP1/CBX3/EBNA1BP2/PSMC4/STMN1/EIF3H/MAPRE1/CCT5/CLIC1/ELOC/COPS5/EIF4A…	FOXK1
WANG_TUMOR_INVASIVENESS_UP	WANG_TUMOR_INVASIVENESS_UP	WANG_TUMOR_INVASIVENESS_UP	383	-0.410435	-2.23921	1e-10	5.51929824561403e-09	4.49676823638043e-09	3299	tags=41%, list=18%, signal=35%	CD63/RPL28/ZC3H13/RPL34/PIP4K2A/EZH2/HDLBP/HSPH1/FAF1/NPM1/AK2/S100A6/CKS1B/PIGF/RFC1/RPS3/EGLN1/EIF4B/RPS21/HINT1/NPC2/RPL7/RBM10/EZR/CIRBP/CLEC4A/SYK/CCT3/WDR89/ATP5ME/HNRNPAB/VDAC3/TARDBP/GLUL/HSPA4/ATP5F1A/AP3M1/RPL35/MDP1/RPL27A/PABPC1/AIMP1/DBI/RPL13A/POU2F3/SUB1/NDUFC2/DDX1/KIF20A/HMGCS1/SRSF7/TES/FKBP3/NDUFS4/NUDCD2/NKAPD1/HNRNPR/RPS20/SNRPD2/MAPRE2/PSMB4/ASH2L/RPL21/ABCF1/EIF4H/PCNA/SEC6…	FOXK1
IBRAHIM_NRF1_UP1	IBRAHIM_NRF1_UP	IBRAHIM_NRF1_UP	414	-0.411854	-2.23918	1e-10	5.51929824561403e-09	4.49676823638043e-09	3345	tags=41%, list=18%, signal=35%	RTN4/NOLC1/NGRN/UBE2V1/CLNS1A/SSR1/FAM98A/SRPK1/UAP1/ZC3H11A/ATMIN/HSPH1/RARS1/VPS41/LIPH/GABPB1/ACSL1/TRIB1/PGRMC1/PJA1/UBE2D1/ALAS1/BCL2L13/TMED5/RAB14/OSBPL11/EIF3J/LRRC59/TNPO3/GPX3/PPP6R3/RPAP3/MRPS22/ABRAXAS2/GTPBP4/SRSF1/CCT3/PRDX1/LDHB/CUL1/SPART/BRIX1/HSPA4/PRNP/GRPEL1/MPZL1/TMED10/SART1/CTR9/RNF6/PRPF31/ACBD3/JMJD6/RCN1/FTL/NARS1/DDX1/RTCA/SBDS/EXOSC3/GCC1/MPHOSPH10/PAFAH1B1/CMAS/RIOK1/…	FOXK1
SENGUPTA_EBNA1_ANTICORRELATED1	SENGUPTA_EBNA1_ANTICORRELATED	SENGUPTA_EBNA1_ANTICORRELATED	143	0.570092402966842	2.23761722083669	1e-10	5.51929824561403e-09	4.49676823638043e-09	3789	tags=50%, list=20%, signal=41%	WDR81/NLRC5/H6PD/SUN2/DNHD1/CAMTA2/LIMD1/SYMPK/ARL10/SIDT2/RAPGEF1/UVSSA/TECPR1/ARHGEF1/WDTC1/GALNS/ZFYVE28/UBE2O/KCNAB2/PPP1R9B/SPG7/PLEKHM1/RASAL3/USP35/SREBF1/HSD17B1/CES4A/FGD2/RASA3/KIAA0513/POU6F1/EML3/ARHGAP27/ITGB3/NEU3/CACNA1I/FGF11/ZNF710/PWWP2B/FCHSD1/GDPD5/RPS6KA1/SFXN3/FMNL1/RUBCN/PPARD/SYT9/ABHD15/B3GALT4/PHYKPL/CRYBG2/MCF2L/CTNS/PRX/TMEM102/STARD3/KCTD17/CYFIP2/SLC39A3/PARP15/MARCH…	FOXK1
DEBIASI_APOPTOSIS_BY_REOVIRUS_INFECTION_DN1	DEBIASI_APOPTOSIS_BY_REOVIRUS_INFECTION_DN	DEBIASI_APOPTOSIS_BY_REOVIRUS_INFECTION_DN	270	0.535877912141991	2.21061215705919	1e-10	5.51929824561403e-09	4.49676823638043e-09	3484	tags=44%, list=19%, signal=36%	SBF1/FLNA/NUP210/NISCH/SARM1/ABCC10/ABCA2/CAD/RBM14/CELSR2/GYS1/ITPKB/CLSTN1/PLEC/PFAS/ITPR3/EP400/POLR2A/SEC16A/IPO13/NCDN/ADCY3/CAPN1/SLC38A10/TMEM63A/INTS1/DAG1/WFS1/RIMS3/AHNAK/TBC1D9B/SLC1A5/OGDH/PLXNB2/DEPP1/LRP5/PNPLA6/PI4KB/MEN1/SLC5A6/CLEC16A/DHCR7/FADS2/TBCD/TBC1D2B/B4GAT1/NAGA/ADCY9/FSCN1/THRA/SLC37A4/CTDSP2/TRAPPC12/SEPTIN9/ESYT1/PPP2R5B/TSPOAP1/ATG2A/ABR/ULK1/AGRN/ABHD14A/MAPKAPK3/SL…	FOXK1
WELCSH_BRCA1_TARGETS_UP1	WELCSH_BRCA1_TARGETS_UP	WELCSH_BRCA1_TARGETS_UP	198	-0.431394	-2.2059	1e-10	5.51929824561403e-09	4.49676823638043e-09	3393	tags=39%, list=18%, signal=32%	LUM/ANXA2/H4C14/LIMS1/SSR1/CXADR/IDH1/PPP2R5C/NKX2-1/PGRMC1/EIF4B/ANXA1/ADSS2/NPC2/RABGGTB/CIRBP/H1-0/SERINC3/CCNG2/GTF2I/ZNF267/TMED10/PBX3/TAF11/CKS2/ATXN10/MEF2C/ID2/CAT/MLH1/RAB6A/ALDH7A1/NAT1/GNB1/TM9SF2/DEK/ENPP2/QPCT/CSNK1A1/NFYC/TIMM17A/PPP4C/B2M/CCT7/ATP5PB/ANXA5/HEXB/MAP2K4/HDAC1/PPP6C/PRCP/PICALM/SRSF5/TMED2/GPS2/SRSF3/NDUFA12/VAMP3/HMGN3/RBM3/SUCLG1/ANXA7/TMBIM6/YBX3/SEPHS2/RAB8A/MYL1…	FOXK1
REACTOME_HIV_INFECTION	REACTOME_HIV_INFECTION	REACTOME_HIV_INFECTION	231	-0.417953	-2.2034	1e-10	5.51929824561403e-09	4.49676823638043e-09	2687	tags=36%, list=14%, signal=32%	PSMD14/PSMD9/PSMA5/PSMB3/TBP/GTF2H1/HCK/PSMB8/NMT2/TAF9/PSMD10/TAF11/PSIP1/PSMD12/PDCD6IP/FYN/ELOB/TAF5/ELOA/TAF15/PSMA6/PSMB4/SSRP1/XRCC6/PSMC3/RANBP1/MNAT1/SEC13/PSMD8/TAF3/GTF2F1/SUPT16H/NCBP2/PSMD1/PSMB6/B2M/PSMC2/PSMB7/SEM1/SLC25A5/FEN1/RAE1/AP2M1/POLR2C/XRCC5/PSMA2/POLR2J/KPNB1/UBAP1/ELMO1/PSMA1/GTF2E2/VPS4B/SKP1/GTF2A2/PSMC4/PSMC5/PSMA4/CHMP4A/PSMD7/ATP6V1H/CHMP2B/CDK7/ELOC/UBB/PSMD13/CHMP…	FOXK1
REACTOME_CELL_CYCLE_CHECKPOINTS1	REACTOME_CELL_CYCLE_CHECKPOINTS	REACTOME_CELL_CYCLE_CHECKPOINTS	288	-0.408513	-2.19067	1e-10	5.51929824561403e-09	4.49676823638043e-09	3542	tags=39%, list=19%, signal=32%	CDC25A/MCM6/BLM/H2BC10/BUB1B/CDC6/H4C14/SPC25/CCNB1/PPP2R5C/DYNLL1/RPS27A/NUF2/ZW10/RMI2/YWHAQ/CCNE2/RPA3/UBA52/ORC5/UBE2D1/CCNE1/H2BC12/BIRC5/PSMD14/PSMD9/PSMA5/PSMB3/SPC24/H4C3/PSMB8/CDC16/DBF4/NSL1/AURKB/CLSPN/RMI1/NDC80/PSMD10/RNF8/SFN/PPP1CC/PSMD12/BUB3/RBBP8/PPP2R5A/RFC4/PAFAH1B1/ORC4/SKA2/RHNO1/CHEK2/PSMA6/CENPN/PSMB4/CCNB2/SKA1/RFC5/BRCC3/PSMC3/SEC13/CENPS/PSMD8/PMF1/DYNC1I2/UBE2V2/H2BC4/…	FOXK1
[truncated: 739 more rows]
