# Supplementary material for: Transcriptome sequencing combined with experimental verification to explore potential key genes related to uric acid in diabetic retinopathy
Source: PLoS One. 2026 Jun 2;21(6):e0350132. doi: 10.1371/journal.pone.0350132 (PMC13229317; doi:10.1371/journal.pone.0350132)
Supplement: S9 Table — (XLSX) [file pone.0350132.s009.xlsx]

## Sheet: Supplementary Table 7
	Activated CD4 T cell	Activated CD8 T cell	Central memory CD4 T cell	Central memory CD8 T cell	Effector memeory CD8 T cell	Natural killer cell	Type 1 T helper cell
Activated CD4 T cell	1	NA	NA	NA	NA	NA	NA
Activated CD8 T cell	NA	1	NA	NA	0.48340692209087	-0.32704	NA
Central memory CD4 T cell	NA	NA	1	0.339652471157955	NA	NA	0.418295114656032
Central memory CD8 T cell	NA	NA	0.339652471157955	1	0.309998575701467	0.55417319470161	0.414684517874947
Effector memeory CD8 T cell	NA	0.48340692209087	NA	0.309998575701467	1	NA	NA
Natural killer cell	NA	-0.32704	NA	0.55417319470161	NA	1	0.301759008688221
Type 1 T helper cell	NA	NA	0.418295114656032	0.414684517874947	NA	0.301759008688221	1
