# Supplementary material for: Transcriptome sequencing combined with experimental verification to explore potential key genes related to uric acid in diabetic retinopathy
Source: PLoS One. 2026 Jun 2;21(6):e0350132. doi: 10.1371/journal.pone.0350132 (PMC13229317; doi:10.1371/journal.pone.0350132)
Supplement: S10 Table — (XLSX) [file pone.0350132.s010.xlsx]

## Sheet: Supplementary Table 8
	Activated CD4 T cell	Activated CD8 T cell	Central memory CD4 T cell	Central memory CD8 T cell	Effector memeory CD8 T cell	Natural killer cell	Type 1 T helper cell
Activated CD4 T cell	0	NA	NA	NA	NA	NA	NA
Activated CD8 T cell	NA	0	NA	NA	2.56611660181501e-08	0.000283106119172657	NA
Central memory CD4 T cell	NA	NA	0	0.000157430494393171	NA	NA	2.20344859218279e-06
Central memory CD8 T cell	NA	NA	0.000157430494393171	0	0.000601549215665137	6.22771291902517e-11	2.74793654392232e-06
Effector memeory CD8 T cell	NA	2.56611660181501e-08	NA	0.000601549215665137	0	NA	NA
Natural killer cell	NA	0.000283106119172657	NA	6.22771291902517e-11	NA	0	0.000852515202125216
Type 1 T helper cell	NA	NA	2.20344859218279e-06	2.74793654392232e-06	NA	0.000852515202125216	0
