# Supplementary material for: Transcriptome sequencing combined with experimental verification to explore potential key genes related to uric acid in diabetic retinopathy
Source: PLoS One. 2026 Jun 2;21(6):e0350132. doi: 10.1371/journal.pone.0350132 (PMC13229317; doi:10.1371/journal.pone.0350132)
Supplement: S11 Table — (XLSX) [file pone.0350132.s011.xlsx]

## Sheet: Supplementary Table 9
	Activated CD4 T cell	Activated CD8 T cell	Central memory CD4 T cell	Central memory CD8 T cell	Effector memeory CD8 T cell	Natural killer cell	Type 1 T helper cell
MMP15	NA	NA	NA	NA	NA	-0.350088	NA
FOXK1	-0.337495	-0.300157	-0.379697	NA	-0.388805	NA	NA
